# Supplementary material for: Sex-Dependent Synaptic Remodeling of the Somatosensory Cortex in Mice With Prenatal Methadone Exposure
Source: Adv Drug Alcohol Res. 2022 Apr 25;2:10400. doi: 10.3389/adar.2022.10400 (PMC10569410; doi:10.3389/adar.2022.10400)
Supplement: Supplementary file 1 [file datasheet1.zip]

Archive with 11 entries (11 files):
- excel sheets/Global Gene Ontology Enrichment_ Females.xlsx
- excel sheets/Global Gene Ontology Enrichment_ Males.xlsx
- excel sheets/Kinase Scores Females.xlsx
- excel sheets/Kinase Scores Males.xlsx
- excel sheets/KSEA females input.csv
- excel sheets/KSEA males Input.csv
- excel sheets/Phospho Gene Ontology Enrichment_ Females.xlsx
- excel sheets/Phospho Gene Ontology Enrichment_ Males.xlsx
- excel sheets/Phosphoproteomics Raw Data.xlsx
- excel sheets/Proteomics Raw Data.xlsx
- excel sheets/S1 TMT label ID.xlsx
