# Supplementary material for: Sex-Dependent Synaptic Remodeling of the Somatosensory Cortex in Mice With Prenatal Methadone Exposure
Source: Adv Drug Alcohol Res. 2022 Apr 25;2:10400. doi: 10.3389/adar.2022.10400 (PMC10569410; doi:10.3389/adar.2022.10400)
Supplement: Supplementary file 1 [file datasheet1.zip › excel sheets/Global Gene Ontology Enrichment_ Females.xlsx]

## Sheet: BP
source	term_name	term_id	adjusted_p_value	negative_log10_of_adjusted_p_value	term_size	query_size	intersection_size	effective_domain_size	intersections
GO:BP	positive regulation of nervous system development	GO:0051962	0.0258587	1.58739	314	45	6	18908	A2ANU3,P14873,P62492,P97492,Q8R1R4,Q9QUR8
GO:BP	plasma membrane bounded cell projection morphogenesis	GO:0120039	0.0258587	1.58739	631	45	8	18908	P14873,P33175,P60853,P62492,P70232,Q61330,Q9QUR8,Q9Z140
GO:BP	neuron projection morphogenesis	GO:0048812	0.0258587	1.58739	619	45	8	18908	P14873,P33175,P60853,P62492,P70232,Q61330,Q9QUR8,Q9Z140
GO:BP	neuron projection development	GO:0031175	0.0258587	1.58739	1011	45	10	18908	P14873,P15532,P33175,P60853,P62492,P70232,Q3UNH4,Q61330,Q9QUR8,Q9Z140
GO:BP	cell projection morphogenesis	GO:0048858	0.0258587	1.58739	636	45	8	18908	P14873,P33175,P60853,P62492,P70232,Q61330,Q9QUR8,Q9Z140
GO:BP	cell part morphogenesis	GO:0032990	0.0301408	1.52084	665	45	8	18908	P14873,P33175,P60853,P62492,P70232,Q61330,Q9QUR8,Q9Z140
GO:BP	generation of neurons	GO:0048699	0.0309961	1.50869	1552	45	12	18908	P14873,P15532,P33175,P60853,P62492,P70232,P97492,Q3UNH4,Q61330,Q8R1R4,Q9QUR8,Q9Z140
GO:BP	positive regulation of axon extension	GO:0045773	0.0309961	1.50869	48	45	3	18908	P14873,P62492,Q9QUR8
GO:BP	neurogenesis	GO:0022008	0.0346184	1.46069	1673	45	12	18908	P14873,P15532,P33175,P60853,P62492,P70232,P97492,Q3UNH4,Q61330,Q8R1R4,Q9QUR8,Q9Z140
GO:BP	synaptic vesicle localization	GO:0097479	0.0346184	1.46069	59	45	3	18908	A2ANU3,P33175,Q64332
GO:BP	positive regulation of neurogenesis	GO:0050769	0.0346184	1.46069	257	45	5	18908	P14873,P62492,P97492,Q8R1R4,Q9QUR8
GO:BP	neuron development	GO:0048666	0.0346184	1.46069	1148	45	10	18908	P14873,P15532,P33175,P60853,P62492,P70232,Q3UNH4,Q61330,Q9QUR8,Q9Z140
GO:BP	cellular component morphogenesis	GO:0032989	0.0346184	1.46069	749	45	8	18908	P14873,P33175,P60853,P62492,P70232,Q61330,Q9QUR8,Q9Z140
GO:BP	cell morphogenesis involved in neuron differentiation	GO:0048667	0.0346184	1.46069	577	45	7	18908	P14873,P33175,P60853,P62492,P70232,Q61330,Q9QUR8
GO:BP	vesicle localization	GO:0051648	0.0370806	1.43085	156	45	4	18908	A2ANU3,P33175,P62492,Q64332
GO:BP	plasma membrane bounded cell projection organization	GO:0120036	0.0370806	1.43085	1460	45	11	18908	P14873,P15532,P33175,P60853,P62492,P70232,Q3UNH4,Q61330,Q8VHQ3,Q9QUR8,Q9Z140
GO:BP	axonogenesis	GO:0007409	0.0370806	1.43085	425	45	6	18908	P14873,P33175,P62492,P70232,Q61330,Q9QUR8
GO:BP	cell projection organization	GO:0030030	0.0381433	1.41858	1481	45	11	18908	P14873,P15532,P33175,P60853,P62492,P70232,Q3UNH4,Q61330,Q8VHQ3,Q9QUR8,Q9Z140
GO:BP	positive regulation of cell growth	GO:0030307	0.0441786	1.35479	170	45	4	18908	P14873,P62492,Q9QUR8,Q9Z140
GO:BP	synaptic vesicle clustering	GO:0097091	0.0441786	1.35479	17	45	2	18908	A2ANU3,Q64332
GO:BP	regulation of axonogenesis	GO:0050770	0.0441786	1.35479	168	45	4	18908	P14873,P62492,Q61330,Q9QUR8
GO:BP	axon development	GO:0061564	0.0444939	1.3517	465	45	6	18908	P14873,P33175,P62492,P70232,Q61330,Q9QUR8
GO:BP	neuron projection extension	GO:1990138	0.045249	1.34439	177	45	4	18908	P14873,P62492,Q9QUR8,Q9Z140
GO:BP	anterograde trans-synaptic signaling	GO:0098916	0.0470651	1.3273	670	45	7	18908	P60853,P62492,P80560,P97492,Q61330,Q61603,Q64332
GO:BP	regulation of plasma membrane bounded cell projection organization	GO:0120035	0.0470651	1.3273	670	45	7	18908	P14873,P15532,P60853,P62492,Q61330,Q8VHQ3,Q9QUR8
GO:BP	chemical synaptic transmission	GO:0007268	0.0470651	1.3273	670	45	7	18908	P60853,P62492,P80560,P97492,Q61330,Q61603,Q64332
GO:BP	regulation of nervous system development	GO:0051960	0.0475972	1.32242	497	45	6	18908	A2ANU3,P14873,P62492,P97492,Q8R1R4,Q9QUR8
GO:BP	positive regulation of cell development	GO:0010720	0.0475972	1.32242	329	45	5	18908	P14873,P62492,P97492,Q8R1R4,Q9QUR8
GO:BP	regulation of neuron projection development	GO:0010975	0.0475972	1.32242	501	45	6	18908	P14873,P15532,P60853,P62492,Q61330,Q9QUR8
GO:BP	trans-synaptic signaling	GO:0099537	0.0475972	1.32242	677	45	7	18908	P60853,P62492,P80560,P97492,Q61330,Q61603,Q64332
GO:BP	regulation of cell projection organization	GO:0031344	0.0475972	1.32242	687	45	7	18908	P14873,P15532,P60853,P62492,Q61330,Q8VHQ3,Q9QUR8
GO:BP	positive regulation of axonogenesis	GO:0050772	0.0488471	1.31116	91	45	3	18908	P14873,P62492,Q9QUR8
GO:BP	positive regulation of developmental growth	GO:0048639	0.0488471	1.31116	201	45	4	18908	P14873,P62492,Q9QUR8,Q9Z140
GO:BP	regulation of anatomical structure size	GO:0090066	0.0488471	1.31116	507	45	6	18908	P14873,P62492,P70428,Q61330,Q8K221,Q9QUR8
GO:BP	synaptic signaling	GO:0099536	0.0488471	1.31116	708	45	7	18908	P60853,P62492,P80560,P97492,Q61330,Q61603,Q64332
GO:BP	neuron differentiation	GO:0030182	0.0488471	1.31116	1393	45	10	18908	P14873,P15532,P33175,P60853,P62492,P70232,Q3UNH4,Q61330,Q9QUR8,Q9Z140

## Sheet: CC
source	term_name	term_id	adjusted_p_value	negative_log10_of_adjusted_p_value	term_size	query_size	intersection_size	effective_domain_size	intersections
GO:CC	postsynapse	GO:0098794	0.0109855	1.95918	644	47	8	18812	A2ANU3,P14873,P60853,P62492,P97492,Q61330,Q61603,Q64332
GO:CC	myelin sheath	GO:0043209	0.0109855	1.95918	202	47	5	18812	P11983,P15532,Q61330,Q64332,Q921C1
GO:CC	neuron projection	GO:0043005	0.0109855	1.95918	1382	47	12	18812	A2ANU3,P14873,P33175,P60853,P62492,P70232,P80560,P97467,P97492,Q61330,Q61603,Q9Z140
GO:CC	somatodendritic compartment	GO:0036477	0.019369	1.71289	961	47	9	18812	A2ANU3,P14873,P33175,P60853,P70232,P97467,P97492,Q61330,Q9Z140
GO:CC	postsynaptic specialization	GO:0099572	0.019369	1.71289	403	47	6	18812	A2ANU3,P14873,P60853,P97492,Q61603,Q64332
GO:CC	dendritic tree	GO:0097447	0.0290715	1.53653	685	47	7	18812	A2ANU3,P14873,P33175,P60853,P70232,P97492,Q9Z140
GO:CC	dendrite	GO:0030425	0.0290715	1.53653	682	47	7	18812	A2ANU3,P14873,P33175,P60853,P70232,P97492,Q9Z140
GO:CC	transport vesicle	GO:0030133	0.0290715	1.53653	322	47	5	18812	A2ANU3,P62492,P80560,Q64332,Q8K406
GO:CC	synapse	GO:0045202	0.0290715	1.53653	1263	47	10	18812	A2ANU3,P14873,P60853,P62492,P80560,P97492,Q61330,Q61603,Q64332,Q8K406
GO:CC	apical dendrite	GO:0097440	0.0316804	1.49921	27	47	2	18812	P14873,P33175
GO:CC	asymmetric synapse	GO:0032279	0.0316804	1.49921	369	47	5	18812	A2ANU3,P14873,P60853,P97492,Q64332
GO:CC	synaptic vesicle	GO:0008021	0.0316804	1.49921	222	47	4	18812	A2ANU3,P80560,Q64332,Q8K406
GO:CC	cell body	GO:0044297	0.0316804	1.49921	736	47	7	18812	A2ANU3,P11983,P14873,P33175,P60853,P97467,Q61330
GO:CC	postsynaptic density	GO:0014069	0.0316804	1.49921	364	47	5	18812	A2ANU3,P14873,P60853,P97492,Q64332
GO:CC	exocytic vesicle membrane	GO:0099501	0.0320309	1.49443	109	47	3	18812	A2ANU3,P80560,Q64332
GO:CC	synaptic vesicle membrane	GO:0030672	0.0320309	1.49443	109	47	3	18812	A2ANU3,P80560,Q64332
GO:CC	neuron to neuron synapse	GO:0098984	0.0324113	1.4893	395	47	5	18812	A2ANU3,P14873,P60853,P97492,Q64332
GO:CC	secretory vesicle	GO:0099503	0.0324113	1.4893	575	47	6	18812	A2ANU3,P11983,P80560,P97467,Q64332,Q8K406
GO:CC	exocytic vesicle	GO:0070382	0.0324276	1.48909	242	47	4	18812	A2ANU3,P80560,Q64332,Q8K406
GO:CC	cell junction	GO:0030054	0.0350082	1.45583	1791	47	11	18812	A2ANU3,P14873,P60853,P62492,P80560,P97492,Q61330,Q61603,Q64332,Q8K406,Q921C1
GO:CC	perinuclear region of cytoplasm	GO:0048471	0.0350082	1.45583	613	47	6	18812	O54988,P14873,P15532,P62492,P97467,Q8VHQ3
GO:CC	bounding membrane of organelle	GO:0098588	0.0350082	1.45583	1040	47	8	18812	A2ANU3,P15532,P70428,P80560,P97287,P97467,Q64332,Q8K221
GO:CC	postsynaptic membrane	GO:0045211	0.0350082	1.45583	258	47	4	18812	A2ANU3,P60853,Q61330,Q61603
GO:CC	perikaryon	GO:0043204	0.0359442	1.44437	131	47	3	18812	P14873,P33175,P97467
GO:CC	microtubule	GO:0005874	0.0400595	1.39729	276	47	4	18812	P11983,P14873,P33175,P62492
GO:CC	polymeric cytoskeletal fiber	GO:0099513	0.0405017	1.39253	450	47	5	18812	P11983,P14873,P15532,P33175,P62492
GO:CC	axon	GO:0030424	0.0417518	1.37932	657	47	6	18812	P14873,P33175,P62492,P80560,Q61330,Q9Z140
GO:CC	transport vesicle membrane	GO:0030658	0.0417518	1.37932	144	47	3	18812	A2ANU3,P80560,Q64332
