# Supplementary material for: Sex-Dependent Synaptic Remodeling of the Somatosensory Cortex in Mice With Prenatal Methadone Exposure
Source: Adv Drug Alcohol Res. 2022 Apr 25;2:10400. doi: 10.3389/adar.2022.10400 (PMC10569410; doi:10.3389/adar.2022.10400)
Supplement: Supplementary file 1 [file datasheet1.zip › excel sheets/Global Gene Ontology Enrichment_ Males.xlsx]

## Sheet: CC
source	term_name	term_id	adjusted_p_value	negative_log10_of_adjusted_p_value	term_size	query_size	intersection_size	effective_domain_size	intersections
GO:CC	postsynaptic density	GO:0014069	0.00957271	2.01896	364	72	8	18812	CASK,B2RXQ9,E9QN38,G3UWW1,P14873,Q5HZJ0,Q80U72,Q91WA6
GO:CC	asymmetric synapse	GO:0032279	0.00957271	2.01896	369	72	8	18812	CASK,B2RXQ9,E9QN38,G3UWW1,P14873,Q5HZJ0,Q80U72,Q91WA6
GO:CC	apical dendrite	GO:0097440	0.00957271	2.01896	27	72	3	18812	CASK,G3UWW1,P14873
GO:CC	neuron to neuron synapse	GO:0098984	0.00957271	2.01896	395	72	8	18812	CASK,B2RXQ9,E9QN38,G3UWW1,P14873,Q5HZJ0,Q80U72,Q91WA6
GO:CC	postsynaptic specialization	GO:0099572	0.00957271	2.01896	403	72	8	18812	CASK,B2RXQ9,E9QN38,G3UWW1,P14873,Q5HZJ0,Q80U72,Q91WA6
GO:CC	basal dendrite	GO:0097441	0.0272584	1.5645	9	72	2	18812	G3UWW1,P14873
