# Supplementary material for: Sex-Dependent Synaptic Remodeling of the Somatosensory Cortex in Mice With Prenatal Methadone Exposure
Source: Adv Drug Alcohol Res. 2022 Apr 25;2:10400. doi: 10.3389/adar.2022.10400 (PMC10569410; doi:10.3389/adar.2022.10400)
Supplement: Supplementary file 1 [file datasheet1.zip › excel sheets/Kinase Scores Females.xlsx]

## Sheet: KSEA Kinase Scores (11)
Kinase.Gene	mS	Enrichment	m	z.score	FDR
Cdk9	2.83005	251.747	1	9.24182	1.49044e-18			Cdk9	CDK9
Clk2	0.970854	86.3622	3	5.53293	9.68379e-07			Clk2	CLK2
Dyrk1A	-0.77993	-69.3786	2	-3.53595	0.00618437			Dyrk1A	DYRK1A
Cdk5	-0.278657	-24.7879	16	-3.47926	0.00618437			Cdk5	CDK5
Prkce	0.530066	47.152	4	3.5214	0.00618437			Prkce	PRKCE
Mapk1	-0.202846	-18.0442	25	-3.11614	0.0112689			Mapk1	MAPK1
Prkg1	0.294305	26.1799	10	3.14282	0.0112689			Prkg1	PRKG1
Acvr2B	0.356339	31.6981	7	3.16332	0.0112689			Acvr2B	ACVR2B
Prkg2	0.282013	25.0865	11	3.16361	0.0112689			Prkg2	PRKG2
Mapk7	0.481295	42.8135	4	3.20413	0.0112689			Mapk7	MAPK7
Prkca	0.219544	19.5295	14	2.80875	0.0278059			Prkca	PRKCA
Prkacb	0.241092	21.4463	10	2.59547	0.0484111			Prkacb	PRKACB
Pdhk3	0.491891	43.7561	2	2.3144	0.0604627
Pdhk4	0.491891	43.7561	2	2.3144	0.0604627
Pdk2	0.491891	43.7561	2	2.3144	0.0604627
Pdk3	0.491891	43.7561	2	2.3144	0.0604627
Pdk4	0.491891	43.7561	2	2.3144	0.0604627
Pdpk1	0.491891	43.7561	2	2.3144	0.0604627
Prkcb	0.133664	11.8901	25	2.35666	0.0604627
Mapk12	0.725959	64.5776	1	2.39788	0.0604627
Prkacg	0.216189	19.231	11	2.4535	0.0604627
Mapk3	-0.141655	-12.6009	24	-2.07811	0.105388
Chuk	-0.289902	-25.7882	5	-2.02676	0.114142
Camk2G	0.343099	30.5204	3	1.99629	0.117625
Camk1	0.336417	29.9259	3	1.95864	0.123382
Prkcg	0.124314	11.0583	18	1.87066	0.145218
Ikbkb	-0.255917	-22.7651	5	-1.77958	0.169309
Clk1	-0.156109	-13.8866	14	-1.76309	0.169309
Nek1	0.299673	26.6574	3	1.75163	0.169309
Pak6	-0.5186	-46.132	1	-1.65027	0.192733
Mapk14	-0.504305	-44.8604	1	-1.60378	0.192733
Pak4	-0.504305	-44.8604	1	-1.60378	0.192733
Rps6Ka2	-0.166915	-14.8479	10	-1.60124	0.192733
Eif2Ak2	-0.292694	-26.0366	3	-1.58565	0.192733
Stk39	0.480265	42.7219	1	1.59871	0.192733
Csnk1D	0.0943805	8.3956	23	1.64763	0.192733
Csnk2A1	-0.071219	-6.33527	59	-1.49849	0.221569
Raf1	-0.15585	-13.8636	10	-1.48742	0.221569
Pdk1	0.144977	12.8964	7	1.34438	0.281995
Atm	0.170894	15.2018	5	1.32471	0.284849
Pkd1	-0.285859	-25.4286	2	-1.26324	0.304192
Camk2A	0.100566	8.94581	12	1.2598	0.304192
Cdk7	-0.138755	-12.3429	9	-1.24428	0.305209
Nek2	-0.110916	-9.86652	13	-1.16895	0.331312
Prkaa1	0.245633	21.8502	2	1.18162	0.331312
Ttk	-0.161699	-14.3839	5	-1.09431	0.340088
Cdk6	-0.204956	-18.2318	3	-1.09135	0.340088
Camk4	-0.242835	-21.6014	2	-1.06533	0.340088
Mapk8	-0.198539	-17.661	3	-1.0552	0.340088
Aurkb	-0.196142	-17.4478	3	-1.04169	0.340088
Cdk3	-0.234631	-20.8716	2	-1.02759	0.340088
Pak1	0.214512	19.0819	2	1.03846	0.340088
Pak3	0.214512	19.0819	2	1.03846	0.340088
Uhmk1	0.186231	16.5661	3	1.11252	0.340088
Map2K7	0.333465	29.6633	1	1.12122	0.340088
Pak2	-0.10818	-9.62318	9	-0.945932	0.371355
Rps6Kb1	0.0924902	8.22745	8	0.954329	0.371355
Cdk19	-0.296899	-26.4106	1	-0.929152	0.3741
Akt1	0.0609951	5.42581	14	0.879151	0.395392
Stk11	-0.26708	-23.758	1	-0.832159	0.402051
Rps6Ka1	0.117753	10.4747	4	0.839157	0.402051
Mark3	0.24732	22.0003	1	0.841018	0.402051
Mark1	-0.181663	-16.1598	2	-0.783937	0.422766
Prkcz	0.125377	11.1529	3	0.769681	0.424243
Mapk11	-0.170403	-15.1582	2	-0.73214	0.439094
Akt2	-0.166862	-14.8431	2	-0.715849	0.440301
Prkdc	-0.164899	-14.6686	2	-0.706821	0.440301
Actr2	-0.123552	-10.9906	3	-0.632736	0.447379
Gsk3A	-0.0525952	-4.6786	22	-0.630906	0.447379
Plk3	-0.142417	-12.6687	2	-0.603404	0.447379
Prkcd	-0.0931521	-8.28633	5	-0.595752	0.447379
Cdk1	-0.0546477	-4.86118	17	-0.582125	0.447379
Rock2	-0.069756	-6.20513	8	-0.53833	0.447379
Camk2D	0.0359008	3.19355	11	0.508569	0.447379
Csnk1G3	0.146655	13.0457	1	0.513588	0.447379
Prkaa2	0.146655	13.0457	1	0.513588	0.447379
Rps6Ka3	0.146655	13.0457	1	0.513588	0.447379
Adrbk1	0.027271	2.42589	18	0.531473	0.447379
Grk1	0.109643	9.75326	2	0.556066	0.447379
Mapk13	0.163499	14.544	1	0.568374	0.447379
Mst1	0.163499	14.544	1	0.568374	0.447379
Mst3	0.163499	14.544	1	0.568374	0.447379
Mst4	0.163499	14.544	1	0.568374	0.447379
Camk1D	0.113998	10.1406	2	0.576099	0.447379
Rps6Kb2	-0.106776	-9.49821	2	-0.439454	0.462704
Atr	-0.145605	-12.9523	1	-0.437042	0.462704
Plk2	-0.145605	-12.9523	1	-0.437042	0.462704
Sgk1	0.0514285	4.57481	5	0.455813	0.462704
Dapk1	-0.142417	-12.6687	1	-0.426671	0.462714
Aurka	0.0520664	4.63156	4	0.411841	0.464978
Csnk2A2	-0.0411968	-3.66465	16	-0.389737	0.465987
Prkch	-0.0773074	-6.87687	3	-0.372201	0.465987
Prkct	-0.0773074	-6.87687	3	-0.372201	0.465987
Akt3	-0.121863	-10.8403	1	-0.359816	0.465987
Cdkl5	-0.117161	-10.4221	1	-0.344523	0.465987
Rock1	-0.0429974	-3.82483	11	-0.342578	0.465987
Plk1	0.0280947	2.49916	7	0.33852	0.465987
Ttbk2	0.0459629	4.08862	3	0.322279	0.468932
Csnk1A1	-0.0457951	-4.0737	7	-0.297359	0.473221
Pim1	-0.0627294	-5.58008	3	-0.290072	0.473221
Cdk16	-0.0655678	-5.83258	2	-0.249899	0.473221
Map2K4	-0.0740006	-6.58271	1	-0.204135	0.473221
Mapk10	-0.0740006	-6.58271	1	-0.204135	0.473221
Srpk1	-0.0739798	-6.58086	1	-0.204067	0.473221
Hipk2	-0.0463617	-4.1241	3	-0.197859	0.473221
Prkaca	-0.0310168	-2.75909	6	-0.157556	0.473221
Cdk4	0.0223523	1.98835	2	0.154532	0.473221
Araf	0.00591533	0.526198	8	0.157844	0.473221
Tgfbr2	0.0170604	1.51761	3	0.159448	0.473221
Csnk1E	0.0112856	1.00391	5	0.163845	0.473221
Map2K5	0.0398403	3.54399	1	0.166153	0.473221
Dmpk	0.045443	4.04237	1	0.184377	0.473221
Map2K6	0.0198881	1.76915	4	0.20251	0.473221
Map2K3	0.028445	2.53032	3	0.223587	0.473221
Prkci	-0.0334162	-2.97253	3	-0.124927	0.479096
Cdk2	-0.0232117	-2.06479	9	-0.116804	0.479096
Cdc7	-0.0454314	-4.04135	1	-0.111208	0.479096
Gsk3B	-0.00640365	-0.569636	27	0.0817692	0.487221
Cdc42Bpa	0.00525364	0.467337	1	0.0536539	0.490571
Cdc42Bpb	0.00525364	0.467337	1	0.0536539	0.490571
Ick	-0.0174171	-1.54933	1	-0.0200866	0.499193
Camk2B	-0.011081	-0.985709	15	0.00202384	0.499193
Mark4	-0.0107742	-0.958419	4	0.00304085	0.499193
