# Supplementary material for: Sex-Dependent Synaptic Remodeling of the Somatosensory Cortex in Mice With Prenatal Methadone Exposure
Source: Adv Drug Alcohol Res. 2022 Apr 25;2:10400. doi: 10.3389/adar.2022.10400 (PMC10569410; doi:10.3389/adar.2022.10400)
Supplement: Supplementary file 1 [file datasheet1.zip › excel sheets/Kinase Scores Males.xlsx]

## Sheet: KSEA Kinase Scores (10)
Kinase.Gene	mS	Enrichment	m	z.score	FDR
CAMK2B	0.517709	18.0798	15	3.30942	0.0187217
CDK9	2.09525	73.1719	1	3.6107	0.0187217
PRKCH	-1.04028	-36.3294	3	-3.23471	0.0187217
PRKCT	-1.04028	-36.3294	3	-3.23471	0.0187217
AURKB	-0.973942	-34.0127	3	-3.03396	0.0296881
CAMK2G	0.821884	28.7024	3	2.4005	0.16782
PAK6	-1.25938	-43.9811	1	-2.25037	0.214596
PIM1	-0.695826	-24.3002	3	-2.19234	0.217981
CDK1	-0.26063	-9.1019	17	-2.08377	0.254068
ADRBK1	0.253745	8.86148	18	1.66865	0.255456
CAMK1	0.522231	18.2377	3	1.4937	0.255456
CAMK2D	0.332196	11.6012	11	1.75904	0.255456
CAMK4	-0.477279	-16.6679	2	-1.25004	0.255456
CDK6	-0.393359	-13.7372	3	-1.27702	0.255456
CHUK	-0.317153	-11.0759	5	-1.35091	0.255456
CLK1	-0.167559	-5.85162	14	-1.28257	0.255456
CLK2	-0.592919	-20.7064	3	-1.88092	0.255456
CSNK1D	0.229046	7.99892	23	1.67926	0.255456
CSNK1G3	0.757023	26.4373	1	1.27261	0.255456
CSNK2A1	-0.0653304	-2.28152	59	-1.26103	0.255456
DYRK1A	-0.528253	-18.448	2	-1.37599	0.255456
EIF2AK2	-0.377724	-13.1912	3	-1.22971	0.255456
HIPK2	-0.396396	-13.8432	3	-1.28621	0.255456
ICK	0.816395	28.5108	1	1.37634	0.255456
MAP2K3	0.553341	19.3242	3	1.58785	0.255456
MAP2K6	0.566261	19.7754	4	1.87863	0.255456
MAPK1	-0.131128	-4.57934	25	-1.39565	0.255456
MAPK13	0.877352	30.6395	1	1.48284	0.255456
MAPK14	-0.954557	-33.3358	1	-1.71779	0.255456
MAPK3	-0.18631	-6.50646	24	-1.83977	0.255456
MARK4	-0.362894	-12.6732	4	-1.36812	0.255456
MST1	0.877352	30.6395	1	1.48284	0.255456
MST3	0.877352	30.6395	1	1.48284	0.255456
MST4	0.877352	30.6395	1	1.48284	0.255456
NEK1	0.448903	15.6769	3	1.2718	0.255456
NEK2	0.31175	10.8872	13	1.78348	0.255456
PAK1	0.520773	18.1868	2	1.216	0.255456
PAK3	0.520773	18.1868	2	1.216	0.255456
PAK4	-0.954557	-33.3358	1	-1.71779	0.255456
PDHK3	-0.450194	-15.722	2	-1.18311	0.255456
PDHK4	-0.450194	-15.722	2	-1.18311	0.255456
PDK2	-0.450194	-15.722	2	-1.18311	0.255456
PDK3	-0.450194	-15.722	2	-1.18311	0.255456
PDK4	-0.450194	-15.722	2	-1.18311	0.255456
PDPK1	-0.450194	-15.722	2	-1.18311	0.255456
PRKAA2	0.757023	26.4373	1	1.27261	0.255456
PRKACA	-0.347136	-12.1229	6	-1.60816	0.255456
PRKACG	0.253351	8.8477	11	1.30215	0.255456
PRKDC	-0.580827	-20.2841	2	-1.50589	0.255456
PRKG2	0.249233	8.70389	11	1.27829	0.255456
RAF1	-0.274629	-9.5908	10	-1.67553	0.255456
ROCK1	0.233424	8.15182	11	1.18669	0.255456
ROCK2	0.338522	11.8221	8	1.53137	0.255456
RPS6KA1	0.543348	18.9752	4	1.79857	0.255456
RPS6KA3	0.757023	26.4373	1	1.27261	0.255456
RPS6KB1	0.393822	13.7533	8	1.80465	0.255456
SRPK1	-0.761315	-26.5872	1	-1.38016	0.255456
PLK3	0.499782	17.4538	2	1.16414	0.257944
PRKCG	0.183284	6.40077	18	1.14635	0.257944
TTK	0.322238	11.2534	5	1.14704	0.257944
PRKAA1	0.476754	16.6495	2	1.10724	0.27039
GSK3B	0.149336	5.21523	27	1.09579	0.270968
CDK4	0.459694	16.0538	2	1.06508	0.280008
STK39	0.618239	21.5906	1	1.03013	0.291115
CAMK1D	0.429263	14.991	2	0.989893	0.300256
CDK3	-0.373812	-13.0545	2	-0.994385	0.300256
IKBKB	-0.221889	-7.74897	5	-0.978736	0.300809
PRKCZ	-0.282912	-9.88006	3	-0.942791	0.312735
ACVR2B	0.230077	8.03491	7	0.931173	0.313529
MAP2K4	-0.463947	-16.2023	1	-0.860617	0.334518
MAPK10	-0.463947	-16.2023	1	-0.860617	0.334518
PRKACB	0.183687	6.41486	10	0.856664	0.334518
ATR	-0.432455	-15.1025	1	-0.805595	0.335835
CDK2	-0.126029	-4.40129	9	-0.810667	0.335835
DAPK1	0.499782	17.4538	1	0.823168	0.335835
PLK2	-0.432455	-15.1025	1	-0.805595	0.335835
PRKG1	0.178006	6.21646	10	0.825276	0.335835
ACTR2	-0.216713	-7.56822	3	-0.742463	0.347328
CDK5	0.137847	4.81401	16	0.763246	0.347328
MAPK7	0.241072	8.41889	4	0.742321	0.347328
PKD1	-0.267183	-9.33077	2	-0.730921	0.347328
PRKCD	-0.156816	-5.47645	5	-0.724512	0.347328
RPS6KA2	-0.103053	-3.59891	10	-0.727575	0.347328
MAP2K5	0.425459	14.8582	1	0.693314	0.349057
PLK1	0.180498	6.30348	7	0.701994	0.349057
PRKCA	0.134852	4.70939	14	0.694368	0.349057
CAMK2A	0.14129	4.93422	12	0.681824	0.350161
GRK1	0.291156	10.168	2	0.648652	0.361007
AURKA	0.204198	7.13117	4	0.613475	0.368701
MARK3	-0.325539	-11.3687	1	-0.618797	0.368701
PRKCI	-0.169833	-5.93103	3	-0.600595	0.370426
ATM	0.177356	6.19376	5	0.581019	0.375169
TTBK2	-0.155546	-5.43209	3	-0.55736	0.381751
CSNK1E	0.164868	5.75766	5	0.532233	0.388997
MAP2K7	0.321549	11.2294	1	0.511766	0.393317
RPS6KB2	0.232787	8.12957	2	0.504431	0.393317
AKT3	-0.24127	-8.42583	1	-0.471566	0.404021
MAPK8	-0.116225	-4.05889	3	-0.438368	0.414886
CDC7	-0.21424	-7.48186	1	-0.42434	0.417031
GSK3A	0.0779778	2.7232	22	0.404361	0.421857
CSNK2A2	-0.0266105	-0.929313	16	-0.386088	0.425411
DMPK	0.244887	8.55213	1	0.377827	0.425411
PDK1	0.105979	3.70108	7	0.357528	0.426181
STK11	-0.181149	-6.32624	1	-0.366525	0.426181
SGK1	0.117374	4.09902	5	0.346683	0.426886
UHMK1	-0.0775424	-2.70799	3	-0.321309	0.433967
TGFBR2	-0.0693848	-2.42311	3	-0.296623	0.440705
PRKCB	0.0599209	2.0926	25	0.27331	0.446795
AKT1	-0.000614276	-0.0214522	14	-0.191208	0.468291
ARAF	-0.0075958	-0.265266	8	-0.17904	0.468291
CDKL5	-0.07552	-2.63737	1	-0.181974	0.468291
CSNK1A1	-0.0109762	-0.383318	7	-0.183103	0.468291
MAPK11	-0.0386027	-1.34811	2	-0.166133	0.468291
MAPK12	0.126973	4.43424	1	0.171812	0.468291
CDK16	-0.0189613	-0.662181	2	-0.117603	0.480539
PAK2	0.0510722	1.78358	9	0.117606	0.480539
AKT2	0.00891245	0.311247	2	-0.0487306	0.486682
CDC42BPA	0.00361543	0.126261	1	-0.0437124	0.486682
CDC42BPB	0.00361543	0.126261	1	-0.0437124	0.486682
CDK7	0.0372304	1.30019	9	0.0450542	0.486682
MARK1	0.0461646	1.6122	2	0.043314	0.486682
PRKCE	0.0449546	1.56994	4	0.0570271	0.486682
CDK19	0.0342157	1.19491	1	0.00975102	0.49611
