# Supplementary material for: Sex-Dependent Synaptic Remodeling of the Somatosensory Cortex in Mice With Prenatal Methadone Exposure
Source: Adv Drug Alcohol Res. 2022 Apr 25;2:10400. doi: 10.3389/adar.2022.10400 (PMC10569410; doi:10.3389/adar.2022.10400)
Supplement: Supplementary file 1 [file datasheet1.zip › excel sheets/KSEA females input.csv]

Protein	Gene	Peptide	Residue.Both	p	FC
Q3URE6	ADRA2A	RDGDALDLEESSSSEHAERPPGPRR	S	0.999973521	0.864
G5E8V8	PHAX	KHVDSSEESLDSDDDCSLWKR	S	0.725348678	1.118
Q00417	TCF7	RSREKHQESTTGGKR	S/T	0.999471945	1.2
D3YYN7	ATP1A2	REYSPAATTAENGGGKK	S10	0.371259792	0.699
P46414	CDKN1B	RVSNGSPSLERM	S10	0.996370172	0.919
D3Z589	LIMCH1	KETDDIDSPKRS	S10	0.988002945	0.944
Q8QZV4	STK32C	RRGSSAAAPPSSPPPGRA	S10;S	0.999812918	0.732
Q8QZV4	STK32C	RRGSSAAAPPSSPPPGRA	S10;S11;S	0.977650167	0.712
P61264	STX1B	RTQELRSAKDSDDEEEVVHVDRD	S10;S14	0.962513018	0.95
Q8K2L8	TRAPPC12	KDGEQSPSEASPSAQAGPENIPEPMSRE	S10;S15	0.666783859	0.664
Q923F1	CLNS1A	KLGEESKEPLSDEDEEDNDDVEPISEFRF	S100	0.999645342	0.933
D3YYS7	RNMT	RGDVSEDEPSLGRL	S100	0.994891868	1.26
P52927	HMGA2	KKPAQETEETSSQESAEED-	S100;S101;S104	0.028257047	0.61
P52927	HMGA2	KKPAQETEETSSQESAEED-	S100;S104	0.999741105	1.067
A0A087WSF5	LRRFIP1	RNTSASDEDERLSVGSRG	S100;T/S	0.686424781	1.262
Q9EPN1	NBEA	REIEDLSQSQSPESETDYPVSTDTRD	S1001	0.999996505	1.07
Q9EPN1	NBEA	REIEDLSQSQSPESETDYPVSTDTRD	S1001;S1004	0.999976749	0.95
Q9ER47	KCNH7	RAQPEECSPSGLQRA	S1007	0.0875686	1.991
Q3TDD9	PPP1R21	KSGESSSQLSQEQKS	S101	0.999569578	1.059
E0CYH4	WDR26	KRLSQSDEDVIRL	S101	0.878371386	0.985
O35126	ATN1	KTEQELPRPQSPSDLDSLDGRS	S101;S103;S107	0.638207011	0.845
P47955	RPLP1	KKEESEESEDDMGFGLFD-	S101;S104	0.999994954	1.052
P47955	RPLP1	KKEESEESEDDMGFGLFD-	S101;S104	0.964464387	0.861
P47955	RPLP1	KKEESEESEDDMGFGLFD-	S101;S104	0.914514668	0.806
O35126	ATN1	KTEQELPRPQSPSDLDSLDGRS	S101;S107	0.038479559	1.444
F7BJK1	PCDH1	RGGQEPAGAGSPSPPEDRN	S1010;S1012	0.999941358	1.011
F7BJK1	PCDH1	RGGQEPAGAGSPSPPEDRNTKT	S1010;S1012	0.986914264	0.755
Q5DTT2	PSD	RAQRPGSETRA	S1011	0.919443481	0.565
P59808	SASH1	KASPASPVSPSDCPSPRE	S1011;S1014	0.957527624	1.085
F7BJK1	PCDH1	RGGQEPAGAGSPSPPEDRN	S1012	0.907132821	1.068
P20357	MAP2	KDTSPEKT	S1013	0.999072003	1.072
Q8BY87	USP47	KKETWDTAEEDSGTDSEYDESGKS	S1014;T1016	0.137406714	0.519
Q8BY87	USP47	KKETWDTAEEDSGTDSEYDESGKS	S1014;T1016;S1018	0.797988714	0.9
I7HPV9	PREX1	RSNSSYLGSDEMGSGDELPCDMRI	S1016;S1021	0.997674786	1.066
A7E1Z5	SLC4A4	KKGSLDSDNDDSDCPYSEKV	S1017;S1020	0.802514064	1.121
A7E1Z5	SLC4A4	KKGSLDSDNDDSDCPYSEKV	S1017;S1020;S1025	0.998742027	1.101
A7E1Z5	SLC4A4	KKKGSLDSDNDDSDCPYSEKV	S1017;S1020;S1025	0.973910575	1.037
Q6NXJ0	WWC2	RSDSDSSTLAKK	S1017	0.809174405	0.967
A2AGQ2	MADD	RSPTENVNTPVGKD	S1019	0.027653124	1.636
P99027	RPLP2	KKEESEESDDDMGFGLFD-	S102	0.67458992	0.755
P46467	VPS4B	KGNDSDGEAESDDPEKK	S102	0.957532869	1.034
P46467	VPS4B	KGNDSDGEAESDDPEKKK	S102	0.994655842	1.028
P17095	HMGA1	KEEEEGISQESSEEEQ-	S102;S103	0.971991047	1.258
P17095	HMGA1	KKLEKEEEEGISQESSEEEQ-	S102;S103	0.982320248	1.005
Q8K019	BCLAF1	RRHSRSPRR	S102;S104	0.999541491	0.957
P99027	RPLP2	KDEKKEESEESDDDMGFGLFD-	S102;S105	0.625223389	1.461
P99027	RPLP2	KKEESEESDDDMGFGLFD-	S102;S105	0.916723067	1.081
P99027	RPLP2	KKEESEESDDDMGFGLFD-	S102;S105	0.995954954	0.967
P99027	RPLP2	KKEESEESDDDMGFGLFD-	S102;S105	0.933085463	0.952
P99027	RPLP2	KKDEKKEESEESDDDMGFGLFD-	S102;S105	0.995316475	0.903
P99027	RPLP2	KKDEKKEESEESDDDMGFGLFD-	S102;S105	0.920055062	0.788
P17095	HMGA1	KLEKEEEEGISQESSEEEQ-	S102	0.977170615	1.061
A7E1Z5	SLC4A4	KGSLDSDNDDSDCPYSEKV	S1020;S1025	0.999986562	1.214
I7HPV9	PREX1	RSNSSYLGSDEMGSGDELPCDMRI	S1021	0.501205422	1.204
I7HPV9	PREX1	RSNSSYLGSDEMGSGDELPCDMRI	S1021	0.549657928	1.122
I7HPV9	PREX1	RSNSSYLGSDEMGSGDELPCDMRI	S1021	0.99994084	0.933
B1AQX6	SRCIN1	RRGSDELTVPRY	S1022	0.541607218	1.133
B1AQX6	SRCIN1	RGSDELTVPRY	S1022	0.420911749	0.838
Q99NE5	RIMS1	RQGSPTQSPPADTSFGSRR	S1023	0.993138963	1.016
Q99NE5	RIMS1	RQGSPTQSPPADTSFGSRR	S1023;S1027	0.827078089	1.099
D3Z7R7	ARHGAP45	RESHAASNDSDSELEDASDPLSSSDASALHRL	S1028;S1031;S1033	0.882704913	1.067
Q80U49	CEP170B	RRGHGSRGSLDWPEEERG	S1029;S1032	0.916933338	0.991
Q80U49	CEP170B	RGHGSRGSLDWPEEERG	S1029;S1032	0.976790953	0.712
Q924N4	SLC12A6	RLTSIGSDEDEETETYQEKV	S1029;S1032	0.712751196	1.501
S4R2L4	RSRC2	RLNSSENGEDRH	S103	0.408146816	1.332
Q8CD78	SERTM1	RSTFSNLSS-	S103;S106	0.100416073	1.392
Q6P542	ABCF1	KQLSVPASDEEDEVPAPIPRG	S103;S107	0.999835692	0.945
Q99MP8	BRAP	RSREQSESVNTAPESPSKQ	S103;S116	0.999722851	1.066
Q8VD37	SGIP1	KHFYSSSESEEEEESHKK	S103;S104;S105	0.92833011	1.195
O35071	KIF1C	RRNSLDGGSRS	S1031	0.953710729	0.808
A3KGU9	SPTAN1	KLDPAQSASRE	S1031	0.877481449	1.036
Q924N4	SLC12A6	RLTSIGSDEDEETETYQEKV	S1032	0.999979522	1.039
A2AQ25	SKT	KGDAAGDKLELSEDSPNSEQELDKI	S1032;S1035;S1038	0.805680407	1.214
G3UX48	PRRC2A	RTASETRSEGSEYEEIPKRR	S1032;S1035;T/S/Y	0.991502784	0.896
A2AQ25	SKT	KGDAAGDKLELSEDSPNSEQELDKI	S1035	0.877805757	1.218
G3UX48	PRRC2A	RTASETRSEGSEYEEIPKR	S1035;S/T/Y	0.862330203	0.79
A2AQ25	SKT	KGDAAGDKLELSEDSPNSEQELDKI	S1035;S1038	0.954346442	0.968
Q8BJ42	DLGAP2	RAASFRQNSATERA	S1035;S1040	0.999999568	1.089
G3UX48	PRRC2A	RTASETRSEGSEYEEIPKR	S1035;T/S/Y	0.926120364	1.14
Q8C2Q7	HNRNPH1	KHTGPNSPDTANDGFVRL	S104	0.712796634	0.927
P47955	RPLP1	KKEESEESEDDMGFGLFD-	S104	0.83685797	0.817
P47955	RPLP1	KKEESEESEDDMGFGLFD-	S104	0.004694797	0.528
Q8C015	PAK5	RKESPPTPDQGAASRI	S104;T107	0.721720542	1.156
B2RUG9	APC	KYSDEQLNSGRQSPSQNERW	S1040	0.991671379	0.819
Q8BJ42	DLGAP2	RQNSATERADSIEIYIPEAQTRL	S1040;S1047	0.999980744	0.904
D3YZ21	D430041D05RIK	RSRQSLNSPSPGETEMDLLVTRE	S1041;S1044;S1046	0.831165077	1.085
D3YZ21	D430041D05RIK	RSRQSLNSPSPGETEMDLLVTRE	S1044;S/T	0.940015552	1.116
B2RXQ4	NEK1	REQPGDEYSEEEESVLKS	S1046	0.992969786	0.854
Q6I6G8	HECW2	RQRSHSAGEVGEDSRH	S1046;S1048	0.953307005	0.966
Q6PGL7	WASHC2	RLAAQESSEAEDVTVDRG	S1048;S1049	0.839868632	1.209
S4R224	BAG6	RLQEDPNYSPQRF	S105	0.999342043	0.95
Q99JF8	PSIP1	KQSNASSDVEVEEKE	S105;S106	0.977907166	1.052
A0A140LJ89	SYT17	RRISSLDSRR	S105;S106	0.487688512	0.839
A2ANL9	TENM1	RHGYQLEMGSDVDTETEGAASPDHALRM	S105;S116	0.999484518	1.035
A2ANL9	TENM1	RHGYQLEMGSDVDTETEGAASPDHALRM	S105;S116	0.807731576	0.927
A2ANL9	TENM1	RHGYQLEMGSDVDTETEGAASPDHALRM	S105;T109;S116	0.219183235	1.575
O88737	BSN	RSHGPLLPTIEDSSEEEELRE	S1050;S1051	0.09301773	0.594
O88737	BSN	RSHGPLLPTIEDSSEEEELREEEELLREQEKM	S1050;S1051	0.746043409	1.434
P39447	TJP1	KQASRDLEQPSYRY	S1051	0.501180762	0.626
Q99NE5	RIMS1	RSGSIEQASLVVEERT	S1051	0.866459361	0.862
P35436	GRIN2A	RYLPEEVAHSDISETSSRA	S1059;S1062	0.997054693	1.095
P35436	GRIN2A	RYLPEEVAHSDISETSSRA	S1059;S1062;S1065	0.984875453	1.105
D3Z316	1700021F05Rik	KEADEEDSDEETSYPERSEQEEELESEPGVAKD	S106	0.68096588	1.17
P46414	CDKN1B	KVLAQESQDVSGSRQ	S106	0.854578425	1.215
Q99JF8	PSIP1	KQSNASSDVEVEEKE	S106	0.994340643	1.187
Q99JF8	PSIP1	KQSNASSDVEVEEKETNVSKEDTDQEEKA	S106;S/T	0.757476792	1.018
D3Z316	1700021F05Rik	KEADEEDSDEETSYPERSEQEEELESEPGVAKD	S106;T/S/Y	0.97099266	0.865
Q8BTI8	SRRM2	KGSLSRSSSPVTELTARS	S1062;S1064;S1068	0.665402543	1.041
Q6NSW3	SPHKAP	RLKASSCESIPEEDSEARV	S1066;S1067;S1070	0.926796364	0.785
Q9CW03	SMC3	KKGDVEGSQSQDEGEGSGESERG	S1067	0.85648256	0.988
Q6NSW3	SPHKAP	RLKASSCESIPEEDSEARV	S1067;S1070	0.997115508	0.932
Q6P542	ABCF1	KQLSVPASDEEDEVPAPIPRG	S107	0.574233956	0.885
Q8C413	DGKG	KEGASSSEPNVSDYNSDNAAKA	S107	0.418906597	0.731
D3Z2M7	GNAO1	KYYLDSLDRI	S107	0.946427854	1.278
V9GWU7	WNK3	KEGETTVNTETSSPKA	S1071	0.437457623	0.782
P14873	MAP1B	KQPGIQSPSRE	S1073	0.565973694	0.87
Q5SWP3	NACAD	RLGSCPGSPARA	S1073;S1077	0.98828475	0.894
Q8K4P8	HECW1	RSYSAGEASEVSRN	S1073	0.994212237	1.166
A0A0A6YWY8	PCDH9	RTEADGNSDPNSDGPLGPRG	S1075	0.327444431	1.665
A0A0A6YWY8	PCDH9	RTEADGNSDPNSDGPLGPRG	S1075;S1079	0.984504861	0.883
Q99NE5	RIMS1	KQTTGSGSSQELDHEQYSKY	S1079;S1081;S1082	0.860859793	0.922
D3Z0Y4	ABLIM2	RQSYGESPQLLSPTPTEGDQDDRS	S108	0.988152265	1.1
Q9QXM1	JMY	KSQAWAEGGSPRS	S108	0.77442358	0.768
D3Z0Y4	ABLIM2	RQSYGESPQLLSPTPTEGDQDDRS	S108;S113	0.061988171	0.856
D3Z0Y4	ABLIM2	RQSYGESPQLLSPTPTEGDQDDRS	S108;S113;T115	0.999975262	0.969
O35927	CTNND2	RTPSISPVRV	S1080;S1082	0.847845993	0.818
Q6P5B0	RRP12	KGDSIEEILADSEDEDEEEERG	S1081	0.9990649	0.969
Q99NE5	RIMS1	KQTTGSGSSQELDHEQYSKY	S1082;S/T/Y	0.966636711	0.879
Q6KCD5	NIPBL	KYAEISSDEDNDSDEAFESSRK	S1083;S1084;S1090	0.994060119	0.959
Q80TL1	ADCY2	RSLSQSNLAS-	S1084	0.623164701	1.457
E9Q784	ZC3H13	KRSKGDSDVSDEEAAPQNKK	S1086;S1090;S1093	0.464057601	1.612
A2AQ25	SKT	KVSSEDPGPTPQTRA	S1087	0.981384197	0.755
Q61687	ATRX	KRPECSSSDTEKS	S1088;S1090	0.971490793	1.224
Q68FL4	AHCYL2	RDGGEALVSPDGTVTEAPRT	S109	0.999556663	0.981
E9PW37	RASAL2	RQQTQQVQSPVDSATMSPVERT	S1093;S1097;S1101	0.716326907	0.828
E9PW37	RASAL2	RQQTQQVQSPVDSATMSPVERT	S1093;S1101	0.997761859	1.227
O35927	CTNND2	RSASAPASPRE	S1094;S1098	0.576215032	1.417
A0A0A0MQE8	ARHGAP21	KTQSPHSPKEESERK	S1094;S1097	0.99937431	1.247
B2KF50	UHRF1BP1	RTVSQQSFDGVSLDSGGPDDRI	S1095;S1098	0.999467128	0.981
Q8BTI8	SRRM2	KSGMSPEQSKT	S1097	0.96607458	0.85
O35927	CTNND2	RSASAPASPRE	S1098	0.999853147	0.978
H7BX02	RC3H1	KTSSLNLSEDSEGGGDNNDSQRS	S1098;S1101	0.74589029	0.949
H7BX02	RC3H1	KTSSLNLSEDSEGGGDNNDSQRS	S1098;S1101;S/T	0.505975972	0.696
Q3U3C9	GSE1	RKGPPMQEADQDSEEDSEEDSEEEAEEAPRR	S1099;S1103;S1107	0.616981621	0.919
H3BJB5	UBE2E2	RVDDSPSTSGGSSDGDQRE	S11;S/T	0.992101019	1.019
Q8BGT8	PHYHIPL	RLDHALSSPSSPCEEIKN	S11;S12;S14	0.455361627	0.847
Q61686	CBX5	RTADSSSSEDEEEYVVEKV	S11;S12;S13	0.952054072	1.094
Q8BGT8	PHYHIPL	RLDHALSSPSSPCEEIKN	S11;S15	0.990522986	0.904
Q9D1E6	TBCB	KYEISPEAYERR	S110	0.983312793	0.95
D3YZ21	D430041D05RIK	KGHSETSTLSSQPSIDEVRQ	S1101;S/T	0.696463647	1.225
D3YZ21	D430041D05RIK	KGHSETSTLSSQPSIDEVRQ	S1101;S/T	0.979768459	1.015
H7BX02	RC3H1	KTSSLNLSEDSEGGGDNNDSQRS	S1101	0.350416736	0.683
B2RR83	YTHDC2	RADGIPNDSSDSEMEDRT	S1105	0.978800245	0.983
Q6NSW3	SPHKAP	KQSSCESITDEFSRF	S1106;S/T	0.996631148	0.967
Q6NSW3	SPHKAP	KQSSCESITDEFSRF	S1106	0.106509782	0.744
D3YZ21	D430041D05RIK	KGHSETSTLSSQPSIDEVRQ	S1108	0.837783246	0.91
O88737	BSN	KTPPSNLSPIEDASPTEELRQ	S1108;S1114	0.979794942	1.125
O88737	BSN	RSKTPPSNLSPIEDASPTEELRQ	S1108;S1114	0.999999898	0.986
Q08274	DMWD	RLGDPDGAGEPPSTPSGLGAGGDRV	S111	0.981024126	1.013
Q99NE5	RIMS1	RSCDNASAKSSDSDVSDVSAISRA	S1110;S1111;S1113	0.896213814	1.085
Q99NE5	RIMS1	RSCDNASAKSSDSDVSDVSAISRA	S1110;S1111	0.810492726	0.886
Q99NE5	RIMS1	KSSDSDVSDVSAISRA	S1111	0.999668024	0.994
Q99104	MYO5A	KRTDSTHSSNESEYTFSSEFAETEDIAPRT	S1115;S1118;S1119	0.970195706	1.136
A4GZ26	IQSEC2	RSSLEDTYGAGDGLKR	S1115	0.991504279	0.831
S4R1C4	ATP2B2	RRQSSVTSQSQDVASLSSPSRV	S1116;S1117;T1119	0.189963709	1.462
P31324	PRKAR2B	RRASVCAEAYNPDEEEDDAESRI	S112	0.855597013	1.216
P97452	BOP1	RTEEAGALAQDEYEEDSSDEEDIRN	S112;S113	0.991682503	1.001
P26645	MARCKS	KEAAEAEPAEPSSPAAEAEGASASSTSSPKA	S112;S113	0.598980429	0.903
Q9Z0P4	PALM	KENSAAPSPGRPQSASPAKEEQKS	S112;S	0.999926171	1.091
Q99104	MYO5A	KRTDSTHSSNESEYTFSSEFAETEDIAPRT	S1122;S/T/Y	0.784781177	0.719
A0A087WQ31	CLASP1	RTSPLTSPTNCSHGGLSPSRL	S1123;T1126;S1137	0.987861372	1.001
A2ALL9	ATP2B3	RSGSFQGAVRR	S1126	0.990203155	1.226
S4R1C4	ATP2B2	RQSSVTSQSQDVASLSSPSRV	S1127;S1130;S/T	0.880560365	0.968
E9Q3M9	CRACDL	RVFSQENVCDRI	S113	0.999999362	0.927
Q80XU3	NUCKS1	REMLLEDVGSEEEPEEDDEAPFQEKD	S113	0.974206711	0.887
Q9R0Q7	PTGES3	KDWEDDSDEDMSNFDRF	S113	0.962136462	1.039
Q9R0Q7	PTGES3	KDWEDDSDEDMSNFDRF	S113	0.997329264	0.869
Q8CDN6	TXNL1	KQHLENDPGSNEDADIPKG	S113	0.982236009	1.038
Q9CRB0	SNX24	KAESCGSFDETESEESSKL	S113;S116	0.8760543	1.148
Q9R0Q7	PTGES3	KDWEDDSDEDMSNFDRF	S113;S118	0.111981097	0.701
P26645	MARCKS	KEAAEAEPAEPSSPAAEAEGASASSTSSPKA	S113	0.743332225	0.793
S4R1C4	ATP2B2	RQSSVTSQSQDVASLSSPSRV	S1130;S/T	0.820026344	0.876
A2ARP8	MAP1A	RTEATQGLDYVPSAGTISPTSSLEEDKG	S1133	0.77236271	1.39
O88737	BSN	RSSCSEYSPSPSLDSEAETLDGGPTRL	S1137	0.99953159	0.914
O88737	BSN	RSSCSEYSPSPSLDSEAETLDGGPTRL	S1137;S1141;S1144	0.998010931	0.906
Z4YKC4	EIF4G3	RGSSKDLLDNQSQEEQRR	S1139	0.988910091	0.86
Q8K2C9	HACD3	RWLDESDAEMELRA	S114	0.999995257	1.157
Q8K2C9	HACD3	RWLDESDAEMELRA	S114	0.98560055	1.079
Q5SSI6	UTP18	RGQLHGSSDESEVENEAKD	S114;S115	0.743738059	0.742
Q5SSI6	UTP18	RGQLHGSSDESEVENEAKD	S114;S115;S118	0.812448244	1.196
Q3TY60	FAM131B	RRDTDAYSDLSDGEKEARF	S114;S117	0.618554854	1.057
Q3TY60	FAM131B	RDTDAYSDLSDGEKE	S114;S117	0.997620847	0.982
Q3TY60	FAM131B	RDTDAYSDLSDGEKEARF	S114;S117	0.999912785	0.973
Q05D44	EIF5B	KTSFDENDSEELEDKDSKS	S114;T/S	0.678680673	1.204
Q3TY60	FAM131B	RRDTDAYSDLSDGEKE	S114;S117	0.898867778	1.269
Q80TR1	ADGRL1	RYYTGTQSRI	S1141	0.079435527	1.87
O88737	BSN	RSSCSEYSPSPSLDSEAETLDGGPTRL	S1141;S1144	0.844675662	1.131
P14873	MAP1B	RDVMSDETNNEETESPSQEFVNITKY	S1141;S1151	0.021659152	0.738
Z4YKC4	EIF4G3	KDLLDNQSQEEQRRE	S1147	0.60521314	0.816
D3YXJ0	DGKH	KTSSQPGPGDSESGSYEANSPGN-	S1148;S1153	0.995080218	1.034
Q8K207	1700025G04RIK	KGRDYCSEEEDIT-	S115	0.97278868	0.965
Q8K207	1700025G04RIK	RDYCSEEEDIT-	S115	0.722092887	0.871
Q8CJ19	MICAL3	RGTSQVSSPSQPPEKQ	S1150;S1153	0.981252586	1.092
P14873	MAP1B	RDVMSDETNNEETESPSQEFVNITKY	S1151	0.913231136	1.11
P14873	MAP1B	RDVMSDETNNEETESPSQEFVNITKY	S1151	0.995481785	0.861
D3YXJ0	DGKH	KTSSQPGPGDSESGSYEANSPGN-	S1153	0.999913355	0.977
F8WHT3	PRRC2B	RIASETHSEGSEYEELPKR	S1154;Y1156;S/T	0.738317881	0.985
Q6P9Q6	FKBP15	RHNQDSQHCSLSGDEEDELFKG	S1157;S1159	0.900237446	1.09
D3Z593	ADGRL3	RTPGRYSTGSQSRI	S1158;T1159	0.985662818	1.086
D3Z593	ADGRL3	RYSTGSQSRI	S1158	0.511710512	1.429
Q99MP8	BRAP	REQSESVNTAPESPSKQ	S116	0.998613384	1
P59114	PCIF1	RQLSEEQPSGNGVKK	S116	0.779494631	1.047
Q62048	PEA15	RQPSEEEIIKL	S116	0.985845283	0.967
Q62048	PEA15	RQPSEEEIIKL	S116	0.46509812	0.727
Q62048	PEA15	KDIIRQPSEEEIIKL	S116	0.580797874	0.631
Q9CRB0	SNX24	KAESCGSFDETESEESSKL	S116	0.98259108	1.115
E9PUD0	ZRANB2	KEVEDKESEGEEEDEDEDLSKY	S116	0.997276566	1.02
Q9Z0P4	PALM	KENSAAPSPGRPQSASPAKEEQKS	S116;S	0.95781018	1.133
Q91Z78	BNIP3L	RDHSSQSEEEVVEGEKEVEALKKS	S116;S117;S119	0.949791718	0.968
Q9CQU1	MFAP1A	RKIVEPEVVGESDSEVEGDAWRL	S116;S118	0.999999828	0.994
Q9CQU1	MFAP1A	KIVEPEVVGESDSEVEGDAWRL	S116;S118	0.682719158	0.674
Q9Z0P4	PALM	KENSAAPSPGRPQSASPAKEEQKS	S116;S122;S124	0.950337487	0.993
P28667	MARCKSL1	RKEGGGDSSASSPTEEEQEQGEMSACSDEGTAQEGKA	S116;S/T	0.953452166	1.041
F8WHU5	PDS5B	RMETVSNASSSSNPSSPGRI	S1166;S/T	0.151067739	1.282
E9PVP4	EVL	RQVQNGPSPEEMDIQRR	S117	0.769587909	1.272
E9PVP4	EVL	RQVQNGPSPEEMDIQRR	S117	0.650893428	1.196
Q3TY60	FAM131B	RDTDAYSDLSDGEKE	S117	0.999838632	1.082
Q3TY60	FAM131B	RDTDAYSDLSDGEKEARF	S117	0.999995848	1.009
P28661	SEPTIN4	KLDPYDSSEDDKEYVGFATLPNQVHRK	S117;S118	0.536510325	0.685
P28667	MARCKSL1	KEGGGDSSASSPTEEEQEQGEMSACSDEGTAQEGKA	S117;S120	0.965935794	0.98
F6R8S6	AKT1S1	REDEEEDEDEPTETETSGERL	S117	0.662818581	0.816
Q9CRD4	DBNDD2	RTSSLSSDSSNLRS	S117	0.781676104	0.576
Q3UHD9	AGAP2	RRRSSAASLGRV	S1171;S1172	0.775036762	0.746
Q3UHD9	AGAP2	RSSAASLGRV	S1172	0.889569026	0.645
Q3UHD9	AGAP2	RSSAASLGRV	S1172;S1175	0.99722519	0.834
E9PYT0	ARHGAP5	RTHSDASDDEAFTTSKT	S1174	0.751975394	0.791
E9PYT0	ARHGAP5	RTHSDASDDEAFTTSKT	S1174;S1177	0.334667039	1.346
E9PYT0	ARHGAP5	RRTHSDASDDEAFTTSKT	S1177;T/S	0.999824171	1.118
Q9D7S7	RPL22L1	RYFQISQDEDGSESED-	S118	0.996855935	1.073
Q9D7S7	RPL22L1	RYFQISQDEDGSESED-	S118;S120	0.898139853	0.963
P11627	L1CAM	KDETFGEYRSLESDNEEKA	S1181;S1184	0.995101421	1.078
G5E829	ATP2B1	RNSSPPPSPNKN	S1182;S	0.751026976	0.897
Q5BL07	PEX1	RTPSQEGCQDLTQEQRD	S1182	0.999999995	1.146
P11627	L1CAM	RSLESDNEEKA	S1184	0.995094466	0.848
Q68FH0	PKP4	RAEQYPGSPDSWV-	S1185	0.931788735	0.898
Q68FH0	PKP4	RAEQYPGSPDSWV-	S1185;S1188	0.433336586	1.694
Q3UHH0	ATP2B2	KSATSSSPGSPIHSLETSL-	S1185;S1189	0.361479087	1.346
Q3UHH0	ATP2B2	KSATSSSPGSPIHSLETSL-	S1185;S1189;S1193	0.796709946	0.883
Q8K4R4	PITPNC1	KYEDNKGSNDSIFDSEAKD	S119;S122	0.436081522	1.396
E9Q6A7	BPTF	RQNSVESDLDARI	S1197	0.863915927	1.158
Q9Z1B3	PLCB1	KVNLKSPSSEEIERE	S1197;S1199	0.999601809	1.054
P35436	GRIN2A	KDKGSPHSEGSDRYRQ	S1198;S1201	0.700105326	1.31
P35436	GRIN2A	KDKGSPHSEGSDRY	S1198;S1201	0.738767508	0.53
P35436	GRIN2A	KDKGSPHSEGSDRYRQ	S1198;S1201;S1204	0.377640568	1.69
Q9Z1B3	PLCB1	KSPSSEEIERE	S1199	0.793809213	0.607
Q9Z1B3	PLCB1	KSPSSEEIERENPGRE	S1199;S1200	0.999769877	1.079
Q9Z1B3	PLCB1	KSPSSEEIERENPGREFDTPL-	S1199;S1200	0.978823028	1.047
Q8K4P8	HECW1	RCSPCSSPQNSPGLQRA	S1199;S1202;S1207	0.516750352	0.695
Q3UM45	PPP1R7	RGAGQQQSQEMMEVDRR	S12	0.999494675	1.059
Q3UM45	PPP1R7	RGAGQQQSQEMMEVDRR	S12	0.997309097	1.046
Q3UM45	PPP1R7	RGAGQQQSQEMMEVDRR	S12	0.821582441	0.783
B1AZA5	TMEM245	RGGPAEAPSPRGSPRPESRA	S12;S16	0.983816388	1.063
A2AEC2	TCEAL3	KTDRGTDDSPKNSQEDLQDRH	S120	0.999996799	1.354
A2AEC2	TCEAL3	RGTDDSPKNSQEDLQDRH	S120	0.998978934	1.228
A2AEC2	TCEAL3	KTDRGTDDSPKN	S120	0.997579061	1.094
A2AEC2	TCEAL3	RGTDDSPKNSQEDLQDRH	S120	0.999288504	0.933
A2AEC2	TCEAL3	RGTDDSPKN	S120	0.980628423	0.915
Q8JZQ9	EIF3B	RGHPSAGAEEEGGSDGSAAEAEPRA	S120;S123	0.986903112	1.259
A2AEC2	TCEAL3	KTDRGTDDSPKNSQEDLQDRH	S120;S124	0.999981239	0.892
P28667	MARCKSL1	KEGGGDSSASSPTEEEQEQGEMSACSDEGTAQEGKA	S120;T122;S/T	0.879819202	1.112
P28667	MARCKSL1	KEGGGDSSASSPTEEEQEQGEMSACSDEGTAQEGKA	S120;S/T	0.923685747	0.893
Q810U4	NRCAM	KKEDSDDSLVDYGEGVNGQFNEDGSFIGQYSGKK	S1203;S1206	0.996461354	0.85
Q810U4	NRCAM	KKEDSDDSLVDYGEGVNGQFNEDGSFIGQYSGKK	S1203;S1206;S1229	0.995450096	1.039
E9Q9E1	EIF4G1	KAASLTEDRG	S1204	0.981836076	1.115
P14873	MAP1B	KDYNASASTISPPSSMEEDKFSKS	S1204;S/Y/T	0.706964362	0.659
Q9JMG7	HDGFL3	KFTGYQTIQQQSSSETEGEGGNTADASSEEEGDRVEDGKG	S121;S122	0.91300786	0.889
Q80TL7	MON2	RTDSIGEKL	S1213	0.934225845	1.685
E9PZ19	IGSF9B	RTGSPELAARA	S1215	0.909987519	0.986
A0A0A0MQ79	PRRC2C	RQREESETRSESSDFEVVPKR	S1217;S/T	0.997171664	1.004
F8VQE2	KIF21B	RGATDTSPLTRR	S1217	0.4943351	0.836
A0A140LI60	MYH14	RLEEGVASDEEEAEGAEPGSAPGQEPEAPPPATPQ-	S1218	0.99422992	1.054
E9PYT0	ARHGAP5	KGGIDNPAITSDQEVDDKK	S1219	0.926917734	0.997
A2ARP8	MAP1A	RCLSPDDSTVKM	S1219	0.809647417	1.165
A2ARP8	MAP1A	RCLSPDDSTVKM	S1219	0.991201375	1.022
Q9DCL8	PPP1R2	REQESSGEEDNDLSPEEREKK	S122;S123	0.929412125	1.559
Q9DCL8	PPP1R2	RTREQESSGEEDNDLSPEEREKK	S122;S123	0.999998573	1.185
Q9DCL8	PPP1R2	REQESSGEEDNDLSPEERE	S122;S123	0.971368845	0.86
Q9DCL8	PPP1R2	RTREQESSGEEDNDLSPEERE	S122;S123	0.716856987	0.605
Q9DCL8	PPP1R2	REQESSGEEDNDLSPEEREKK	S122;S123	0.932883566	0.516
Q9DCL8	PPP1R2	REQESSGEEDNDLSPEEREKK	S122;S123;S131	0.963427589	1.286
Q14DQ1	FAM219B	KGYTALSQSPDENLVSLDSDSDGELESRY	S122;S125;S127	0.9955969	1.021
Q8K0D0	CDK17	KMGSDGESDQASGTSSDEVQSPTGVCLRN	S122	0.999999607	0.937
A0A0A0MQ79	PRRC2C	RQREESETRSESSDFEVVPKR	S1220;T/S	0.910594678	0.924
Q6ZQ38	CAND1	KDSSSTNLESMDTS-	S1220	0.909729562	1.129
E9Q8K8	ZC3H4	KTGTGSPFAGNSPARE	S1221;S1227	0.724039908	0.64
P97798	NEO1	RNSQDITPVDNSMDSNIHQRR	S1225;T1229	0.992248452	1.003
Q6A065	CEP170	RRFPTDYASTSEDEFGSNRN	S1229;T/S/Y	0.88042707	0.916
Q91W50	CSDE1	KSPAAPGQSPTGSVCYERN	S123	0.900040967	1.014
Q9EQG9	CERT1	KTESGYGSESSLRRH	S123;S126	0.76570647	1.075
H7BX74	ADGRB2	RLSLDEDEEPKS	S1236	0.925390294	1.128
O88737	BSN	RSQGSFEYQDTQDHDYGGRA	S1236	0.977969572	0.744
Q04692	SMARCAD1	KDTVIIVSEPSEDEESHDLPSVTRR	S124;S127	0.856633062	0.919
Q810U4	NRCAM	KEKEPAEGNESSEAPSPVNAMNSFV-	S1242;S1243;S1247	0.89946913	1.189
Q810U4	NRCAM	KKEKEPAEGNESSEAPSPVNAMNSFV-	S1242;S1247	0.423135506	0.912
Q810U4	NRCAM	KKEKEPAEGNESSEAPSPVNAMNSFV-	S1242;S1247	0.078471208	0.757
D3YTS3	D630045J12RIK	KDHTTPSENGDVPSPKS	S1243;T/S	0.95158391	0.935
P11627	L1CAM	KEAAGGNDSSGATSPINPAVALE-	S1246;S1247	0.994472612	0.995
P11627	L1CAM	KEKEAAGGNDSSGATSPINPAVALE-	S1246;S1247;T1250	0.828056165	1.343
Q80U49	CEP170B	RQQGSDYTSTSEEEYGSHHSSPKH	S1246;T/S/Y	0.998789528	0.84
P11627	L1CAM	KEAAGGNDSSGATSPINPAVALE-	S1246	0.088308311	0.71
G3UX48	PRRC2A	KSPDLSNQNSDQANEEWETASESSDFASERR	S1247	0.840955737	1.214
Q5DTX6	JCAD	KSADSVEEPDPLKV	S1248	0.979805105	1.055
G3X932	ARHGAP39	RASADNSPGRG	S125	0.99487657	1.048
Q61937	NPM1	KCGSGPVHISGQHLVAVEEDAESEDEDEEDVKL	S125	0.984791523	0.904
B1AR17	CHD3	KKLDSEEEFGSERDEYRE	S125;S131	0.999989876	1.069
P39447	TJP1	KVQIPVSHPDPEPVSDNEDDSYDEEVHDPRA	S125;S131	0.979599697	1.259
P39447	TJP1	KKVQIPVSHPDPEPVSDNEDDSYDEEVHDPRA	S125;S131	0.528737692	1.202
F8WHU5	PDS5B	RTASDSDEQQWPEEKR	S1257;S1259	0.998406922	0.896
F8WJA0	DDX24	KAQAVSEEEEEEEGQSSSPKK	S126	0.568861442	1.37
Q5PR73	DIRAS2	KCDESPNREVQSSEAEALART	S126	0.95420757	0.89
B7ZC24	NCOA5	RREGSYDRY	S126	0.993063697	0.966
F6Z9T5	R3HDM2	RGDSIGSSKG	S126	0.204876198	1.514
Q9D6I9	LURAP1	RRGSWDSLPDTSSTDRL	S126;S129	0.979906653	1.176
F8WJA0	DDX24	KAQAVSEEEEEEEGQSSSPKKK	S126;S138	0.88589355	1.352
F8WJA0	DDX24	KAQAVSEEEEEEEGQSSSPKK	S126;S138	0.96597715	1.039
A2ARP8	MAP1A	KSEPQDFQEDSWGDTKH	S1261	0.875129772	1.176
Q9JIS5	SV2A	RGGLSDGEGPPGGRG	S127	0.897741577	1.216
E9Q8N5	CLASP2	RAQTGSAGADPTADVSGQS-	S1273	0.991072452	1.068
P06837	GAP43	KAGSAETESAAKA	S128	0.923624253	0.929
Q91XV3	BASP1	KAGEASAESTGAADGAAPEEGEAKKT	S128;S/T	0.99642069	0.952
Q91XV3	BASP1	KAGEASAESTGAADGAAPEEGEAKK	S128;S131	0.99782048	1.038
P51859	HDGF	KKGSAEGSSDEEGKLVIDEPAKE	S128;S132;S133	0.893302689	0.649
Q8VDD9	PHIP	KVLSDSEEEEKDADVPGTSTRK	S1281;S1283	0.940654631	1.085
Q8BPN8	DMXL2	KFGNVDADSPVEETIQDHSALKS	S1288	0.589107847	0.818
P16014	CHGB	KWTEGGGHSRE	S129	0.981494198	1.143
Q99JF8	PSIP1	KEDTDQEEKASNEDVTKA	S129	0.982588136	0.844
Q9R0U0	SRSF10	RRSRSRSFDYNYRR	S129;S131;S133	0.589688381	0.808
A0A087WPX3	NFASC	KQQESDDSLVDYGEGGEGQFNEDGSFIGQYTVKK	S1294;S1297	0.908674363	0.812
P51830	ADCY9	KASLGSDDSTQAKE	S1295;S1298	0.992458108	1.104
Q6DFZ1	GBF1	RADAPDAGAQSDSELPSYHQNDVSLDRG	S1298	0.971164117	1.246
Q9DB70	FUNDC1	RNPPPQDYESDDESYEVLDLTEYARR	S13	0.999910551	0.939
Q60829	PPP1R1B	RELGYPQEDDEEDEDEEEDEEEDSQAEVLKG	S130	0.96466793	1.039
P59808	SASH1	KSNSEDGCVGKG	S130	0.865488848	0.938
Q9QXM1	JMY	RGPESPLRSPARA	S130;S134	0.733218394	0.86
Q5DTY9	KCTD16	KLLAPEDVKQSPDEFCHSDFEDASQGSDTRI	S130;S137;S146	0.696702081	1.15
Q5F4T0	TRPM3	RSRTSSDCTDAAYIVRQ	S1301;T/S/Y	0.471746588	1.141
E9QNF7	CNTNAP2	KGAESAESADAAIMNNDPNFTETIDESKK	S1304;S1307	0.972874839	1.012
E9QNF7	CNTNAP2	KGAESAESADAAIMNNDPNFTETIDESKK	S1304;S1307	0.921102479	0.819
P14873	MAP1B	RSVSPGVTQAVVEEHCASPEEKT	S1307	0.966349111	0.941
F7BQW7	SYNJ1	RSSQSLPSDSSPQLQQEQPTG-	S1308	0.998689751	1.114
F7BQW7	SYNJ1	RSSQSLPSDSSPQLQQEQPTG-	S1308;S1313	0.999772908	1.053
A0A087WNZ7	TRIP12	RVREDDEDSDDDGSDEEIDESLAAQFLNSGNVRH	S1317;S1322	0.916248591	1.026
P14873	MAP1B	KTLEVVSPSQSVTGSAGHTPYYQSPTDEKS	S1317;S1334	0.909677259	1.057
P14873	MAP1B	KTLEVVSPSQSVTGSAGHTPYYQSPTDEKS	S1317;T1329;S1334	0.444302232	2.112
Q5SWP3	NACAD	RSESHGESSSELGEQDLSPQKS	S1319;S1320	0.994936293	0.974
Q9JM13	RABGEF1	RQTSIETDRV	S132	0.997592747	1.134
P51859	HDGF	KKGSAEGSSDEEGKLVIDEPAKE	S132;S133	0.547387361	1.078
P51859	HDGF	KGSAEGSSDEEGKLVIDEPAKE	S132;S133	0.980163882	0.861
P51859	HDGF	KGSAEGSSDEEGKL	S132;S133	0.914335746	0.853
P51859	HDGF	KKGSAEGSSDEEGKL	S132;S133	0.83932205	0.818
Q9CQU1	MFAP1A	RLEREDSSEEEEEEIDDEEIERR	S132;S133	0.903494319	0.964
Q9CQU1	MFAP1A	RLEREDSSEEEEEEIDDEEIERRR	S132;S133	0.793504088	0.835
D3Z0Y4	ABLIM2	RTSSPSSAGSVSLGHYTPTSRS	S132;S133	0.901481883	1.059
D3Z0Y4	ABLIM2	RTSSPSSAGSVSLGHYTPTSRS	S132;S133;S135	0.989912205	1.049
Q8BZW2	SOWAHB	KVAGPDPSPEDSPNQRT	S132	0.987701804	0.878
Q80XU3	NUCKS1	KDSGSDEDFLMEDDDDSDYGSSKK	S132;S144	0.765806188	0.85
A2AJ26	ABCA2	KVSEEDQSLENSEADVKE	S1326	0.999755128	1.018
A2AJ26	ABCA2	KVSEEDQSLENSEADVKE	S1326;S1330	0.656717071	1.228
Q5SWP3	NACAD	RSESHGESSSELGEQDLSPQKS	S1329;S	0.850209324	0.96
Q9QYX7	PCLO	KKDSFSQESSPSSPSDLAKL	S1332;S1334;S1337	0.639382299	0.854
Q9QYX7	PCLO	KKDSFSQESSPSSPSDLAKL	S1332;S	0.991375032	0.902
A0A087WPX3	NFASC	KKDKEETEGNESSEATSPVNAIYSLA-	S1333;S1334;T/S/Y	0.97935405	1.05
A0A087WPX3	NFASC	KKDKEETEGNESSEATSPVNAIYSLA-	S1333;T/S/Y	0.999919475	0.832
Q9QYX7	PCLO	KDSFSQESSPSSPSDLAKL	S1334;S1338;S1341	0.995961647	1.056
A0A087WNU5	ANK3	KDYSSQSSTSSSPEKV	S1337;S1338	0.883114734	1.308
A0A087WNU5	ANK3	KDYSSQSSTSSSPEKV	S1338	0.993795914	1.426
Q8BTI8	SRRM2	RRSSSELSPEVVEKV	S1338;S1339	0.759144398	0.914
Q8BTI8	SRRM2	RRSSSELSPEVVEKV	S1338;S1339;S1343	0.327468916	0.793
Q80U49	CEP170B	REIHDVAGDGDSLGSPGPTRS	S1338;S1341	0.291887258	0.763
Q8BTI8	SRRM2	RSSRRSSSELSPEVVEKV	S1338;S1339;S1343	0.922370435	0.946
Q9QYX7	PCLO	KDSFSQESSPSSPSDLAKL	S1338;S1341	0.999996641	1.02
Q8BTI8	SRRM2	RSSSELSPEVVEKV	S1338;S1343	0.975572223	0.859
Q8BTI8	SRRM2	RRSSSELSPEVVEKV	S1338;S1343;S	0.977249219	0.982
Q8BTI8	SRRM2	RRSSSELSPEVVEKV	S1339;S1343	0.884833651	1.038
Q8BLH7	HIRIP3	KAVESTDEDHQTDLDAKM	S134;T135	0.994661362	1.054
D3YZ21	D430041D05RIK	RYQQSSPSRL	S1340	0.996429094	0.767
Q80U49	CEP170B	REIHDVAGDGDSLGSPGPTRS	S1341	0.680236904	1.232
Q9QYX7	PCLO	KDSFSQESSPSSPSDLAKL	S1341	0.972413634	1.011
E9PWW9	RSF1	RIESDEEEDFENKV	S1347	0.999778526	1.054
P28667	MARCKSL1	KEGGGDSSASSPTEEEQEQGEMSACSDEGTAQEGKA	S135	0.977903526	0.888
P28667	MARCKSL1	KEGGGDSSASSPTEEEQEQGEMSACSDEGTAQEGKA	S135	0.547880766	0.725
P20357	MAP2	KDGSPDAPATPEKEEVAFSEYKT	S1352	0.999242252	0.837
P20357	MAP2	KDGSPDAPATPEKEEVAFSEYKT	S1352;T1358	0.981810422	1.02
F8WHU5	PDS5B	RAESPETSAVESTQSTPQKG	S1359	0.69025712	1.043
F8WHU5	PDS5B	RAESPETSAVESTQSTPQKG	S1359;T/S	0.839491062	1.003
A0A0R4J2C3	DHX9	KAEENNSGVESSGYGSPGPTWDRG	S136	0.580783448	0.75
Q3TQ29	PUM2	KASPFEEDQNRD	S136	0.964523826	1.05
Q9CQ90	1110059E24RIK	RKEDSDEDLDAESDSDGEDGDTQA-	S136;S144;S146	0.87123594	0.7
B1B1A7	KALRN	KRDGVEDGDSQGDGSSQPDTISIASRT	S1364	0.968815272	1.174
B1B1A7	KALRN	RDGVEDGDSQGDGSSQPDTISIASRT	S1364	0.943942393	1.088
E9PVP4	EVL	RQESLERR	S137	0.494163957	0.93
O55091	IMPACT	KTEEVEVESEEDPILEHPPENPVKT	S137	0.156241803	0.725
A2A4X6	GM12355	RERSLSRERN	S137;S139	0.990505182	0.943
Q05D44	EIF5B	KTARPNSEAPLSGSEDADDSNKL	S137;S139	0.991712642	0.911
P27661	H2AX	KKASQASQEY-	S137;S140	0.999519094	0.958
Q5DTY9	KCTD16	KQSPDEFCHSDFEDASQGSDTRI	S137;S143;S146	0.999777761	0.928
Q3UR42	DHX9	KAEAENNSGVESSGYGSPGPTWDRG	S137;S/Y/T	0.999339138	1.253
P14873	MAP1B	RASLSPMDEPVPDSESPVEKV	S1373	0.96038052	1.046
P14873	MAP1B	RASLSPMDEPVPDSESPVEKV	S1373;S1382;S1384	0.982196767	1.042
P58871	TNKS1BP1	KSSGSLSPGLETEDPLEARE	S1373;S1375	0.691898075	0.841
P14873	MAP1B	RASLSPMDEPVPDSESPVEKV	S1373;S1384	0.906115484	0.989
P14873	MAP1B	RASLSPMDEPVPDSESPVEKV	S1373;S1384	0.585940078	1.387
P14873	MAP1B	RASLSPMDEPVPDSESPVEKV	S1373	0.454701978	1.085
P58871	TNKS1BP1	KSSGSLSPGLETEDPLEARE	S1375	0.970029946	0.868
Q8BTI8	SRRM2	RERSSSASPELKD	S1376;S1378;S1380	0.979567273	1.15
Q9QYX7	PCLO	KVSPEQPQDQQKT	S1378	0.910532824	1.161
A0A087WNU5	ANK3	RSNSPENRVPTQQSEDDQPPEEAKR	S1378;S1390	0.973514646	1.011
Q6P542	ABCF1	KGGNVFEALIQDDSEEEEEEEENRV	S138	0.998385017	0.959
Q9DCC8	TOMM20	RIVSAQSLAEDDVE-	S138	0.981971474	1.141
P26645	MARCKS	KAEDGAAPSPSSETPKK	S138;T143	0.570460625	0.809
P26645	MARCKS	KAEDGAAPSPSSETPKKK	S138;T143	0.059645612	0.616
A2AIR0	RNF20	KALVVPEPEPDSDSNQERK	S138	0.869557974	1.105
Q8BTI8	SRRM2	RSSSASPELKD	S1380;S	0.988595857	0.894
P14873	MAP1B	RASLSPMDEPVPDSESPVEKV	S1382;S	0.992193408	0.918
P14873	MAP1B	RASLSPMDEPVPDSESPVEKV	S1382;S1384	0.996716822	0.863
O54991	CNTNAP1	RDQNLPQILEESRSE-	S1384	0.997083127	0.973
E9Q5F9	SETD2	RRQELESDSESDGELQARK	S1387;S1389;S1391	0.759641058	0.808
P97310	MCM2	RGLLYDSSEEDEERPARK	S139;S140	0.994547196	0.969
Z4YLN8	CCDC88A	RSDSSEGFLQLPHQDSQDSSSVGSNSLEDGQTLGTKK	S139;S/T	0.777550767	0.814
A0A087WNU5	ANK3	RVPTQQSEDDQPPEEAKR	S1390	0.48563501	0.709
Q7TMY8	HUWE1	RAESPEEVACRK	S1395	0.989459119	1.024
Q62504	SPEN	RDLEPGEVPSDSDEDAEHRS	S1395;S1397	0.522476848	0.869
A0A0G2JDT9	LRRC7	RSMDGYPEQFCVRI	S1397	0.856147675	0.978
Q8BTI8	SRRM2	RSRSGSSPGLRD	S1397;S	0.908765138	0.925
Q8BTI8	SRRM2	RSGSSPGLRD	S1399;S1400	0.693118482	0.828
Q3UHT7	ERC2	RTISNLEGSPSRS	S14	0.573418505	0.86
E9PVU7	PDE4D	RAVSEEGNDSAGGAALKA	S14	0.88681438	1.026
O35526	STX1A	RTAKDSDDDDDVTVTVDRDRF	S14	0.986615286	1.056
O35526	STX1A	RTAKDSDDDDDVTVTVDRD	S14	0.999294827	0.991
O35526	STX1A	RTAKDSDDDDDVTVTVDRD	S14	0.999998374	0.952
P61264	STX1B	RSAKDSDDEEEVVHVDRD	S14	0.95439228	0.985
A2AGS6	TRP53I11	KHSQTDLVSRL	S14	0.980531028	1.006
Q8BGT8	PHYHIPL	RLDHALSSPSSPCEEIKN	S14;S15	0.663392547	0.796
Q3UHT7	ERC2	RTISNLEGSPSRSPRL	S14;S18	0.891783354	0.682
Q9QYK7	RNF11	KSPTSDDISLLHESQSDRA	S14;S21	0.417127513	0.63
B1AR17	CHD3	REKSESGGSEYGTGPGRK	S140;S142	0.944467481	1.312
A0A0R4J0D5	MON1A	RGAATEPSQEGSTEGEEEDATEAWRL	S140;T141	0.745183786	1.227
D3YTS3	D630045J12RIK	RGHYEFPVVDDLSSGDTKE	S1402;S1403	0.999028239	1.132
D3YTS3	D630045J12RIK	RGHYEFPVVDDLSSGDTKERH	S1402;S1403	0.463437774	1.329
D3YTS3	D630045J12RIK	RGHYEFPVVDDLSSGDTKERH	S1402;S1403	0.839289451	0.652
Q80TE4	SIPA1L2	KKSEGSPPPEEPEVTECPRI	S1403;S1406	0.999998592	0.925
Q9CQI6	COTL1	KAGGANYDAQSE-	S141	0.509031355	0.941
Q9CQI6	COTL1	KKAGGANYDAQSE-	S141	0.594044974	0.88
Q9CRD4	DBNDD2	RSPNPSDGGGDTPLAQSDEEDGDDGGAEPGPCS-	S142	0.99999402	1.059
P06837	GAP43	KATTDNSPSSKA	S142	0.818537687	0.887
F6WIU1	KRI1	KYVDEDNSDGETVDHRL	S142	0.901949731	1.072
E0CYK4	MAF1	KSQGGEDESPLSDKC	S142	0.997143477	0.956
A2ALU3	DENND1A	RTLKESDSAEGDETESPEQLVRE	S142;S144;S152	0.998834851	0.971
P06837	GAP43	KATTDNSPSSKAEDGPAKEEPKQ	S142	0.872302239	0.888
P06837	GAP43	KATTDNSPSSKAEDGPAKEEPKQ	S142;S144	0.881819167	0.933
Q9ER00	STX12	RAGSRLSAEDRQ	S142	0.769425145	0.826
A2ALU3	DENND1A	RTLKESDSAEGDETESPEQLVRE	S142;S152	0.559474377	0.79
O88737	BSN	RSPSVSPDRG	S142	0.999221772	0.961
Q9R1L5	MAST1	KHFGSTESITDEDGGRRS	S142;S/T	0.995442812	0.909
A2A9M4	DOCK7	RSPSGSAFGSQENLRW	S1422;S1428	0.861106778	1.036
Q8C8R3	ANK2	KESESDQEPEEEIGMTSEKN	S1426;S1428	0.989617665	1
Q8C8R3	ANK2	KESESDQEPEEEIGMTSEKN	S1426;S1428	0.981979608	0.893
Q8C8R3	ANK2	KESESDQEPEEEIGMTSEKN	S1428	0.94766371	0.976
Q8C8R3	ANK2	KESESDQEPEEEIGMTSEKNDETESTETSVLKS	S1428	0.805709887	0.765
Q8C8R3	ANK2	KESESDQEPEEEIGMTSEKN	S1428	0.947722936	1.04
H7BWY8	TSR2	KETDVAEDDVDSVEEMEVKE	S143	0.845556394	0.862
Q5DTY9	KCTD16	KQSPDEFCHSDFEDASQGSDTRI	S143;S146	0.949841421	1.072
Q8BTI8	SRRM2	RSECDSSPEPKA	S1438;S1439	0.431844655	1.302
Q8BTI8	SRRM2	RGRSECDSSPEPKA	S1438;S1439	0.980082756	0.843
Q9QYX7	PCLO	KENPELVDDLSPRR	S1439	0.559216062	0.878
A0A0A6YWK2	NSMF	RASPGSSRE	S144	0.878939534	0.774
Q80XU3	NUCKS1	KDSGSDEDFLMEDDDDSDYGSSKK	S144	0.977675966	0.994
Q80XU3	NUCKS1	KDSGSDEDFLMEDDDDSDYGSSKK	S144;S/Y	0.682159766	0.734
M0QWE5	SLC35A5	KLKSDDSDDDTL-	S144;S147	0.770385727	1.544
Q9QYX7	PCLO	RRASYDSVEDSSESENSPVARR	S1444;S1447	0.854501825	1.103
Q99NE5	RIMS1	RRASQSSLESSSGPPCIRS	S1448;S1451	0.908942189	0.953
F8VQ11	ARHGAP23	RARSDDYLSRA	S145	0.93498676	0.876
Q8BH50	8030462N17RIK	RSRSESETSTMAAKK	S145;S147	0.999865914	0.997
E9PUA3	IQSEC1	RLRSSMSENRM	S145;S147	0.889090515	1.103
P09405	NCL	KKEDSDEDEDEEDEDDSDEDEDDEEEDEFEPPIVKG	S145;S157	0.855886543	1.559
P09405	NCL	KEDSDEDEDEEDEDDSDEDEDDEEEDEFEPPIVKG	S145;S157	0.9981856	0.866
Q8K3W3	CASC3	KGTVTGERQSGDGQESTEPVENKV	S145	0.897613119	0.912
Q8BH50	8030462N17RIK	RSRSESETSTMAAKK	S145;S147	0.957677484	0.973
Q9QYX7	PCLO	RASYDSVEDSSESENSPVARR	S1451;S1452;S1457	0.940185832	1.124
Q9QYX7	PCLO	RRASYDSVEDSSESENSPVARR	S1451;S1452;S1457	0.810925188	1.13
Q9QYX7	PCLO	RASYDSVEDSSESENSPVARR	S1452;S1457	0.981493692	0.967
Q8R3N1	NOP14	KHNDIVDSDSDTEDRG	S146;S148	0.972765076	1.27
Q6PCP5	MFF	RNDSIVTPSPPQARV	S146;T149;S151	0.987985864	0.959
Q5DTY9	KCTD16	KQSPDEFCHSDFEDASQGSDTRI	S146	0.683864434	1.207
Q9Z277	BAZ1B	RLADDEGDSDSESVGQSRG	S1464	0.978913479	1.131
Q9Z277	BAZ1B	RLADDEGDSDSESVGQSRG	S1464;S1468	0.981073395	1.049
Q925J9	MED1	KSPAYTPQNVDSESESGSSIAERS	S1465;S1467;S1469	0.91693778	1.012
Q8CJ40	CROCC	REAPAGGSGDGLSSPSPLEYSPRS	S1469;S1476	0.798974317	0.939
Q8K039	1110059G10RIK	KNSSLLSFDSEDENE-	S147	0.926054253	1.038
P61967	AP1S1	KAIEQADLLQEEDESPRS	S147	0.647185838	0.793
Q8K039	1110059G10RIK	KNSSLLSFDSEDENE-	S147;S150	0.632320452	0.95
O89084	PDE4A	RSDSDYDMSPKT	S147;S152	0.978741961	0.923
O89084	PDE4A	RSDSDYDMSPKT	S147;S152	0.835033662	0.899
G3UWM2	SNX21	RSLSSTPSP-	S147	0.99859988	1.152
A2A4P5	PTGES3L	KRPPPAMDDLDDDSDS-	S147	0.731051024	1.198
A2A4P5	PTGES3L	KRPPPAMDDLDDDSDS-	S147	0.997975734	0.953
O89084	PDE4A	RSDSDYDMSPKT	S147	0.964943879	0.91
Q8BTI8	SRRM2	RERSGSESSVEQKN	S1473;S1475	0.977671667	0.654
Q8BTI8	SRRM2	RERSGSESSVEQKN	S1473;S1475;S	0.999121541	1.04
Q8BTI8	SRRM2	RSGSESSVEQKN	S1475;S1477	0.988926536	1.057
G3X9V4	GRIN2B	KLSSIESDV-	S1477	0.855277978	1.242
P0C027	NUDT10	KLGGSPTNGNSAAPSPPESEP-	S148	0.999956428	0.968
Q9QYX7	PCLO	RTSIGSSSSEEYKQEDSQGSGEDEDFIRK	S1481;S1484	0.993291739	0.966
P20357	MAP2	KSEVQAHSPSRK	S1485	0.448783903	0.805
D3Z593	ADGRL3	KDGASPEGTSKG	S1488	0.998537843	1.083
Q80TE4	SIPA1L2	RTLSDESVCSNRR	S1488	0.815144874	1.089
H3BIV5	AKAP5	KLTEDSGYVRV	S149	0.998951308	0.968
E9PZP8	HERC1	RSESLTAESRL	S1491	0.987262643	1.219
Q6ZQ93	USP34	RRESTGSYSDLYPDSDDSSEDQVENSKN	S1495;S/T/Y	0.999323833	1.038
Q9QYX7	PCLO	KQIIEMSADEDASGSEDEEFIRS	S1499;S1505;S1507	0.999830568	1.025
A0A087WS83	CACNA1E	RFGEAVVVGRPGSGDGDSDQSRN	S15	0.904562095	1.251
D3YYS7	RNMT	KASVASDPESPPGGNEPAAASGQRL	S15	0.807470012	0.954
P70452	STX4	RQGDNISDDEDEVRV	S15	0.97056183	0.85
A0A087WS83	CACNA1E	RFGEAVVVGRPGSGDGDSDQSRN	S15;S20	0.989052856	1.151
Q8BUV6	LSM11	RAGSPASPPSPRL	S15;S21	0.845725035	1.318
A0A0A6YVS6	SYNGAP1	RFRSADHDRA	S150	0.992230701	1.096
E9Q030	ABLIM1	RQSLGESPRT	S150;S154	0.80930052	0.942
Q9QYX7	PCLO	KQIIEMSADEDASGSEDEEFIRS	S1505	0.987873475	0.961
Q9QYX7	PCLO	RKQIIEMSADEDASGSEDEEFIRS	S1505;S1507	0.913295645	1.347
Q9QYX7	PCLO	KQIIEMSADEDASGSEDEEFIRS	S1505;S1507	0.986635728	0.995
Q9QYX7	PCLO	KQIIEMSADEDASGSEDEEFIRS	S1505;S1507	0.202167952	0.747
Q923J1	TRPM7	RRASTEDSPEVDSKA	S1506;S/T	0.999007513	0.949
E9PUD0	ZRANB2	KYNLDASEEEDSNKK	S151	0.992324785	0.995
E9PZP8	HERC1	KSRSESDLSQPESDEEGYALSGRR	S1512;S1517;S1521	0.628583818	1.269
E9PZP8	HERC1	KSRSESDLSQPESDEEGYALSGRR	S1512;S1521	0.999998307	1.158
A2ALU3	DENND1A	KESDSAEGDETESPEQLVRE	S152;S/T	0.524507434	0.886
Q9WV69	DMTN	KQRESVGGSPQSKH	S152;S156	0.999805481	0.763
Q6A065	CEP170	KSSPVNNHSSPSQTPALCPPETRA	S1522;S/T	0.999951011	0.992
Q8C5W0	CLMN	RSSPSSSLSPGSGGTDSDSSYPPTPTTERS	S153;S/T/Y	0.987507651	0.945
Q8BTI8	SRRM2	RSHSGSSPEVDSKS	S1533;S1537;S1538	0.986744999	1.061
Q64511	TOP2B	RKASGSENEGDYNPGRK	S1537;S1539	0.999821163	1.281
Q64511	TOP2B	RKASGSENEGDYNPGRK	S1537;S1539	0.830374352	0.906
G3X9J0	SIPA1L3	RTLSDESLCSGRR	S1538	0.971192433	1.029
E9Q030	ABLIM1	RQSLGESPRT	S154	0.988080258	0.838
E9Q030	ABLIM1	RQSLGESPRTLSPTPSAEGYQDVRD	S154;T/S/Y	0.999485463	1.048
E9Q030	ABLIM1	RQSLGESPRTLSPTPSAEGYQDVRD	S154;T157;S159	0.519154694	0.844
A2A791	ZMYM4	KAKSEDSDAELSD-	S1543;S1548	0.910217742	1.2
Q68FM7	ARHGEF11	KEALTSDPQNNQEQGSYPEEGSDTPLEDSATDTASSPGP-	S1549	0.93395583	0.994
P16014	CHGB	KIYHSEERV	S155	0.993643734	0.861
Q8JZX4	RBM17	RRPDPDSDEDEDYERE	S155	0.791571301	0.869
Q99M28	RNPS1	RRSPSPKPTKV	S155;S157	0.996097839	1.04
Q99M28	RNPS1	RSPSPKPTKV	S155;S157	0.97020362	0.934
E9Q9Q5	1700113H08RIK	KSHSVNTISLEAAGRH	S155;T/S	0.963174053	1.139
Q9QYX7	PCLO	KSSTSFDDDAGRR	S1551	0.976852343	1.062
Q9QYX7	PCLO	RKSSTSFDDDAGRRH	S1551;S1553	0.996045282	0.689
Q8BTI8	SRRM2	RSGSSPEMKD	S1556;S1557	0.772636348	1.301
D9HP81	RIMS2	RRASQSSLESSTGPSYSRS	S1557;S1559;S1560	0.715441727	0.817
D9HP81	RIMS2	RRASQSSLESSTGPSYSRS	S1557;S1560	0.999977805	0.992
Q8R550	SH3KBP1	KELSGESDELGISQDEQLSKS	S156	0.975788074	1.116
Q8R550	SH3KBP1	KELSGESDELGISQDEQLSKS	S156;S159	0.953695427	1.021
D9HP81	RIMS2	RASQSSLESSTGPSYSRS	S1560	0.68252233	1.194
Q9QYX7	PCLO	RRHSWHDEDDETFDESPELKF	S1563;S1575	0.951673	1.011
Q8C0T5	SIPA1L1	RTLSDESIYSSQRE	S1564	0.712808563	0.944
A2A690	TANC2	RSQSGSPVRY	S1564	0.990129872	0.904
Q91VK2	EEF1D	KKGATPAEDDEDKDIDLFGSDEEEEDKEAARL	S157	0.947865521	1.04
Q91VK2	EEF1D	KGATPAEDDEDKDIDLFGSDEEEEDKEAARL	S157	0.993167138	1.001
Q9EQC8	PRCC	RIAAPELQKGDSDSEEDEPAKK	S157;S159	0.973563805	1.045
Q6PGL7	WASHC2	KAGNSDSEEDDANERVDLILEPKD	S157;S159	0.96855995	1.02
Q6PGL7	WASHC2	KAGNSDSEEDDANERV	S157;S159	0.990095429	0.995
Q8BTI8	SRRM2	RAQSGTDSSPEHKIPAPRA	S1572;S1576;S1577	0.091059512	0.658
Q8BTI8	SRRM2	RAQSGTDSSPEHKI	S1576;S1577;S/T	0.993294869	0.931
Q7TQD2	TPPP	KAVSSPTVSRL	S158;S159	0.774764323	0.943
F6SMY7	MYCBP2	KQVSTENDSTLVHRF	S1588	0.958914426	1.09
E9Q030	ABLIM1	RTLSPTPSAEGYQDVRD	S159	0.880073236	0.905
Q00PI9	HNRNPUL2	RSGDETPGSEAPGDKA	S159	0.989252619	0.915
Q00PI9	HNRNPUL2	RSGDETPGSEAPGDKAVEEQGDDQDSEKS	S159	0.781352313	0.699
E9Q030	ABLIM1	RTLSPTPSAEGYQDVRD	S159;S163	0.918043334	0.934
Q8R4E6	PURG	KHSAPSPPVSVGSEEHPHSVLKT	S159;S163;S166	0.941708244	0.971
E9Q030	ABLIM1	RTLSPTPSAEGYQDVRDRM	S159;T/S/Y	0.803517383	1.664
Q3UQ44	IQGAP2	RYGSIVDDERL	S16	0.919252279	0.814
A0A0G2JDZ8	NEXN	KEMLASDDEEESSPKI	S16	0.185362057	1.123
Q64511	TOP2B	KYFAESDEEEDVDFAMFN-	S1600	0.801830417	0.951
Q4FE56	USP9X	RNGILAIEGTGSDVDDDMSGDEKQDNESNVDPRD	S1600	0.965687147	0.981
G3UYR9	GIGYF2	RSQSWEERG	S161	0.999942441	1.005
E9Q8S5	MAST3	RSRSLSPGRTS	S161;S163	0.575628983	1.348
P58871	TNKS1BP1	RVPSSDEEVVEEPQSRR	S1611;S1612	0.81765357	0.836
O88485	DYNC1I1	KETQTPLATHQSEEDEEDEEMVEPKI	S162	0.999536666	1.107
O88485	DYNC1I1	KETQTPLATHQSEEDEEDEEMVEPKI	S162	0.728424542	0.886
P28667	MARCKSL1	KGAEASAASKEGDTEEEAGPQAAEPSTPSGPESGPTPASAEQNE-	S162;S165	0.449854546	0.67
Q8C0T5	SIPA1L1	KSLHGEFSASDSSLTDIQETRR	S1624;S1626;S1629	0.605263645	1.347
Q8BTI8	SRRM2	RRGSRSSIEPKT	S1628;S1630;S1631	0.850374466	1.057
Q9R1Q8	TAGLN3	RRGFSEEQLRQ	S163	0.845610995	0.863
Q9R1Q8	TAGLN3	RGFSEEQLRQ	S163	0.65937401	0.833
A0A1B0GR85	2900026A02RIK	RSQFSESESRS	S1632	0.965732308	1.058
A0A087WNU5	ANK3	KETESDQDDEAEKA	S164	0.82638615	1.191
E9Q9M2	CDK14	KADSYEK-L	S164	0.973098219	0.897
Q9QYX7	PCLO	KKTTLYFDEEPELEMESLTDSPEDRS	S1642	0.658661022	1.376
Q9QYX7	PCLO	KTTLYFDEEPELEMESLTDSPEDRS	S1642	0.990880194	1.251
Q9QYX7	PCLO	KTTLYFDEEPELEMESLTDSPEDRS	S1642	0.897829646	0.778
Q8BTI8	SRRM2	RSSRSSPELTRK	S1649;S1650	0.652401648	0.832
Q8BTI8	SRRM2	RRSSRSSPELTRK	S1649;S1650;S/T	0.978399614	0.93
Q05D44	EIF5B	RDGSEEDEDNSKR	S165	0.392676511	0.885
Q05D44	EIF5B	KRDGSEEDEDNSKR	S165	0.997924704	0.834
P51859	HDGF	RAGDVLEDSPKR	S165	0.666980448	0.824
P28667	MARCKSL1	KGAEASAASKEGDTEEEAGPQAAEPSTPSGPESGPTPASAEQNE-	S165	0.977357127	0.95
Q8K070	SAMD14	RAEPHSEDDSRDASPPEPASPTIGLDKK	S165;S/T	0.952462315	1.237
A2AES5	OTUD5	RQAPGVGAVGGASPEREEVGAGYNSEDEYEAAAARI	S165;S177	0.91811669	1.097
Q8BTI8	SRRM2	RSSPELTRK	S1650	0.900310453	0.987
P58871	TNKS1BP1	RNRSAEEGEVTESKS	S1657	0.999900519	0.747
P29533	VCAM1	RQEFSSEEMTKS	S166	0.998323255	1.022
E9Q0J5	KIF21A	KAHNLQDGQLSDTGDLGEDIASN-	S1660	0.311227352	0.89
E9Q0J5	KIF21A	KAHNLQDGQLSDTGDLGEDIASN-	S1660;S1671	0.873517278	0.983
A0A1B0GR85	2900026A02RIK	RRDESDEEPPRVERT	S1664	0.982381777	0.941
D3YYN8	CDC42BPA	KSLSLESTDRG	S1680	0.516394453	1.177
P20357	MAP2	KIGSTDNIKY	S1680	0.599743996	1.401
Q8BTI8	SRRM2	RRRSPSVSSPEPTEKS	S1683;S1688;S/T	0.797998392	0.775
Q9D415	DLGAP1	KASPDESQTLRY	S169	0.971893092	0.927
Q8VD37	SGIP1	RNLSSEEVARPRR	S169;S170	0.999179199	0.984
F7CU80	SON	RRRSFSISPVRL	S169;S171;S173	0.380085688	0.796
Q91XV3	BASP1	KSDAAPAASDSKPSSAEPAPSSKE	S169;S173	0.050887496	0.719
Q8VD37	SGIP1	RNLSSEEVARPRR	S169	0.588100529	0.73
A2A690	TANC2	KDCSYGAVTSPTSTLESRD	S169	0.720098216	0.777
Q8C8R3	ANK2	KKGSSEESVDEDRGLVPEPLPTAKA	S1699;S1700	0.85395315	0.743
Q8C8R3	ANK2	KKGSSEESVDEDRGLVPEPLPTAKA	S1699;S1700;S1703	0.984586594	2.821
Q8C8R3	ANK2	KKGSSEESVDEDRG	S1699;S1700;S1703	0.990953266	1.094
Q8C8R3	ANK2	KKGSSEESVDEDRGLVPEPLPTAKA	S1699;S1700;S1703	0.999963436	0.89
Q8C8R3	ANK2	KKGSSEESVDEDRG	S1699	0.868655742	0.712
S4R224	BAG6	RENASPAPGTTAEEAMSRG	S17	0.053772043	0.762
P60469	PPFIA3	RRGSALGPDEAGGELERL	S17	0.844732032	0.86
E9Q020	WAC	RRSNSPENKY	S17;S19	0.662508705	1.558
D6RI64	1110004F10RIK	RSASPDDDLGSSNWEAADLGNEERK	S17	0.873775342	0.901
Q8C8R3	ANK2	KKGSSEESVDEDRG	S1700;S1703	0.995575059	1.056
A0A087WS40	CACNA1C	KEAVSAASEDDIFRRA	S1702;S1705	0.621190347	1.074
F6ZDJ1	TOM1L2	KAAETVPDLPSPPTEAPAPASNTSTRK	S171;S/T	0.920285692	0.871
E9QM73	WNK2	RYSAPPDVYLDEIPSSPEVKL	S1713;S1725;S1726	0.999808641	0.983
Q8BTI8	SRRM2	RGRSPSPKPRG	S1718;S1720	0.776370907	0.79
Q8K2I9	FBH1	RQGAEDSLSQCSPVPGEAGRD	S172	0.080572588	0.802
E9Q284	COIL	KVTGSPAEEDEEETKK	S174	0.315169912	0.809
G5E884	PAK1	KTVSETPAVPPVSEDEDDDDDATPPPVIAPRPEHTKS	S174;T184	0.76664669	0.814
Q8BI84	MIA3	KHSASDPGPAPVVNSSSRS	S1754;S1766	0.119931174	1.452
A0A087WS40	CACNA1C	KTGNNQADTESPSHEKL	S1756	0.655518447	1.295
Q6PFA2	CLTA	RAAEEAFVNDIDESSPGTEWERV	S176	0.970626826	0.998
A0A087WSE3	SPEG	RRGSSAESALPRV	S1767;S1768	0.859687114	1.231
Q3TVI4	HEXIM2	RDLEEPNLDVLHGPSHSGSGGENEAGDSDGQGRA	S177;S	0.399423394	0.791
Q8BTI8	SRRM2	RGGSGYHSRSPTRQESSRT	S1774;T1782;S/Y	0.99998962	0.94
P14873	MAP1B	KVQSLEGEKLSPKSDISPLTPRE	S1775;S1778;S1781	0.839474727	0.787
Q8BTI8	SRRM2	RGGSGYHSRSPTRQ	S1778;S1780	0.994922121	1.163
P46414	CDKN1B	RTEENVSDGSPNAGTVEQTPKK	S178	0.856671464	0.786
A2RSQ0	DENND5B	RYNSYDINRD	S178	0.99989241	1.275
P58871	TNKS1BP1	KEILASPDRL	S178	0.998983924	1.097
A2AN08	UBR4	KTLSDVEDQKELASPVSPELRQ	S178;S181	0.903842307	0.884
P14873	MAP1B	KSDISPLTPRE	S1781	0.70451715	0.859
P14873	MAP1B	KSDISPLTPRE	S1781;T1784	0.934237279	0.864
P14873	MAP1B	KSDISPLTPRESSPLYSPGFSDSTSAAKE	S1781;T1784;S/Y/T	0.992636104	0.969
Q8VDD9	PHIP	RTAFYNEDDSEEEQRQ	S1783	0.983483242	1.004
Q8CJ19	MICAL3	RRQLSFSEDSDLSSDDILERS	S1783;S1785;S1788	0.930814672	1.048
Q8CJ19	MICAL3	RRQLSFSEDSDLSSDDILERS	S1783;S1788	0.403506383	0.802
P20357	MAP2	RVDHGAEIITQSPSRSSVASPRR	S1783;S1788;S1791	0.353110771	0.641
P14873	MAP1B	RESSPLYSPGFSDSTSAAKE	S1789;S1793	0.846115289	0.858
B1AUP0	ARAF	RSASEPSLHRTA	S179	0.960095407	1.138
Q8BZN2	KCNV1	KDTDDQESQHESEQDFSKG	S179;S183	0.998879478	1.001
Q8VD37	SGIP1	RRSTPTPELTSKK	S179;T180;T182	0.994158449	1.104
P20357	MAP2	RVDHGAEIITQSPSRSSVASPRR	S1791;T/S	0.733589552	1.321
D3YTS3	D630045J12RIK	KQGSVQNFHS-	S1793	0.999961	0.998
P14873	MAP1B	RESSPLYSPGFSDSTSAAKE	S1793;S/Y/T	0.33625466	0.758
Q9QYX7	PCLO	RSSCSEYSPSIESDPEGFEISPEKI	S1795;S1800	0.989682436	1.15
E9QM73	WNK2	RAGSLGPETPSRA	S1797	0.916853601	0.761
F8VPX2	FBXW9	RSCEEESDPEPDPDPDTQAEAYVARV	S18	0.927106633	1.054
Q71FD5	ZNRF2	RAYSGSDLPSGTGSGGGGADGARA	S18	0.863558595	0.861
Q9QXW9	SLC7A8	KNHPGSDTSPEAEASSGGGGVALKK	S18;T20	0.631331879	0.722
E9QP00	TRA2A	RSQSKSPTGTPARV	S18;S20;T24	0.529915359	0.609
Q3UHH0	ATP2B2	RNESSHGGEFGCTMEELRS	S18	0.105531943	1.353
Q3UHJ0	AAK1	REQGSSGLGSGSSGGGGSSSGLGSGYIGRV	S18;S/Y	0.816926574	0.944
Q9QXW9	SLC7A8	KNHPGSDTSPEAEASSGGGGVALKK	S18;T/S	0.87748034	0.752
Q3UHH0	ATP2B2	RNESSHGGEFGCTMEELRS	S18	0.999970645	1.013
O88485	DYNC1I1	KIGHDSELENQEKK	S180	0.996553392	0.939
E9QM90	RELCH	RAGSISTLDSLDFARY	S180;S186	0.464623175	1.45
E9QM90	RELCH	RAGSISTLDSLDFARYSDDGNRETDERV	S180;S193	0.996894066	0.867
E9QM90	RELCH	RAGSISTLDSLDFARY	S180;T183;S186	0.999149323	0.937
O55022	PGRMC1	KEGEEPTVYSDDEEPKD	S181	0.741652512	0.953
O55022	PGRMC1	KLLKEGEEPTVYSDDEEPKDETARK	S181	0.965843528	0.915
O55022	PGRMC1	KEGEEPTVYSDDEEPKDETARK	S181	0.880862966	0.784
P55258	RAB8A	KLEGNSPQGSSHGVKI	S181;S185	0.333210406	1.278
Q3TQ29	PUM2	RQASPTEVVERL	S181	0.90897319	0.97
Q921C3	BRWD1	KILSDSEDCEEKC	S1810;S1812	0.999856041	0.968
P14873	MAP1B	KETAAAHQASSSPPIDAATAEPYGFRS	S1813;S/T/Y	0.996650105	0.96
P14873	MAP1B	KETAAAHQASSSPPIDAATAEPYGFRS	S1815	0.196373193	1.437
Q0KL02	TRIO	KSADAGSQKDSDDSAATPQDETIEERG	S1818	0.677720646	1.157
B1Q2W7	TAF1	RGLEDSNISYGSYEEPDPKS	S1819;S1822;S1825	0.438423291	0.711
Q8BTI8	SRRM2	RETSSSRSPTPKQ	S182;S/T	0.713315557	1.22
J3QNT7	EPN2	RGSSQPNLSTSYSEQEYGKA	S182;S/T/Y	0.983866	1.016
Q811P8	ARHGAP32	KAVSPEGDERF	S1823	0.840177677	0.835
A2A690	TANC2	RSCDELSPVSPTQGGYPSEPTRS	S1828;S1831	0.934191612	0.891
Q8VDY9	CAAP1	KILEGDNGLDSDMEEEADDGCKV	S183	0.990334448	1.018
Q00PI9	HNRNPUL2	KAVEEQGDDQDSEKS	S183	0.996533381	1.249
Q00PI9	HNRNPUL2	KAVEEQGDDQDSEKSKPAGSDGERR	S183	0.629595717	0.644
G3X9H8	NEDD4L	RTSPQELSEEVSRR	S183	0.981297518	0.974
Q8C1D8	IWS1	RISDSESEELPKPRV	S183;S185	0.996145954	0.954
Q8C1D8	IWS1	RISDSESEELPKPRV	S183;S185;S187	0.999732479	0.976
E9Q030	ABLIM1	RSTSQGSINSPVYSRH	S183;S186	0.965357073	1.116
Q00PI9	HNRNPUL2	KAVEEQGDDQDSEKSKPAGSDGERR	S183;S186	0.982902144	0.954
Q00PI9	HNRNPUL2	KAVEEQGDDQDSEKSKPAGSDGERR	S183;S186;S191	0.96878071	0.74
Q9D3A8	NOS1AP	KLSLQHTQQNADGQEDGESERNSDGSGDPGRQ	S183;S187;S190	0.997612007	1
A2A690	TANC2	RSCDELSPVSPTQGGYPSEPTRS	S1831	0.827838574	0.736
Q9D0B6	PBDC1	KGADSGGEKEEGANRE	S184	0.974005104	0.893
H3BL28	PPP1R9A	KSNRGSSDSLDSLSPRT	S184;S187	0.999850271	0.996
A0A0A6YVR7	MAP4K4	RTTSRSPVLSRR	S184;T/S	0.999999769	0.895
A2ARP8	MAP1A	RALGLEESPEEEGKA	S1844	0.996721201	1.051
Q810A7	DDX42	RYMAENPTAGVVQEEEEDNLEYDSDGNPIAPSKK	S185	0.968196377	1.075
B2RUG9	APC	RNDSLSSLDFDDDDVDLSRE	S1859;S1862	0.992516094	1.031
P62071	RRAS2	KFQEQECPPSPEPTRK	S186	0.999988801	1.028
Q99PI5	LPIN2	KEEQAASPVAEDVGDVGVSSDDEKRA	S186;S187	0.999999546	0.974
Q99PI5	LPIN2	RKEEQAASPVAEDVGDVGVSSDDEKRA	S186;S187	0.983255433	0.953
Q99PI5	LPIN2	KEEQAASPVAEDVGDVGVSSDDEKR	S186;S187	0.446104722	0.771
A0A0R4J194	CACNB1	KSGDNSSSSLGDVVTGTRR	S186;S190	0.983596941	0.821
O88845	AKAP10	KQSSLAEPVSPSKR	S187;S	0.739095503	2.089
H3BL28	PPP1R9A	RGSSDSLDSLSPRT	S187;S190;S192	0.797199448	1.037
H3BL28	PPP1R9A	RGSSDSLDSLSPRT	S187;S192	0.750399752	1.147
Q6PDY0	CCDC85B	RDLGDGSSSTGSVGSPDQLPLACSPDD-	S187;S190	0.790863468	0.985
A0A0R4J2B2	KCTD12	RSPSGGAAGPLLTPSQSLDGSRR	S187;T198;S202	0.970875725	0.868
A0A0R4J2B2	KCTD12	RSPSGGAAGPLLTPSQSLDGSRR	S187;T198	0.990522025	1.105
Q8BTI8	SRRM2	RRSRSRTPPVTRR	S1876;S1878;T1880	0.915088936	0.849
P14873	MAP1B	KTPGDFNYAYQKPENAAGSPDEEDYDYESQEKT	S1877	0.198146669	0.768
Q0PHV7	DACT3	RSFSAPYPTAAAGAETCSSAERR	S188;S/T/Y	0.011587039	0.626
Q3B7Z2	OSBP	KMLAESDDSGDEESVSQTDKTELQSTLRT	S188;S191	0.839105155	1.132
Q3B7Z2	OSBP	KMLAESDDSGDEESVSQTDKT	S188;S191	0.99987125	0.925
Q8BUV3	GPHN	KEVHDELEDLPSPPPPLSPPPTTSPHKQTEDKG	S188;S194;T/S	0.996548887	1.085
Q8BUV3	GPHN	KEVHDELEDLPSPPPPLSPPPTTSPHKQ	S188;S194;T/S	0.95137336	0.799
A0A0A0MQC7	MAPT	RLGSEEEVDEDLTVDESSQDSPPSQASLTPGRA	S188;S205;S/T	0.637394914	0.776
A0A087WSE3	SPEG	KSSSFSQGEAEPRG	S1883	0.953861352	1.193
A2ARP8	MAP1A	RETSPTRGEPVPAWEGKSPEQEVRY	S1886;T/S	0.86269259	0.847
Q8CHX7	RFTN2	RQDSQDNCKG	S189	0.999461294	0.819
Q62093	SRSF2	RSRSPPPVSKR	S189;S191	0.859561396	0.919
A2AQ25	SKT	RAAPTTSSSSSPPSPASPTSLNQGARG	S1899;S1902;S1905	0.999965113	0.992
Q80XU3	NUCKS1	KVVDYSQFQESDDADEDYGRD	S19	0.966189809	1.015
Q80XU3	NUCKS1	KVVDYSQFQESDDADEDYGRDSGPPAKK	S19	0.901773894	1.008
Q80XU3	NUCKS1	RKVVDYSQFQESDDADEDYGRD	S19	0.99806912	0.912
Q80XU3	NUCKS1	RKVVDYSQFQESDDADEDYGRDSGPPAKK	S19	0.872306632	0.887
E0CY04	USP7	KAGEQQLSEPEDMEMEAGDTDDPPRI	S19	0.774033625	1.053
E0CY04	USP7	KAGEQQLSEPEDMEMEAGDTDDPPRI	S19	0.791032346	0.985
E0CY04	USP7	KAGEQQLSEPEDMEMEAGDTDDPPRI	S19	0.99998362	0.958
E9Q020	WAC	RSNSPENKY	S19	0.998930892	1.044
Q8BH66	ATL1	KSSDWSSEEEEPVRKA	S19;S22;S23	0.999936279	0.914
H3BJB5	UBE2E2	RVDDSPSTSGGSSDGDQRE	S19	0.999485547	0.925
Q7TMY8	HUWE1	RGSGTASDDEFENLRI	S1907	0.721966086	1.185
Q3B7Z2	OSBP	KMLAESDDSGDEESVSQTDKT	S191	0.999936072	0.986
Q5XG73	ACBD5	KAESSDSGAESEEEEAQEELKGAEQSGSDDKK	S191;S	0.561337582	0.781
Q91XV3	BASP1	KETPAASEAPSSAAKA	S192	0.72520812	1.154
Q60829	PPP1R1B	RATLSEPGEEPQHPSPP-	S192	0.965755752	0.698
F2Z4B7	RAPH1	RTASAGTVSDAEARS	S192	0.413237983	0.771
J3QNT7	EPN2	KAGGSPASYHGSPEASLCPQHRT	S192;S/Y	0.905664925	1.275
Q8CHU3	EPN2	KAGGSPASYHGSTSPRV	S192;S195;S/T/Y	0.793714776	1.089
J3QNT7	EPN2	KAGGSPASYHGSPEASLCPQHRT	S192;S195;S199	0.999975178	0.939
Q8CHU3	EPN2	KAGGSPASYHGSTSPRV	S192;S195	0.340926532	1.452
A8Y5K6	EIF4ENIF1	RSSSLGSTPHEELERL	S192;T193;S	0.996443966	1.154
Q8K4Z2	FNDC5	KSASETSTPEHQGGGLLRS	S192;S195;T196	0.269115778	1.348
Q8BTI8	SRRM2	RSRTSPVTRR	S1924;T/S	0.886607597	1.122
Q8CJF7	AHCTF1	REREVSVSSVTEEPKL	S1928;S1930	0.999253609	0.919
Q6PAL8	DENND5A	RFNSYDISRD	S193	0.81673276	1.077
Q4FK66	PRPF38A	RVSALEEDMDDVESSEEEEEEDEKLERV	S193;S194	0.97159856	1.067
Q4FK66	PRPF38A	RVSALEEDMDDVESSEEEEEEDEKLERV	S193;S194	0.818540313	0.993
A2ARS0	ANKRD63	RGSNSDSPPGHPAPAPSPERR	S193;S203	0.654602099	1.178
Q6PDL0	DYNC1LI2	KEFQDYIEPEEGCQGSPQRR	S194	0.886089638	1.117
Q6PDL0	DYNC1LI2	KEFQDYIEPEEGCQGSPQRRG	S194	0.971092607	1.044
A2AKD7	SNTA1	RQPSSPGPQPRN	S194;S195	0.8709741	0.902
Q9DD18	DTD1	RKEDRSASSGAEGDVSSEREP-	S194;S196;S197	0.442704046	0.637
A0A0R4J102	CPEB3	RRSPASPSQAPYAQRS	S194;S197	0.985885637	0.848
Q9ERR1	NDEL1	KSAPSSPTLDCEKM	S194;S197	0.491830502	0.783
E9PV45	USP24	RNMDQGGGGSPRK	S1941	0.715563245	1.3
Q8VDD5	MYH9	KGTGDCSDEEVDGKA	S1943	0.947106503	1.396
Q8VDD5	MYH9	KGTGDCSDEEVDGKADGADAKA	S1943	0.608308448	1.209
Q8VDD5	MYH9	RKGTGDCSDEEVDGKA	S1943	0.904091777	0.742
Q8K4Z2	FNDC5	KSASETSTPEHQGGGLLRS	S195;T196	0.934611937	1.293
O08638	MYH11	RVIENTDGSEEEMDARD	S1954	0.760630438	1.368
O08638	MYH11	RVIENTDGSEEEMDARD	S1954	0.984309037	0.982
D3YTR7	CAP2	KTHTPSPTSPKS	S196;S199	0.939113461	0.925
Q9DD18	DTD1	RKEDRSASSGAEGDVSSEREP-	S196;S	0.999390197	0.943
E9Q0A7	OXR1	RVVSSTSEEEEAFTEKF	S197;S/T	0.781796871	0.841
Q60771	CLDN11	RFYYSSGSSSPTHAKS	S197;S198;S/T/Y	0.905153032	1.07
E9Q0A7	OXR1	RVVSSTSEEEEAFTEKF	S197	0.999999962	0.967
D3Z7Q5	PDCD5	RKVMDSDEDDADY-	S198	0.973898684	1.099
D3Z7Q5	PDCD5	KVMDSDEDDADY-	S198	0.999958495	0.968
D3Z7Q5	PDCD5	KVMDSDEDDADY-	S198	0.951404222	0.963
Z4YJT3	LARP1	KTKSDESGEEKN	S198;S201	0.998182083	0.914
Q8C1D8	IWS1	RVSDSESEDPPRPQASDSESEELPKPRV	S198;S200;S209	0.968787431	1.191
Q60771	CLDN11	RFYYSSGSSSPTHAKS	S198;S/Y/T	0.123505392	1.286
Q5SV64	MYH10	RQLHIEGASLELSDDDTESKTSDVNDTQPPQSE-	S1983;S1987	0.958602069	1.272
Q5SV64	MYH10	RQLHIEGASLELSDDDTESKT	S1983;S1987	0.999999984	1.008
Q5SV64	MYH10	RQLHIEGASLELSDDDTESKT	S1983;S1987	0.962843604	0.721
Q5SV64	MYH10	RQLHIEGASLELSDDDTESKTSDVNDTQPPQSE-	S1983;S1987	0.728227546	1.445
S4R248	ARHGAP12	KTSFSQEQSCDSAGEGSERI	S199	0.991645828	0.951
Q8BJF9	CHMP2B	KATISDEEIERQ	S199	0.999544149	0.909
H7BX95	SRSF1	KVDGPRSPSYGRS	S199	0.974503022	0.803
H7BX95	SRSF1	KVDGPRSPSYGRS	S199;S201	0.999028307	0.879
H7BX95	SRSF1	KVDGPRSPSYGRSRS	S199;S201;S205	0.997010816	1.077
H7BX95	SRSF1	KVDGPRSPSYGRSRS	S199;S205	0.990333503	0.838
O88951	LIN7B	RQQHHSYTSLESRG	S199;T/S/Y	0.999471743	1.01
B2RRE2	MYO18A	KAPSDDGSLKS	S1991	0.979089247	0.95
Q9Z307	KCNJ16	-MSYYGSSYRIVNVDSKY	S2;S6;S7	0.99999353	0.996
Q99L43	CDS2	REDAPPEDKESESEAKL	S20	0.998956478	1.057
Q91V36	NRBP2	REREDESEDESDILEESPCGRW	S20	0.834782114	1.183
Q99L43	CDS2	REDAPPEDKESESEAKLDGETASDSESRA	S20;T30;S32	0.817452323	0.777
Q99L43	CDS2	REDAPPEDKESESEAKLDGETASDSESRA	S20;S32	0.98692101	1.244
B1AVZ0	UPRT	RQVNSTSSPSPEHLLAEDRV	S20;S25	0.978205407	0.967
A2ARP8	MAP1A	RSPFEIISPPASPPEMTGQRV	S2006;S2010	0.87401311	1.122
Q3UHI0	CCSER2	RSSSGESLAQSPDNAKS	S201;S	0.999981325	0.952
F6TYF8	RASGRF2	KAGDSADMSPCRSPTTPRH	S201;S205	0.99986103	1.017
F6TYF8	RASGRF2	KAGDSADMSPCRSPTTPRH	S201;T207;T208	0.847970058	1.232
Q5SSI6	UTP18	KRRTSSDDESEEDEDDLLQRT	S201;S202;S206	0.90761987	0.918
Q91V35	PTPRA	RTEDVEPQSVPLLARSPSTNRK	S202;S/T	0.961972223	0.897
A2ARP8	MAP1A	RVPSAPGQESPVPDTKS	S2021;S2027	0.933433581	0.862
A2ARP8	MAP1A	RVPSAPGQESPVPDTKS	S2027	0.487034398	1.096
A2ARP8	MAP1A	RVPSAPGQESPVPDTKS	S2027	0.936218916	0.948
Q9Z0H8	CLIP2	KTGNESGSNLSDSGSVKR	S203	0.503556611	0.833
D3Z5I9	RBM33	KDIKEESDEEDDDDEESGRL	S203	0.990817863	0.837
Q9Z0H8	CLIP2	KTGNESGSNLSDSGSVKR	S203;S205;S208	0.245994398	0.822
Q9Z0G7	ZBTB22	RASENQSPSSSNYFSPRE	S203;S211	0.997730668	1.123
Q62422	OSTF1	RTLSNAEDYLDDEDSD-	S203;S214	0.999992015	0.971
Q9Z0H8	CLIP2	KTGNESGSNLSDSGSVKRG	S203;S208;S212	0.463581452	0.867
P14873	MAP1B	RSPDTSAYCYETMEKI	S2030	0.998629202	1.014
P14873	MAP1B	RSPDTSAYCYETMEKI	S2030	0.999990767	0.84
P14873	MAP1B	RSPDTSAYCYETMEKI	S2030	0.72977558	0.804
P14873	MAP1B	RSPDTSAYCYETMEKI	S2030	0.763953809	0.751
B2RRE2	MYO18A	RFSHSYLSDSDTEAKL	S2034;S2036	0.84899869	1.315
B2RRE2	MYO18A	RFSHSYLSDSDTEAKLTETSA-	S2034;S2036	0.997501789	1.093
B2RRE2	MYO18A	RFSHSYLSDSDTEAKL	S2034;S2036	0.712044405	0.74
B2RRE2	MYO18A	RFSHSYLSDSDTEAKLTETSA-	S2034;S2036	0.999911337	0.954
Q78PG9	CCDC25	KVENMSSNQDGNDSDEFM-	S204	0.427514226	1.129
Q78PG9	CCDC25	KVENMSSNQDGNDSDEFM-	S204	0.997672691	1.045
A2BGG7	YBX1	KAADPPAENSSAPEAEQGGAE-	S204	0.985677689	1.076
Q9D0B0	SRSF9	RGRDSPYQSRG	S205	0.995545565	0.995
Q8BLH7	HIRIP3	KQVREESGSSEEEAVLQRA	S205;S207;S208	0.3969076	0.838
Q9QYE3	BCL11A	RIYLESEHGSPLTPRV	S205;T208	0.99958143	0.915
E9Q5F9	SETD2	RRGSLSPPSSAYERG	S2053;S2055	0.858880938	1.094
Q9JKS5	HABP4	RAFDSFDQRG	S206	0.994015316	0.823
Q5SSI6	UTP18	RTSSDDESEEDEDDLLQRT	S206;S/T	0.999321874	0.867
Q9CXE2	BCL7A	KLEASQQNSEEM-	S207	0.961494414	1.134
Q9CXE2	BCL7A	KLEASQQNSEEM-	S207	0.99643218	1.025
Q8R1Q8	DYNC1LI1	RDFQEYVEPGEDFPASPQRR	S207	0.886426321	0.853
Q8BGD9	EIF4B	RARPTTDSFDDYPPRR	S207	0.953653849	0.681
E9PZM4	CHD2	KKQESSDDDDDDDEAPKR	S207;S208	0.971458071	1.14
A0A087WS83	CACNA1E	RGTQADWESPERRQ	S2073	0.961746558	1.037
Q9WV02	RBMX	RDVYLSPRD	S208	0.999999237	1.036
Q9Z0H8	CLIP2	KTGNESGSNLSDSGSVKR	S208;S212	0.806484347	0.78
Q9Z0H8	CLIP2	KTGNESGSNLSDSGSVKRG	S208;S212	0.999805271	1.049
F6R6U0	ARID4B	KDMEAISEDTDFEEEDEITKK	S208;T211	0.985114995	0.944
F8WHP5	DDHD1	RVCGPSSSFGEEDEEDSACGFCPRA	S208	0.912260543	0.882
F6R8S6	AKT1S1	RTEARSSDEENGPPSSPDLDRI	S209;S210;S219	0.992223958	1.069
Q3UHB8	CCDC177	RRTSPSPPARS	S209;S211	0.999937385	1.056
Q8C1D8	IWS1	RVSDSESEDPPRPQASDSESEELPKPRV	S209;S	0.998757842	0.901
Q8C8R3	ANK2	KIVDEQGDMDFQISPDRK	S2090	0.990058993	0.933
D3YZA2	FYN	RDGSLNQSSGYRY	S21	0.788027026	1.357
Q8CH77	NAV1	KSVQPEVELSGGSGSGGDEGADESRG	S21	0.999097331	1.002
P47911	RPL6	KAGSDAAASRPRA	S21	0.788946906	0.734
P31650	SLC6A11	KAAEEARGSETLGGGGGGAAGTRE	S21	0.910503844	1.032
Q3UHI4	TMED8	RRGSAGGVGDRR	S21	0.200236523	0.704
Q61136	PRPF4B	REQAEMDDADNSEKSVNEENGEVSEDQSQNKH	S21;S24	0.985472281	1.102
P43006	SLC1A2	RMHDSHLSSDEPKH	S21;S24	0.995131557	1.103
P43006	SLC1A2	RMHDSHLSSDEPKH	S21;S24	0.997226256	1.027
D3YZA2	FYN	KLTEERDGSLNQSSGYRY	S21;S/T/Y	0.719883878	1.17
Q3UGS4	MCRIP1	RSPTNSSEIFTPAHEENVRF	S21	0.93548795	1.03
Q8BL97	SRSF7	RSGSIIGSRY	S210	0.800433063	0.843
Q9CZ96	ZCRB1	KSAYFSDEEELSD-	S210;S216	0.992795535	0.937
Q9CZ96	ZCRB1	KKSAYFSDEEELSD-	S210;S216	0.999766085	0.919
F6R8S6	AKT1S1	RSSDEENGPPSSPDLDRI	S210;S219	0.999394952	1.106
S4R248	ARHGAP12	RIQQDSESGDELSSSSTEQMRAG	S211;S213	0.950291876	0.848
Q9D6J3	YJU2	RLLEDSESEDEAPPSRPRA	S211;S213	0.268787588	1.25
D3Z0Y4	ABLIM2	RTNSPDLDSQSLSLSSGTDQEPLQRM	S211;S216	0.923865875	0.873
Q6DFV7	NCOA7	RVLSSTSEEDEPGVVKF	S211;T/S	0.93049473	0.838
Q8BL97	SRSF7	RSRSGSIIGSRY	S212;S	0.85740721	0.73
Q62261	SPTBN1	KGDQVSQNGLPAEQGSPRM	S2127;S2137	0.77450287	0.932
Q62261	SPTBN1	KVSEEAESQQWDTSKGDQVSQNGLPAEQGSPRM	S2127;S2137;T/S	0.849679238	1.297
Q5F2E7	NUFIP2	KGADNDGSGSESGYTTPKK	S213	0.998912896	1.008
Q5F2E7	NUFIP2	KGADNDGSGSESGYTTPKK	S213;S215	0.213543711	1.265
Q5F2E7	NUFIP2	KGADNDGSGSESGYTTPKK	S213;S215;T221	0.925628967	1.065
Q62261	SPTBN1	KGDQVSQNGLPAEQGSPRM	S2137	0.739385268	0.839
A2ARP8	MAP1A	REGEGGAGAPDSSSFSSKV	S2138	0.947631665	1.099
Q62422	OSTF1	RTLSNAEDYLDDEDSD-	S214	0.954379878	0.801
Q3UBG2	PID1	RIHRSSSSEEASQELESDDG-	S214;S	0.537314763	0.753
Q6DFV7	NCOA7	RVLSSTSEEDEPGVVKF	S214;S/T	0.76754262	0.802
P40201	CHD1	RQIDSSEDEDDEDYDNDKRS	S214;S215	0.999643161	0.955
Q05D44	EIF5B	KSVPTVDSGNEDDDSSFKI	S215	0.971346119	0.941
Q921C3	BRWD1	KASDLGSVTDSDVDCTDNTQTQRK	S2153;S/T	0.944601983	1.189
Q9CZ96	ZCRB1	KSAYFSDEEELSD-	S216	0.883552422	0.865
Q62261	SPTBN1	RTSSKESSPVPSPTLDRK	S2160;S2163;S2168	0.783577949	1.164
Q62261	SPTBN1	RTSSKESSPVPSPTLDRKA	S2160;S2168;S/T	0.996618781	0.931
Q62261	SPTBN1	RTSSKESSPVPSPTLDRK	S2160;S2164;S2168	0.90285146	1.25
Q62261	SPTBN1	KESSPVPSPTLDRKA	S2164;S2168	0.960704186	1.185
Q62261	SPTBN1	KESSPVPSPTLDRK	S2164;S2168	0.999685394	0.966
A2AG51	MAP7D2	REESLEKRM	S217	0.975862394	1.064
Q3THK3	GTF2F1	RIHDLEDDLEMSSDASDASGEEGSRT	S217;S218;S	0.9429751	0.926
P42208	SEPTIN2	KIYHLPDAESDEDEDFKEQTRL	S218	0.784952879	0.986
D3Z0G7	RGS12	KSKSGRSLNEDVGEEDSEKK	S218;S221	0.739235549	0.784
Q3UNH4	GPRIN1	RERPGSTGEGDLVSLRE	S219	0.999950898	1.075
Q4KL52	ZFYVE19	RTNSQGQASQSLEEEKY	S219	0.999981251	1.101
F6R8S6	AKT1S1	RTEARSSDEENGPPSSPDLDRI	S219;S/T	0.999999578	1.141
Q91ZM2	SH2B1	RALANDGTSPGERW	S219	0.602060833	0.826
F6R8S6	AKT1S1	RSSDEENGPPSSPDLDRI	S219	0.920254865	0.823
P28667	MARCKSL1	RGDVTAEEAAGASPAKA	S22	0.741025662	0.873
Q99KG3	RBM10	RYGATDRSQDDSGENRS	S22	0.907197897	1.232
Q8BH66	ATL1	KSSDWSSEEEEPVRKA	S22;S23	0.892756747	1.347
Q8BH66	ATL1	KSSDWSSEEEEPVRK	S22;S23	0.936897073	0.887
Q8BFT9	SVOP	RTGESARSEDDAASGEHDIQIEGVRV	S22;S25	0.665019052	1.391
Q05BF4	WDR37	KSHSLSIRR	S22;S24	0.999984076	1.083
P16014	CHGB	RADAHSMELEEKT	S220	0.951042063	0.98
P16014	CHGB	RADAHSMELEEKT	S220	0.785041718	0.853
D3YW54	MTFR1L	KTTCSSSEEDDCISLSKA	S220;S221;S222	0.792947506	0.81
Q9D6E4	TTC9B	RCSLQREDSDGGTGGPARN	S220;S226	0.976428401	1.317
Q68FH0	PKP4	RAQSPSYVTSTGVSPSRG	S220;S230	0.984183037	0.8
Q68FH0	PKP4	RAQSPSYVTSTGVSPSRGSLRT	S220;S230;S235	0.99865485	0.931
G5E8Q0	LYST	KDVGTEPRSDDDSPGDESYPRR	S2202	0.999355814	1.006
P97434	MPRIP	KDQPDGTSLSPAQSPSQSQPPAACTPRE	S221;S225	0.934874318	0.755
Q8QZT2	CCSAP	RAHSVDVEKN	S222	0.999087991	0.874
A0A1B0GS70	PSMA1	KAQPSQAAEEPAEKA	S222	0.874384164	0.891
A2AII6	1110051M20RIK	RKLDAESDGSTEETDESET-	S222;S225	0.968288199	1.041
G5E884	PAK1	RDVATSPISPTENNTTPPDALTRN	S222;T/S	0.984232605	0.994
G5E884	PAK1	RDVATSPISPTENNTTPPDALTRN	S222	0.928296206	0.947
Q5EBJ4	ERMN	REDSPLGSPGSQPGTPDEQPVFGKK	S223;S227	0.805536644	0.729
A0A0A6YWR6	ZBTB18	KTVASPCSSTESLSQRTS	S223;S227	0.999834591	1.044
A2AIR9	CACNA1B	RIGSDPYLGQRL	S2242	0.862640875	1.107
Q6P542	ABCF1	KEAEQGSGEEKEEKE	S225	0.860451152	0.817
A0A0G2JGX4	ATP1A3	KVDNSSLTGESEPQTRS	S225	0.724433236	1.653
Q9CZU6	CS	REGSSIGAIDSRL	S225	0.998693644	1.001
Q8R550	SH3KBP1	RETTGSESDGGDSSSTKS	S225;S227	0.993506619	0.993
E9PUD0	ZRANB2	RSHRGSSSPRK	S225;S229	0.979017253	1.041
A2AII6	1110051M20RIK	RKLDAESDGSTEETDESET-	S225	0.742050437	0.875
E9Q1R5	CACNA1A	RGADYTEPDSPREPPGGAHDPAPRSPRT	S2256;S2271	0.795529684	1.01
Q9WV69	DMTN	KGAEEEEEEEDDDSEEEIKA	S226	0.998553196	0.974
Q9WV69	DMTN	RKGAEEEEEEEDDDSEEEIKAIRE	S226	0.978078164	0.935
Q9WV69	DMTN	RKGAEEEEEEEDDDSEEEIKA	S226	0.98581344	0.927
Q9WV69	DMTN	KGAEEEEEEEDDDSEEEIKAIRE	S226	0.914872739	0.431
P11499	HSP90AB1	REKEISDDEAEEEKG	S226	0.764283314	0.906
D3YYH0	PEX5L	RNHSLEEEFERA	S226	0.932048938	1.271
Q5SUH7	CLINT1	REDSPERCSDSDEEKKARR	S227;S232;S234	0.483886647	1.245
Q5SUH7	CLINT1	KDREDSPERCSDSDEEKKA	S227;S232;S234	0.756268103	1.243
E9Q1R5	CACNA1A	RAAGCASPRH	S2282	0.958694419	1.12
Q8BPQ7	SGSM1	KRHSSGSMDDRPSISARD	S229;S230;S232	0.999664088	0.846
Q924A2	CIC	KNSTDLDSAPEDPTSPKR	S2299;S2311	0.979188557	0.951
Q8CCT4	TCEAL5	RAEDEGSTEEGGKA	S23	0.769393388	0.817
Q8K0U4	HSPA12A	RETAPTSTYSSPARS	S23;S24	0.81681282	1.153
Q8VDQ8	SIRT2	KVQEAQDSDSDTEGGATGGEAEMDFLRN	S23;S25	0.999577255	1.053
Q8VDQ8	SIRT2	KVQEAQDSDSDTEGGATGGEAEMDFLRN	S23;S25	0.999944182	0.99
Q8CCT4	TCEAL5	KGRAEDEGSTEEGGKA	S23	0.999958114	1.057
Q8VDQ8	SIRT2	KVQEAQDSDSDTEGGATGGEAEMDFLRN	S23	0.887139447	0.955
P63101	YWHAZ	RDNLTLWTSDTQGDEAEAGEGGEN-	S230	0.254040032	0.829
E9PX29	SPTBN4	RQESSEQETPTRGELVKG	S2301;S2302	0.999971781	0.963
E9PX29	SPTBN4	RIERQESSEQETPTRG	S2301;S2302	0.55975506	0.743
E9PX29	SPTBN4	RQESSEQETPTRGELVKG	S2301;S2302;T2306	0.810792912	1.165
E9PX29	SPTBN4	RIERQESSEQETPTRG	S2301	0.999913174	0.986
A0A0G2JGX4	ATP1A3	RSPDCTHDNPLETRN	S231	0.999747064	0.963
Q3UHB8	CCDC177	KSHSLDSLSRR	S231	0.99907236	0.994
O88569	HNRNPA2B1	RGGSDGYGSGRG	S231	0.571221751	1.309
P07901	HSP90AA1	RDKEVSDDEAEEKE	S231	0.890282399	1.176
B7ZCA7	KAZN	RSSTPSDINSPRH	S231	0.974672826	0.859
Q80Z38	SHANK2	RHYTVGSYDSFDAASDCIIEDKT	S231;S234	0.950364149	0.998
Q9CQV8	YWHAB	RDNLTLWTSENQGDEGDAGEGEN-	S232	0.482949032	0.845
A2ARP8	MAP1A	RSHWDDGTNDSDLEKG	S2320	0.730015493	0.867
B1AR10	MLLT6	RSRSASPSTQPEKH	S233;S235;S237	0.248902477	0.779
D3YZP9	CCDC6	KLDQPVSAPPSPRD	S233;S237	0.9946932	1.008
Q9WTQ5	AKAP12	KQAQSSTEIPLQAESGQGTEEEAAKDGEENRE	S234	0.999999699	1.057
H7BX95	SRSF1	RGSPRYSPRH	S234;S238	0.845922429	0.666
H7BX95	SRSF1	RGSPRYSPRHSRS	S234;S238;S242	0.617244027	0.688
Q5SWU9	ACACA	RILSTMDSPST-	S2342	0.976983572	0.895
P61982	YWHAG	RDNLTLWTSDQQDDDGGEGNN-	S235	0.93952186	0.891
Q8BVF2	PDCL3	RGPVPMRRDSDSEDD-	S235;S237	0.999999996	0.902
Q8CFI2	CDC34	KAPAPDEGSDLFYDDYYEDGEVEEADSCFGDEEDDSGTEES-	S235	0.999999594	1.096
Q8CAM5	RAB36	KRPSTQSQVGDGDGDLIRI	S235;S238	0.99990197	1.076
P62754	RPS6	RLSSLRASTSKS	S236;S240	0.660027338	1.107
E9Q401	RYR2	RDGPSPTSGSSKT	S2362;S2367	0.971727101	1.416
Q8VHW2	CACNG8	REAHCQSRS	S237	0.977667375	1.115
Q99KX1	MLF2	RLAIQGPEDSPSRQ	S237	0.378253848	0.849
G3UW60	SUSD5	KAQEDASDETPKQDRL	S237	0.874752171	0.823
Q99KX1	MLF2	RLAIQGPEDSPSRQSRR	S237;S	0.263314863	0.75
Q8BUK6	HOOK3	RLNQSDSIEDPNSPAGRRH	S238	0.724944824	1.391
Q8BUK6	HOOK3	RLNQSDSIEDPNSPAGRR	S238	0.691283116	1.246
Q8BUK6	HOOK3	RLNQSDSIEDPNSPAGRR	S238;S	0.998528757	1.054
Q569Z6	THRAP3	RASVSDLSPRE	S238;S243	0.990694866	1.157
Q91WB4	PLEKHF2	KSPLNDASDDDDDDDSSD-	S239;S247;S248	0.992832861	1.046
Q91WB4	PLEKHF2	KSPLNDASDDDDDDDSSD-	S239;S248	0.962801588	1.181
Q3UM45	PPP1R7	RVESEESGDEEGKK	S24	0.945395145	0.927
Q3UM45	PPP1R7	RRVESEESGDEEGKK	S24	0.986705365	0.869
Q3UM45	PPP1R7	RVESEESGDEEGKKH	S24;S27	1	1.106
Q3UM45	PPP1R7	RVESEESGDEEGKK	S24;S27	0.999052863	0.919
Q3UM45	PPP1R7	RRVESEESGDEEGKK	S24;S27	0.997471951	0.916
Q3UM45	PPP1R7	RVESEESGDEEGKKH	S24;S27	0.992627769	0.907
Q3UM45	PPP1R7	RRVESEESGDEEGKKH	S24;S27	0.867955552	0.799
Q8VD37	SGIP1	KDTDSTGSPDRDGMQPSPHEPPYHSKA	S24;T/S/Y	0.996488034	1.085
E0CX32	CCDC85A	RSEGSPEHTKH	S240	0.466012532	0.895
Q6NZR5	SKIV2L	RGDNASPSPSGTPLVRA	S240;S242	0.991712408	1.132
Q6ZQM0	RFFL	RVPTEDETQSVDSEDSFVPGRR	S240;S243	0.975453464	0.89
Q9QXS6	DBN1	KQQSLEAEEAKR	S241	0.016363661	0.506
P59808	SASH1	REQSDDETEDSVKF	S241	0.999999444	1.1
Q4KUS2	UNC13A	RESYSDSMHSYEEFSEPRA	S241;S244	0.918062571	1.17
Q4KUS2	UNC13A	RESYSDSMHSYEEFSEPRA	S241;S244;S249	0.988302133	1.456
Q4KUS2	UNC13A	RESYSDSMHSYEEFSEPRA	S241;S244	0.911723115	0.87
Q8C8R3	ANK2	KESPCRDSLESSPVEPKM	S2427;S	0.888955273	0.924
Q8BVQ5	PPME1	KQCEGITSPEGSKS	S243	0.750832006	1.049
Q569Z6	THRAP3	RASVSDLSPRE	S243	0.998416628	0.851
E9PUL5	PRRT2	RAHGGHPGSPRG	S244	0.673401786	1.201
E9PUL5	PRRT2	RAHGGHPGSPRGSLSRH	S244;S248	0.218665273	1.79
Q9Z0P4	PALM	KADEVTLSEAGSTAGPAEPRG	S244;S/T	0.62515336	1.132
P04370	MBP	RSGSPMARR	S245	0.311961391	1.57
Q8VBT0	TMX1	KKVEEEQEADEEDVSEEEAEDREGASKA	S245	0.740182782	1.145
Q8VBT0	TMX1	KKVEEEQEADEEDVSEEEAEDRE	S245	0.997363182	1.131
Q8VBT0	TMX1	KVEEEQEADEEDVSEEEAEDREGASKA	S245	0.896266905	1.017
A2APD7	NOP56	KSSPKEEVASEPEEAASPTTPKK	S245;S252;S259	0.811762193	1.098
B2RUG9	APC	KLEESASFESLSPSSRPDSPTRS	S2459;S2473	0.993763425	0.99
Q60720	CYB561	KTLTEGDSPSPQ-	S246	0.975333272	1.02
Q60720	CYB561	KTLTEGDSPSPQ-	S246;S248	0.60258173	0.754
B2RUJ5	APBA1	RLHHYDERSDGESDSPEKEAEFAPYPRM	S246;S250;S252	0.992006987	0.955
B2RUJ5	APBA1	RLHHYDERSDGESDSPEKEAEFAPYPRM	S246;S250;S252	0.852967829	0.683
Q3UH99	SHISA6	RETISAIDTSPKENTPVRS	S247;T252	0.99550321	0.958
Q07113	IGF2R	KLVSFHDDSDEDLLHI-	S2471;S2476	0.244378967	1.351
F8WIG2	BEGAIN	KGDIYCSDPALYCPDERE	S248	0.630842143	0.828
Q8C1D8	IWS1	RVSDSESEDPQKGPASDSEAEDASRH	S248;S261	0.982255586	0.591
Q8BGW1	FTO	RSAVAVYSYSCEGSEDESEDESSFEGRD	S249;S253	0.799372006	1.159
E9Q8I9	FRY	RSLDSIDKGC	S2495	0.413140376	1.273
E9Q8I9	FRY	RSLDSLDKCDMQILEERQ	S2495;S2498	0.999058314	0.994
P60879	SNAP25	RRADQLADESLESTRR	S25	0.412722199	1.309
P60879	SNAP25	RADQLADESLESTRRM	S25	0.695756965	1.143
P63002	TLE5	KFTTSDSCDRI	S25	0.898601545	1.005
B8JJA4	UBXN6	RGPTSQDSIRN	S25	0.969228114	1.253
Q9CZJ2	HSPA12B	RSPVPSPPGSPRT	S25;S29	0.749109917	0.872
E9Q4J5	ATP8A1	RAEGYEKTDDVSEKTSLADQEEVRT	S25;T/S/Y	0.999197851	1.224
E9Q4J5	ATP8A1	KTDDVSEKTSLADQEEVRT	S25;T28;S29	0.591942202	1.168
E9Q4J5	ATP8A1	RAEGYEKTDDVSEKTSLADQEEVRT	S25;T28;S29	0.966638791	0.998
E9Q4J5	ATP8A1	RAEGYEKTDDVSEKTSLADQEEVRT	S25;T28;S29	0.999999664	0.869
E9Q4J5	ATP8A1	KTDDVSEKTSLADQEEVRT	S25;S29	0.66159628	0.565
O70435	PSMA3	KESLKEEDESDDDNM-	S250	0.672555072	1.098
O70435	PSMA3	KESLKEEDESDDDNM-	S250	0.998624591	1.016
Q8R3P8	RNF113A1	RYGVYEDENYEVGSDDEEIPFKC	S251	0.994944255	0.881
D3Z6F4	DLGAP1	KLSSAVEAQSSTESAQDAYMDGQGQRG	S251;S/T/Y	0.949350275	1.009
D3Z6F4	DLGAP1	KLSSAVEAQSSTESAQDAYMDGQGQRG	S251;S252;S255	0.761832829	0.938
D3Z6F4	DLGAP1	KLSSAVEAQSSTESAQDAYMDGQGQRG	S251;S/T/Y	0.998538977	1.001
A2APD7	NOP56	KEEVASEPEEAASPTTPKK	S252	0.505249311	0.662
B2RUJ5	APBA1	RSDGESDSPEKEAEFAPYPRM	S252;S/Y	0.920351394	0.878
E9PUD0	ZRANB2	RSRPSSPAVRK	S253;S257	0.994091926	0.837
O88602	CACNG2	RSTEPSHSRDASPVGVKG	S253;S/T	0.998659991	0.882
Q05CL8	LARP7	RTASEGSEAETPEAPKQ	S253	0.967109599	0.97
P63017	HSPA8	KDISENKR	S254	0.995065262	1.161
P60191	RIMS4	RQASQLSLESTVGPCGERS	S254;S257	0.994294083	0.968
Q4FE56	USP9X	RAQENYEGGEEVSPPQTKDQ-	S2547	0.989444002	1.163
P11499	HSP90AB1	KIEDVGSDEEDDSGKD	S255	0.999730747	1.102
P11499	HSP90AB1	KIEDVGSDEEDDSGKDKK	S255	0.999945609	1.057
P11499	HSP90AB1	KIEDVGSDEEDDSGKDKKK	S255	0.984324849	0.994
P11499	HSP90AB1	KIEDVGSDEEDDSGKDKK	S255	0.98839234	0.944
Q4KUS2	UNC13A	RALSPTGSSRY	S255;S259	0.981523969	1.046
P11499	HSP90AB1	KIEDVGSDEEDDSGKDKKK	S255;S261	0.998636254	1.064
P11499	HSP90AB1	KIEDVGSDEEDDSGKD	S255;S261	0.981567481	0.962
P11499	HSP90AB1	KIEDVGSDEEDDSGKDKK	S255;S261	0.997746891	0.865
A2AR02	PPIG	KKSPSSESEAENVDAQPQSTVRPEEIPPIPENRF	S255;S257;S/T	0.99911081	0.894
Q4KUS2	UNC13A	RALSPTGSSRY	S255	0.910816112	1.096
F6YBV1	CNOT3	RSTDSEVSQSPAKN	S256	0.610308958	0.713
E0CYU3	ARPP21	KRDNSSIDKEDNQQNRM	S256;S257	0.829839428	0.869
Q9DCB4	ARPP21	RDNSSIDKEDNQNRM	S256;S257	0.98768397	0.841
Q9CQV4	RETREG3	RATDSHSDSEEELAAFCPQLDDSTVARE	S256;S258;S260	0.958948732	1.264
Q80UP8	SLC20A2	KESALSRASDESLRK	S256;S259	0.982195228	1.085
Q05CL8	LARP7	RTASEGSEAETPEAPKQ	S256;T/S	0.707390696	1.168
A0A0R4J2D7	MAP9	KESPGGCTSPGSQEKV	S257	0.992553468	0.995
G3UYN4	BRSK2	RSISGASSGLSTSPLSSPRV	S257;S/T	0.805184526	1.11
E9Q1Q0	SLC4A1AP	KMLGEDSDEEEEANTTEGKS	S258	0.788146264	0.905
Q8CC35	SYNPO	KVASEEEEVPLVVYLKE	S258	0.660468444	1.237
A0A087WSP7	MATR3	RSYSPDGKESPSDKK	S258;S260	0.766813165	1.379
A0A087WSP7	MATR3	KRSYSPDGKE	S258;S260	0.99396438	1.09
A0A087WSP7	MATR3	RSYSPDGKE	S258;S260	0.991394064	0.997
E9QP59	LEMD3	REHYSDSEEEEEEGEEDGDVAPARQ	S258;S260	0.985547048	1.246
A0A087WSP7	MATR3	RSYSPDGKESPSDKK	S258;S260;S266	0.906084222	0.946
Q9CQV4	RETREG3	RATDSHSDSEEELAAFCPQLDDSTVARE	S258;S260	0.99981871	0.933
Q5HZI2	C2CD4C	RHGSLSADDSTPDTSPGVRR	S259	0.975104958	0.909
F6R6F1	REPS1	RRQSSSYEDPWKI	S259;S260	0.999998931	1.047
E9QP54	AHI1	KTPTADDSDDSREKT	S26	0.478814283	0.628
A0A087WSP7	MATR3	RSYSPDGKESPSDKK	S260	0.999869268	1.083
E9QP00	TRA2A	RRSPSPYYSRYG	S260;S262	0.771062678	1.229
E9QP00	TRA2A	RRRSPSPYYSRYG	S260;S262	0.854651565	0.864
Q9ESJ4	NCKIPSD	KAPSPEPPTEEVAAETNSTPDDLEAQDALSPETTEEKA	S260;S286	0.999339742	1.126
A0A0R4J2D7	MAP9	KESPGGCTSPGSQEKV	S260;T/S	0.994700034	1.019
A0A087WSP7	MATR3	RSYSPDGKESPSDKK	S260;S266	0.999994377	1.133
A0A087WSP7	MATR3	RSYSPDGKESPSDKK	S260	0.451236752	1.45
Q80ZH9	R3HDM1	RDNSSFDKDDSQMRI	S261;S262	0.921826197	1.065
Q80ZH9	R3HDM1	RDNSSFDKDDSQMRI	S261;S262	0.986426559	0.963
D3Z2R1	PARD6A	RLTGPSSVGPGPTDPDSDDDSSDLVIENRH	S262	0.461442307	0.792
Z4YLN8	CCDC88A	KDTTSFEDISPQGISDDSSTGSRV	S262	0.98110274	0.898
O35188	CX3CL1	KSLGSEEINPVHTDNFQERG	S262	0.814111843	1.185
P17182	ENO1	KYDLDFKSPDDPSRY	S263	0.95926437	1.028
P07901	HSP90AA1	KESDDKPEIEDVGSDEEEEEKKDGDKK	S263	0.98536171	0.792
P07901	HSP90AA1	KESDDKPEIEDVGSDEEEEEKK	S263	0.950116607	0.785
P07901	HSP90AA1	KESDDKPEIEDVGSDEEEEEKKD	S263	0.72947605	0.732
P97351	RPS3A	RADGYEPPVQESV-	S263	0.942033211	0.961
Q9Z0U1	TJP2	REHLRSRSPSPESRS	S263;S265;S267	0.952424179	0.916
Q8BGD9	EIF4B	RYDDRGSRDYDRG	S263	0.790232636	0.819
Q8VBT0	TMX1	KATSQSSIRQ	S263	0.874611759	1.417
O35927	CTNND2	RGGSPLTTTQGGSPTKL	S264;S273	0.797608813	0.893
Q8BTI8	SRRM2	RSLSYSPVERR	S2644;S2646;S2648	0.712373777	0.796
O88737	BSN	RLSRHSDSGSDSKH	S2645;S2647	0.001947517	2.103
Q8BTI8	SRRM2	RSLSYSPVERR	S2646;S2648	0.63347114	0.757
B1AUB9	NFIA	KSVEDEMDSPGEEPFYTGQGRS	S265	0.228873747	1.223
Q6P1B9	BIN1	KGNKSPSPPPDGSPAATPEIRV	S265;S267	0.998405864	1.153
Q6P1B9	BIN1	KGNKSPSPPPDGSPAATPEIRV	S265;S267;S273	0.945316153	1.114
Q6P1B9	BIN1	KAQPSDNAPEKGNKSPSPPPDGSPAATPEIRV	S265;S267;S273	0.874219187	0.965
Q6P1B9	BIN1	KGNKSPSPPPDGSPAATPEIRV	S265;S267;S273	0.996276559	0.928
Q9Z0U1	TJP2	RSRSPSPESRS	S265;S267	0.9999685	1.171
Q8BTI8	SRRM2	RRQPSPQPSPRD	S2656;S2660	0.406430233	0.644
Q9R0M0	CELSR2	RLYQPYGDSAGSLHSASRS	S2666;S2669	0.482397958	1.212
P35802	GPM6A	KEEQELHDIHSTRSKE	S267;S270	0.523076939	1.767
Q6P1B9	BIN1	KSPSPPPDGSPAATPEIRV	S267;S273;T277	0.809640129	1.064
P35802	GPM6A	KSKEEQELHDIHSTRSKERL	S267;S270	0.454851465	1.762
P35802	GPM6A	KEEQELHDIHSTRSKERL	S267;S270	0.431499355	2.167
P35802	GPM6A	KSKEEQELHDIHSTRS	S267	0.423676863	1.448
P35802	GPM6A	KEEQELHDIHSTRS	S267	0.999496544	1.153
Q8BTI8	SRRM2	RGDSHSPGHKR	S2679;S2681	0.852853739	0.957
Q8BTI8	SRRM2	RGQRGDSHSPGHKR	S2679;S2681	0.854854667	0.897
Q0PHV7	DACT3	RTSPGGADGGARR	S268	0.24889321	0.563
Q9Z204	HNRNPC	KMESEAGADDSAEEGDLLDDDDNEDRG	S268	0.234065829	0.866
Q9Z204	HNRNPC	KMESEAGADDSAEEGDLLDDDDNEDRGDDQLELKD	S268	0.95299889	0.797
F6WBP9	STIM2	RDELSLEDSSRG	S269	0.782123068	0.928
F6WBP9	STIM2	RDELSLEDSSRGESPVTADVSRG	S269;S273;S274	0.729118401	1.103
F6WBP9	STIM2	RDELSLEDSSRGESPVTADVSRG	S269;S278	0.847033734	1.035
B1ATR2	TEX2	KTAPSSPLTSPSDTRS	S269;S/T	0.398107679	0.808
Q61609	SLC20A1	KSSPSESPLMEKK	S269;S271	0.056860761	1.294
S4R2T7	ANK2	RQSDSNASFLRA	S27	0.388398657	1.647
A0A0G2JFT8	RUFY3	RRPSEPLEPRG	S27	0.999617544	1.002
Q9QXW9	SLC7A8	KNHPGSDTSPEAEASSGGGGVALKK	S27;S28;S/T	0.999999968	1.13
S4R2T7	ANK2	RQSDSNASFLRA	S27;S30	0.357396944	1.575
Q3UHE1	PITPNM3	RNVLSDSVESSDDEFFDAREEVAEGKN	S27;S30;S31	0.971911125	0.989
F6VMS8	SGIP1	KDTDSTGSPDRDGMKK	S27;S/T	0.999674909	0.916
F6VMS8	SGIP1	KEKDTDSTGSPDRD	S27;S/T	0.902776348	1.308
Q8BUV3	GPHN	RDTASLSTTPSESPRA	S270	0.781118092	0.91
Q64012	RALY	RLPAPQEDTASEAGTPQGEVQTRD	S270;T274	0.853004238	1.115
Q8BPN8	DMXL2	RESKSSDDIDYRG	S2708	0.994708376	1.241
Q8BPN8	DMXL2	KSSDDIDYRG	S2708	0.77046983	0.914
Q61609	SLC20A1	KSSPSESPLMEKK	S271;S	0.992582108	0.967
E9Q6J5	BOD1L	RKPDYSSSEEELDDSPDVLDSRI	S2714;S2715;S2716	0.975021005	1.109
Q9JME5	AP3B2	KAFYGSEEDEAKG	S272	0.985841324	1.057
Q9JME5	AP3B2	KAFYGSEEDEAKGPGSEEAATAALPARK	S272	0.760228886	0.872
Q68FH0	PKP4	RAASPYSQRPASPTAVRR	S272;S280	0.930746841	1.154
Q9JME5	AP3B2	KAFYGSEEDEAKGPGSEEAATAALPARK	S272;S282	0.986287394	1.098
Q99JF8	PSIP1	KNLAKPGVTSTSDSEDEDDQEGEKK	S272;S274	0.99920286	0.895
Q6P1B9	BIN1	KSPSPPPDGSPAATPEIRV	S273	0.982237042	0.978
Q6P1B9	BIN1	KSPSPPPDGSPAATPEIRV	S273;S/T	0.882407821	0.851
P70441	SLC9A3R1	REALVEPASESPRPALARS	S273;S275	0.24257498	1.405
P70441	SLC9A3R1	REALVEPASESPRPALARS	S273	0.889058342	1.102
Q3TA40	6430548M08RIK	KTVTMISPEDEQKG	S275	0.30967702	1.336
Q3TA40	6430548M08RIK	KTVTMISPEDEQKG	S275	0.790792329	1.109
A0A0R4J0Z3	AQP4	KGSYMEVEDNRS	S276	0.999048138	1.074
A0A087WRB8	DST	RLLDPEDVDVSSPDEKS	S276;S277	0.618586205	1.347
D3Z0G7	RGS12	RRESQGSVSSAGSLDLSEACRT	S276;S279;S	0.387786213	0.834
D3Z0G7	RGS12	RRESQGSVSSAGSLDLSEACRT	S276;S279	0.833831255	0.98
Q8C1D8	IWS1	KEKPDSDDSDGENKREDSEVQNESDGHTDRK	S277;S280;S295	0.771421847	0.789
Q7TMM9	TUBB2A	RGSQQYRA	S278	0.466016002	1.485
Q5XJE5	LEO1	KSESARGSDSEDEVLRL	S278;S280	0.900728611	0.993
Q3UE31	5031439G07RIK	RVSTGDTSPCGTEDSSPASPMHERV	S279;T/S	0.471787498	0.886
Q91XM9	DLG2	RYQDEDGPHDHSLPRL	S28	0.658334763	1.141
G3UXY2	DNMT3A	RSEPQPEEGSPAAGQKG	S28	0.713239019	1.265
E9QN98	DPP10	RATQSQPADQELGSNSPPQRN	S28	0.869331512	0.811
Q8CCJ4	AMER2	RICLEAGSPTGSGDQSSRG	S280	0.975937818	1.065
Q640R3	HEPACAM	KQNSLEYMDQNDDRL	S280	0.781586666	1.401
Q640R3	HEPACAM	KQNSLEYMDQNDDRL	S280	0.391440102	1.387
Q640R3	HEPACAM	KLEKQNSLEYMDQNDDRL	S280	0.909982902	0.896
Q80VY2	INKA2	RHIETPATSSPKA	S280	0.9755035	1.22
B1ARU4	MACF1	RLLDAEDVDVPSPDEKS	S280	0.596153988	1.089
Q4KL52	ZFYVE19	RVTLQDYHLPDSDEDEETAIQRV	S280	0.43148269	0.833
Q8CCJ4	AMER2	RICLEAGSPTGSGDQSSRG	S280;S284	0.543773153	0.708
Q69ZX8	ABLIM3	RRTSETSISPPGSSIGSPNRV	S280;S290;T/S	0.997173055	0.893
O88737	BSN	KSPQVLYSPVSPLSPHRL	S2805;S2808;S2811	0.845838796	0.848
F6SMY7	MYCBP2	RSSSPQDKN	S2806	0.872427537	1.219
E9Q401	RYR2	RRISQTSQVSIDAAHGYSPRA	S2807;S2813;T/S/Y	0.941431549	0.95
Q70FJ1	AKAP9	REVYSSDSESDWGQSQGFDTAIEGRE	S2807;S2809;S2811	0.799036231	1.155
A0A087WSP7	MATR3	KTESPAEGKEQEEKS	S281	0.257684545	1.378
A0A087WSP7	MATR3	KTESPAEGKE	S281	0.999472613	1.16
Q5QNQ6	OSBP2	KTQSDDSGDDDEEPAAPADNSELHHTLKT	S281;S284	0.626871352	0.797
F8WIG2	BEGAIN	RAQNSTDSAAEEEEEAEAAAFPEAYRRE	S281;S284	0.995002864	1.226
F8WIG2	BEGAIN	RAQNSTDSAAEEEEEAEAAAFPEAYRR	S281	0.819619454	0.945
P26339	CHGA	KDDGQSDSQAVDGDGKT	S282	0.887190023	1.203
O35927	CTNND2	RGGSAPEGAAYAAPRG	S282	0.048570468	0.731
D3Z0G7	RGS12	RESQGSVSSAGSLDLSEACRT	S282;S285	0.780483791	1.164
B2RUG9	APC	KTDSTESSGAQSPKRH	S2821;S2829	0.980309115	0.909
E9Q8D0	DNAJC21	RYEKEFGDGSDENEVEDQEPRN	S283	0.601963205	1.558
Q3UID0	SMARCC2	KTLTDEVNSPDSDRRD	S283	0.275260581	1.198
Q8BP78	FRA10AC1	RNAEEEDSASDSELWKG	S283;S285	0.64711158	1.363
Q9R0L7	AKAP8L	KQGGSPDEPDSKA	S284	0.999854293	0.883
P61979	HNRNPK	RRDYDDMSPRR	S284	0.85027832	1.167
P61979	HNRNPK	RDYDDMSPRR	S284	0.835122738	1.095
P61979	HNRNPK	RDYDDMSPRR	S284	0.947880785	1.094
A2ARP8	MAP1A	KRSPTPGKG	S2841	0.865513177	0.854
P70441	SLC9A3R1	RSASSDTSEELNSQDSPKRQ	S285	0.980231146	0.711
P70441	SLC9A3R1	RSASSDTSEELNSQDSPKR	S285;S286	0.463986472	0.739
P70441	SLC9A3R1	RSASSDTSEELNSQDSPKR	S285;S286;S289	0.966595485	0.87
P70441	SLC9A3R1	RSASSDTSEELNSQDSPKRQ	S285;S297	0.484529659	0.71
O88737	BSN	RSLSDPKPLSPTAEESAKE	S2858;S2860;S2866	0.999879355	1.108
B2RUJ5	APBA1	KQSMSSQSLDKAAEDMPEAEQDLERA	S286;S287	0.985822245	0.736
P70441	SLC9A3R1	RSASSDTSEELNSQDSPKRQ	S286;S297;T/S	0.999927106	1.069
B2RUJ5	APBA1	KQSMSSQSLDKA	S286;S289	0.992107977	1.106
O88737	BSN	RSLSDPKPLSPTAEESAKE	S2860;S2866	0.799097378	0.856
O88737	BSN	RSLSDPKPLSPTAEESAKERF	S2866;S/T	0.961200749	1.108
Q9JJY3	SMPD3	RDGDSGSLGSPSASRE	S287	0.31015212	1.463
A2ALS7	RAP1GAP	KSENSSTQSSPEMPTTKN	S287;S288	0.988155278	0.948
A2ALS7	RAP1GAP	KSENSSTQSSPEMPTTKN	S287;S288	0.393467207	0.807
A2ALS7	RAP1GAP	KSENSSTQSSPEMPTTKN	S287;S288;S/T	0.99907022	1.066
F6PZ73	LIMK1	RSCSIDTSPGTSSLASPASQRK	S287;S295;S/T	0.308400844	0.774
Q9WV69	DMTN	KSSSLPSYGRT	S289	0.945773029	1.073
P97492	RGS14	KSLGSGESESESRPGKY	S289	0.467401165	0.927
P97492	RGS14	KSLGSGESESESRPGKY	S289;S292	0.859938173	0.951
B7ZC24	NCOA5	RDRSPIRGSPRR	S29;S34	0.999969623	0.962
Q64727	VCL	RDPNASPGDAGEQAIRQ	S290	0.984791095	1.287
Q9ERZ3	CHRM3	RSCSSYELQQQGTKR	S290;S/Y/T	0.367682498	1.381
H3BKM2	ZC3HC1	RSQDATVSPGSEQSEKS	S292	0.777158216	1.068
Q9JJY3	SMPD3	RDGDSGSLGSPSASRE	S292;S	0.865123209	1.209
D3YTL8	SPIRE1	KAPTLAELDSSDSEEEKS	S292;S293;S295	0.968671307	1.3
Q9JJY3	SMPD3	RDGDSGSLGSPSASRESLVKA	S292;S294;S	0.909972976	1.134
Q9DBX2	PDCL	RNSATCHSEDSDLEID-	S293;S296	0.748067987	0.766
P35486	PDHA1	RYHGHSMSDPGVSYRT	S293;S300	0.728880734	1.431
P35486	PDHA1	RYHGHSMSDPGVSYRT	S293;S300	0.932522615	1.382
Q5U4C1	GPRASP1	RVESTSGSECENPTKS	S293;S295;S297	0.651977425	0.939
Q80U57	RIMS3	RRLSQSSLESATSPSCS-	S294;S/T	0.973150942	0.941
G3X932	ARHGAP39	RKPSSDSQPSSPRY	S294;S297;S	0.999971001	0.794
A0A0G2JEG8	AMPH	RSPSQTRK	S295	0.763720178	0.493
Q3TY60	FAM131B	RDLESLSPREDPEMSTALSRK	S295;S297	0.99995885	1.005
Q3TY60	FAM131B	RDLESLSPRE	S295;S297	0.979199818	0.927
O35927	CTNND2	RGSSPKQSPSRL	S296;S300	0.953224809	0.958
A2AQ43	FNBP1	RTVSDNSLSSSKE	S296	0.998315203	0.967
A2AQ43	FNBP1	RTVSDNSLSSSKE	S296;S299	0.467361194	1.393
Q3TY60	FAM131B	RDLESLSPRE	S297	0.9866549	1.038
E9Q3I4	ITSN1	RLPEEPSSEDEQQPEKK	S297;S298	0.915212543	1.073
P39447	TJP1	RDDISEIQSLASDHSGRS	S297;S300	0.969858374	1.099
Q8JZP9	GAS2L1	RGSPTPSPRPGSPVPGSERR	S297;S306	0.271386162	0.689
Q8VDP4	CCAR2	KEAAPDTGAEPSPEDSDPTYSSKV	S298	0.993020238	1.146
Q9D3X9	MFAP3L	RSESPTADSDASSLHEQPQQIAIKV	S298;T300;S	0.676830705	1.24
E9Q3I4	ITSN1	RLPEEPSSEDEQQPEKK	S298	0.877140616	0.984
Q7TPE5	SLC7A6OS	KEFDYDSPHGLDSD-	S299;S305	0.93522776	0.949
A2AQ43	FNBP1	RTVSDNSLSSSKE	S299;T/S	0.999999991	1.036
D3Z6F8	DDA1	RTDSPDMPEDT-	S30	0.619360199	0.853
A2AEC2	TCEAL3	KEGKPEDEVEPEDEEKSDEDEKPDKKA	S30	0.807568554	0.961
A2AEC2	TCEAL3	KEGKPEDEVEPEDEEKSDEDEKPDKK	S30	0.989712858	0.882
Q9DB24	TCEAL6	KEGKPEDEVEPEDEEKSDEEEKPDKK	S30	0.985006336	0.897
Q8BSN6	VAMP4	RNLLEDDSDEEEDFFLRG	S30	0.460771245	1.269
Q05BF4	WDR37	RTNSSEQERT	S30	0.935606031	0.779
P16014	CHGB	RSGSNKSSYEGHPLSEERR	S300;S301;S308	0.860738316	1.126
Q3UHX0	NOL8	KSSMSDDDVDSEDELKM	S300;S306	0.999395709	1.006
Q3UHX0	NOL8	KSSMSDDDVDSEDELKM	S300;S306	0.652272564	0.803
P16014	CHGB	RSGSNKSSYEGHPLSEERR	S301;S308	0.211490764	0.579
P16014	CHGB	KSSYEGHPLSEERR	S301;S308	0.531560299	0.874
Q3UID0	SMARCC2	KRSPSPSPTPEAKK	S302;S304	0.128533456	1.475
Q3UID0	SMARCC2	RSPSPSPTPEAKK	S302;S304	0.884407241	0.899
Q3UID0	SMARCC2	RKRSPSPSPTPEAKK	S302;S304;S306	0.838868161	1.095
Q3UID0	SMARCC2	KRSPSPSPTPEAKK	S302;S304;S306	0.662987796	0.857
Q6PAJ1	BCR	RSQSTSEQEKR	S303	0.995945635	1.137
Q9WV69	DMTN	RLQSTEFSPSGSEAGSPGLQNGEGQRG	S303	0.998129495	1.096
Q9WV69	DMTN	RLQSTEFSPSGSEAGSPGLQNGEGQRG	S303;S307	0.999516195	1.054
Q9WV69	DMTN	RLQSTEFSPSGSEAGSPGLQNGEGQRG	S303;S307;S315	0.986972233	0.971
P14869	RPLP0	KAEAKEESEESDEDMGFGLFD-	S304;S307	0.781052031	1.585
P14869	RPLP0	KAEAKEESEESDEDMGFGLFD-	S304;S307	0.974346667	1.102
Q7TQH0	ATXN2L	REIESSPQYRL	S304	0.869989115	0.883
Q7TPE5	SLC7A6OS	KEFDYDSPHGLDSD-	S305	0.978182729	1.332
P23242	GJA1	KQASEQNWANYSAEQNRM	S306	0.992038759	1.042
Q9Z204	HNRNPC	RGDDQLELKDDEKEPEEGEDDRDSANGEDDS-	S306	0.907722694	1.064
Q8C1D8	IWS1	KGLHSSDSEEEEPKRQ	S306;S307;S309	0.994576881	1.083
Q8C1D8	IWS1	KGLHSSDSEEEEPKR	S306;S307;S309	0.401753223	0.796
Q9Z204	HNRNPC	KDDEKEPEEGEDDRDSANGEDDS-	S306	0.961164694	0.891
E9QLK9	SNAP91	KSSPATTVTSPNSTPAKT	S306;T309	0.997710502	1.048
A0A0N4SW73	RAB11FIP5	RTYSDEASQLRA	S307	0.936422811	1.15
A0A0N4SW73	RAB11FIP5	KRTYSDEASQLRA	S307	0.695512139	0.752
P14869	RPLP0	KAEAKEESEESDEDMGFGLFD-	S307	0.180934508	0.745
Q3UQ17	ZBTB16	REESGEQLSPPVEAGQGPPGRQ	S307	0.4945664	0.757
E9PUK6	SRRM1	RSRSYSPRR	S308;S/Y	0.884610412	0.705
A0A1B0GT25	ABCC8	RDGLLLDEDEEEEEAAESEEDDNLSSVLHQRA	S308;S315;S316	0.565290529	0.878
P46935	NEDD4	RRQISEDVDGPDNRE	S309	0.999723054	0.983
P46935	NEDD4	RQISEDVDGPDNRE	S309	0.993177884	0.861
Q8BFT9	SVOP	RSEDDAASGEHDIQIEGVRV	S31	0.831591782	1.344
Q9CR86	CARHSP1	RDRSPSPLRG	S31;S33	0.836708665	1.205
Q8C8R3	ANK2	KSDSNASFLRA	S31;S34	0.182493739	2.051
Q9D7V2	LYSMD2	RSRSTSEPEEAELSLSLART	S31;S33	0.906146034	0.917
O35295	PURB	RRGGGSGGGDESEGEEVDED-	S310	0.993938926	1.018
Q8C0T5	SIPA1L1	KGEELGKSSDLEDNRS	S310	0.876998652	0.958
O35295	PURB	RRGGGSGGGDESEGEEVDED-	S310;S316	0.849702258	0.848
P97433	ARHGEF28	RNLESGRSPSEEEEDAKS	S312;S314	0.49270391	0.863
Q7TPM6	FSD1	RTASPVNSPARG	S313;S317	0.987670802	0.902
Q3TY60	FAM131B	RKVSDVTSSGVQSFDEEEGDANN-	S313;T316;S318	0.945620439	0.873
E9QLK9	SNAP91	KSSPATTVTSPNSTPAKT	S313	0.998297454	1.093
Q7TPM6	FSD1	RTASPVNSPARG	S313	0.799963366	1.183
Q9JI18	LRP1B	RDLSLDPRA	S3136	0.415100503	0.737
D3YZP9	CCDC6	RQLSESESSLEMDDERY	S316	0.996896598	1.15
D3YZP9	CCDC6	RQLSESESSLEMDDERY	S316	0.880167181	0.813
O54784	DAPK3	RNTSYASFERF	S316	0.857915492	1.079
D3YZP9	CCDC6	RQLSESESSLEMDDERY	S316;S318	0.782247714	0.775
Q8VD37	SGIP1	KWVHFSDASPEHVTPELTPRE	S316;S319;T324	0.777179361	0.891
O55176	PJA1	RYYEEDSDSDKEWMAALRR	S317;S319	0.297801451	0.821
P35803	GPM6B	KAKEEQELQDIQSRS	S318	0.592883875	2.024
P35803	GPM6B	KEEQELQDIQSRS	S318	0.942624456	1.323
Q3TY60	FAM131B	RKVSDVTSSGVQSFDEEEGDANN-	S318;S322	0.992888589	0.927
Q3TY60	FAM131B	KVSDVTSSGVQSFDEEEGDANN-	S318;S322	0.84815978	0.945
Q80Y24	PRICKLE2	RACSAGEDPNGSDSSDSAFQNARA	S319	0.992754662	1.039
Q80Y24	PRICKLE2	RACSAGEDPNGSDSSDSAFQNARA	S319;S321	0.965366321	0.924
Q80Y24	PRICKLE2	RACSAGEDPNGSDSSDSAFQNARA	S319;S321;S322	0.99926689	1.038
Q811Q9	PCYT1B	KQSPVSSPTRS	S319;S323	0.523984908	0.676
S4R2L4	RSRC2	KEQSDISISPRA	S32	0.986722166	1.13
Q61151	PPP2R5E	RSQSSSQFRS	S32;S33	0.946338307	1.231
P36916	GNL1	RGLQDGLRSSSNSRS	S32;S33;S34	0.8520893	0.879
Q9CT10	RANBP3	RSAGSSSPEAGEDSDHEDGNYCPPVKR	S32;S33;S40	0.999513754	1.015
Q9CT10	RANBP3	RSAGSSSPEAGEDSDHEDGNYCPPVKR	S32;S33	0.841413763	0.885
Q61151	PPP2R5E	KRSQSSSQFRS	S32;S33	0.999937142	0.944
Q9CT10	RANBP3	RSAGSSSPEAGEDSDHEDGNYCPPVKRE	S32;S33;S40	0.849796656	1.567
Q9CT10	RANBP3	RSAGSSSPEAGEDSDHEDGNYCPPVKR	S32;S33;S40	0.8467588	0.645
Q99L43	CDS2	KESESEAKLDGETASDSESRA	S32	0.989735617	1.177
P35803	GPM6B	RSKEQLNSYT-	S320	0.815276218	1.595
A0A0R3P9D0	PLPPR3	KSVSTDELGPPGRL	S320	0.970307676	1.086
Q9JI11	STK4	REVDQDDEENSEEDEMDSGTMVRA	S320	0.891881709	1.106
Q8BNW9	KBTBD11	RSGSRPQSPSGDAESRG	S320;S	0.91634243	1.035
B1AQX6	SRCIN1	REMVYASRESSPTRR	S320;S/T/Y	0.999999203	0.922
Q640R3	HEPACAM	KDKDSSEPDENPATEPRS	S320;S321	0.999991231	1.188
Q9DBR0	AKAP8	RADSDGDLSENDDGAGDLRS	S320;S325	0.996396089	1.005
Q9DBR0	AKAP8	RADSDGDLSENDDGAGDLRSGDEEFRGEDDLCDSRK	S320;S325;S336	0.515703651	1.226
Q9DBR0	AKAP8	RADSDGDLSENDDGAGDLRSGDEEFRGEDDLCDSRK	S320;S336	0.896099831	0.914
P35803	GPM6B	RSKEQLNSYT-	S320;T328	0.503521016	1.482
E9PW07	CBARP	RASSLDTRG	S320	0.98631607	1.138
Q8C1D8	IWS1	KIDSDDDEEKEGDEEKV	S321	0.99809991	1.074
P40336	VPS26A	RFESPDSQASAEQPEM-	S321	0.953713332	0.858
Q640R3	HEPACAM	KDKDSSEPDENPATEPRS	S321	0.957168282	1.03
A0A0R4J0Z3	AQP4	KDSSGEVLSSV-	S322	0.722615084	1.065
Q3TY60	FAM131B	RKVSDVTSSGVQSFDEEEGDANN-	S322	0.996883855	0.957
Q3TY60	FAM131B	KVSDVTSSGVQSFDEEEGDANN-	S322	0.703513416	0.894
Q7TSF4	LRRC75A	REGTDQQDPIGSPVTPARG	S322	0.986965338	1.141
P68181	PRKACB	KFRGSGDTSNFDDYEEEEIRV	S322	0.369776643	0.817
Q920Q8	IVNS1ABP	RNSPQSSPTSTPKL	S322;S325;T330	0.417073249	0.672
A4GZ26	IQSEC2	KALSDSYELSTDLQDKK	S322;S326	0.881167422	0.859
Q7TSF4	LRRC75A	REGTDQQDPIGSPVTPARG	S322;T325	0.400480195	0.729
Q7TSF4	LRRC75A	REGTDQQDPIGSPVTPARGQESTECVIQT-	S322;T325	0.430784517	0.591
Q3U0S6	RASIP1	RSVSELSLQGRR	S322;S325	0.825795627	1.169
Q8C8R3	ANK2	RSVYSGQDDESPESSPEEQKS	S3226;S3229;S3230	0.959973169	0.956
Q9WV02	RBMX	RYDDYSSSRDGYGGSRD	S323	0.974816934	1.139
A0A0R4J1T3	TAOK3	RNGPLNESQEEEEDGEQGSNLNRE	S324	0.990609884	1.22
O08581	KCNK1	KQSEPFVASQSPPYEDGSADH-	S326	0.999869023	0.787
Q8BNN1	SPATA2L	RSGDLAPPESPSSPGQASPRH	S326;S329	0.591122743	0.714
P63318	PRKCG	RMGPSSSPIPSPSPSPTDSKR	S326;S330;S/T	0.999881974	1.072
O08581	KCNK1	KQSEPFVASQSPPYEDGSADH-	S326;S333	0.225440703	1.201
E9PW07	CBARP	RASSLDTRGSPKR	S326;S/T	0.755794186	0.902
Q3UJB0	SF3B2	RAASSESSGDREKD	S326	0.996587128	0.87
Q3TGS9	ARFGAP1	KSPSSDSWTCADASTGRR	S327	0.359354772	0.819
Q3TGS9	ARFGAP1	KSPSSDSWTCADASTGRR	S327;S/T	0.993937266	0.964
P49769	PSEN1	RETQDSGSGNDDGGFSEEWEAQRD	S327;S329	0.985263639	0.929
Q640N2	ARL13B	REALSQQLDSEDEQDQRG	S328	0.154572263	1.284
Q9D8I2	P2YR13	RTAGSSEDHHSSQTDNITLA-	S328;S329;T331	0.786211389	1.128
B1AUD3	CAMKK1	KEGCGEGCKSPELPGVQEDEAAS-	S329	0.822009424	1.249
P16054	PRKCE	KLAAGAESPQPASGNSPSEDDRS	S329	0.972448234	1.152
A0A0G2JFQ8	PITPNM2	RMQSIARDSDEGSEEEFFDAHENLYCTEEKQ	S329;S334;S338	0.999949359	1.079
P16054	PRKCE	KLAAGAESPQPASGNSPSEDDRSKS	S329;S337	0.950059554	0.795
P16054	PRKCE	KKLAAGAESPQPASGNSPSEDDRS	S329;S337	0.908575322	0.901
P49769	PSEN1	RETQDSGSGNDDGGFSEEWEAQRD	S329	0.999993668	0.994
A0A0G2JER6	AGAP3	RVDSIGSGRA	S33	0.973947698	1.252
Q7TNV0	DEK	REESEEEEEDDEDDDEEDEEEEKEKS	S33	0.999471393	1.069
Q9CT10	RANBP3	KRSAGSSSPEAGEDSDHEDGNYCPPVKR	S33;S40;S/Y	0.975824911	1.083
Q61151	PPP2R5E	RSQSSSQFRS	S33	0.742726107	1.175
Q62433	NDRG1	RSRTASGSSVTSLEGTRS	S330;S/T	0.357510831	0.79
P11798	CAMK2A	KNDGVKESSESTNTTIEDEDTKV	S330;S331;S333	0.997398173	0.883
Q9JLM8	DCLK1	RSGKSPSPSPTSPGSLRK	S330;S332;T/S	0.983689642	1.043
P11798	CAMK2A	KKNDGVKESSESTNTTIEDEDTKVRK	S330;S331;S333	0.999995847	0.855
O88737	BSN	RGEEESEEDSYDPRG	S3301	0.917091359	1.196
P11798	CAMK2A	KNDGVKESSESTNTTIEDEDTKV	S331;S333	0.979955742	1.102
P11798	CAMK2A	KESSESTNTTIEDEDTKVRK	S331;T336;T337	0.803074899	1.251
P11798	CAMK2A	KESSESTNTTIEDEDTKVRK	S331;T337	0.862739806	1.06
P11798	CAMK2A	KESSESTNTTIEDEDTKVRK	S331	0.991639846	1.025
Q9JLM8	DCLK1	KSPSPSPTSPGSLRK	S332;S337	0.864633319	0.977
Q9QYG0	NDRG2	RTASLTSAASIDGSRS	S332;S338	0.69309827	1.43
Q7TQH0	ATXN2L	RQGSGRESPSLVSRE	S333;S337	0.995277303	1.003
F6RDI8	SRSF11	RSKTPPKS	S333;T335	0.836577273	0.613
P11798	CAMK2A	KNDGVKESSESTNTTIEDEDTKVRK	S333;T343;T/S	0.999993974	0.852
Q8CCM0	CAMK2D	KESTESSNTTIEDEDVKA	S333;T337	0.98573335	1.179
P11798	CAMK2A	KESSESTNTTIEDEDTKV	S333	0.991615674	0.88
A0A0G2JFQ8	PITPNM2	RMQSIARDSDEGSEEEFFDAHENLYCTEEKQ	S334;S338	0.696054551	1.166
Q05CL8	LARP7	RDLEFCSTEEEKETDRK	S334;T335	0.996268011	1.003
D9HP81	RIMS2	RYRSDPNLARY	S335	0.865074498	0.68
Q8K3I9	GLCCI1	RSSSTRSIDTQTPSVQERS	S335;S/T	0.99547095	0.923
Q9QYF9	NDRG3	RTHSTSSSIGSGESPFSRS	S335;S338;S341	0.820501046	1.072
Q9QYF9	NDRG3	RTHSTSSSIGSGESPFSRS	S335;S338	0.995147653	1.123
P14873	MAP1B	KIAELEEERSQGSTSNSDWMKN	S336;S339;S/T	0.984858009	1.27
P14873	MAP1B	KIAELEEERSQGSTSNSDWMKN	S336;S339	0.761973947	1.31
Q8C8R3	ANK2	KARSYIETETESRE	S3362	0.946549248	0.909
P98203	ARVCF	RGSLGSLDRV	S337	0.982423161	1.119
E9PZX5	AREL1	RRPSTAIEEDDEDSPSECHTPEKV	S337;T343	0.907626147	1.164
Q9QYX7	PCLO	KIVDSGVQTDDEETADRT	S3372;T3376	0.999973346	1.231
Q8C8R3	ANK2	RAEGFESESEDGATKPKL	S3379;S3381	0.95320467	0.941
Q9QYG0	NDRG2	RTASLTSAASIDGSRSRS	S338;S344;T/S	0.49714126	1.179
Q3U3J1	BCKDHA	RIGHHSTSDDSSAYRSVDEVNYWDKQ	S338;T/S/Y	0.717261689	1.43
Q8VCE2	GPN1	RGTLDEEDEEADSDTDDIDHRV	S338	0.999360549	0.793
Q8BXK8	AGAP1	RADSIGSGRA	S339	0.876719476	0.783
E9PUC5	PSD3	KSHSSPSLNPDASPVTAKV	S339;S340;S348	0.99867956	0.969
A0A0A6YWI6	DCLK2	KSSSSSPTSPGSFRG	S339;S343	0.765581306	0.787
E9PUC5	PSD3	KSHSSPSLNPDASPVTAKV	S339;S348	0.374532216	0.631
E9PUC5	PSD3	KSHSSPSLNPDASPVTAKV	S339;S340;S348	0.590614639	0.774
Q14BB9	MAP6D1	RSDVAVPLTLHGYSDPGSEESGADCSVSRG	S34;S38	0.887969405	0.938
P36916	GNL1	RGLQDGLRSSSNSRS	S34;S	0.959222186	0.783
B2RRE2	MYO18A	REPADLDPEAASPAYSQAKT	S340	0.934150396	0.861
Q91WZ8	DTNBP1	KSTPGVSDDSDQCDSTQDI-	S340;S343	0.282223432	0.712
Q9QYX7	PCLO	KSVDTSVQTDDEDQDEWDMPSRS	S3400;T3403	0.141157859	1.416
Q8C8R3	ANK2	RSTSSSGRPGTSPTRE	S3401;T/S	0.567549616	0.723
Q8R4H2	ARHGEF12	RSEGVQDAEPQSLVGSPSTRG	S341	0.835331597	1.121
Q69ZA1	CDK13	RKSPSPAGGGSSPYSRR	S341;S343;S/Y	0.600327086	0.708
F8WIS9	CAMK2A	KSSSSVQLMESSESTNTTIEDEDTKV	S341;S/T	0.971359541	1.227
Q69ZA1	CDK13	RSRKSPSPAGGGSSPYSRR	S341;S343;S/Y	0.814623274	1.135
Q9CPV9	P2RY12	KKGQEGGEPSEETPM-	S342	0.877443961	1.07
Q9CPV9	P2RY12	KKGQEGGEPSEETPM-	S342	0.999066337	0.957
Q8R4E6	PURG	RRASGEEQECLD-	S342	0.998905634	0.912
F8VQN6	ARHGEF12	RSEGVQDAQEPQSLVGSPSTRG	S342	0.996362781	1.038
Q91WZ8	DTNBP1	KSTPGVSDDSDQCDSTQDI-	S343	0.698792722	1.222
Q99MR1	GIGYF1	RGLEEEEEEEEEPSEGVDEERPEAGGKE	S343	0.960705751	0.887
Q8C1D8	IWS1	KAAVLSDSEDDAGNASAKK	S343	0.997372362	0.808
Q61644	PACSIN1	KKAEGATLSNATGAVESTSQAGDRGSVSSYDRG	S343;S/T/Y	0.999986734	0.917
Q8C1D8	IWS1	KAAVLSDSEDDAGNASAKK	S343;S345	0.88592285	0.936
Q61644	PACSIN1	RGSVSSYDRG	S343;S346	0.778248639	0.632
Q80ZH9	R3HDM1	RSTNSHQSSTENELKY	S343;S346;S/T	0.999995728	0.84
P49586	PCYT1A	KTSPSSSPASLSRC	S343;S347	0.998825676	0.826
Z4YJJ5	CYLD	KVTGSTSDPGSRN	S344	0.928198875	1.32
Q9QXS6	DBN1	KASDSGPSSSSSSSSSPPRT	S344	0.828439756	0.85
P08553	NEFM	RQLSDIEERH	S344	0.787821419	1.107
P70174	HRH1	RRISETSEDQTLVDRQ	S344;T/S	0.890921048	0.917
J3QNY1	GM9242	RSSGSPYGGGYGSGGGSGGYGSRR	S345;S/Y	0.933663672	0.97
E9PUA3	IQSEC1	KADTDTSCRSTPSLERPEPRL	S345;T346;S348	0.926660984	1.451
E9PWP6	RIMS1	RSQDYPDRLEKR	S346	0.990735652	1.207
E9PWP6	RIMS1	KGRSQDYPDRL	S346	0.99934395	1.032
H3BK11	PLCH2	KKLPANISEDAEEGEVSDEDSADEMEDDCKL	S346;S350	0.987842814	1.017
H3BK11	PLCH2	KKLPANISEDAEEGEVSDEDSADEMEDDCKL	S346;S350	0.999007062	0.828
P16054	PRKCE	KSAPTSPCDQELKE	S346;S350	0.973092866	0.705
Q5XG69	FAM169A	KHFQDSEFSSSQGEDENVAKT	S346;S	0.73904603	1.269
Q5XG69	FAM169A	KHFQDSEFSSSQGEDENVAKT	S346	0.964129753	1.078
Q61644	PACSIN1	RGSVSSYDRG	S346	0.862091304	0.771
Q9ERL0	MLLT1	RTLQTEDSNSEDEASFRS	S347;S349	0.9681059	1.037
P98203	ARVCF	RRSPSVDSTRK	S347	0.783909305	0.832
Q3ULB5	PAK6	RSSPAGSPRT	S348	0.999634147	0.885
E9PUC5	PSD3	KSHSSPSLNPDASPVTAKV	S348;S/T	0.999818603	1.15
Q8BTI8	SRRM2	KSAVRPSPSPERS	S349;S351	0.775685362	0.735
B1AU23	FGF13	RQDSIQSAELKK	S35;S38	0.967387193	0.97
P98191	CDS1	REGEAAGGDHETESTSDKETDIDDRYGDLDARG	S35;T41;T/S/Y	0.917802609	1.604
Q9QYG0	NDRG2	RTLSQSSESGTLPSGPPGHTMEVSC-	S350	0.990016682	0.97
E9PWW9	RSF1	RLGSQEPERA	S350	0.591004727	0.78
Q9QYG0	NDRG2	RSRTLSQSSESGTLPSGPPGHTMEVSC-	S350;S/T	0.997055442	1.091
Q9QYG0	NDRG2	RSRTLSQSSESGTLPSGPPGHTMEVSC-	S350;S/T	0.961718431	1.014
Q9QYG0	NDRG2	RTLSQSSESGTLPSGPPGHTMEVSC-	S350;S353	0.907362616	1.779
Q9QYG0	NDRG2	RTLSQSSESGTLPSGPPGHTMEVSC-	S350;S353	0.884665779	0.863
E9Q343	GPR137C	RRYDSDDDLPRL	S351	0.13702243	1.324
P63094	GNAS	RISTASGDGRH	S352	0.628259305	1.349
A2ARP8	MAP1A	KVAELEEEQSQGSSSYSDWVKN	S352	0.641735934	1.182
Q9QYF9	NDRG3	RSVTSNQSDGTQESCESPDVLDRH	S352	0.99415767	0.908
A2ARP8	MAP1A	RKVAELEEEQSQGSSSYSDWVKN	S352;S355;S356	0.832478141	0.948
A2ARP8	MAP1A	RKVAELEEEQSQGSSSYSDWVKN	S352;S355	0.9999865	0.87
Q9QYF9	NDRG3	RSVTSNQSDGTQESCESPDVLDRH	S352;S358;S361	0.870605193	1.12
Q9JLM8	DCLK1	RISQHGGSSTSLSSTKV	S352;S355;S/T	0.582024342	1.244
Q80VB6	DCLK1	RDLYRPLSSDDLDSVGDSV-	S353	0.99994931	0.843
E9Q030	ABLIM1	RSSGREEDEEELLRR	S354	0.999934507	0.978
P51830	ADCY9	KQGDEESENSVKRH	S354	0.97842075	1.063
E9Q030	ABLIM1	RRRSSGREEDEEELLRR	S354;S355	0.998734604	0.803
Q61120	SHC3	KAASVECISPVTPRA	S354;S359	0.816730739	1.191
Q5SVJ1	CAMK2B	KGSLPPAALESSDSTNTTIEDEDAKA	S355;S/T	0.727375159	0.93
Q5SVJ1	CAMK2B	KGSLPPAALESSDSTNTTIEDEDAKA	S355;S356;S/T	0.999985687	0.991
Q8BR92	PALM2	KEESLATDPAPGTQKK	S355;T358	0.964827805	0.982
A2ARP8	MAP1A	KVAELEEEQSQGSSSYSDWVKN	S355;S356;S359	0.680848307	1.317
Q9QYC0	ADD1	KSRSPGTPAGEGSGSPPKW	S355;T358	0.984426853	1.129
Q8CCJ4	AMER2	RASAVPDPSSVDPPSDPSADRI	S356;S359	0.994778806	1.043
E9PVP0	STARD10	RAGGAGGEGSDDDTSLT-	S357	0.980633259	1.01
Q99LH9	SH3BP5L	RGLSDHASLDGQELGAQSRG	S357;S361	0.999785509	1.023
Q80VB6	DCLK1	RDLYRPLSSDDLDSVGDSV-	S358;S/Y	0.999361203	1.336
Q9QYF9	NDRG3	RSVTSNQSDGTQESCESPDVLDRH	S358;S361	0.952882272	1.038
E9Q0J2	RALGAPB	RSDSAPPTPVNRL	S359	0.953916821	1.04
E9Q0J2	RALGAPB	RSDSAPPTPVNRL	S359;T363	0.984086403	1.251
Q3TGS9	ARFGAP1	KNSNSDGWESWEGASGEGRA	S359	0.987675481	0.968
D3Z0Y4	ABLIM2	RTSSESIVSVPASSTSGSPSRV	S36;S42	0.748483617	0.854
Q80U49	CEP170B	KHEDGTQSDSEDPLAKT	S360	0.368869269	1.158
Q811Q9	PCYT1B	KAASASISSMSEGDEDEK-	S360;S362	0.814872401	1.087
Q811Q9	PCYT1B	KAASASISSMSEGDEDEK-	S360;S362	0.916303681	1.099
Q8R464	CADM4	KGSYLTHEASGLDEQGEARE	S361	0.951762094	1.256
Q9QYX7	PCLO	RSMSDPKPLSPTADESSRA	S3610;S3616	0.99999627	1.003
P49586	PCYT1A	RAVTCDISEDEED-	S362	0.64091849	1.16
Q9D415	DLGAP1	KAMGDEDSGDSDTSPKPSPKV	S362;S365	0.698326733	1.353
Q9D415	DLGAP1	KAMGDEDSGDSDTSPKPSPKV	S362;S365	0.999999999	0.929
Q9D415	DLGAP1	KAMGDEDSGDSDTSPKPSPKV	S362;S368;S/T	0.532596407	1.188
Q811Q9	PCYT1B	KAASASISSMSEGDEDEK-	S362	0.969259204	0.954
Q6NS60	FBXO41	RGGGGSASGPGVRG	S363	0.455356768	2.878
A0A0A6YW88	CAMKV	KSDDIASADRS	S364	0.996494609	1.262
Q8C9H6	STRIP2	KQDSLDIYNERD	S364	0.969055185	1.093
H3BKM2	ZC3HC1	RLCSSSSSDTSPRS	S364	0.397345293	1.191
H3BKM2	ZC3HC1	RLCSSSSSDTSPRS	S364;S367	0.997388003	1.086
Q9JLM8	DCLK1	KVCSSMDENDGPGEGDELGRR	S364	0.998743773	1.01
Q9JLM8	DCLK1	KVCSSMDENDGPGEGDELGRR	S364	0.660371805	0.859
Q91XM9	DLG2	RHYSPVECDKS	S365	0.858658107	0.83
Q9D554	SF3A3	RTGEEREEEEEEQISESESEDEENEIIYNPKN	S365;S367;S369	0.992453345	1.032
Q8BQV2	CHAT	RADSVSELPAPRR	S366	0.999999621	1.17
Q8C1D8	IWS1	RVVCDADDSDSDVVSDKS	S366	0.999885904	0.904
Q3UMU9	HDGFL2	RGGSSGEELEDEEPVKKR	S366;S367	0.990537706	1.09
Q3UMU9	HDGFL2	RAERGGSSGEELEDEEPVKK	S366;S367	0.926536675	0.936
Q3UMU9	HDGFL2	RGGSSGEELEDEEPVKKRS	S366;S367	0.990819435	0.921
Q3UMU9	HDGFL2	RGGSSGEELEDEEPVKK	S366;S367	0.865916161	0.842
Q3UMU9	HDGFL2	RAERGGSSGEELEDEEPVKKR	S366;S367	0.97333866	0.719
Q8C1D8	IWS1	RVVCDADDSDSDVVSDKS	S366;S368	0.841069487	0.976
P28652	CAMK2B	KNSSAITSPKG	S367	0.959772977	0.96
Q68FF6	GIT1	KSLSSPTDNLELSARS	S368;S/T	0.824643609	0.907
P23242	GJA1	RASSRASSRPRPDDLEI-	S368;S369;S373	0.648853905	1.769
Q8C8R3	ANK2	KTEGDSPAAALSPQMHQEPVQQDFSGKT	S3686;S3692	0.991838943	1.075
Q8C8R3	ANK2	KTEGDSPAAALSPQMHQEPVQQDFSGKT	S3686;S3692	0.901867886	0.938
Q921F4	HNRNPLL	KTEEGEIVYSAEESENRQ	S37	0.999920288	1.098
Q9Z2R6	UNC119	RSAEPTREPGAEAESGSESEPEPGPGPRL	S37;S39	0.742731521	0.873
Q9Z2R6	UNC119	RSAEPTREPGAEAESGSESEPEPGPGPRL	S37;S39;S41	0.873537652	1.325
P98191	CDS1	REGEAAGGDHETESTSDKETDIDDRY	S37	0.998879873	1.037
E9PY39	GM20431	KLPQPPEGQCYSN-	S370	0.998654424	1.003
Q8BHE3	ATCAY	RSEEKPETVEEEDRAAEATEDQETSMS-	S370	0.926021996	1.346
Q8R149	BUD13	KGVYQKASDSDLSPPRK	S371;S373;S376	0.552469813	1.33
Q9WV69	DMTN	RHLSAEDFSRV	S372	0.999802979	0.926
Q3TSG4	ALKBH5	RKSYESSEDCPEAASSPTRK	S372;S/Y/T	0.371967458	1.232
P23242	GJA1	RASSRPRPDDLEI-	S372;S373	0.876686304	1.414
Q69ZX8	ABLIM3	RRASSPGYIDSPTYSRQ	S372;S373;S379	0.999836655	0.913
A0A0A6YWI6	DCLK2	RCLSPEGVNGNRC	S373	0.999927968	1.093
A4GZ26	IQSEC2	RLRSSASESRM	S373	0.969241865	0.927
Q9QYF9	NDRG3	RHQTMEVSC-	S374	0.996620223	0.997
Q03141	MARK3	KSAELDASDSSSSSNLSLAKV	S374;S	0.979943789	0.826
O88502	PDE8A	RRHSSLARI	S375;S376	0.788078167	1.278
A4GZ26	IQSEC2	RLRSSASESRM	S375;S	0.994471872	1.277
Q61137	ASTN1	RVGSPRSPVNKT	S376;S379	0.475374999	1.535
E0CX32	CCDC85A	KHASGSGGSGGGSREGTLRR	S376;S380	0.999781717	0.955
Q8C8R3	ANK2	RGSPIVQEPEEASEPKEESSPRKT	S3764;S	0.98913614	1.203
P70268	PKN1	RSGSLSGRS	S377	0.729700368	1.433
Q8C8R3	ANK2	RGSPIVQEPEEASEPKEESSPRK	S3774;S	0.999879715	0.908
B7ZC24	NCOA5	RSSADSLPGELRG	S378;S381	0.875664957	1.1
Q3UTJ2	SORBS2	KSFISSSPSSPSRA	S378;S	0.987682035	1.007
Q99J10	CTU1	RAGATCVSQCDLSPGNGEDRA	S378	0.979496996	1.149
Q6ZQK5	ACAP2	KSSPSTGSLDSGNESKE	S379	0.898011833	1.188
Q6ZQK5	ACAP2	KSSPSTGSLDSGNESKEKL	S379;S387;S/T	0.538707944	1.357
Q6ZQK5	ACAP2	KSSPSTGSLDSGNESKE	S379;S381;S387	0.999972114	1.228
Q8K4L0	DDX54	RTGASQGRDSDSDDGEFEIQAEDDARA	S38;S40	0.999661109	1.044
O54724	CAVIN1	RATEEPSGTGSDELIKS	S38;S42	0.993713612	0.89
P28741	KIF3A	KKLEEGEEVSGSDISGSEEDDEEGELGEDGEKK	S381;S386;S388	0.984471502	1.1
Q6ZQK5	ACAP2	KSSPSTGSLDSGNESKE	S381;S384	0.938456945	0.87
Q76LS9	MINDY1	KSHGAEGGGGSPEKQ	S382	0.989102781	1.073
F6RDI8	SRSF11	RKLSRSPSPRR	S383;S385;S387	0.163382446	1.637
Q8R3Y8	IRF2BP1	KASPEPEGETAGKM	S384	0.999993263	1.023
Q8C1D8	IWS1	KRETTVASDSEEEAGKEESSVKK	S384;S386	0.997967095	1.093
E9Q7K7	JAKMIP3	RRPSSLNDLDQSQDERE	S384	0.92437243	0.797
P63250	KCNJ3	RHNSVECLDGLDDISTKL	S385	0.234144065	0.871
Q99N28	CADM3	KGSDDAPDADTAIINAEGGQSGGDDKKEYFI-	S386	0.921707299	1.179
Q99N28	CADM3	KGSDDAPDADTAIINAEGGQSGGDDKK	S386	0.729489976	0.638
Q3UHC1	RAPGEF1	RSDEQLSSLDRDSGQCSRN	S386	0.924166077	0.82
Q3UHC1	RAPGEF1	RSDEQLSSLDRDSGQCSRN	S386;S	0.993751261	1.244
E9PUK6	SRRM1	RRLSPSASPPRR	S387;S	0.529992929	1.266
P59325	EIF5	KEAEEESSGGEEEDEDENIEVVYSKT	S387;S388	0.639944213	1.111
E9PUK6	SRRM1	RRLSPSASPPRR	S387;S389;S391	0.980705548	0.864
B1AZP2	DLGAP4	KAMGDEDSDESGGGSPKPSPKT	S388;S	0.641091862	0.808
F8VQ11	ARHGAP23	RHYSQDCSSIKA	S388;S/Y	0.961835077	1.105
Q3TAA7	STK11IP	RRASISEPSDTDPELRT	S388;S390;S393	0.903932062	0.909
Q6NXL5	ACAP3	RTASPSTSSIDSTTDSRE	S388;T/S	0.985158593	0.928
P59325	EIF5	KEAEEESSGGEEEDEDENIEVVYSKT	S388	0.721752331	0.698
A0A0R4J0G4	RANBP10	KSQDSYPGSPSLSPRH	S389;S393;S397	0.346430842	1.37
Q9JIX8	ACIN1	KSQSPSPPPLPEDLEKA	S389;S391	0.993988883	1.194
F6SMY7	MYCBP2	KALLSSPEGEEKVA	S3892;S3893	0.988848752	0.796
D3YYY8	ARHGEF26	KALDIDSDEEPEAKE	S390	0.999542176	1.166
Q80YA9	CNKSR2	KGSESPNSFLDQEYRK	S390	0.980227076	0.989
Q9JM13	RABGEF1	RYMSGQTSPRK	S390	0.999072076	1.205
Q80TB8	VAT1L	KTPTPLMANDSTETSEAGEEEEDHEGDSENKE	S390;S394	0.893432385	1.43
Q80TB8	VAT1L	KTPTPLMANDSTETSEAGEEEEDHEGDSENKERM	S390;T391;S394	0.369221926	0.621
O55229	CHKB	KGQLTSSPSS-	S391	0.421070416	0.893
E9QNK5	CRHR2	RAMSIPTSPTRIV	S391;T394	0.443544676	0.816
Q68FH0	PKP4	RSSYASQHSQLGQELRS	S391;S394	0.909153107	1.073
Q9JLM8	DCLK1	RREESEEGFQIPATITERY	S392	0.961842944	1.213
Q6ZPK7	ZFYVE28	RLKSGSDEEERV	S392;S394	0.979763582	1.19
P54285	CACNB3	RVEEHSPLERD	S393	0.999822927	1.212
Q08274	DMWD	RAEEAASASADGDPSGEEEEPEVTSSDTGAPVSPLPKA	S393	0.99574282	1.047
A0A0R4J0G4	RANBP10	KSQDSYPGSPSLSPRH	S393;S397	0.9904321	1.095
Q9QXS6	DBN1	RSPSDSSTASTPIAEQIERA	S393;T394	0.999999628	1.179
E9PVA6	GIT2	RTVSTQHSTESQDNDQPDYDSVASDEDTDVETRA	S394;S397	0.97175812	0.982
Q68FF6	GIT1	RSQSELDDQHDYDSVASDEDTDQEPLPSAGATRN	S394;T401	0.997488967	0.935
Q8K019	BCLAF1	KFHDSEGDDTEETEDYRQ	S395	0.99823472	0.969
Q8K019	BCLAF1	KFHDSEGDDTEETEDYRQ	S395;T400	0.617613793	0.802
Q80W47	WIPI2	KGAYVPSSPTRL	S395	0.474524189	1.272
P28652	CAMK2B	KESSDSTNTTIEDEDAKARK	S395;S/T	0.999692683	0.889
Q8BYW1	ARHGAP25	RTDSFSNTASSPDATSPTGPLPSDQHQEDSGKA	S396;T407;S408	0.489665099	1.01
Q68FF6	GIT1	RSQSELDDQHDYDSVASDEDTDQEPLPSAGATRN	S397	0.952480463	1.096
Q9Z1W9	STK39	KTEDGDWEWSDDEMDEKS	S397	0.970112972	1.018
Q9Z1W9	STK39	KTEDGDWEWSDDEMDEKS	S397	0.98752426	0.907
Q9Z1W9	STK39	KTEDGDWEWSDDEMDEKSEEGKA	S397	0.489751416	0.833
Q8BPQ7	SGSM1	KRSPQGSSESTSSDKEDDEATDYVFRI	S397;S401;S/T/Y	0.608956866	0.907
Q9Z1W9	STK39	KTEDGDWEWSDDEMDEKSEEGKA	S397;S405	0.76876505	0.81
Q8BPQ7	SGSM1	RSPQGSSESTSSDKEDDEATDYVFRI	S397;T405	0.784969098	0.817
P28652	CAMK2B	KESSDSTNTTIEDEDAKA	S397;T400	0.99516281	1.033
P28652	CAMK2B	KESSDSTNTTIEDEDAKA	S397	0.990692798	0.944
P28652	CAMK2B	KESSDSTNTTIEDEDAKARK	S397;T400;T401	0.917159777	0.938
Q14BI1	SLC24A2	RGGSSASLHNSLMRN	S399;S	0.09744707	1.812
Q8VDN2	ATP1A1	KEVSMDDHKL	S40	0.595284363	1.564
Q8VDN2	ATP1A1	KEVSMDDHKL	S40	0.996270655	0.872
Q9CT10	RANBP3	RSAGSSSPEAGEDSDHEDGNYCPPVKR	S40	0.845534301	1.854
D3Z080	SORBS2	RESQSPDSAKG	S40	0.999985485	0.986
A2BGY5	XIAP	KTFANFPSSSPVSASTLARA	S40;S/T	0.890011894	1.044
Q9CPS8	1700019D03RIK	KLHESEEAFIPDDSSQYRTPSPGEQQQVQEVKK	S40;S/T/Y	0.999998738	1.409
Q9CT10	RANBP3	RSAGSSSPEAGEDSDHEDGNYCPPVKRE	S40;S/Y	0.745602572	1.321
D3Z3B8	DLG1	KKGSSDELQAEPEPSRW	S40;S41	0.986377783	0.991
G8JL40	KDM1A	REMDESLANLSEDEYYSEEERN	S40;S46	0.193515416	1.3
G8JL40	KDM1A	REMDESLANLSEDEYYSEEERN	S40;S46	0.999649082	0.94
Q9CT10	RANBP3	KRSAGSSSPEAGEDSDHEDGNYCPPVKR	S40;S/Y	0.960000061	1.1
O70305	ATXN2	RDNSEEFLKR	S400	0.936608892	1.26
Q3UB74	TBRG1	KSPSQCSPIQSSD-	S400	0.98450251	0.847
Q542V3	SRSF4	KKDTDHSRSPSRS	S401;S403	0.956822106	1.181
Q3ZB59	GAB2	RASSCETYEYPARG	S402	0.492864685	1.197
E9QAQ5	GSK3B	RIQAAASPPANATAASDTNAGDRG	S402	0.909638127	0.882
A2A7S8	KIAA1522	RGSPSGGSTAETSDTASIRS	S402	0.877667052	1.026
P42128	FOXK1	RSAPASPTHPGLMSPRS	S402;S406;S414	0.953659267	0.923
E9PZM7	SCAF11	KSSSDSVEEETVDSDTPPVLEKE	S402;T407	0.999601255	0.93
Q8BPQ7	SGSM1	RSPQGSSESTSSDKEDDEATDYVFRI	S402;S404	0.931144249	1.256
B1AS06	DLGAP3	KAMGDEESGDSDGSPKTSPKA	S404;S407;S410	0.853130468	1.142
B1AS06	DLGAP3	KAMGDEESGDSDGSPKT	S404;S407;S410	0.82380586	1.049
Q9Z0U1	TJP2	RQQYSDQDYHSSTEKLKE	S404;S410;S411	0.993649158	0.988
Q9Z0U1	TJP2	RRQQYSDQDYHSSTEKLKE	S404;S411;Y/S/T	0.472913009	1.192
Q9QYX7	PCLO	KAEEDSMEDPYELKL	S4042	0.999938589	1.024
Q9QYX7	PCLO	KAEEDSMEDPYELKL	S4042	0.881919555	0.7
B1AZP2	DLGAP4	RATQQSLGEQSNPRR	S405	0.895128764	0.867
Q6NVE8	WDR44	KEYVSNDATQSDDEEKLQSQQTDTDGGRL	S405	0.367977878	1.172
Q6NVE8	WDR44	KEYVSNDATQSDDEEKL	S405	0.636887249	0.657
Q80XA6	REPS2	RAPSQAAESSPTKM	S405;S411	0.368727453	0.737
Q68FH0	PKP4	RSAVSPDLHITPIYEGRT	S405;T411	0.771555251	1.429
Q9JL04	FMN2	RQLSSPNHSPSQSPNQSPRI	S405;S411;S413	0.910170377	1.01
D3Z077	PGBD5	RELLGLEDSSPAH-	S406	0.979315718	1.328
P42128	FOXK1	RSAPASPTHPGLMSPRS	S406;S414	0.636398428	1.38
B1AS06	DLGAP3	KAMGDEESGDSDGSPKT	S407;S410	0.757232907	1.179
B1AS06	DLGAP3	KAMGDEESGDSDGSPKT	S407;S410	0.999828155	1.099
Q62376	SNRNP70	RGGGGSGQDNGLEGLGSDGRD	S408	0.29985393	1.5
Q8R3P7	CLUAP1	RKPEPLDESDNDF-	S409	0.774900939	0.861
Q0PHV7	DACT3	RSQSETSLLGRA	S409	0.999997229	0.92
D9HP81	RIMS2	RAAMENQRSYSMERT	S409;S411	0.793712739	1.145
Q0P5V9	SLC45A4	RDPEAETQEETTSEGSIDRIPTRL	S41;S44	0.945775253	1.102
O88543	COPS3	KSMGSQEDDSGNKPSSYS-	S410	0.267917964	1.521
O88543	COPS3	KSMGSQEDDSGNKPSSYS-	S410	0.939513116	0.971
Q9Z2E1	MBD2	RAADTEEVDIDMDSGDEA-	S410	0.924030272	1.071
Q9Z2E1	MBD2	RAADTEEVDIDMDSGDEA-	S410	0.98955233	1.011
Q9Z0U1	TJP2	RQQYSDQDYHSSTEKL	S410;S411	0.986815421	1.204
Q7TQ95	LNPK	RADSVPNLEPSEESLVTK-	S411	0.067540016	1.706
P70663	SPARCL1	KKAESSPNAEPSDEGNSRE	S411	0.960192885	0.94
A2AR02	PPIG	RHMSESPNRKV	S411;S413	0.868565007	1.13
A2AR02	PPIG	RHMSESPNRKV	S411;S413	0.488179237	0.783
O35927	CTNND2	RALQSPEHHIDPIYEDRV	S412	0.99238589	0.943
P34971	ADRB1	RAGPPPSPGAPSDDDDDDAGTTPPARL	S412;S417	0.927149361	1.292
J3QNU6	ARRB1	KDDKDEEDDGTGSPHLNNR-	S413	0.979844753	0.945
D3YZU5	SHANK1	REQDVVPFQESPKY	S413	0.958246524	1.117
Q91XM9	DLG2	RAISLEGEPRK	S414	0.980834922	1.016
P26339	CHGA	RGWRPSSREDSVEARS	S414;S	0.728492061	0.753
Q61361	BCAN	RGAIYSIPISEDGGGGSSTPEDPAEAPRT	S414	0.929959536	1.167
Q80W82	MAPK10	KGQPSPSAQVQQ-	S415	0.931725209	0.95
P34971	ADRB1	RAGPPPSPGAPSDDDDDDAGTTPPARL	S417	0.996457876	0.929
Q9D415	DLGAP1	RAVSEVSINRS	S418;S421	0.94340105	0.89
Q9QYB5	ADD3	RNMSPDLRQ	S42	0.344647718	0.644
Q7TNS5	B630019K06RIK	KSSPQPAAAAARN	S42	0.694647446	1.152
O54724	CAVIN1	RATEEPSGTGSDELIKS	S42	0.999998715	1.057
Q9WV34	MPP2	RGIMESPIVRS	S42	0.688068246	0.905
A2AWA9	RABGAP1	RQGDETPSTNNGSDDEKT	S42	0.999916457	1.145
V9GXP9	PANK2	RRASSAAPSGSGEAESVRR	S42;S43	0.934188914	1.397
D3Z589	LIMCH1	RHGRDDSFDSLDSFGSRS	S42;S45	0.999537004	0.944
Q60829	PPP1R1B	RVSEHSSPEEEASPHQRT	S42;S45;S46	0.91719602	1.163
D3Z589	LIMCH1	RHGRDDSFDSLDSFGSRS	S42;S45;S48	0.647704594	1.117
D3Z0Y4	ABLIM2	KETRTSSESIVSVPASSTSGSPSRV	S42;S46;S51	0.915574922	0.885
Q99JP4	CDC26	KEDVEGVGTSDGEGAAGLSSDPKS	S42	0.999977365	1.027
P98200	ATP8A2	REQSSDDFCRM	S421	0.969867085	1.223
Q5F2E8	TAOK1	RASDPQSPPQVSRH	S421	0.372305223	0.814
P98200	ATP8A2	REQSSDDFCRM	S421;S422	0.999892527	1.109
D3YYI8	GM10093	RIACEEEFSDSDEEGEGGRKN	S421;S423	0.84307169	1.088
D3YYI8	GM10093	RIACEEEFSDSDEEGEGGRKN	S421;S423	0.92085198	1.069
D3YYI8	GM10093	RIACEEEFSDSDEEGEGGRK	S421;S423	0.99809445	1.002
A0A0R4J008	HDAC2	RIACDEEFSDSEDEGEGGRRN	S422	0.981714875	1.02
Q3UU93	PTPRN2	KSEQPEEVLSSEEETAGVEHVRS	S422;S423	0.131301006	0.798
A0A0R4J008	HDAC2	KRIACDEEFSDSEDEGEGGRR	S422;S424	0.813525219	1.273
A0A0R4J008	HDAC2	RIACDEEFSDSEDEGEGGRRN	S422;S424	0.768004088	1.258
A0A0R4J008	HDAC2	RIACDEEFSDSEDEGEGGRR	S422;S424	0.999999702	0.999
G3UZM4	CADM2	KGAEDAPDADTAIINAEGSQVNAEEKK	S423	0.535497081	1.15
Q8BPN8	DMXL2	KQLDHESDDADREDEERS	S423	0.999435251	0.95
E9Q3W4	PLEC	RNDESQLSPATRG	S423	0.628140638	1.312
E9Q1G8	SEPTIN7	RILEQQNSSRT	S423	0.611891224	1.355
Q8BPN8	DMXL2	KQLDHESDDADREDEERSQDERERG	S423;S434	0.845444008	1.339
Q9Z0L0	TPBG	RLTNLSSNSDV-	S424	0.9802784	1.252
Q9ESN6	TRIM2	RSADVSPTTEGVKR	S424;S428	0.937154493	0.971
Q9ESN6	TRIM2	KVIRSADVSPTTEGVKR	S424;S428	0.782721054	0.866
Q9ESN6	TRIM2	RSADVSPTTEGVKR	S424;S428	0.721586656	0.843
Q5SUF2	LUC7L3	KESDTKNEVNGTSEDIKSEGDTQSN-	S425;S431	0.970107553	0.93
E9PUK6	SRRM1	KSRVSVSPGRT	S427;S429	0.905429522	0.982
O88935	SYN1	RDASPGRGSHSQSSSPGALTLGRQ	S427;S434;S/T	0.274924207	1.523
Q9QYC0	ADD1	KYSDVEVPASVTGHSFASDGDSGTCSPLRH	S427;S431	0.950833614	1.198
D3Z5T2	ARMC10	RSAEDLTDGSYDDILNAEQLKK	S43	0.17897259	0.712
D3Z080	SORBS2	RESQSPDSAKGFRS	S43;S	0.968286872	1.346
E9Q8K8	ZC3H4	KHHSDSEEEKSHRR	S43;S45	0.985001981	1.078
Q5ND50	CRK	RDSSTSPGDYVLSVSENSRV	S43	0.969407623	1.145
A2AUK5	EPB41L1	RSLDGAEFSRPASVSENHDAGPDGDKRE	S430;S437;S443	0.985878588	1.053
Q5SUF2	LUC7L3	KNEVNGTSEDIKSEGDTQSN-	S431	0.901047634	0.89
Q3UMT1	PPP1R12C	KTGSTGALGPSERR	S431	0.741982	0.908
Q9QYC0	ADD1	KKYSDVEVPASVTGHSFASDGDSGTCSPLRH	S431;S/T/Y	0.796411436	1.496
F7A043	ERCC4	RQTSSSPEGCGVEIKR	S431;S432	0.618717007	1.336
Q9JKF6	NECTIN1	KKAGPLGGSSYEEEEEEEGGGGGERK	S433;S434	0.998168794	1.034
Q9JKF6	NECTIN1	KAGPLGGSSYEEEEEEEGGGGGERKV	S433;S434	0.990751238	0.922
Q9JKF6	NECTIN1	KAGPLGGSSYEEEEEEEGGGGGERK	S433;S434	0.953425293	0.91
D3Z742	MB21D2	RRGSTTSIPSPQSDGGDPNQPDDRL	S433;S439	0.601787299	1.98
O88935	SYN1	RGSHSQSSSPGALTLGRQ	S434;S438	0.801563097	0.964
Q8K1A6	CC2D1A	RLANHDEGSDDEEEETPKK	S435	0.90491496	0.955
Q8K1A6	CC2D1A	RLANHDEGSDDEEEETPKKQN	S435	0.969687959	0.909
Q3TIR3	RIC8A	RGLMAGGRPEGQYSEDEDTDTEEYRE	S435	0.586202017	1.342
Q9CQV4	RETREG3	RAPSSDLDTDAEGDDFELLDQSELNQLDPASSRS	S435;S436	0.367191541	1.188
Q3TIR3	RIC8A	RGLMAGGRPEGQYSEDEDTDTEEYRE	S435;T440	0.986416959	1.007
Q3TIR3	RIC8A	RGLMAGGRPEGQYSEDEDTDTEEYRE	S435;T440	0.966469005	0.973
Q3TIR3	RIC8A	RGLMAGGRPEGQYSEDEDTDTEEYREAKA	S435;T440	0.96519635	0.656
O08576	RUNDC3A	KSNECLVSDSPEGSPALSPS-	S436	0.999956823	1.038
D3Z5P0	BRSK1	RSSGGTPLHSPLHTPRA	S436;S444;S/T	0.996917377	0.967
Q6P5F7	TTYH3	RQAHDSLYRV	S437	0.882707404	1.054
Q8BH64	EHD2	RGPDEAIEDGEEGSEDDAEWVVTKD	S438	0.933022592	1.137
A0A087WQD8	TRAF3IP1	KRQESTETLVVDRS	S438	0.698583542	0.897
A0A087WS83	CACNA1E	RDSSDEHCVDISSVGTPLARA	S438;T441	0.998864271	1.022
D3Z742	MB21D2	RGSTTSIPSPQSDGGDPNQPDDRL	S439;S442	0.769759518	1.181
D3Z742	MB21D2	RGSTTSIPSPQSDGGDPNQPDDRL	S439	0.825484968	1.05
G3UYG5	KCNQ5	RSPSTDITAEGSPTKV	S439;S449	0.808922043	1.275
O08582	GTPBP1	RLHGGFDSDCSEDGEALNGEPELDLTSKL	S44;S47	0.999317178	1.029
A0A0R4J194	CACNB1	KRSDGSTSSDTTSNSFVRQ	S44;S47	0.644978346	0.849
A0A0R4J194	CACNB1	RSDGSTSSDTTSNSFVRQ	S44;S53	0.348041499	0.702
F8WIZ7	OSBPL6	RTASSSTEPSVSRQ	S44	0.92847345	1.359
Q91V89	PPP2R5D	KDGGGENTDEAQPQPQSQSPSSNKR	S44	0.930045449	1.073
Q9QZS3	NUMB	RRTPSEADRW	S440	0.93210451	0.842
B1AVP0	PHACTR2	REYQANDSDSDGPILYTDDDDEEDDDDDSSGESALASKI	S440;S442	0.791705794	0.788
O08576	RUNDC3A	KSNECLVSDSPEGSPALSPS-	S440;S444	0.997223878	0.982
Q8BGC0	HTATSF1	KAEEGGESEGDASEKD	S441	0.296122101	0.753
Q8BGC0	HTATSF1	KAEEGGESEGDASEKDAKE	S441	0.769679526	0.736
Q61616	DRD1	KIQPVTHSGQHST-	S441;S/T	0.212796414	0.751
Q542V3	SRSF4	RSRSTSKSKPNVPAESRS	S441;S/T	0.99291669	1.173
Q8BGC0	HTATSF1	KAEEGGESEGDASEKDAKE	S441;S446	0.945317872	0.87
Q8BGC0	HTATSF1	KAEEGGESEGDASEKDAKEGGSDGDHPERE	S441;S446;S455	0.695611548	0.709
Q6PCN3	TTBK1	RAPPDSPTTPVRS	S441;T444	0.952981219	0.838
P26049	GABRA3	KATYVQDSPAETKT	S442	0.999498569	0.949
Q80YN3	BCAS1	KEDTLSTGAEENAVCESPVETVRL	S443	0.988969262	1.049
E9PWP6	RIMS1	RVSPPESPRA	S443	0.973049855	0.995
Q8R0S4	CACNB4	RHSNHSTENSPIERR	S443;S447	0.920065866	1.37
E9PWP6	RIMS1	RVSPPESPRA	S443;S447	0.989747539	0.916
E9PWP6	RIMS1	RVSPPESPRARA	S443;S447	0.999580386	0.909
E9PWP6	RIMS1	RAQTTARVSPPESPRA	S443;S447	0.902220193	0.841
Q8R313	EXOC6	RDIFEEDNYSPIPIGSEEEYKV	S444	0.985412269	1.131
A0A0G2JDT9	LRRC7	RGDEDFQSDSDSFNPTLWEEQRQ	S444	0.719254142	0.856
Q08943	SSRP1	KEGINPGYDDYADSDEDQHDAYLERM	S444	0.48682625	0.741
A0A0G2JDT9	LRRC7	RGDEDFQSDSDSFNPTLWEEQRQ	S444;S446	0.786769799	0.9
A0A0G2JDT9	LRRC7	RGDEDFQSDSDSFNPTLWEEQRQ	S444;S446;S448	0.999971268	0.903
Q7TS64	GRK2	RGEVNAADAFDIGSFDEEDTKG	S445	0.503671044	0.719
P11499	HSP90AB1	KLGIHEDSTNRR	S445	0.999599569	1.052
A0A0R4J0Q5	LMNB2	RRLETEDTSGSPSRA	S446	0.999837687	0.984
A0A0R4J0Q5	LMNB2	RLETEDTSGSPSRA	S446	0.840626519	0.942
Q3UFK8	FRMD8	RQLSSSQGSYTVVQPTDDSLEQS-	S447	0.914633499	0.91
Q8R5M8	CADM1	KGADDAADADTAIINAEGGQNNSEEKK	S448	0.796026854	0.907
Q8R5M8	CADM1	KGADDAADADTAIINAEGGQNNSEEKKEYFI-	S448	0.29087239	0.654
F8VQ11	ARHGAP23	RSFFTDGSLDSWGTSEDADAPSKR	S449;S/T	0.466676605	1.416
Q3UTJ2	SORBS2	RQNAEIWSSTEETVSPKI	S449;S450;S456	0.99446584	1.097
O08648	MAP3K4	RELESGTEESDEEPTPSPRV	S449;S454	0.836339618	0.774
O08648	MAP3K4	KGYEPEDEVEDTEVELRELESGTEESDEEPTPSPRV	S449;T451;S454	0.072207395	0.652
F8VQ95	TACC1	RGSGAGEDEAGGPEGDPEEEEDSQAETKS	S45	0.930192218	1.205
F8VPM7	ERC1	RTNSTGGSSGNSVGGGSGKT	S45;S/T	0.998712898	0.926
Q8BJ42	DLGAP2	KAMGDEESGESDSSPKT	S450;S453	0.999572715	1.122
Q8BJ42	DLGAP2	KAMGDEESGESDSSPKT	S450;S453	0.999756199	1.015
Q8BJ42	DLGAP2	KAMGDEESGESDSSPKT	S450;S453;S456	0.999989187	1.024
F6RDI8	SRSF11	RDYDEEEQGYDSEKEKK	S451	0.997027959	1.098
Q9ESX5	DKC1	RKRDSESESDETPTVPQLKE	S451;S453;S455	0.485351578	1.182
Q8BTI8	SRRM2	REISSSPTSKNRS	S452;S453;S454	0.999903864	0.946
Q8BTI8	SRRM2	REISSSPTSKN	S452;S453;S454	0.413749287	0.717
Q8BTI8	SRRM2	REISSSPTSKN	S452;S453	0.999999904	1.012
Q8CBX9	BIVM	KSESEDNISKK	S452	0.99998163	1.213
E9Q0A7	OXR1	KGQDNQDSSHQESSLQQEAGEDSVSSGETVELKE	S453;S455;S456	0.999488438	1.116
Q99LD4	GPS1	KSPPREGSQGELTPANSQSRM	S454	0.984227622	0.942
Q99LD4	GPS1	REGSQGELTPANSQSRM	S454	0.559173652	0.669
Q8BTI8	SRRM2	RREISSSPTSKN	S454;S/T	0.309123539	0.824
Q3TS02	ACLY	RTASFSESRA	S455	0.836326812	1.579
H7BX08	CAMSAP2	RSVSNEGLTLNNSRA	S456	0.999994094	0.948
Q8BJ42	DLGAP2	KAMGDEESGESDSSPKT	S456	0.816710331	1.337
Q6PCN3	TTBK1	RRVNSPESERL	S456	0.772135077	1.185
Q6PCN3	TTBK1	RRVNSPESERLSTAADGRV	S456;S459;S463	0.692402011	0.76
Q8K2T8	PAF1	RDKEEIFGSDADSEDDADSDDEDRG	S456;S460;S466	0.766567202	1.278
Q8K2T8	PAF1	RDKEEIFGSDADSEDDADSDDEDRGQAHRG	S456;S460;S466	0.97091173	1.057
Q61823	PDCD4	RFVSEGDGGRL	S457	0.982640544	0.935
P16390	KCNA3	RETEGEEQAQYMHVGSCQHLSSSAEELRK	S457;S/Y/T	0.998434651	1.118
Q8C1D8	IWS1	KEAEDSDSDDNIKRG	S458;S460	0.999944821	1.327
Q8C1D8	IWS1	KEAEDSDSDDNIKR	S458;S460	0.877705028	1.162
Q8CCJ3	UFL1	RKDEDSDDESQSSHGGKK	S458	0.998829268	0.981
A2AB59	ARHGAP27	RKSSQDSDTPAQASPPEEKI	S458;S469;S/T	0.844244495	0.928
Q3UDP0	WDR41	KLEENGDLYPESP-	S459	0.961940458	1.027
E9Q5F9	SETD2	RARESSDSEDEYKKT	S459;S460;S462	0.956972897	0.961
A2ALK8	PTPN3	KSSSSVSPSSNAPGSCSPDGVDQRF	S459;S469	0.226821081	1.654
P26645	MARCKS	KVNGDASPAAAEPGAKE	S46	0.13930243	0.715
P54227	STMN1	KDLSLEEIQKK	S46	0.980760254	0.83
P54227	STMN1	KDLSLEEIQKK	S46	0.281313364	0.681
A3KGH6	RMDN3	RSHSLPNSLDYAQASERG	S46;S50	0.80095614	0.919
E9PV14	EPB41L1	REDDAESGGRRSEAEEGEVRTPTKI	S460;S465;T474	0.834289269	0.562
H3BK11	PLCH2	KVASVEEGDETLDSPGSQSRG	S461	0.863154945	1.108
E9PUK6	SRRM1	RKVELSESEEDKGSKM	S461;S463	0.992481063	0.981
H3BK11	PLCH2	KKVASVEEGDETLDSPGSQSRG	S461;S471	0.976549365	0.914
H3BK11	PLCH2	KVASVEEGDETLDSPGSQSRG	S461;S471	0.957080588	0.835
H3BK11	PLCH2	KVASVEEGDETLDSPGSQSRG	S461;S471;S474	0.64638722	0.908
Q8C052	MAP1S	RANSQDSLASRD	S462	0.931020729	0.973
Q8BPN8	DMXL2	KLDHELSLDRESEAGTGSSEHEDGERE	S462;S463	0.859753479	1.156
Q9CT10	RANBP3	RATEEEDSDEDAVLAPSGVTGAGTGDEGDGQAPGST-	S463;S/T	0.379500478	0.747
O35841	API5	RTSEDTSSGSPPKK	S464	0.99922226	0.928
Q80X80	C2CD2L	KLDSPSRSPSKV	S464;S468	0.994492757	1.034
Q9QYC0	ADD1	RGDDASEEGQNGSSPKS	S465	0.842198637	0.834
Q9QYC0	ADD1	RGDDASEEGQNGSSPKSKT	S465	0.951139717	0.491
Q8BXR1	SLC7A14	KEGILADCEKETCSPVSEGEEFSSPATNTCGAKN	S465;S468	0.924571874	0.855
E9PV14	EPB41L1	RRSEAEEGEVRTPTKI	S465;T474	0.810273685	0.796
Q9ET80	JPH1	KGTTPPRSPESSPKQ	S465;S/T	0.957199333	0.856
B7ZBV9	KCNQ2	RSPSADQSLDDSPSKV	S466	0.990543756	1.127
B7ZBV9	KCNQ2	RRSPSADQSLDDSPSKV	S466;S468	0.99948716	1.069
B1AWN6	SCN2A	KQQEEAQAAAAAASAESRD	S468	0.943212908	0.956
A0A0A0MQA5	TUBA4A	KDYEEVGIDSYEDEDEGEE-	S468	0.716137527	1.339
E9Q0U7	HSPH1	KVPTEEEDGSSLEADMECPNQRPTESSDVDKN	S468;S469	0.985106403	1.173
Q65Z40	WAPL	KYFGFDDLSESEDDDDDDCQVERK	S468;S470	0.987716337	1.119
Q99L48	NMD3	RDATIPVESDTDDEGAPRI	S468;T470	0.967591596	0.955
Q80XE1	RIC8B	RGDNWYSEDEDTDTEEYKN	S468;T473	0.951302911	1.099
Q8JZP2	SYN3	RLSPQGQQPVSPQSGSPQQQRS	S469;S	0.91571355	1.179
Q9D074	MGRN1	RESSSPESFGTEEGDEPSLKQ	S469;S470;S473	0.705488852	0.829
Q9D074	MGRN1	RESSSPESFGTEEGDEPSLKQ	S469;S470	0.99960397	0.981
A2AHB7	KCNT1	RGGGSVGSDVGQRLV	S47	0.982326462	1.269
Q2TBE6	PI4K2A	RVAAAAGSGPSPPCSPGHDRE	S47;S51	0.846475336	0.931
Q9JIS5	SV2A	RSYSRFEEEDDDDDFPAPADGYYRG	S47	0.662515036	1.141
Q9D074	MGRN1	RESSSPESFGTEEGDEPSLKQ	S470	0.746899368	1.077
Q6NVE8	WDR44	RDEVFHTDQDDPSSSDDEGMPYTRPVKF	S472;S473;S474	0.991583269	1.012
E9Q411	NBAS	RAGEEDEGEVDSDSDPETSAKA	S472;S474	0.990467481	0.94
Q7TQG1	PLEKHA6	RIYSPVRSPSARF	S472;S476	0.805472668	1.257
D3Z0G7	RGS12	KQNSAVNSSPRN	S472	0.958553194	1.082
B9EJA2	CTTNBP2	RDVSPTSRD	S472	0.65221817	0.917
Q3UTJ2	SORBS2	RSCDDLLNDDCDSFPDPKT	S474	0.948196868	0.944
Q3TTA7	CBLB	RQNSPVTSPGSSPLAQRR	S476;S484;T/S	0.365208328	1.218
Q6NS60	FBXO41	RRHSTEGEEGDVSDVGSRT	S476;S485	0.981870992	0.93
Z4YKC4	EIF4G3	KEMQDKAESESDGQAEETADPQSLHSGRS	S477;S479	0.18808747	1.637
Z4YKC4	EIF4G3	KEMQDKAESESDGQAEETADPQSLHSGRS	S477;S479	0.840070386	1.3
Z4YKC4	EIF4G3	KAESESDGQAEETADPQSLHSGRS	S477;S479	0.999588967	1.063
B7ZBW2	KCNQ2	RQNSEASLPGEDIVEDNKS	S477;S480	0.996741984	1.089
Q8R0S4	CACNB4	RLSSSSQHSRD	S477;S480	0.99171671	1.051
E9Q0W7	PDE7B	RRGSGQDLAGPAPETLEQTEGATP-	S478	0.814341769	1.021
Q9D824	FIP1L1	RDHSPTPSVFNSDEERY	S479	0.485412125	0.826
Q80Y24	PRICKLE2	RLMSQESYSDMSSQSFNETRG	S479;S482	0.987023765	1.187
Q9D824	FIP1L1	RDHSPTPSVFNSDEERY	S479;S487	0.703872822	1.275
Q9D824	FIP1L1	RDHSPTPSVFNSDEERYRY	S479;S487	0.98692657	1.128
Q9D824	FIP1L1	RERDHSPTPSVFNSDEERY	S479;S487	0.98731374	1.193
Z4YKC4	EIF4G3	KAESESDGQAEETADPQSLHSGRS	S479	0.999998839	0.931
Q6I6G8	HECW2	RANSDTDLVTSESRS	S48	0.9608895	1.028
D6RFT9	ZFAND5	RMSPMGTASGSNSPTSDSASVQRA	S48;S58;T/S	0.999962047	0.988
E9Q6J5	BOD1L	KYYSDSDDELTVEQRR	S480;S482	0.763338041	0.867
A2APX8	SCN1A	REPSAAGRLSDSSSEASKL	S480;S482;S	0.993338507	1.234
Q5U3K5	RABL6	KNISLSSEEEAEGLAGHPRV	S480;S482;S483	0.656169988	1.076
E9Q6J5	BOD1L	KYYSDSDDELTVEQRR	S480	0.847756711	0.859
Q60864	STIP1	RHDSPEDVKR	S481	0.844401501	0.848
A6H8H5	KCNB2	KAGESANTKDSVDDNHLSPSRW	S481;S488	0.808630817	0.826
F8WIG2	BEGAIN	RYYGGGGGGGAAGGGSPGDKA	S482	0.992410456	0.906
Q5U3K5	RABL6	KNISLSSEEEAEGLAGHPRV	S482;S483	0.995844975	1.064
Q8BVE3	ATP6V1H	KQLQSEQPQTAAARS-	S483	0.9164712	0.898
Q8JZP2	SYN3	RSPGSPQLSRA	S483	0.883187279	0.907
O88738	BIRC6	KLEGDSDDLLEDSDSEEHSRS	S483;S485	0.999279592	1.006
Q8BLK9	RPS6KC1	KTSLTPSSQDDSNQEDDGQPSSPKW	S483;S493	0.228443841	0.791
O88738	BIRC6	KLEGDSDDLLEDSDSEEHSRS	S483	0.99020278	0.96
P53986	SLC16A1	KAAQSPQQHSSGDPTEEESPV-	S483;S491	0.978021888	1.159
P28028	BRAF	RRDSSDDWEIPDGQITVGQRI	S483	0.99851343	1.002
Q8BRK8	PRKAA2	KSIDDEVVEQRSGSSTPQRS	S484;T485	0.952079082	1.034
Q7TT28	REXO1	RSLDEGAPQDTPKL	S487	0.999999826	0.695
A0A0A0MQC7	MAPT	KSGERSGYSSPGSPGTPGSRS	S487;S/Y/T	0.114693068	0.75
Q8K3F6	KCNQ3	KAYAFWQSSEDAGTGDPMAEDRG	S487;S488	0.612577988	0.884
A0A0A0MQC7	MAPT	KSGERSGYSSPGSPGTPGSRS	S487;S490;S491	0.522784778	0.804
Q2PZL6	FAT4	KLSQVNESDADDEDNYGARL	S4878	0.600772844	0.815
Q8C145	SLC39A6	KYDSQLSSNEEKV	S488;S489	0.995606533	1.01
Q8C145	SLC39A6	KYDSQLSSNEEKV	S488	0.828007083	0.875
Q9JL04	FMN2	RGATADDSGGGSPVLAAKA	S489;S493	0.999872917	1.052
Q3UHD6	SNX27	KSESGYGFNVRG	S49	0.558482039	1.506
Q9D394	RUFY3	RELDDISLTPDPEPTHEDPNYLMANERM	S49;T51	0.996752795	0.983
Q9D394	RUFY3	RELDDISLTPDPEPTHEDPNYLMANERM	S49;T51	0.8793934	0.758
Q9ET80	JPH1	KQNPSPGARL	S490	0.927033203	1.245
A0A0A0MQC7	MAPT	RSGYSSPGSPGTPGSRS	S490;S491;S494	0.995589205	0.997
Q80TZ3	DNAJC6	RCEEDHAALVNQESEQSDDELLTLSSPHGNAEGDKPHGAKK	S490;S/T	0.796080654	1.17
P53986	SLC16A1	KAAQSPQQHSSGDPTEEESPV-	S491	0.811063426	1.515
Q9DBL2	GDAP2	RENGPYFASYPPSPDL-	S491;S495	0.96378738	0.838
Q99PV8	BCL11B	RSDDGLSAASSPEPGTSELPGDLKA	S492;S495;S496	0.41802786	0.881
Q8BLK9	RPS6KC1	KTSLTPSSQDDSNQEDDGQPSSPKW	S493	0.658350578	0.906
Q7TPM6	FSD1	RGSATSSSNTSLT-	S494	0.931167222	1.058
A0A0A0MQC7	MAPT	RSGYSSPGSPGTPGSRS	S494	0.945925327	0.912
Z4YJT3	LARP1	KETESAPGSPRA	S494;S498	0.997537475	1.007
A0A0A0MQC7	MAPT	RSGYSSPGSPGTPGSRS	S494;T497	0.996925142	0.929
A0A0A0MQC7	MAPT	RSGYSSPGSPGTPGSRSRT	S494;T497;S502	0.987319008	1.054
A0A0R4J0D3	STT3B	KRENPPVEDSSDEDDKRN	S495;S496	0.975151902	1.08
Q8BGD9	EIF4B	RSSNPPARSQSSDTEQPSPTSGGGKV	S495;S497;S504	0.403101214	0.674
Q5NCR9	NSRP1	KGSEQERPPEAVSKF	S495;S505	0.883392582	0.961
Q5EG47	PRKAA1	RSGSISNYRS	S496	0.287304496	1.729
Q8BGD9	EIF4B	RSQSSDTEQPSPTSGGGKV	S497;S498	0.851581055	0.799
Q8BGD9	EIF4B	RSQSSDTEQPSPTSGGGKV	S497;S498;S504	0.796305372	0.878
Q71M36	CSPG5	KFCDTPRVSSPHARA	S497;T/S	0.997921439	0.984
Q9DBR1	XRN2	RKAEDSDSEPEPEDNVRL	S499;S501	0.596806579	1.19
Q9DBR1	XRN2	KRKAEDSDSEPEPEDNVRL	S499;S501	0.885372257	1.1
E9Q0V6	NHSL2	RSLSVPTDSGVTSVDYDEEQKT	S499;S508	0.211737249	0.679
E9PUA3	IQSEC1	KETRNSWDSPAFSNDVIRK	S499;T/S	0.919274137	1.01
A0A1B0GQW2	CYTH2	RADADAGPAGGTAPDSPRA	S50	0.999934135	1.062
O88485	DYNC1I1	KKEPVQDDSDLDRK	S50	0.579779265	0.976
A2A9S0	ELAVL4	RNCPSPMQTGAATDDSKT	S50	0.893600797	1.152
P20065	TMSB4X	KETIEQEKQAGES-	S50	0.624637267	0.721
Q6NVE8	WDR44	KEAENTANQAGNESPVQELRQ	S50	0.999882937	0.943
Q64707	ZRSR1	RALEAPPEEDDDVSANEELAERL	S50	0.717139164	1.115
Q924N4	SLC12A6	RFSSRESVPETSRS	S50;S/T	0.884728729	1.466
E9Q942	SMIM13	RELVGDTGSQEGDNEQPSGSETEEDPSASPQKI	S50;S/T	0.980836175	1.145
A0A0A0MQC7	MAPT	KESPPQPPADDGAEEPGSETSDAKS	S50;S53	0.303419813	1.366
A0A0A0MQC7	MAPT	KESPPQPPADDGAEEPGSETSDAKS	S50	0.999937841	0.907
Q9DBC3	CMTR1	KRASATSLSGSDSETEGKQ	S50;S52	0.991030138	1.186
P59808	SASH1	KAGGSVESLRS	S500	0.999894762	1.073
P19246	NEFH	KEEEEGAAATSPPAEEAASPEKETKS	S500;S508	0.999943587	0.575
P70315	WAS	RVIHSSDEGEDQTGEDEEDDEWDD-	S501;S502	0.926325339	0.96
Q69ZX8	ABLIM3	RRFSSGGEEEDFDRS	S502	0.675753737	0.776
Q69ZX8	ABLIM3	RRFSSGGEEEDFDRS	S502;S503	0.981125543	0.99
F8WIG2	BEGAIN	KADSFSEGDDLSQGHLAEPCFLRA	S502;S504;S510	0.798448392	1.299
G3UYN4	BRSK2	KVATSYESSL-	S503	0.899642571	1.032
Q8BTI8	SRRM2	RGHSRSRSPQWRR	S503;S505;S507	0.927092561	0.962
Q7TT28	REXO1	RALSHAELFGDESEEEDSSLGAGAPRV	S505;S514	0.868760648	0.845
E9Q3M9	CRACDL	XRDMSPPEGDVAPPKK	S507	0.690557337	0.795
E9Q3M9	CRACDL	XRDMSPPEGDVAPPKK	S507	0.99924066	0.762
B7ZBV9	KCNQ2	RQNSEEASLPGEDIVEDNKS	S507	0.997318552	1.013
O08553	DPYSL2	RGLYDGPVCEVSVTPKT	S507;T509	0.869376661	0.813
Q9ESX5	DKC1	KVVEEMSE-	S508	0.503973755	1.764
Q8VD37	SGIP1	RAESTSSISSTNSLSAATTPTVGSSRG	S508;S/T	0.996487716	0.963
Q9D415	DLGAP1	KGCSQDDECVSLRS	S509	0.945685982	0.853
Q6P9J5	KANK4	RIEEEGSEQEGGQEEGAGGLSRA	S509	0.930037251	1.01
Q6DFW4	NOP58	KEEPLSEEEPCTSTAVPSPEKK	S509;S521	0.911306685	0.811
D3Z0Y4	ABLIM2	KETRTSSESIVSVPASSTSGSPSRV	S51;T/S	0.99999888	1.147
Q8CH77	NAV1	RERPESCDDASKG	S510	0.895741994	0.818
Q14BI1	SLC24A2	KATETAEEEDDQPLSLSWPTNTRK	S510	0.822827913	1.241
Q5U4C3	SCAF1	RSGDPAPPDSPSWEAKK	S510;S518	0.985802133	0.968
Q8R1Q8	DYNC1LI1	RKPASVSPTTPTSPTEGEAS-	S510;T512;T515	0.999137109	0.963
P56564	SLC1A3	RDVEMGNSVIEENEMKK	S512	0.770730155	1.273
P56564	SLC1A3	RDVEMGNSVIEENEMKK	S512	0.999112934	1.03
Q8BRU6	SLC18A2	KMYTQNNVQPYPVGDDEESESD-	S514;S516	0.999922804	1.056
Q6PAM1	TXLNA	KEQGVESPGAQPASSPRA	S515	0.926029339	1.16
Q3U1T9	DENND1B	RASKISSEDGEETRA	S516;S517	0.914607518	1.131
D3YXZ3	KLC2	RDVAGPQSESDLEESGPAAEWSGDGSGSLRR	S516	0.9936889	0.977
P70302	STIM1	RDLTHSDSESSLHMSDRQ	S519;S521	0.994359852	0.987
Q6P5F7	TTYH3	KYLATSQPRPDSSGSGH-	S519;S522	0.788739468	0.95
Q8JZP2	SYN3	RSTSQQGEEPQKS	S519	0.807873645	0.658
E9Q2K0	RELL2	RGSEPDDAQLQPPEDDDVNEDTVERI	S52	0.255134267	0.74
Q9CQU1	MFAP1A	KRPDYAPMESSDEEDEEFQFIKK	S52;S53	0.999730554	0.969
Q9R0N7	SYT7	RYKNSLETVGTPDSGRGRG	S52;T58;S61	0.06922218	1.368
Q9R0N7	SYT7	KNSLETVGTPDSGRGRG	S52;T58;S61	0.994035541	0.972
Q9R0N7	SYT7	RYKNSLETVGTPDSGRG	S52;T58;S61	0.993310944	0.93
P43006	SLC1A2	KTQSIYDDKN-	S520	0.964341198	1.097
P20357	MAP2	KVTSEPEAVSERR	S520	0.923087713	0.911
F6R6F1	REPS1	RSSSLDMNRT	S521	0.141773016	0.847
Q8CD76	KLC1	RSRESLNMDVVKY	S521;S524	0.770825012	0.813
F6R6F1	REPS1	RSSSLDMNRT	S521	0.492232255	0.853
A2APX8	SCN1A	KEQSGGEEKDDDEFHKSESEDSIRR	S523;S525;S528	0.783718244	1.116
A2APX8	SCN1A	KEQSGGEEKDDDEFHKSESEDSIRRK	S523;S528;S	0.433727847	1.407
Q61074	PPM1G	KLEEALSTEGAEDTGNSDKK	S524	0.383950638	0.732
Q80Z96	VANGL1	RLQSETSV-	S525	0.987717308	0.975
Q8K0B2	LMBRD1	KKSVIEGVDEDSDLSDDEPSAYSA-	S525;S528	0.97337915	1.032
Q8K0B2	LMBRD1	KSVIEGVDEDSDLSDDEPSAYSA-	S525;S528	0.883752887	0.956
Q8K212	PACS1	RTNSSDSERSPDLGHSTQIPRK	S526;S527	0.605390283	1.366
Q3UPL0	SEC31A	KDSDQVAQSDGEESPAAEEQLLGERI	S526;S531	0.891714211	0.908
F8WIG2	BEGAIN	RAGGDLSLSPSRS	S527;S529	0.998561591	0.886
Q8BFW6	ENTPD3	RSENAFDQAVDSD-	S528	0.513460792	1.224
B1AWN6	SCN2A	KSASEDSIRK	S528	0.97715928	0.839
B1AWN6	SCN2A	KSASEDSIRKK	S528;S531	0.694300743	1.364
B1AWN6	SCN2A	RKSASEDSIRK	S528;S531	0.985412833	0.992
P56480	ATP5F1B	KLAEEHGS-	S529	0.998989959	0.982
F8WHJ1	FAM160A2	RSPGLTASPTSSPSRR	S529;S/T	0.997437488	0.862
Q80TZ9	RERE	KNYAESDHSEDEDNDNNSATTEESNKKS	S53;S56	0.929510317	1.287
Q5SSL4	ABR	KGPPEGSETMPYIDESPTMSPQLSARS	S53;S57	0.949853674	1.132
Q5SSL4	ABR	KGPPEGSETMPYIDESPTMSPQLSARS	S53;S57	0.284088444	0.827
Q569Z6	THRAP3	RSRSYSPAHNRE	S53;S55	0.901051589	1.156
Q3UPL0	SEC31A	KDSDQVAQSDGEESPAAEEQLLGERI	S531	0.996816803	1.002
O35927	CTNND2	RSPSIDSIQKDPRE	S531;S534	0.772059928	1.455
Q9WV92	EPB41L3	KTDSERTDTAADGETSATESDQEEDAEIKA	S531;T/S	0.316679188	1.433
Q9QYB8	ADD2	RSPSTESQLMSKG	S532	0.927258174	1.295
Q9EQF6	DPYSL5	RDLHESSFSLSGSQIDDHVPKR	S532;S534;S	0.927457671	1.127
Q9EQF6	DPYSL5	RDLHESSFSLSGSQIDDHVPKR	S534;S536;S	0.988967493	1.297
Q6NS60	FBXO41	RVERGSPSRS	S536	0.824137039	1.046
Q6P5F6	SLC39A10	KQSTEESTIGRK	S537	0.947912377	0.971
Q8BHE4	TMEM108	REIQSLETSEDQLSEPRS	S538	0.961041064	1.499
Q8BJ13	ADGRB3	RSETGSTISMSSLERR	S538;S541	0.997823703	0.888
Q3UN16	GPR162	RRLSLGSPDSRA	S539;S542	0.945886089	0.875
Q8C996	TMEM163	RISESGQFSDGLEDRG	S54	0.708276825	1.181
Q8K070	SAMD14	RLRDSASSAEDGEGSDGPGGKV	S54;S56;S57	0.978193077	1.068
Q8K070	SAMD14	RLRDSASSAEDGEGSDGPGGKV	S54;S56	0.998258557	1.006
Q80XU3	NUCKS1	RSGKNSQEDSEDSEEKDVKT	S54;S58;S61	0.941567699	0.747
Q80XU3	NUCKS1	RSGKNSQEDSEDSEEKDVKT	S54;S61	0.862261057	0.828
Q80XU3	NUCKS1	RSGKNSQEDSEDSEEKDVKT	S54;S58	0.888376756	1.143
Q80XU3	NUCKS1	RSGKNSQEDSEDSEEKDVKT	S54;S58;S61	0.947422985	0.906
Q8CHW4	EIF2B5	RAGSPQLDDIRV	S540	0.952128767	1.095
D3YZU5	SHANK1	RDGPAGGTGGSGGPGGSLGSRG	S540	0.99994717	1.043
Q8BFT9	SVOP	RGTNSAGVPRSDSGSQE-	S542;S544;S546	0.999809656	1.059
Q9WV92	EPB41L3	RTDTAADGETSATESDQEEDAEIKAQDLDKT	S543;T545	0.875335584	1.133
Q9WV92	EPB41L3	RTDTAADGETSATESDQEEDAEIKA	S543;T545	0.995481896	0.984
Q9WV92	EPB41L3	RTDTAADGETSATESDQEEDAEIKA	S543;T545;S547	0.989530878	1.194
Q9WV92	EPB41L3	RTDTAADGETSATESDQEEDAEIKAQDLDKT	S543;T/S	0.731697955	1.15
Q80TL0	PPM1E	RVDSFTDRT	S545	0.999818115	0.755
A0A067XG53	CASK	RTQSSSCEDLPSTTQPKG	S545	0.999985855	1.157
Q80W00	PPP1R10	KLIPLDEECAMDETPYVETLEPGGSGGSPDGAGGSKL	S545	0.976986516	1.013
A0A067XG53	CASK	RTQSSSCEDLPSTTQPKG	S545;S/T	0.995766726	1.221
Q61361	BCAN	REVGGETGSPELSGVPRE	S546	0.99594734	0.908
O89032	SH3PXD2A	KEAEENPVGACESQGSPLKV	S546	0.867276723	0.762
E9Q852	AFDN	RLDSDRVSSASSTAERG	S546;S547	0.846816464	0.945
Q9WV92	EPB41L3	RTDTAADGETSATESDQEEDAEIKA	S547	0.999921871	1.297
B1AQX6	SRCIN1	KDSGSSSVFAESPGGKA	S547;S556	0.973825499	1.051
Q569Z6	THRAP3	RSYSPAHNRE	S55	0.998933322	0.914
J3KMQ6	5730455P16RIK	RKLTQNRGDSDDGRS	S55	0.335485856	1.254
Q5SVQ0	KAT7	RLSQSSQDSSPVRN	S55;S	0.93493025	1.484
P08553	NEFM	KEGSSEKDEGEQEEEEGETEAEGEGEEAEAKEEKK	S550;S551	0.99997372	0.881
A2AU89	TP53BP1	RTEEDRENTQIDDTEPLSPVSNSKL	S552	0.819905999	0.977
Q14B80	KCNC2	RSVLSGDDSTGSEPPLSPPERL	S552;S557;S/T	0.968674914	0.825
P35564	CANX	KQKSDAEEDGVTGSQDEEDSKPKA	S553	0.986347407	0.871
P35564	CANX	KQKSDAEEDGVTGSQDEEDSKPKA	S553;S563	0.663287504	3.836
P35564	CANX	KQKSDAEEDGVTGSQDEEDSKPKA	S553;T/S	0.997789629	0.944
P35564	CANX	KQKSDAEEDGVTGSQDEEDSKPKAEEDEILNRS	S553;T/S	0.980804636	0.802
P35564	CANX	KQKSDAEEDGVTGSQDEEDSKPKA	S553;T561;S563	0.742309676	0.852
[truncated: 1,004 more rows]
