# Supplementary material for: Sex-Dependent Synaptic Remodeling of the Somatosensory Cortex in Mice With Prenatal Methadone Exposure
Source: Adv Drug Alcohol Res. 2022 Apr 25;2:10400. doi: 10.3389/adar.2022.10400 (PMC10569410; doi:10.3389/adar.2022.10400)
Supplement: Supplementary file 1 [file datasheet1.zip › excel sheets/KSEA males Input.csv]

Protein	Gene	Peptide	Residue.Both	p	FC
P16014	CHGB	KADEFPDFYDSEEQMGPHQEANDEKA	Y624;S626	0.075244825	0.588
P34152	PTK2	RYMEDSTYYKA	Y614;Y615	0.02385795	0.655
Q9Z0U1	TJP2	RQQYSDQDYHSSTEKLKE	Y403;S404;S/T/Y	0.829322212	0.824
Q3UTQ8	CDKL5	RNLSEGNNANYTEYVATRW	Y171	0.969317431	0.949
B9EKR1	PTPRZ1	RSDADLVGGGEDGDDYDDDDYDDIDRG	Y1430	0.172456692	0.765
B1AV35	DRP2	KGQTTPDTEVADDVGSKS	T934	0.552379052	1.131
H7BX09	GRIP1	RSNTLPSDVGRK	T905	0.957666014	1.119
D3YZ21	D430041D05RIK	RNVTASDEEEGAGLFDSAGKA	T897;S899;S910	0.995955345	1.198
E9PUK6	SRRM1	RKETESEAEDDNLDDLERH	T890;S892	0.136137585	1.208
A2BFF8	DYNC1I2	KSVSTPSEAGSQDSGDGAVGSRRT	T89;S95;S98	0.865437827	1.1
A0A0G2JDT9	LRRC7	KLETTPTTSPLPERK	T869;S874	0.821526638	1.237
A2ANP2	FAM219A	KGYSSLDQSPDEKPLVALDTDSDDDFDMSRY	T85;S87	0.993050428	1.104
G5E8R4	PPP6R3	KCTAPLTPSSSPEQRT	T849;S/T	0.799173052	0.897
P19246	NEFH	KSPEAQTPVQEEAKH	T839	0.996967837	0.916
Q8BJU0	SGTA	RAPDRTPPSEEDSAEAERL	T82;S85	0.999967225	0.912
Q8BJU0	SGTA	RAPDRTPPSEEDSAEAERL	T82	0.236738443	0.752
A2A699	FAM171A2	RDSLTSPEDELGAEVGDEAGDKK	T787;S788	0.528203739	0.862
A0A0A6YY91	NCAM1	RTEEERTPNHDGGKH	T762	0.519913967	0.772
O54774	AP3D1	RHSSLPTESDEDIAPAQRV	T758;S760	0.70337428	1.203
A2AI69	PRKAR1A	RTDSREDEISPPPPNPVVKG	T75;S83	0.7567047	0.882
Q6PB44	PTPN23	RREEGEAVEAGDTPEELRS	T744	0.998092255	0.965
Q8BJ42	DLGAP2	RSDVETATDSDTESRG	T741;T743;S745	0.851828956	1.117
Q6A0A2	LARP4B	KEQNTPPKSPQ-	T735;S739	0.133018129	0.778
A0A0R4J087	SLC6A17	RYGSGYLLASTPESEL-	T719	0.941020714	1.067
A0A0R4J087	SLC6A17	RYGSGYLLASTPESEL-	T719;S722	0.642284642	1.418
P60469	PPFIA3	RGEGPAVPGDTPPPTPRS	T714;T718	0.790273737	1.076
B1AZP2	DLGAP4	RRDTDSDTQDANDSSCKS	T714;S716	0.250324304	1.451
P60469	PPFIA3	RGEGPAVPGDTPPPTPRS	T714	0.324239704	0.728
A0A087WQ41	KCNMA1	RRLEDEQPPTLSPKK	T705;S707	0.20865364	1.335
Q3UHJ0	AAK1	KSATTTPSGSPRT	T672;S676	0.732482327	1.757
Q9DC22	DCAF6	RDSALQDTDDSDDDPVLIPGARY	T670;S673	0.694713259	1.228
E9Q3M9	CRACDL	KGDTPPPETITDTNLETPSDTERQ	T660	0.976822273	0.959
E9Q6J5	BOD1L	RRTSTPVILEGAQEETDTRD	T657;T/S	0.999987117	0.948
P63318	PRKCG	RAAPALTPPDRL	T655	0.993557063	0.978
Q9EPR4	SLC23A2	RSSDKDSQATV-	T647	0.418462717	1.402
E9PUK6	SRRM1	RTASPPPPPKRR	T633;S635	0.984244406	1.225
E9PWE8	DPYSL3	KGGTPAGSTRGSPTRPNPPVRN	T627;S/T	0.58880406	0.61
D3Z2B4	XPR1	KVLIEDTDDEANT-	T624	0.626300803	1.463
E9PWE8	DPYSL3	RGMYDGPVFDLTTTPKGGTPAGSTRG	T622;T627	0.987897183	1.15
Q9QYC0	ADD1	KSPPDQSAVPNTPPSTPVKLEEDLPQEPTSRD	T610;T614	0.786084702	1.046
E9PUK6	SRRM1	RRRTPSPPPRR	T600;S602	0.945430526	0.875
Q9ES97	RTN3	KYVEDTDGSSPEDLMAVLTGAEEKG	T593;S596;S597	0.123294376	1.896
Q8K394	PLCL2	KLSSNCSGVEGDVTDEDEGAEMSQRM	T585	0.417445949	1.281
Q8K394	PLCL2	KLSSNCSGVEGDVTDEDEGAEMSQRM	T585	0.654848558	1.417
Q9R0N7	SYT7	KNSLETVGTPDSGRGRG	T58;S61	0.527095112	0.792
Q9R0N7	SYT7	KNSLETVGTPDSGRG	T58;S61	0.536225927	0.554
Q9R0N7	SYT7	KNSLETVGTPDSGRG	T58	0.057681885	0.625
A0A0R4J194	CACNB1	RQDTFDADTPGSRN	T579	0.395039178	1.357
P70698	CTPS1	RDTYSDRSGSSSPDSEITELKF	T566;Y567;S/T	0.418519969	0.744
D3Z589	LIMCH1	RSRQTPSPDVVLRG	T56;S58	0.948757838	1.022
O70161	PIP5K1C	RRRTQSSGQDGRPQEEPHAEDLQKI	T552;S554;S555	0.561487311	1.281
Q80Y24	PRICKLE2	KYTEDMTPTEQTPRG	T535	0.993027394	0.957
P58871	TNKS1BP1	RGEGVSQVGPGTPPAPESPRK	T533;S539	0.226770223	0.743
Q9ES97	RTN3	RSEMCENSEQPQAQPETPTQKS	T524	0.326454382	1.856
Q9ES97	RTN3	RSEMCENSEQPQAQPETPTQKS	T524	0.086678004	2.588
O08553	DPYSL2	KTVTPASSAKTSPAKQQAPPVRN	T514;S/T	0.368307371	2.722
O08553	DPYSL2	KTVTPASSAKT	T514;S518	0.983288238	1.112
O08553	DPYSL2	KTVTPASSAKTSPAKQ	T514;S517;S518	0.999109639	0.917
O08553	DPYSL2	KTVTPASSAKT	T514	0.837909048	1.241
Q8R1Q8	DYNC1LI1	RKPASVSPTTPTSPTEGEAS-	T513;T515	0.487396441	1.589
O08553	DPYSL2	RGLYDGPVCEVSVTPKTVTPASSAKT	T509;T512;T514	0.753002729	1.358
Q9EQF6	DPYSL5	KEMGTPLADTPTRPVTRH	T509;T514	0.588373006	1.81
Q9EQF6	DPYSL5	KEMGTPLADTPTRPVTRH	T509;T514	0.640435074	1.905
O08553	DPYSL2	RGLYDGPVCEVSVTPKT	T509	0.422176125	1.534
Q80TL4	PHF24	RRGTVEGSVQEVQEEKE-	T47;S51	0.669580139	0.738
D3YXK0	JAKMIP2	RTDRTPATPDDDLDESLAAEESELRF	T460;T/S	0.998870692	0.989
Q8BPN8	DMXL2	KLDHELSLDRESEAGTGSSEHEDGERE	T460;S462;S463	0.241345743	0.62
O70551	SRPK1	RQDITQLEESIRADTPSGDEQEPNGALDSKG	T448;S450	0.959656512	1.114
A0A0A6YW88	CAMKV	RSATPATDGRATPATEESTVPATQSSALPAAKA	T410;T/S	0.215937549	2.322
A0A0A6YW88	CAMKV	RSATPATDGRA	T410	0.582319609	1.487
Q8C7M3	TRIM9	RNILVQTPESESPQSRR	T41;S46	0.91756821	1.1
Q8C7M3	TRIM9	RNILVQTPESESPQSRRA	T41;S44;S46	0.190076224	1.286
Q6NVE8	WDR44	RTKEYVSNDATQSDDEEKLQSQQTDTDGGRL	T403;S405	0.134074067	1.808
Q6NVE8	WDR44	KEYVSNDATQSDDEEKLQSQQTDTDGGRL	T403;S405	0.375132769	0.831
Q6NVE8	WDR44	KEYVSNDATQSDDEEKL	T403;S405	0.050498834	0.631
P28652	CAMK2B	KESSDSTNTTIEDEDAKA	T400;T401;S/T	0.329346748	0.524
A0A0A6YW88	CAMKV	RSATPATDGSATPATDGSVTPATDGSITPATDGSVTPATDRS	T394;T/S	0.994366254	1.046
Q80TB8	VAT1L	KTPTPLMANDSTETSEAGEEEEDHEGDSENKE	T393;S394	0.303888497	0.689
Q80TB8	VAT1L	KTPTPLMANDSTETSEAGEEEEDHEGDSENKERM	T391;T393	0.998188201	0.985
Q8C8R3	ANK2	RVVLKSDTQQSEDNNE-	T3890;S3893	0.178905477	1.277
Q8C8R3	ANK2	RVVLKSDTQQSEDNNE-	T3890;S3893	0.060701745	1.964
P47809	MAP2K4	KILDQMPATPSSPMYVD-	T389;S391	0.314857283	1.305
P47809	MAP2K4	KILDQMPATPSSPMYVD-	T389;S391	0.131509667	1.612
Q8C6M1	USP20	RSTSPCQTPEPDNEAHIRS	T378;T/S	0.739241596	1.198
Q8BU14	SEC62	KEELEQQTDGDCDEEDDDKDGEVPKS	T375	0.739532387	0.555
B9EHT4	CLIP3	KAVDAPPSSVTSTPRTPRM	T372;S373;T377	0.987945189	0.924
Q8C8R3	ANK2	KTQDQQEYYVTTPGAEVEDPQKA	T3718	0.991483743	0.972
Q5DTY9	KCTD16	RTLTSGSRESNISSKK	T369;S/T	0.36967519	2.365
Q5DTY9	KCTD16	RTLTSGSRE	T369	0.534472878	3.248
O08586	PTEN	KTVEEPSNPEASSSTSVTPDVSDNEPDHYRY	T366;S370;S/T/Y	0.385295329	1.414
Q9Z0P4	PALM	KEENQTGPTTTPSDTQDLDMKK	T363;S365	0.205781431	0.716
Q9JMK2	CSNK1E	RIQQTGNTSPRA	T362	0.315925905	1.343
Q91XV3	BASP1	KKAEGAGTEEEGTPKESEPQAAADATEVKE	T36;S40	0.441916547	0.85
Q91XV3	BASP1	KAEGAGTEEEGTPKESEPQAAADATEVKE	T36	0.051684241	0.432
Q9Z0P4	PALM	KEENQTGPTTTPSDTQDLDMKK	T358;S/T	0.102322097	0.494
D3Z0Y4	ABLIM2	RTSSESIVSVPASSTSGSPSRV	T35;S42;S51	0.486125535	1.441
Q9QYG0	NDRG2	RSRTLSQSSESGTLPSGPPGHTMEVSC-	T348;S350;S352	0.689070922	0.876
Q9QYX7	PCLO	KSVDTSVQTDDEDQDEWDMPSRS	T3403	0.509996821	1.79
Q9QYX7	PCLO	KIVDSGVQTDDEETADRT	T3376	0.589482184	1.188
P11798	CAMK2A	KESSESTNTTIEDEDTKV	T337;S/T	0.212484887	0.512
Q8CCM0	CAMK2D	KESTESSNTTIEDEDVKA	T337	0.248384988	0.623
P11798	CAMK2A	KESSESTNTTIEDEDTKVRKQ	T336;T337;S/T	0.488561659	3.558
P11798	CAMK2A	KNDGVKESSESTNTTIEDEDTKV	T336;T337	0.361258523	0.715
P11798	CAMK2A	KNDGVKESSESTNTTIEDEDTKVRK	T336;T337;S/T	0.115608868	2.613
P11798	CAMK2A	KKNDGVKESSESTNTTIEDEDTKV	T336;T337;S/T	0.736150092	0.796
P11798	CAMK2A	KESSESTNTTIEDEDTKV	T336;T337;S/T	0.539371521	0.601
Q9QYG0	NDRG2	RTASLTSAASIDGSRS	T334;S335;S338	0.350120799	1.383
Q9QYG0	NDRG2	RSRTASLTSAASIDGSRS	T330;S338;S/T	0.269427149	1.564
Q9QYG0	NDRG2	RSRTASLTSAASIDGSRS	T330;S332	0.260309598	1.416
P62996	TRA2B	RHTPARSRSKE	T33;S37;S39	0.663950603	0.663
P35803	GPM6B	KEQLNSYT-	T328	0.986420531	0.894
G5E866	SF3B1	RGGDSIGETPTPGASKR	T326;T328	0.264903406	2.472
E0CXZ1	FSD1L	KGSGTPSPKR	T312;S314	0.884922954	0.838
Q8C605	PFKP	RGGTPSAFDRI	T312	0.389677116	1.333
Q9CQV4	RETREG3	RGQTPLTEGSEDLDGHSDPEESFARD	T310;S320	0.103120932	1.755
Q91XV3	BASP1	KKAEGAGTEEEGTPKESEPQAAADATEVKE	T31;T36;S40	0.985754683	1.051
Q91XV3	BASP1	KKAEGAGTEEEGTPKE	T31;T36	0.162435414	0.416
Q91XV3	BASP1	KAEGAGTEEEGTPKESEPQAAADATEVKE	T31;T36	0.310558656	0.507
Q91XV3	BASP1	KAEGAGTEEEGTPKE	T31;T36	0.209539313	0.328
Q91XV3	BASP1	KKAEGAGTEEEGTPKE	T31	0.47946065	0.696
P62774	MTPN	KGEDVNRTLEGGRK	T31	0.999647268	1.459
Q91XV3	BASP1	KAEGAGTEEEGTPKE	T31	0.102152336	0.349
B2RUJ5	APBA1	RAPTPGGGHPDSPGLPAPAGQQQRV	T309;S317	0.274041043	0.709
Q9CQV4	RETREG3	RGQTPLTEGSEDLDGHSDPEESFARD	T307;S320;T/S	0.828210124	1.058
F6RJV6	LANCL2	RSGNYPSSLSNETDRL	T305	0.999628059	1.061
A0A0N4SW73	RAB11FIP5	KRTYSDEASQLRA	T305;S307	0.99999251	1.02
Q64012	RALY	RDDGDEEGLLTHSEEELEHSQDTDAEDGALQ-	T304	0.971195247	1.107
Q64012	RALY	RDDGDEEGLLTHSEEELEHSQDTDAEDGALQ-	T304;T/S	0.088137291	0.795
Q99L43	CDS2	KLDGETASDSESRAETAPLPTSVDDTPEVLNRA	T30;S/T	0.99972312	0.925
Q99L43	CDS2	KLDGETASDSESRA	T30;S32	0.510739588	0.464
Q62418	DBNL	KQLTQPETSYGRE	T299	0.510118564	0.835
Q64012	RALY	RDDGDEEGLLTHSEEELEHSQDTDAEDGALQ-	T292;S294;T304	0.282650118	1.636
P20065	TMSB4X	KTETQEKN	T29	0.230913729	0.282
P11798	CAMK2A	RQETVDCLKK	T286	0.965874931	1.029
Q9D4H9	PHF14	RNSADDEELTNDSLTLSQSKS	T280;S283	0.456833373	1.366
Q6NS82	RETREG2	KSAPPAGDEPLAETESESEAELAGFSPVVDVKK	T274;S276;S278	0.052644145	2.161
A2AN08	UBR4	RSNTPMGDKDDDDDDDADEKM	T2721	0.849726236	0.722
Q99JF8	PSIP1	KNLAKPGVTSTSDSEDEDDQEGEKK	T271;S272;S274	0.381076903	0.777
Q99JF8	PSIP1	KNLAKPGVTSTSDSEDEDDQEGEKKR	T271;S272;S274	0.753903278	0.773
F6RWZ9	CAMK2D	KENIPTPALESTESSNTTIEDEDVKA	T27;T28	0.937135113	1.134
Q8BUV3	GPHN	RDTASLSTTPSESPRAQATSRL	T266;S270	0.46430225	2.707
Q8BUV3	GPHN	RDTASLSTTPSESPRAQATSRL	T266;S270;T/S	0.233787592	2.252
Q8BUV3	GPHN	RDTASLSTTPSESPRA	T266;S270	0.137327574	0.608
Q9EST5	ANP32B	RKRETDDEGEDD-	T265	0.285874075	0.869
O88737	BSN	RSADCSVQTDDEDNADWEQPVRRR	T2622	0.746802866	2.044
O88737	BSN	RIADSSVQTDDEEGEGRY	T2595	0.492671217	1.421
Q8VD37	SGIP1	KTVPATPPRTGSPLTVATGNDQAATEAKI	T259;T/S	0.826596088	0.895
P18760	CFL1	KSSTPEEVKK	T25	0.355334306	0.862
J3QQ44	SH3GL3	KTPGTDTPSDQPCCRG	T248	0.865011971	0.939
Q8VCI5	PEX19	KICEQFEAETPTDSEATQRA	T236	0.856259217	1.249
Q62261	SPTBN1	KHDTSASTQSTPASSRA	T2319	0.203375823	1.298
O55176	PJA1	KVFFDTDDDDDVPHSTSRW	T231	0.200724767	1.568
P04370	MBP	RTPPPSQGKG	T229	0.336867666	1.837
A2AUD5	TPD52L2	RENGSDNLPPSPGSGDQTLPDHAPF-	T222;S	0.996986344	1.007
A2AUD5	TPD52L2	RENGSDNLPPSPGSGDQTLPDHAPF-	T222	0.717719904	1.095
G5E884	PAK1	RDVATSPISPTENNTTPPDALTRN	T218;S219;T229	0.986634563	1.105
Q68FG2	SPTBN2	RLEQSNVPEGPGSGTGDESSGPRG	T2171	0.995848916	0.948
Q3UGX2	SPTB	KVLDTPLSEGDEPTTLPAQRD	T2159;S2162	0.949915783	1.185
P70670	NACA	KVQGEAVSNIQENTQTPTVQEESEEEEVDETGVEVKD	T2131;T/S	0.5739971	0.662
F7ATQ6	AHCYL1	RSISQSSTDSYSSAASYTDSSDDEVSPRE	T21;S23;S24	0.316241503	0.921
Q8CJ61	CMTM4	RDVDSRPEIQRLDT-	T208	0.436663734	1.696
Q9QZB0	RGS17	KAFVESTTSCTSES-	T203	0.976745372	1.036
Q80XU3	NUCKS1	KEKTPSPKEEDEEAESPPEKK	T202;S204	0.974966904	0.752
Q80XU3	NUCKS1	KEKTPSPKEEDEEAESPPEKKS	T202;S204;S214	0.253576786	0.509
A0A087WSE3	SPEG	KSEGGAAWGTPEASQEELRS	T201;S205	0.988059469	1.188
Q8R149	BUD13	RHDTPDLSPPRRV	T196;S200	0.993071926	1.067
Q8R149	BUD13	RHDTPDLSPPRR	T196;S200	0.999988578	0.959
P14873	MAP1B	RTPEEGGYSYEISEKT	T1945	0.986467484	1.242
P14873	MAP1B	RTPEEGGYSYEISEKT	T1945	0.134269827	1.493
Q8VDD5	MYH9	RKGTGDCSDEEVDGKADGADAKA	T1939;S1943	0.317209697	3.874
Q9DBX2	PDCL	KLQYYYSTSEDEDSDHEDKDRG	T19;S20;S25	0.894963867	0.843
Q99J95	CDK9	KNSQPNRYTNRV	T186	0.528118656	4.273
P63085	MAPK1	RVADPDHDHTGFLTEYVATRW	T183;Y185	0.420205511	1.711
Q8VD37	SGIP1	RSTPTPELTSKK	T182	0.311268045	0.759
Q8BTI8	SRRM2	RSRSRTSPAPWKR	T1812;S1813;S	0.999937452	1.152
A2AJ23	NPDC1	KGPTSPSTPRISPGDQRL	T181;S185;T/S	0.995447458	1.099
Q61644	PACSIN1	KTEQSVTPEQQKK	T181	0.245015292	0.688
E9Q030	ABLIM1	RSTSQGSINSPVYSRH	T179;S183;S186	0.999774062	1.368
A0A087WNV1	AGFG1	KGTPSQSPVVGRS	T177;S181	0.843966652	1.346
Q9QYX7	PCLO	RERPKTPPSNLSPIEDASPTEELRQ	T1760;S1766;S1772	0.999566447	1.045
Q8BU11	TOX4	RLSTTPSPTNSLHEDGVDDFRRQ	T176;S178;S182	0.968674835	0.881
Q80WT0	JPH4	RRTSLDSGHSDPPTPPPPLPLPGDEGGSPASGSRG	T172;S191;T/S	0.053981683	0.762
A0A0N4SVS6	CNBP	RECTIEATA-	T166	0.603657482	1.488
Q9QYX7	PCLO	KKTTLYFDEEPELEMESLTDSPEDRS	T1640;S1642	0.768745221	0.733
Q00PI9	HNRNPUL2	RSGDETPGSEAPGDKA	T163;S166	0.416973359	0.6
P20357	MAP2	RTPGTPGTPSYPRT	T1620;T1623	0.88412247	0.953
P20357	MAP2	KSGTSTPTTPGSTAITPGTPPSYSSRT	T1596;T1609	0.66109913	1.341
P20357	MAP2	KSGTSTPTTPGSTAITPGTPPSYSSRT	T1596;T1598;T1609	0.57657501	1.073
Q61029	TMPO	REQGTESRSSTPLPTVSSSAENTRQ	T159;T/S	0.593605972	1.21
A2AGQ2	MADD	RSSEEDLRTPPRPVSS-	T1547;S	0.995131077	1.173
Q9Z0V2	KCND2	RLQDDADTDNTGESALPTMTARQ	T154	0.420308546	0.726
Q9Z0P4	PALM	RTSTPVRSPGGSTMMKA	T153;S157	0.997982083	1.013
Q6PCP5	MFF	RNDSIVTPSPPQARV	T149;S151	0.517602764	0.785
P28667	MARCKSL1	KAAATPESQEPQAKG	T148;S151	0.997825439	0.975
P28667	MARCKSL1	KAAATPESQEPQAKG	T148	0.925475311	0.952
D3YTS3	D630045J12RIK	RLITTDSDGTYKR	T1470;S1472	0.68297286	0.765
A2AR81	TBR1	RDNYDTIYTGCDMDRLTPSPNDSPRS	T145;S147	0.856074398	1.161
P20357	MAP2	RISTPERKV	T1445	0.378808583	3.711
F7D291	MTSS2	KGSDYSWSYQTPPSSPSSSNSRK	T143;S147	0.533960762	0.883
F7D291	MTSS2	KGSDYSWSYQTPPSSPSSSNSRK	T143;S/Y	0.860831631	0.821
P26645	MARCKS	KAEDGAAPSPSSETPKK	T143	0.266744403	0.793
Q91VK2	EEF1D	KKGATPAEDDEDKDIDLFGSDEEEEDKEAARL	T142;S157	0.692163073	0.793
Q91VK2	EEF1D	KGATPAEDDEDKDIDLFGSDEEEEDKEAARL	T142;S157	0.814925222	1.156
Q9Z0P4	PALM	KSETLVNAQQTPLGTPKE	T141;T145	0.987951238	0.886
O88737	BSN	RGYMTPTSPAGSERS	T1404;S1407	0.988124752	1.034
Q9CRD4	DBNDD2	RSPNPSDGGGDTPLAQSDEEDGDDGGAEPGPCS-	T137;S142	0.992287487	0.757
O89001	CPD	KSLLSHEFQDETDTEEETLYSSKH	T1365;T1367	0.564256556	0.612
Q68FH0	PKP4	RTEPEQGTLYSPEQTSLHESEGSLGNSRS	T131;S132	0.478844853	1.659
E9PWW9	RSF1	RIETDEESCDNAHGDADQPARD	T1308;S1312	0.863144361	0.765
P46097	SYT2	KGGQDDDDAETGLTEGEGEGEEEKEPENLGKL	T128	0.791620307	1.499
P46096	SYT1	KDQALKDDDAETGLTDGEEKEEPKEEEKL	T128	0.935819435	0.9
D3Z7R4	SYT1	KTMKDQDDDAETGLTDGEEKEEPKEEEKL	T125	0.261339531	1.927
P46097	SYT2	KGGQDDDDAETGLTEGEGEGEEEKEPENLGKL	T125;T128	0.526425921	1.734
Q8BLV7	FAM13C	RAGTPAHESPQSSIFRC	T125;S130	0.998665954	1.032
E9QLA5	INF2	RSFSEDAVTDSSGSGTLPRV	T1221;S1223;S1224	0.524894884	0.666
Q99JF8	PSIP1	KETNVSKEDTDQEEKASNEDVTKA	T122;S129	0.99913405	0.931
A0A0G2JFV5	LRRFIP2	RNSASATTPLSGNSSRR	T122;S125	0.99535843	1.011
Q8VHR5	GATAD2B	RGRLTPSPDIIVLSDNEASSPRS	T121;S130;S	0.99995157	0.999
Q91WL8	WWOX	RYAGLDDTDSEDELPPGWEERT	T12;S14	0.359597999	1.539
Q3UVX5	GRM5	RDYTQSSSSL-	T1197	0.895336658	1.027
Q99NE5	RIMS1	KSTSVSGEIYTLEHNDGSQSDTAVGTVGAGGKK	T1170;S1187	0.923324175	1.202
D3Z511	EVA1A	KNVFTSAEELERA	T117	0.99988709	0.883
Q9WV34	MPP2	KTYETPPPSPGLDPTFSNQPVPPDAVRM	T117;S121	0.199076809	1.282
P20357	MAP2	KETSPETSLIQDEVALKL	T1164;T/S	0.201561346	0.661
Q69ZA1	CDK13	KQTDPSTPQQESSKS	T1147	0.999786502	1.067
A2ARP8	MAP1A	RTEATQGLDYVPSAGTISPTSSLEEDKG	T1135;S1136;S1137	0.108614385	0.642
H9H9S3	ZEB2	RAYLQSITPQGYSDSEERE	T1116;S/Y	0.847080666	0.813
O88737	BSN	RSKTPPSNLSPIEDASPTEELRQ	T1102;S1108;S1114	0.555324044	1.381
D3YZ21	D430041D05RIK	RNSGYDTEPEIIEETNVDRV	T1072	0.988132102	1.013
A2ARP8	MAP1A	KTYGAPETELTYPPNMVAAPLAEEEHVSSATSITECDKL	T1047;S/T/Y	0.749733361	0.896
B1AVF2	TSC22D3	RLSPEEPAPEAPETPETPEAPGGSAV-	T104	0.613735362	0.858
G3UX48	PRRC2A	RTASETRSEGSEYEEIPKR	T1030;S1032;S1035	0.220762277	1.803
Q9ER47	KCNH7	RAAWGVSETESDLTYGEVEQRL	T1021;S1023	0.091371359	2.49
B1AVF2	TSC22D3	RLSPEEPAPEAPETPETPEAPGGSAV-	T101;T104	0.985428863	0.929
Q9EPN1	NBEA	REIEDLSQSQSPESETDYPVSTDTRD	S997;S1001;S1004	0.97097279	0.849
Q61687	ATRX	KREQEWDSSSDGTERLPEEEEIGPFSKG	S991;S992;S993	0.848932898	0.808
A0A087WNZ7	TRIP12	RDDSLDLSPQGRL	S991	0.337627592	1.203
Q8K3I9	GLCCI1	RGPSPSSPTPPPAAAPAEQAPRA	S99;T101	0.943290552	0.87
P17095	HMGA1	KLEKEEEEGISQESSEEEQ-	S99;S103	0.596690556	1.138
P17095	HMGA1	KLEKEEEEGISQESSEEEQ-	S99;S102;S103	0.217670732	0.729
P17095	HMGA1	KKLEKEEEEGISQESSEEEQ-	S99;S102;S103	0.842149036	1.132
Q9QYY8	SPAST	RSSGTAPAPASPSPPEPGPGGEAESVRV	S99;S101	0.831474852	0.873
P08228	SOD1	KDGVANVSIEDRV	S99	0.106058644	0.597
P14873	MAP1B	KRESVVSGDDRAEEDMDDVLEKG	S989;S992	0.368946795	0.7
P14873	MAP1B	KEKRESVVSGDDRA	S989;S992	0.524289378	0.587
P14873	MAP1B	KRESVVSGDDRA	S989	0.734676669	0.737
A2RSJ4	UHRF1BP1L	KSGSGEMTSEGSHTKD	S988	0.999165239	0.979
Q9Z0U1	TJP2	RSQNREDSFDYSKS	S988	0.99975998	1.032
A2AWA9	RABGAP1	KGVSDEDTDEEKETLKN	S987;T991	0.285628155	1.373
F8VQ11	ARHGAP23	RGLGSSTDDDSEQEAHKA	S983;S/T	0.912435924	1.265
Q8BJ42	DLGAP2	KIIESPERK	S983	0.158993512	0.516
E9Q2S0	PCDH7	RYRSVNGGPGSPDLARH	S982;S989	0.943338204	1.102
Q80Y17	LLGL1	RDIILAPESCEGSPSSAHSKR	S982;S986	0.254605853	1.247
A0A0G2JEC2	MEF2C	KGLNGCDSPDPDADDSVGHSPESEDKYRK	S98;S110	0.477245632	1.407
A0A0G2JEC2	MEF2C	KGLNGCDSPDPDADDSVGHSPESEDKYRK	S98;S106;S110	0.315454834	1.363
Q91WG5	PRKAG2	KTSPGSPKT	S98;S101	0.393749117	1.37
E9PUL5	PRRT2	KASPSPSPSEARQ	S98	0.643534889	0.622
Q8CJ19	MICAL3	KGRSEEELEASKN	S977	0.963393786	0.912
P58871	TNKS1BP1	RSLSSGFSPEEAQQQDEEFEKK	S976	0.981293995	1.237
B9EJ80	PDZD8	KHTPNTSDNEGSDTEVCGSNSPSKR	S973;S982	0.898343941	1.125
B1AZP2	DLGAP4	RQNSATESADSIEIYVPEAQTRL	S973;S/T/Y	0.609206154	1.082
B1AZP2	DLGAP4	RQNSATESADSIEIYVPEAQTRL	S973	0.190191308	1.295
A0A140LHW2	ARHGAP33	RQQSDGSLVRS	S971	0.242226862	1.971
Q9DCC5	CBX3	KSLSDSESDDSKS	S97;S99	0.566226477	0.742
Q9DCC5	CBX3	KSLSDSESDDSKS	S97	0.086343782	0.485
E9Q0A7	OXR1	KGTIEYTVESRD	S97	0.173497395	0.385
Q8VEJ9	VPS4A	KGSDSDSEGDNPEKK	S97	0.361581302	0.641
Q8VEJ9	VPS4A	KENQSEGKGSDSDSEGDNPEKK	S97	0.35015819	0.709
Q9QXM1	JMY	KEASPESEDEEEALPCTDWEN-	S969	0.777906497	0.881
P14873	MAP1B	KHSPTEDDESAKA	S967	0.889074168	0.787
A0A0N4SVB5	PRRT3	KSSESHSASSDTIEL-	S966	0.911134493	0.973
Q60603	KCNH1	RGSAQSPQETGEISRPQSPESDRDIFGAS-	S966;S974;S978	0.978556917	1.038
Q60603	KCNH1	RGSAQSPQETGEISRPQSPESDRDIFGAS-	S966;S/T	0.562416397	0.867
Q8R5H1	USP15	KGASAATGIPLESDEDSNDNDNDLENENCMHTN-	S965	0.980110354	1.113
Q5F2E8	TAOK1	RNSPQALRR	S965	0.454131649	0.469
S4R2K9	ANK3	REFDSDSLRH	S965	0.075882401	1.55
A0A076FR46	SLC12A5	REIQSITDESRGSIRR	S963	0.949202629	1.195
P14873	MAP1B	KAETEEAEEPEEDGEDNASGSASKH	S960	0.609780735	0.847
P06837	GAP43	KKEGDGSATTDAAPATSPKA	S96	0.886471607	0.943
Q99NF3	CEP41	RLEDNDSATSEADAEIAAKT	S96;S99	0.401420795	1.263
Q9WV92	EPB41L3	KQLEYQQFEDDKLSQRSSSSKL	S96;S99;S100	0.046114686	1.506
Q9ERA6	TFIP11	KGAAEEADSEDSDAEEKPVKQEDFPKD	S96;S99	0.866922442	1.103
Q4V9W2	SREK1IP1	RSYSSATEEDSAKQ	S96;S97	0.336286038	0.868
E9QMN5	GATAD2A	KRPPSPDVIVLSDSEQPSSPRV	S96;S103;S105	0.846480386	0.699
P06837	GAP43	KEGDGSATTDAAPATSPKA	S96	0.458390362	0.808
Q3U0J8	TBC1D2B	RDTSPDKGELVSDEEEDT-	S959;T/S	0.667370273	1.114
Q9Z103	ADNP	KLMHDASDSEVDQDDVVEWKD	S959;S961	0.978048592	1.151
Q80TK0	KIAA1107	RGSIPSAQEGDQVSSSADETEDERS	S956;S957;S958	0.52129981	0.737
A0A076FR46	SLC12A5	REIQSITDESRGSIRR	S955;S/T	0.517321477	1.728
A0A076FR46	SLC12A5	REIQSITDESRG	S955	0.30375304	1.709
A0A0G2JDT9	LRRC7	KSQSIDEIDVGTYKV	S954	0.711525484	1.844
Q61687	ATRX	KKEQSDESSEGEKKQ	S953;S956;S957	0.977759543	0.904
Q99P72	RTN4	KEAEEKLPSDTEKEDRS	S953	0.012319713	1.577
Q8CH77	NAV1	RYQLQSQEETKE	S952	0.467893492	0.866
B1AS06	DLGAP3	RHSSATESADSIEIYIPEAQTRL	S951;S954	0.357137479	0.648
B1AS06	DLGAP3	RHSSATESADSIEIYIPEAQTRL	S951;S954;S/T/Y	0.999657151	0.912
E9PWP6	RIMS1	RKPSSEEGGPDRN	S95	0.761892515	0.829
Q9DCC5	CBX3	KSLSDSESDDSKSKK	S95;S99	0.994863536	1.062
Q9DCC5	CBX3	KSLSDSESDDSKSKK	S95;S97;S99	0.957708696	1.021
Q9DCC5	CBX3	KSLSDSESDDSKS	S95;S97;S99	0.368496252	0.466
Q8VEJ9	VPS4A	KENQSEGKGSDSDSEGDNPEKKK	S95;S97;S99	0.010938538	0.419
Q8VEJ9	VPS4A	KENQSEGKGSDSDSEGDNPEKK	S95;S97;S99	0.209991205	0.556
A2BFF8	DYNC1I2	KSVSTPSEAGSQDSGDGAVGSRRT	S95	0.950981644	1.129
Q9WV18	GABBR1	RGPSEPPDRLSCDGSRV	S949	0.70061797	1.329
Q9D415	DLGAP1	RERSLESSQRQ	S947	0.357818616	1.34
G3UX48	PRRC2A	KETPPGGNLSPAPRL	S947	0.29283568	0.711
Q8BTI8	SRRM2	RSRSSSPDSKM	S946;S	0.227189669	0.513
Q80U49	CEP170B	KSADECDGGSTPRPPEDSLSGDSDVDTASTISLLSGKN	S942;S944;S947	0.996930057	0.964
Q3UHF7	HIVEP2	RLADLEHSSGESSFESTGTGLSRS	S942;S943;S947	0.97751606	1.027
Q62018	CTR9	RKGSGSEQEGEEEEGGERK	S941;S943	0.492589072	1.286
G3X9V4	GRIN2B	RSFTHSDCKS	S940;S944	0.616724248	1.211
Q9Z1Z0	USO1	KLKDLGHPVEEEDESGDQEDDDDEIDDGDKDQDI-	S940	0.147018425	1.901
Q9Z1Z0	USO1	KDLGHPVEEEDESGDQEDDDDEIDDGDKDQDI-	S940	0.996655019	0.954
O88485	DYNC1I1	KSVSTPSDAGSQDSGDLGPLTRT	S94;S97	0.720050016	1.27
F6Z9T5	R3HDM2	KSLEPRPWSSTDSDGSVRS	S94;S/T	0.826387903	1.063
O88485	DYNC1I1	KSVSTPSDAGSQDSGDLGPLTRT	S94	0.310888626	1.221
P20357	MAP2	KEASPPTSADKS	S938	0.234879164	0.442
Q569Z6	THRAP3	KFSGEEGEIEDDESGTENREEKD	S935	0.278064296	0.719
Q569Z6	THRAP3	KFSGEEGEIEDDESGTENREEKDSLQPSAE-	S935	0.766884063	0.797
Q569Z6	THRAP3	KFSGEEGEIEDDESGTENRE	S935	0.447379223	1.214
P14873	MAP1B	KQGVDDIEKFEDEGAGFEESSETGDYEEKA	S934	0.508173854	0.463
P14873	MAP1B	KQGVDDIEKFEDEGAGFEESSETGDYEEKA	S933;S934	0.547030592	0.557
H3BJU7	ARHGEF2	RLQDSSDPDTGSEEEVSSRLSPPHSPRD	S930;S/T	0.48617992	0.853
Q9DCC5	CBX3	KRKSLSDSESDDSKS	S93;S95;S97	0.153044104	0.529
G3X9V4	GRIN2B	RRESSVYDISEHRRS	S929;S930	0.030846845	3.912
G3X9V4	GRIN2B	RRESSVYDISEHRR	S929;S930	0.997111378	0.954
E9PUA3	IQSEC1	RRSSAGSLESNVEGSIISSPHMRR	S927;S	0.102128487	1.349
O35615	ZFPM1	RAPRSPSPAPENTPSDPADQGART	S925;S927	0.963068097	1.135
Q569Z6	THRAP3	KWAHDKFSGEEGEIEDDESGTENREEKDSLQPSAE-	S924;S935	0.048330586	1.718
E9Q784	ZC3H13	REHSPDSDTYHSGDDKNEKH	S921;S924;T/Y/S	0.998248843	1.013
A0A087WQ41	KCNMA1	RSSPDNSPVHGMLRQ	S920;S924	0.419347865	0.75
A0A087WQ41	KCNMA1	RSSPDNSPVHGMLRQ	S920;S924	0.996101482	0.899
Q6A065	CEP170	RDNSISPESDVDTASTISLVTGETERK	S920;S922;S925	0.988806986	0.906
F8WH41	STRN	KFLESAAADVSDEDEDEDTDGRAKS	S92;T100	0.470373598	1.762
Q9WV69	DMTN	KSTSPPPSPEVWAESRT	S92;S96	0.39889578	1.356
B1AYU7	CWC22	RKSPSPDRSPARG	S92;S94;S98	0.968186454	1.092
Q62172	RALBP1	RTEGYAAFQEDSSGDEAESPSKVKR	S92;S93;S99	0.696613155	0.872
Q62172	RALBP1	RTEGYAAFQEDSSGDEAESPSKV	S92;S93;S99	0.877068026	1.068
Q62172	RALBP1	KRTEGYAAFQEDSSGDEAESPSKVKR	S92;S93;S99	0.492451914	1.294
Q62172	RALBP1	KRTEGYAAFQEDSSGDEAESPSKV	S92;S93;S99	0.936169531	0.934
Q62172	RALBP1	RTEGYAAFQEDSSGDEAESPSKV	S92;S93	0.612126656	1.117
Q62172	RALBP1	KRTEGYAAFQEDSSGDEAESPSKV	S92;S93	0.355109411	1.129
Q6DFV7	NCOA7	RYYSVDDNQNKT	S92	0.586446379	0.721
F8WH41	STRN	KFLESAAADVSDEDEDEDTDGRAKS	S92	0.311310043	2.164
F8WH41	STRN	KFLESAAADVSDEDEDEDTDGRA	S92	0.203031829	0.745
Q91XV3	BASP1	KAEPEKSEGAAEEQPEPAPAPEQEAAAPGPAAGGEAPKA	S92	0.999845568	1.059
B1AS06	DLGAP3	RSLDSVDRQ	S919	0.208984448	0.749
B1AS06	DLGAP3	KERSLDSVDRQ	S919	0.139374663	1.469
Q8K4P8	HECW1	RAEEDSGNQNSEQIPDGGGGGGGGSDSEAESSQSSLDLRR	S917;S919	0.882811967	1.029
Q8K4P8	HECW1	RAEEDSGNQNSEQIPDGGGGGGGGSDSEAESSQSSLDLRR	S917	0.96286553	1.391
H3BL28	PPP1R9A	RLYDSVSSTDGEDSLERK	S916	0.861451202	1.145
Q80TK0	KIAA1107	KQGGGDHQIHSASDDEIPRK	S915	0.625273543	1.444
Q6IEE6	TMEM132E	RDQTEDPASSPTSKR	S914	0.41269036	0.844
Q80TK0	KIAA1107	RKQGGGDHQIHSASDDEIPRK	S913;S915	0.581313904	1.365
Q80TK0	KIAA1107	KQGGGDHQIHSASDDEIPRK	S913;S915	0.216264093	1.28
A2A6A1	GPATCH8	KRSHDSDDSDYTSSKH	S912;S915;S918	0.741225026	1.523
Q9D2V7	CORO7	KLGNREDPLPQDSFEGVDEDEWD-	S912	0.052221042	1.527
P58871	TNKS1BP1	RGYSSQDAEEQDREFEKR	S911;S912	0.832851181	0.765
P58871	TNKS1BP1	RGYSSQDAEEQDREFEKR	S911	0.354179668	0.617
H3BL28	PPP1R9A	RLYDSVSSTDGEDSLERKNA	S910;S916	0.999861343	1.018
H3BJU7	ARHGEF2	RLQDSSDPDTGSEEEVSSRLSPPHSPRD	S910;S911;S926	0.907235249	1.088
H3BL28	PPP1R9A	RLYDSVSSTDGEDSLERK	S909;S910	0.82107757	1.181
Q61137	ASTN1	KGNSPSDESEERERDPKV	S906	0.521903784	0.68
D3YZW1	SRGAP1	RGLNNDSPERR	S906	0.157942055	1.339
A2ARP8	MAP1A	KAELEEMEEVHPSDEEEEETKAESFYQKH	S905	0.539761569	0.865
A2ARP8	MAP1A	KAELEEMEEVHPSDEEEEETKA	S905	0.519894401	0.644
A2ARP8	MAP1A	KAELEEMEEVHPSDEEEEETKA	S905	0.739996578	0.676
H3BJU7	ARHGEF2	REAQELGSPEDRL	S902	0.504197662	0.479
Q8C8R3	ANK2	RSDSLRSFSSDRS	S901;S	0.822460494	0.968
A2A9M4	DOCK7	RSLSNSNPDISGTPTSPDDEVRS	S900;T907;S910	0.373968905	0.837
E9PUA3	IQSEC1	RSLSESYELSSDLQDKQ	S90	0.997756866	0.91
Q9DCL8	PPP1R2	KIDEPNTPYHNMIGDDEDAYSDSEGNEVMTPDILAKK	S90	0.812365505	0.856
E9PUA3	IQSEC1	RSLSESYELSSDLQDKQ	S90;S94	0.999650623	0.987
E9PUA3	IQSEC1	RSLSESYELSSDLQDKQ	S90;S92	0.998836496	1.033
E9PUA3	IQSEC1	RSRSLSESYELSSDLQDKQ	S90;S/Y	0.067703264	0.792
O88703	HCN2	RGEPQCSPEGPARG	S90	0.999580405	1.005
D3YZ21	D430041D05RIK	RNVTASDEEEGAGLFDSAGKA	S899;S910	0.31405337	1.244
D3YZ21	D430041D05RIK	RNVTASDEEEGAGLFDSAGKA	S899	0.873744264	1.079
A2A9M4	DOCK7	RSLSNSNPDISGTPTSPDDEVRS	S896;S900	0.977208255	1.119
S4R2T7	ANK2	RSDSTIPSSDRS	S894	0.91749881	0.965
E9PUK6	SRRM1	RKETESEAEDDNLDDLERH	S892	0.259335591	1.267
F8VPU2	FARP1	KSPDEATAADQESEDDLSASRT	S892	0.626570401	0.682
Q8C8R3	ANK2	RYSLEGGRS	S890	0.999977648	0.917
A2AGQ2	MADD	KREPSSPQGRS	S890	0.454725605	1.203
B1AWV9	SLC4A10	RDSGLEDGRESPSFDTPSQRV	S89;S91	0.301141585	1.379
E9QKB1	DLC1	RSEDSDEDEPCAISGKW	S89	0.755696817	1.187
B1AWV9	SLC4A10	RERDSGLEDGRESPSFDTPSQRV	S89	0.057210173	1.821
B1AWV9	SLC4A10	RDSGLEDGRESPSFDTPSQRV	S89	0.166704573	1.564
Q8BTI8	SRRM2	RSSSPQPKV	S888;S	0.880478997	0.966
P14873	MAP1B	KGSAESPDEGITTTEGEGECEQTPEELEPVEKQ	S888;T894	0.048375162	1.704
P14873	MAP1B	KGSAESPDEGITTTEGEGECEQTPEELEPVEKQ	S888;T894;T/S	0.89189482	1.12
A0A140T8J8	NUP98	KYGLQDSDEEEEEHPPKT	S888	0.781049445	0.805
P14873	MAP1B	KGSAESPDEGITTTEGEGECEQTPEELEPVEKQ	S888	0.169656889	1.582
H7BX09	GRIP1	RQASFQERS	S886	0.02793524	1.85
Q3ULB0	RBM6	KLQSFDSPERK	S885;S888	0.981089761	0.981
P20357	MAP2	KYTVPLPSPVQDSENLSGESGSFYEGTDDKV	S883	0.944239773	0.836
F6XIX0	SYNJ1	RSSQSLPSDSSPQLQEQPTG-	S88;S/T	0.999500541	0.921
F6XIX0	SYNJ1	RSSQSLPSDSSPQLQEQPTG-	S88	0.036827682	1.409
Q80TK0	KIAA1107	RSSSDTSTPEELKV	S879;S/T	0.886062358	0.737
Q9QYS2	GRM3	REVLDSTTSSL-	S878	0.777851542	0.841
Q9WV18	GABBR1	KTGSSTNNNEEEKS	S877	0.896762998	0.89
Q9WV18	GABBR1	KTGSSTNNNEEEKSRL	S877	0.354494672	22.062
Q9WV18	GABBR1	KTGSSTNNNEEEKSRL	S877;S878	0.300337853	3.975
A0A0A0MQD5	SHANK3	RSTSMQDTVRE	S876	0.616612002	1.218
Q9WTU0	PHF2	KDSDYVYPSLESDEDNPVFKS	S876	0.796908401	1.081
A0A0A0MQD5	SHANK3	RSTSMQDTVRE	S876	0.231648531	1.829
P59644	INPP5J	KSRSPSPGKS	S874;S	0.697921457	1.188
Q3UVX5	GRM5	RRGSSGETLRY	S870	0.989348621	1.274
P97825	JPT1	RSNSSEASSGDFLDLKG	S87	0.510618829	0.891
A2AUK5	EPB41L1	RETDPSPEERD	S868	0.9820969	1.102
Q8C419	GPR158	KLKEDSEAESTESVPLVCKS	S865;S869	0.129049474	2.213
O88737	BSN	RQILEMSAEEDNLEEDDTAVSGRG	S865	0.991102358	1.019
O88737	BSN	RQILEMSAEEDNLEEDDTAVSGRG	S865	0.082029067	1.662
Q9DC22	DCAF6	RADRLEGDRSEGSGQENENEDEE-	S863;S866	0.880983315	0.894
Q920E3	KCNH5	KTDSCDSGITKS	S863	0.999390651	0.919
O35607	BMPR2	RLNINSSPDEHEPLLRR	S862;S863	0.600833516	0.567
Q9DBR7	PPP1R12A	RSTGVSFWTQDSDENEQERQSDTEDGSSKR	S861;S870	0.696268873	1.164
Q9DBR7	PPP1R12A	RSTGVSFWTQDSDENEQERQ	S861	0.060013458	0.468
A0A0R4J1Q0	EDC4	RDSQDTSAEQSDHDDEVASLASASGGFGSKI	S860;T/S	0.989242858	1.004
Q9R1V6	ADAM22	RSNSTETLSPAKS	S860;S/T	0.987739899	0.869
P06837	GAP43	KEGDGSATTDAAPATSPKAEEPSKA	S86;T/S	0.558881352	1.17
Q6P1J1	CRMP1	RSAGRPDAVGLPCPGGSEDTASDVSEPSGSAVSSPGDRDDRPPALRI	S86;S/T	0.999997234	0.761
P06837	GAP43	KEGDGSATTDAAPATSPKA	S86;S96	0.457710203	0.73
Q99J36	THUMPD1	KFIDKDQQPSGSEGEDDDAEAALKKE	S86;S88	0.114614069	1.738
Q99P72	RTN4	KDDSPKEYTDLEVSNKS	S857	0.996980774	1.168
O09126	SEMA4D	KFADSDADGD-	S856	0.375661788	1.172
Q811P8	ARHGAP32	KDAEAGGSQSQTPGSTASSEPVSPVQEKL	S856	0.327164532	1.35
A0A0G2JDT9	LRRC7	RTPSPFEDRT	S855	0.201349948	1.423
A0A1B0GRU8	PRPF40A	KSDSPESDTEREKD	S854;S857	0.044934307	0.6
A0A1B0GRU8	PRPF40A	KSDSPESDTEREKDKK	S854;S857	0.70726128	0.813
Q61687	ATRX	RAKTTQEGSSADDTGDTEGRQ	S854;S855		18.224
B2RUJ2	ERBIN	KSTEDLSPQRS	S854	0.962075749	1.043
Q80U40	RIMBP2	RDHLSPDFYDESETDPGAEELPARI	S852;S859	0.818630444	0.857
Q811P8	ARHGAP32	KDAEAGGSQSQTPGSTASSEPVSPVQEKL	S852;S856	0.162021023	1.774
A0A1B0GRU8	PRPF40A	RHKSDSPESDTEREKD	S852;S854;S857	0.285230151	0.585
A0A1B0GRU8	PRPF40A	RHKSDSPESDTERE	S852;S854;S857	0.977208163	0.837
Q80TK0	KIAA1107	RSEDYDAGGSQDDEGSHDRG	S852	0.419175366	0.755
Q80U40	RIMBP2	RDHLSPDFYDESETDPGAEELPARI	S852	0.231506588	0.884
A0A0J9YUN4	DNM1	RSGQASPSRPESPRPPFDL-	S851;S857	0.348767554	1.687
Q811P8	ARHGAP32	KDAEAGGSQSQTPGSTASSEPVSPVQEKL	S851;S852;S856	0.234790717	1.675
Q8BTI8	SRRM2	RQSHSESSPDGEVKS	S851	0.877199959	0.74
Q8BTI8	SRRM2	RQSHSESSPDGEVKS	S850;S851	0.981113925	0.904
E9QN14	SRGAP3	RSGGDTHSPPRG	S850	0.999517911	1.006
O55003	BNIP3	RAEIDSHSFGEKNSTLSEEDYIERR	S85;T/S/Y	0.992947731	0.948
Q9WV69	DMTN	RECSLSPKSTSPPPSPEVWAESRT	S85;S87;S/T	0.072247548	1.554
Q9WV69	DMTN	RSRECSLSPKS	S85;S87	0.925975894	0.894
Q9WV69	DMTN	RECSLSPKS	S85;S87	0.999199063	0.919
Q8BHG1	NRDC	RLGADESEEEGRS	S85	0.961481576	1.132
A2ARP8	MAP1A	RAPDSGAEVERE	S849	0.231694946	0.672
A0A0N4SVB5	PRRT3	RRGSQPDAELDGAGTSLLRG	S846	0.56413062	1.348
A2AUX5	DAB2IP	RQNSAGPQRR	S845	0.687910668	1.785
Q8BZ47	ZNF609	KTNSPAYSDISDAGEDGEGKV	S841;S845;S848	0.996686883	0.982
D3YZ21	D430041D05RIK	RDTAQDGSAIKT	S841	0.082517537	1.728
Q14B01	RNF113A2	KGAYCDLSSEEEEKAGNESLGVVYKS	S84;S85	0.872730693	0.995
Q14B01	RNF113A2	KGAYCDLSSEEEEKA	S84;S85	0.970390893	0.972
Q8R3P8	RNF113A1	KATYGGLSSEDENEPEGLGVVYKS	S84;S85	0.352354383	0.704
B7ZBV9	KCNQ2	KVRPYIAEGESDTDSDLCTPCGPPPRS	S837;T839;S841	0.135226461	1.272
O88703	HCN2	RTAAPSPDRRD	S834	0.993409593	1.175
O88737	BSN	RHDYVEDSSEGGLSPLPPQPPARA	S833;S834	0.048367555	1.456
Q60790	RASA3	RQQSEISTHSI-	S833	0.847138901	1.104
Q60668	HNRNPD	KIDASKNEEDEGHSNSSPRH	S83	0.496900988	1.567
A2AI69	PRKAR1A	RTDSREDEISPPPPNPVVKG	S83;T/S	0.488856153	1.503
P31324	PRKAR2B	KGVNFAEEPMRSDSENGEEEEAAEAGAFNAPVINRF	S83;S85	0.999447589	0.965
P31324	PRKAR2B	KGVNFAEEPMRSDSENGEEEEAAEAGAFNAPVINRF	S83;S85	0.575908349	1.295
E9PUD0	ZRANB2	RENVEYIEREESDGEYDEFGRK	S83	0.562904477	0.768
Q6ZWR6	SYNE1	RDTPASVDSIPLEWDHDYDLSRD	S8281;S8284	0.550937066	2.081
Q61687	ATRX	KEEDSSEDEKQGKK	S828;S829	0.344160734	0.374
P27546	MAP4	KSASADLSRS	S828	0.691675901	1.338
P14873	MAP1B	KELEAERSLMSSPEDLTKD	S825;S828;S829	0.948105026	0.899
Q5DQR4	STXBP5L	RSSSISSIDKDSKE	S821;S	0.992395963	1.177
Q80TJ7	PHF8	KDAEYIYPSLESDDDDPALKS	S820	0.438674716	1.32
Q60668	HNRNPD	KNEEDEGHSNSSPRH	S82;S83	0.952684799	1.088
E9QP00	TRA2A	RSRSYTPEYRRR	S82;S84;T86	0.995669121	1.113
E9QP00	TRA2A	RSRSYTPEYRR	S82;S84;T86	0.37824977	0.618
Q9D9K3	AVEN	RVEEDSDSETYGEENDEQGNFSRR	S82;S84	0.482821919	0.904
Q6ZPJ3	UBE2O	RLIHGEDSDSEGDDDGRG	S82;S84	0.971841937	0.919
Q3UHX0	NOL8	KLFDSSDDEDSDSKEDSTRF	S819;S820;S825	0.276253039	0.552
Q6PHU5	SORT1	KSGYHDDSDEDLLE-	S819	0.227611685	1.627
Q5DQR4	STXBP5L	RSSSISSIDKDSKE	S818;S819;S821	0.966619071	1.069
O88737	BSN	REQQDTAESSDDFGSQLRH	S817	0.956059248	0.981
O88737	BSN	REQQDTAESSDDFGSQLRH	S817;S818	0.960705223	1.081
Q5DQR4	STXBP5L	RSRSSSISSIDKDSKE	S815;S819;S	0.793314142	0.83
Q08509	EPS8	KISAAASDSGVESFDEGSSH-	S814	0.691391647	1.29
E9PW37	RASAL2	KSPSQDNTDSYFRG	S812	0.849121243	1.276
Z4YJT3	LARP1	RESPRPPAAAEAPAGSDGEDGGRRD	S81	0.84612964	0.876
O70166	STMN3	KDASLEELQKR	S81	0.564293269	0.81
Q1HKZ5	MAP3K13	KSGDDSSEEEGEVDSEVEFPRR	S809;S810	0.997439646	0.866
Q60790	RASA3	RYGSQEHPIGDKS	S809	0.280779939	0.738
A0A0A6YVS6	SYNGAP1	RSSPAYCTSSSDITEPEQKM	S808;T/S/Y	0.184609733	1.895
B9EJ86	OSBPL8	KGYSSPEPDIQDSSGSEAQSVKPSTRR	S807;S808	0.867217285	1.037
B9EJ86	OSBPL8	KGYSSPEPDIQDSSGSEAQSVKPSTRR	S807;S808;S810	0.327826551	1.649
F6X819	GAPVD1	RKDSDDERS	S801	0.936436854	0.638
A2AGQ2	MADD	KLASDSDAESDSRA	S800	0.571246141	1.214
F6Z9T5	R3HDM2	RQSSTDSELKS	S80	0.395227249	0.718
G3UYD1	DTNB	RSTSAGSTPTHGPQDSLSGVGGDVQEAFAQG-	S80;S83;T84	0.368948076	1.557
E9Q4Q2	SF1	RTGDLGIPPNPEDRSPSPEPIYNSEGKR	S80;S82	0.980207016	1.003
Q9JIS5	SV2A	RGEGAQDEEEGGASSDATEGHDEDDEIYEGEYQGIPRA	S80;S81	0.385780404	0.858
Q60668	HNRNPD	KIDASKNEEDEGHSNSSPRH	S80;S	0.147475822	1.379
D3YY81	MECP2	KAETSESSGSAPAVPEASASPKQ	S80	0.264886839	0.673
S4R224	BAG6	RTSPEPQRENASPAPGTTAEEAMSRG	S8;S17	0.559387982	0.834
Q7TSK3	PCDH8	KGGALREERPGAAGGGASAPGSPDETARG	S798;S802	0.937949798	1.038
A2AGQ2	MADD	KLASDSDAESDSRA	S798;S800	0.539338481	1.267
E9QN14	SRGAP3	KADSEASSGPLLDDKA	S797	0.329315132	0.768
E9QN14	SRGAP3	KADSEASSGPLLDDKA	S796;S797	0.354898576	0.499
B1ATR2	TEX2	RSPHRSPVQSAESSPTASKK	S795;S799;S/T	0.002109986	1.593
E9PZ19	IGSF9B	RAPSESSDDQGQPAAKR	S794;S797	0.422856163	0.707
E9PZ19	IGSF9B	RAPSESSDDQGQPAAKR	S794;S796;S797	0.376024636	0.904
E9QN14	SRGAP3	KADSEASSGPLLDDKA	S793;S796;S797	1	0.997
Q61165	SLC9A1	KEPSSPGTDDVFTPGSSDSPSSQRI	S790	0.961917712	1.291
O55003	BNIP3	RAEIDSHSFGEKNSTLSEEDYIERR	S79;S85;S88	0.913479391	0.938
A2AQN2	GGT7	RLPSSSSEMGSQDGSPLRETRK	S79;S83	0.087528297	2.135
A2A9P6	CDK11B	RHRSHSAEGGKH	S79;S81	0.769988496	1.16
B2B9E1	TRIQK	RLSTNIDSDLDLDED-	S79	0.962596297	1.023
P26369	U2AF2	KEEHGGLIRSPRH	S79	0.470267169	0.672
Q99NE5	RIMS1	RSRSVSPHRGDDQGRPRS	S788;S790	0.996097918	1.005
P97326	CDH6	KLADMYGGMDSDKDS-	S786	0.687326075	1.106
P97326	CDH6	KLADMYGGMDSDKDS-	S786	0.927817886	1.071
Q4JIM5	ABL2	RSNSTSSMSSGLPEQDRM	S785	0.165453832	0.573
B7ZBV9	KCNQ2	RDSDTSISIPSVDHEELERS	S785;S787;S790	0.588611228	0.866
A2A699	FAM171A2	RSSASELRRDSLTSPEDELGAEVGDEAGDKK	S785;T/S	0.999473636	1.226
A2A699	FAM171A2	RSSASELRRDSLTSPEDELGAEVGDEAGDKK	S785;T787;S788	0.063593475	1.51
A2A699	FAM171A2	RRDSLTSPEDELGAEVGDEAGDKKS	S785;T787;S788	0.998514617	1.132
A2A699	FAM171A2	RRDSLTSPEDELGAEVGDEAGDKK	S785;T787;S788	0.983122285	1.279
A2A699	FAM171A2	RRDSLTSPEDELGAEVGDEAGDKK	S785;T787	0.347161271	0.561
F8WHU6	CDH9	KLAEMYGGNDSDLN-	S785	0.169560427	1.473
Q61624	ZNF148	RAGMTSSPDATTGQTFG-	S784	0.210841909	1.243
O54774	AP3D1	RVDIITEEMPENALPSDEDDKDPNDPYRA	S784	0.955228497	0.958
P70408	CDH10	KLAEMYGGGESDKDA-	S784	0.88096019	0.989
P70408	CDH10	KLAEMYGGGESDKDA-	S784	0.653568334	1.337
B1AS06	DLGAP3	RSLPDSGRTSPCPRD	S783;T/S	0.133874202	1.569
P56399	USP5	RSAAESISESVPVGPKV	S783;S785	0.877901979	1.47
A2AEW9	GRIPAP1	KECVGSPDPDLEPGEAN-	S781	0.934104121	1.033
Q10470	MGAT3	RTPLYSHSPLLQPLSPSKA	S78;S85;T/Y/S	0.055501494	1.605
Q9EPR4	SLC23A2	KSSLAETLDSTGSLDPQRS	S78;S81	0.98567712	1.008
F6QK97	POLR3C	RRRSSDEDATGEPKA	S78;S79	0.932201224	1.181
O35609	SCAMP3	KLSPTEPRN	S78	0.510382653	0.806
Q6NZL0	SOGA3	KREGPIGGESDSEEVRN	S779	0.527869811	0.776
Q499E5	STOX2	RQQEPGGNQEASFDYYNVSDDDDSEEGANKN	S777;S782	0.163003097	0.614
A0A0J9YUN4	DNM1	RRSPTSSPTPQRR	S774;S778	0.778647795	0.553
Q8BTI8	SRRM2	RSLSGSSPCPKQ	S773;S775;S777	0.883478845	0.927
E9PUK6	SRRM1	RKSVSGSPEPAAKK	S772;S774	0.718988933	0.927
Q65Z40	WAPL	KVEEEDTGDPFGFDSDDESLPVSSKN	S77	0.632601837	1.188
D3YTM5	PRKAR1B	KSNSQCDSHDEEISPTPPNPVVKA	S77;S83	0.708781796	0.801
D3Z607	HMGN1	KQADVADQQTTELPAENGETENQSPASEEEKEAKSD-	S77;S85	0.80727993	1.626
O35126	ATN1	RSEEISESESEETSAPKK	S77;S79	0.100031465	1.77
Q3TA40	6430548M08RIK	RSSSNESFSSNQSADSAPDEETLALRE	S77;S/T	0.118696512	1.629
O35126	ATN1	RSEEISESESEETSAPKK	S77	0.689142656	0.92
A0A087WNZ7	TRIP12	RSASPDYNRT	S77	0.826948072	1.052
Q8BXR1	SLC7A14	KQNSEALIANDELDCSPE-	S769	0.832228039	0.978
Q8BXR1	SLC7A14	KHKQNSEALIANDELDCSPE-	S769	0.778693018	1.122
E9Q8K8	ZC3H4	KQDRENEEGDTGNWYSSDEDEGGSSVTSILKT	S767;S768	0.564177413	1.04
P28028	BRAF	RSASEPSLNRA	S766	0.197924931	1.773
A2ARP8	MAP1A	RELALSSPEDLTQDFEELKRE	S764;S765	0.996808945	1.007
E9Q905	CTNND1	RSQSSHSYDDSTLPLIDRN	S763	0.977413954	0.94
Q8CC35	SYNPO	RVASLSPART	S763;S765	0.486988067	1.38
Q68FM6	ELFN2	RHYYSGYSSSPEYSSESTHKI	S760;S761	0.316471681	1.528
G3X9K4	PPP6R2	RCSSPVDMDHSNAEGGQSPGPEKT	S760;S	0.588043451	1.4
O54774	AP3D1	RHSSLPTESDEDIAPAQRV	S760	0.16899893	1.283
A0A0N4SW58	C2CD5	KLLDWNSFNSDEPETRD	S76;S79	0.629547626	0.738
P60761	NRGN	RGGAGGGPSGD-	S76	0.92741185	0.881
Q61644	PACSIN1	KGPQYGSLERA	S76	0.996078545	0.939
Q8BXR1	SLC7A14	KHKQNSEALIANDELDCSPE-	S757;S769	0.026457871	1.334
E9PUK6	SRRM1	KRAASPSPQSVRR	S756;S758	0.389920682	0.655
O54774	AP3D1	RHSSLPTESDEDIAPAQRV	S755;T758;S760	0.100012503	1.244
O54774	AP3D1	RRHSSLPTESDEDIAPAQRV	S755;T758;S760	0.832739403	1.158
O54774	AP3D1	RRHSSLPTESDEDIAPAQRV	S754;S760	0.832407682	1.142
Q9JLM8	DCLK1	KAQPAPPELNSESEDYSPSSSETVRSPNSPF-	S751;S754	0.686031642	1.21
Q60700	MAP3K12	RGISSEEEEGEVDSEVELPPSQRW	S751;S752;S761	0.742774419	1.242
Q60700	MAP3K12	RGISSEEEEGEVDSEVELPPSQRW	S751;S752	0.990350185	0.976
P56399	USP5	RATNNSLERA	S751	0.712316641	0.916
Q9JM52	MINK1	KLDSSPVLSPGNKA	S750;S	0.445664801	1.355
Q80XU3	NUCKS1	KKDDSHSAEDSEDEKDDHKN	S75;S79	0.603179594	0.89
Q8JZQ9	EIF3B	RAKPAAQSEEETATSPAASPTPQSAERS	S75;S79	0.424310831	1.501
Q80XU3	NUCKS1	KDDSHSAEDSEDEKDDHKNVRQ	S75;S79	0.81719792	1.927
Q80XU3	NUCKS1	KDDSHSAEDSEDEKDDHKN	S75;S79	0.732386376	0.505
E9Q3M9	CRACDL	KSEVIAVEESGPVYDSEDELEESRG	S75	0.039317088	2.069
Q61214	DYRK1A	RQGADREESPMTGVCVQQSPVASS-	S748;S758	0.917123066	1.119
Q61214	DYRK1A	RQGADREESPMTGVCVQQSPVASS-	S748;S758	0.117873716	1.768
Q01853	VCP	RSVSDNDIRKY	S748	0.870261597	0.84
D3Z079	STXBP5	RSSSVTSIDKESRE	S747;S750;S/T	0.787239624	0.768
D3Z079	STXBP5	RSSSVTSIDKESRE	S747;S750	0.471868669	1.981
D3Z079	STXBP5	RSRSSSVTSIDKESRE	S746;S747;S750	0.350198034	1.458
Q7TME0	PLPPR4	RSNSPENTRN	S746	0.599998735	1.239
P19246	NEFH	KSPGEAKSPGEAKSPAEAKSPAEAKS	S745;S751;S757	0.705245	0.673
D3Z079	STXBP5	RSSSVTSIDKESRE	S745;S/T	0.983617012	1.112
Q8BJ42	DLGAP2	RSDVETATDSDTESRG	S745	0.278727285	1.231
Q6NZL0	SOGA3	RGSPRDSDAESDAGKK	S745;S749	0.488102482	0.602
E9PUK6	SRRM1	RRVSRTPEPKK	S743;T745	0.592007652	1.154
Q9WU42	NCOR2	RVGECSGPAAVNNSSDTESVPSPRS	S743;S747;S750	0.231165368	0.772
Q99NE5	RIMS1	RISDSDISDYEVDDGIGVVPPVGYRA	S742;S745	0.591442034	0.775
A2AGI2	NLGN3	RQEPLRQPSPQRG	S742	0.070340606	0.638
Q9JLM8	DCLK1	KAQPAPPELNSESEDYSPSSSETVRS	S742	0.981351374	1.018
F6Z9T5	R3HDM2	RTSSSRQSSTDSELKS	S74;S80;S/T	0.415534525	0.792
D3Z607	HMGN1	KQADVADQQTTELPAENGETENQSPASEEEKEAKS	S74;S77	0.200259337	0.683
Q9D2P8	MOBP	RATSPQRPKH	S74	0.595689518	1.45
G3UY56	HNRNPL	KISRPGDSDDSRS	S74	0.48212066	0.828
P20357	MAP2	RGHDLSPLASDILTNTSGSMDEGDDYLPPTTPAVEKM	S739;T/S/Y	0.028220811	1.512
Q80ZX8	SPAG1	RIQVQEVDGSSDEEPERPAEASATSAPARD	S739;S740	0.965811898	0.933
Q6GYP7	RALGAPA1	RSATTTGSPGTEKA	S739	0.653116815	1.328
P46460	NSF	REEGASPLDFD-	S739	0.764960017	0.808
Q6NXI6	RPRD2	RGPTSTSVDSIDGTPVRDERS	S738;T742	0.179709423	1.489
Q69ZX6	MORC2A	KRSLAVSDEEEAEEEAEKR	S737;S741	0.910336551	1.02
E9PV14	EPB41L1	RADSSDETDTSFAERS	S737;S738	0.878814792	1.287
Q99NE5	RIMS1	RSQRISDSDISDYEVDDGIGVVPPVGYRA	S736;S745	0.720057882	1.383
Q9JLM8	DCLK1	KAQPAPPELNSESEDYSPSSSETVRS	S736;S742	0.365750898	0.834
Q9JLM8	DCLK1	KAQPAPPELNSESEDYSPSSSETVRS	S736;S738;S742	0.752915569	1.088
Q3UHU5	MTCL1	RAPSPRDSDAESDAGKK	S733;S737	0.415335813	0.555
Q99KG3	RBM10	RGLVAAYSGESDSEEEQERG	S733;S736;S738	0.668215485	0.925
Q9JME5	AP3B2	KGGGSESEQSEEEDEKKKK	S731;S733;S736	0.427543713	0.367
Q9JME5	AP3B2	KGGGSESEQSEEEDEKKK	S731;S733;S736	0.22049064	0.543
Q9JME5	AP3B2	KGGGSESEQSEEEDEKK	S731;S733;S736	0.686451944	1.405
E9PUK6	SRRM1	RQSPSPSTRPIRR	S731;S733	0.170817991	0.396
Q3TA40	6430548M08RIK	RSSSNESFSSNQSADSAPDEETLALRE	S73	0.194024793	0.715
Q8BH50	8030462N17RIK	RDSSESQLASTESDKPTTGRV	S73;T74;S76	0.804831358	0.813
Q80XU3	NUCKS1	KKDDSHSAEDSEDEKDDHKN	S73;S75;S79	0.144179235	0.483
Q80XU3	NUCKS1	KDDSHSAEDSEDEKDDHKN	S73;S75;S79	0.148582969	0.372
A0A140LHX7	SRCIN1	KSPDPERSSPPMLSADDAEYPRE	S73;S/Y	0.232302396	1.427
B1ARU4	MACF1	RRGSDASDFDLLETQSACSDTSESSAAGGQGSSRR	S7295;S7310	0.952355555	1.27
H3BJY2	ASAP1	RQDEMDESDDDLDDKPSPIKKE	S729;S738	0.999603486	1.029
H3BJY2	ASAP1	RQDEMDESDDDLDDKPSPIKKE	S729;S738	0.743781188	1.161
H3BJY2	ASAP1	RQDEMDESDDDLDDKPSPIKK	S729;S738	0.998868785	0.971
H3BJY2	ASAP1	RQDEMDESDDDLDDKPSPIKK	S729	0.464726667	0.734
P81122	IRS2	KASSPAESSPEDSGYMRM	S728;S/Y	0.828791266	0.857
O35126	ATN1	KQEPAEEYEPPESPVPPARSPSPPPKV	S724;S731;S733	0.694491464	0.701
E9PUK6	SRRM1	RGASASPQGRQ	S723;S725	0.826948583	0.812
Q8BWS5	GPRIN3	RSISSDSSSSKK	S721;S723;S724	0.197918146	1.538
Q8BWS5	GPRIN3	RSISSDSSSSKK	S721;S723	0.540181361	0.597
A0A087WQ41	KCNMA1	RNSPNTSPKL	S720;S724	0.361715198	0.573
Q80U40	RIMBP2	RSLFLEQSSAGQYTNSDEEDGYASPEVKR	S720;S728	0.593226465	0.872
Q9JL04	FMN2	KSIQTSPTEEGRI	S720;T/S	0.876507865	0.945
P59648	FXYD7	KSELPSSAPGGGGV-	S72	0.56120716	0.887
A2AQN2	GGT7	RLPSSSSEMGSQDGSPLRE	S72;S83	0.999243269	0.915
P59648	FXYD7	KSELPSSAPGGGGV-	S72;S73	0.587622544	1.116
A0A0N4SWD0	SCRN1	KAQSPCFGDDDPAKK	S72	0.35311159	0.741
Q99KG3	RBM10	KLASDDRPSPPRG	S718;S723	0.995397187	0.973
B1AZP2	DLGAP4	RRDTDSDTQDANDSSCKS	S716	0.865991168	1.095
B1AZP2	DLGAP4	RDTDSDTQDANDSSCKS	S716	0.688185079	1.184
P08553	NEFM	KVKEKAEEEGGSEEEGSDRSPQESKK	S715;S720	0.975319508	1.184
P08553	NEFM	KEKAEEEGGSEEEGSDRSPQESKKE	S715;S723	0.779196565	0.598
P08553	NEFM	KEKAEEEGGSEEEGSDRSPQESKK	S715;S720;S723	0.563267726	0.528
P08553	NEFM	KAEEEGGSEEEGSDRSPQESKKE	S715;S720;S723	0.451722999	0.514
P08553	NEFM	KAEEEGGSEEEGSDRSPQESKK	S715;S720;S723	0.846240673	0.765
P08553	NEFM	KEKAEEEGGSEEEGSDRS	S715;S720	0.945328677	0.768
P08553	NEFM	KAEEEGGSEEEGSDRSPQESKK	S715;S720	0.563268183	0.481
P08553	NEFM	KEKAEEEGGSEEEGSDRSPQESKK	S715;S	0.8410023	0.642
P08553	NEFM	KVKEKAEEEGGSEEEGSDRS	S715	0.666719151	0.711
P08553	NEFM	KEKAEEEGGSEEEGSDRS	S715	0.498625505	0.477
P08553	NEFM	KAEEEGGSEEEGSDRSPQESKK	S715	0.740317997	0.796
Q8CHW4	EIF2B5	REAEEESSEDD-	S713;S714	0.779856698	0.808
B1AS06	DLGAP3	RHASEPQPGPRA	S712	0.114049098	1.881
E9PVU7	PDE4D	REWYQSTIPQSPSPAPDDQEEGRQ	S710;S712	0.611659257	0.881
D3YTM5	PRKAR1B	KSNSQCDSHDEEISPTPPNPVVKA	S71;S73;S83	0.961061895	1.148
D3YTM5	PRKAR1B	RQKSNSQCDSHDEEISPTPPNPVVKA	S71;S73;S77	0.971439941	1.083
G3UZ30	PPP1R11	RAFGESSTESDEDEEEGCSHKH	S71	0.422961821	0.676
P61982	YWHAG	KTSADGNEKK	S71	0.106222439	0.53
Q5SVL6	RAP1GAP2	KLSHASSSAGH-	S709	0.977500964	0.926
Q6ZQ18	EFR3B	RNSPEKEERV	S709	0.99895947	0.924
Q6ZPE2	SBF1	RALYLEPSDGVSPTQETGEAQSQDDERS	S706	0.238204836	1.173
G3UX48	PRRC2A	RERSDSGGSSSEPFERH	S704;S706	0.103790884	1.468
Q7SIG6	ASAP2	RLLHEDLDESDDDVDEKL	S704	0.000388046	0.531
Q7SIG6	ASAP2	RLLHEDLDESDDDVDEKL	S704	0.483091868	0.776
Q6IQX8	ZNF219	RAPSGETPPSPPLEEEGSPGLSRS	S702;S710	0.446680163	0.638
E9PUK6	SRRM1	KRHSPSPRPRA	S702;S704	0.803198334	0.919
Q3TUQ5	PNN	RSISESSRS	S701	0.919134724	1.201
A2ANP2	FAM219A	KGYSSLDQSPDEKPLVALDTDSDDDFDMSRY	S70;S87	0.605083837	1.115
Q8BNW9	KBTBD11	RASAAEGSEASPPSLRS	S70;S73	0.063776005	0.781
Q8BNW9	KBTBD11	RASAAEGSEASPPSLRS	S70	0.996260993	0.933
A0A0N4SW28	GNG12	KTASTNSIAQARR	S7;S10	0.673345733	1.571
D3Z7V9	TRIM3	KREDSPGPEVQPMDKQ	S7	0.354229825	0.78
G3UX50	DAXX	KTSVATQCDPEEIIVLSDSD-	S699;S701	0.908822572	1.166
Q61165	SLC9A1	KLDSPTLSRA	S697	0.931175604	0.792
Q8VHK1	CASKIN2	RSPSQESIGARS	S696;S699	0.012284254	0.605
Q8VHK1	CASKIN2	RSPSQESIGARS	S696	0.184515029	0.596
A0A0A0MQC7	MAPT	KSPVVSGDTSPRH	S696	0.166228969	0.788
E9Q9N7	ISLR2	RASYLESEKSYPARG	S694;S698;S701	0.957207247	0.891
Q810C1	SLITRK1	RVYDCGSHSLSD-	S693	0.555396694	1.252
A0A0A0MQC7	MAPT	KTDHGAEIVYKSPVVSGDTSPRH	S692;T/S/Y	0.827227299	0.924
A0A0A0MQC7	MAPT	KTDHGAEIVYKSPVVSGDTSPRH	S692;T/S/Y	0.154422639	1.399
A0A0A0MQC7	MAPT	KSPVVSGDTSPRH	S692;S696	0.346050052	0.587
Q9QYB8	ADD2	KTESVTSGPLSPEGSPSKSPSKK	S692;S696;S700	0.230366036	0.461
Q9QYB8	ADD2	KTESVTSGPLSPEGSPSKS	S692;S696	0.023998303	0.694
Q5U4C3	SCAF1	REVLYDSEGLSADERG	S691;S695	0.969522629	0.863
Q5U4C3	SCAF1	KREVLYDSEGLSADERG	S691;S695	0.388892552	0.696
Q91Z67	SRGAP2	RELEGPIYSRG	S691	0.968439553	1.026
Q99LI7	CSTF3	KRPNEDSDEDEEKG	S691	0.928749609	0.805
P97366	EVI5	RSDSNQYIRE	S689	0.073743109	1.917
Q5F2E7	NUFIP2	RIITYNEAMDSPDQ-	S689	0.990166339	1.018
H3BJU7	ARHGEF2	RADSDSSQKD	S689	0.739750205	0.553
E9PUD6	ZSCAN18	KALDAEGEDSSPASPQRQ	S689	0.709357126	1.045
A0A0A0MQC7	MAPT	KTDHGAEIVYKSPVVSGDTSPRH	S688;S692;T/S/Y	0.934546087	1.028
A0A0A0MQC7	MAPT	KTDHGAEIVYKSPVVSGDTSPRH	S688;S692;T/S/Y	0.783960569	1.067
E9Q9H0	DLG1	KHVTSNASDSESSYHEYGCSKG	S688;S690;S/T/Y	0.119661737	1.858
Q8CJ19	MICAL3	R-RKTSQSEEEEPPRS	S687;T/S	0.010971612	2.18
P63318	PRKCG	RSPTSPVPVPVM-	S687;T689	0.587026959	0.606
P63318	PRKCG	RSPTSPVPVPVM-	S687;T/S	0.50067647	0.673
A2A7F6	CLCN6	KSYPSSELRN	S687	0.518321557	1.335
Q8CJ19	MICAL3	RKTSQSEEEEPPRS	S685	0.868122659	1.462
Q8CJ19	MICAL3	RKTSQSEEEEPPRS	S685;S687	0.758014138	1.227
A2AR02	PPIG	KADREQSPVSKT	S685	0.874299608	0.855
E9PWE8	DPYSL3	RSNITSLS-	S683	0.978052245	0.91
Q7TME0	PLPPR4	RDSESCESLKDSFGSGDRK	S682;S685	0.782088621	0.774
Q9WTQ5	AKAP12	RKASSSDDEGGPRT	S682;S684	0.580151623	0.858
Q9WTQ5	AKAP12	RKASSSDDEGGPRT	S682;S683;S684	0.923646503	0.917
Q811P8	ARHGAP32	RNESEPSEMKA	S682	0.734865107	1.14
E9PWE8	DPYSL3	RSNITSLS-	S681;S683	0.646529193	0.777
P47708	RPH3A	RWHQLQNENHVSSD-	S680	0.265250422	1.373
O70311	NMT2	KSDSASDSQEIKI	S68;S70	0.995267173	1.233
Q8JZQ9	EIF3B	RAKPAAQSEEETATSPAASPTPQSAERS	S68;S79;T/S	0.526847633	1.202
G3UWX1	RFC1	RIINDSDSESEETVQVKN	S68;S70	0.95586848	0.912
Q8K4P8	HECW1	RSTSDTDLVTSDSRS	S68	0.049998134	1.586
B1AWC8	PDE4B	RSDSDYDLSPKSA	S68	0.442154933	0.805
F7AVI9	OXSR1	KTEDGGWEWSDDEFDEESEEGRA	S68	0.604691564	1.128
A0A0R4J087	SLC6A17	KVPSEAPSPMPTHRS	S679;S683	0.971713038	1.059
P47708	RPH3A	RWHQLQNENHVSSD-	S679;S680	0.998193496	0.996
Q9QYB5	ADD3	RTEEVLSPDGSPSKSPSKKK	S677;S681	0.21536007	0.605
A2AUK5	EPB41L1	KGPSSQEDESGGLEDSPDRGACSTPEMPQFESVKA	S677;S684;T685	0.6443828	0.7
Q9QYB5	ADD3	RTEEVLSPDGSPSKSPSKK	S677;S681	0.584067112	0.917
Q9QYB5	ADD3	RTEEVLSPDGSPSKSPSKK	S677;S/T	0.810194724	1.302
A2AUK5	EPB41L1	RDLKGPSSQEDESGGLEDSPDRGACSTPEMPQFESVKA	S677;S/T	0.098431802	4.154
A2AUK5	EPB41L1	KGPSSQEDESGGLEDSPDRGACSTPEMPQFESVKA	S677;S/T	0.514459811	0.798
A2AUK5	EPB41L1	KGPSSQEDESGGLEDSPDRG	S677	0.677702718	0.796
Q3UHJ0	AAK1	KSATTTPSGSPRT	S676	0.107582189	1.473
Q8VDP4	CCAR2	KLEETEVRSVASNQSEMEYSSLQDMPKE	S674;S677;S680	0.325693853	1.476
Q8VDP4	CCAR2	KLEETEVRSVASNQSEMEYSSLQDMPKE	S674;S677	0.262209256	1.246
O35071	KIF1C	RLYADSDSGEDSDKRS	S674;S676;S680	0.276374738	0.822
O35071	KIF1C	RLYADSDSGEDSDKR	S674;S676	0.295403202	0.809
Q9QYB5	ADD3	KSPERTEEVLSPDGSPSKSPSKK	S673;S677;S/T	0.309856886	1.969
Q9QYB5	ADD3	RTEEVLSPDGSPSKSPSKK	S673;S677;S681	0.344298216	1.425
Q9QYB5	ADD3	RTEEVLSPDGSPSKSPSKK	S673;S677;S681	0.669880709	0.688
Q9QYB5	ADD3	RTEEVLSPDGSPSKS	S673;S677	0.119761813	0.55
Q9ES97	RTN3	RETTGGAPTMSPDLEQEQLTIRA	S673	0.624712585	1.257
Q9ES97	RTN3	RETTGGAPTMSPDLEQEQLTIRA	S673	0.877571517	1.28
E9PUK6	SRRM1	RKSPSLSSKHQ	S672	0.85694633	1.255
E9PUK6	SRRM1	RKSPSLSSKHQ	S672;S674	0.643393504	0.908
Q8BPQ7	SGSM1	RLQSDSSSSTQVFESVDEVEQTEAEGRS	S670	0.991361969	1.126
G3UZ30	PPP1R11	RAFGESSTESDEDEEEGCSHKH	S67;S/T	0.563553336	0.797
Q3U9G9	LBR	KSGSISSSPSRR	S67;S69	0.660775381	1.238
A0A0R4J012	LRATD1	KGPPGCSPCPESPSRH	S67	0.956521938	0.798
Q8BP27	SFR1	RENPPSPPTSPAAPQPRE	S67;S71	0.997524291	0.983
Q8BNW9	KBTBD11	RASAAEGSEASPPSLRS	S67;S70;S73	0.235450112	1.556
Q8BNW9	KBTBD11	RASAAEGSEASPPSLRSDLRV	S67;S70;S	0.598906252	1.63
G3UZ30	PPP1R11	RAFGESSTESDEDEEEGCSHKH	S67;S68;S71	0.98298703	0.981
F6RPX5	ATAT1	RSSSLGNSPDRG	S67	0.603469625	0.831
Q7TMI3	UHRF2	KRPASDDECPGDSKV	S668	0.225439481	1.084
E0CXB9	CTNNA2	RTSVQTEDDQLIAGQSARA	S667	0.987471989	0.939
E0CXB9	CTNNA2	RSRTSVQTEDDQLIAGQSARA	S667;T670;S/T	0.061657951	1.595
Q8BJ42	DLGAP2	RGGLYNSMDSLDSNKA	S667;S670	0.745139395	1.092
Q8BJ42	DLGAP2	RGGLYNSMDSLDSNKA	S667	0.799775561	0.916
A2AUK5	EPB41L1	RDLKGPSSQEDESGGLEDSPDRG	S666	0.473121657	0.72
Q80YS6	AFAP1	RSGTSSPQSPVFRH	S666;S669	0.388126228	0.717
A2AUK5	EPB41L1	RDLKGPSSQEDESGGLEDSPDRG	S666;S671;S677	0.988849222	0.891
Q8VHJ5	MARK1	RRDPSEGEASGRA	S666	0.997344536	0.905
A2AUK5	EPB41L1	RDLKGPSSQEDESGGLEDSPDRG	S665;S666	0.420094778	0.665
Q61086	FZD3	RVIEEDGTSA-	S665	0.780942832	1.145
E0CXB9	CTNNA2	RSRTSVQTEDDQLIAGQSARA	S664;T670	0.772049097	1.119
Q9QXG2	CHM	KESTVLGDSEEPSE-	S664	0.853821406	1.076
A2AH75	KIF1B	RLDADSDSGDDSDKRS	S663;S665	0.740735814	0.873
O55143	ATP2A2	REFDELSPSAQRD	S663	0.330314186	1.149
A0A0R4J087	SLC6A17	KDISNLEENDETRF	S662	0.564825417	0.697
Q8BH50	8030462N17RIK	RRDSSESQLASTESDKPTTGRV	S66;S67;S/T	0.433738517	0.848
Q8BH50	8030462N17RIK	RRDSSESQLASTESDKPTTGRV	S66;S67	0.132287379	0.529
Q61029	TMPO	KGPPDFSSDEEREPTPVLGSGASVGRG	S66;S67	0.507158305	1.215
S4R1M9	OSBPL10	RSSPGSVAASPSGGGGRR	S66;S	0.995492872	1.059
Q7TPS5	C2CD5	RSQSESSDEVTELDLSHGKK	S659;S661;S662	0.969898579	1.084
Q3UMU9	HDGFL2	RLASESANDDNEDS-	S659;S661	0.591165884	0.963
Q7TPS5	C2CD5	RSQSESSDEVTELDLSHGKK	S659;S/T	0.373613626	1.26
Q3UMU9	HDGFL2	RLASESANDDNEDS-	S659	0.465408963	1.274
Q5XJE5	LEO1	KKYVISDEEEEEDD-	S659	0.359494076	0.76
Q08509	EPS8	RQNSSSSDSGGSIVRD	S658	0.541416589	1.393
Q3UHD9	AGAP2	RRGSDAEKRSLDSRG	S656;S	0.390402886	1.944
E9PUK6	SRRM1	RRVSHSPPPKQ	S655;S657	0.999984552	1.013
Q8R1F6	HID1	RSLEPESQQSSAENSPSDGESSQTWRE	S655	0.700669762	1.988
A0A087WQ31	CLASP1	RRQSSGSTTNVASTPSDSRG	S654;S655	0.40151521	1.539
Q8BY35	FGD2	RTPEGPDEEDVSD-	S654	0.357760199	0.814
Q62311	TAF6	KQEAGDSPPPAPGTPKA	S653;T660	0.066011397	0.63
E0CXB9	CTNNA2	RTPEELEDDSDFEQEDYDVRSRT	S653;S664	0.113881146	1.587
Q8K298	ANLN	RAESADSLGSEDRDLLYSIDAYRS	S653;S656	0.437740412	1.263
E0CXB9	CTNNA2	RTPEELEDDSDFEQEDYDVRS	S653	0.973546701	1.085
Q8BUJ9	LRP12	RSLFSVESDDTDTENERRD	S652;T655	0.837933418	1.17
Q7TQI8	TSPYL2	RSEVNSEDSDIQEVLPVPKA	S652;S655	0.989201837	1.053
Q8K3G9	APPL2	KYVLLNDQADDTGGSPSENRG	S651	0.891274331	0.97
Q3UHD9	AGAP2	RRGSDAEKR	S650	0.999219845	0.917
Q8BR63	FAM177A1	RVIHFVSGETMEEYSTDEDEVDGLDKK	S65;T66	0.048068924	0.446
O70166	STMN3	KSPSDLSPESPVLSSPPKR	S65;S68;S73	0.905286232	1.015
A7E1Z5	SLC4A4	RISENYSDKSDVENADESSSSILKPLISPAAERI	S65;S68	0.563697781	1.535
F6ZDJ1	TOM1L2	RGNSLAEQRK	S65	0.698664077	1.443
A0A087WS46	EEF1B2	KYGPSSVEDTTGSGAADAKDDDDIDLFGSDDEEESEEAKK	S65	0.64163179	0.784
A0A087WS46	EEF1B2	KDDDDIDLFGSDDEEESEEAKK	S65	0.164381368	0.623
Q8R1F6	HID1	RSLEPESQQSSAENSPSDGESSQTWRE	S648;S649;S653	0.999921035	0.964
A2AUK5	EPB41L1	RDKSDSETEGLVFARD	S648;S650	0.917678184	0.593
Q80Z38	SHANK2	KQSNVEDSPEKT	S648	0.191307769	0.624
Q61216	MRE11	KNYSETIEVDDSDEDDIFPTNSRA	S648	0.097777897	0.583
O54988	SLK	RATLEQPETDEVEQVSESNSIEELERL	S647	0.807199475	1.055
O70161	PIP5K1C	RSWVYSPLHYSARPASDGESDT-	S645;S655;S659	0.216367573	1.458
E9PUK6	SRRM1	RRASPSPPPKRR	S645;S647	0.237449253	1.532
Q9EPR4	SLC23A2	RSSDKDSQATV-	S644;T647	0.805324115	1.266
Q9R0L6	PCM1	RRSSLVDEAPEDEEFEQKI	S644;S645	0.131325267	0.576
A0A140T8S5	CHAMP1	KGQESSSDQEQVDVESIDFSKE	S641;S	0.525190662	0.849
A0A0R3P9D0	PLPPR3	KQPGMGPGSPVSDVDQEEPRF	S641;S644	0.79828849	0.875
A0A0R3P9D0	PLPPR3	KQPGMGPGSPVSDVDQEEPRF	S641;S644	0.929820531	1.104
P26231	CTNNA1	RTPEELDDSDFETEDFDVRS	S641	0.264256708	1.521
A0A0R3P9D0	PLPPR3	KQPGMGPGSPVSDVDQEEPRF	S641	0.886608587	0.947
G3X8T2	ZC3H18	RVQSQEETRSDEEDRASEPKS	S64;S71	0.878519813	0.769
A2A6Q2	CDC42EP4	READDESLDEQASASKL	S64	0.999901514	0.994
D3YYS7	RNMT	KEFGEDLVEQNSSYVQDSPSKKR	S64	0.827235767	0.977
D3YYS7	RNMT	KEFGEDLVEQNSSYVQDSPSKK	S64	0.372249347	1.252
A2AUK5	EPB41L1	RSLPELDRDKSDSETEGLVFARD	S639;S648	0.070232798	1.931
Q8CFC7	CLASRP	RQYSRQSRSPSPRY	S639;S641;S643	0.857492399	1.266
D3YZU5	SHANK1	RHYTVGSYDSFDAPSDYIIKE	S638;S641	0.815647136	1.1
Q8K3X4	IRF2BPL	RRNSSSPVSPASVPGQRR	S636;S638;S641	0.8204551	0.811
E9PWE8	DPYSL3	RGSPTRPNPPVRN	S635	0.237419378	0.776
P70175	DLG3	KGVTSNTSDSESSSKG	S632;S634	0.287743776	0.74
P70175	DLG3	KGVTSNTSDSESSSKGQEDAILSYEPVTRQ	S632;S634;S/T/Y	0.931615576	1.115
P70175	DLG3	KGVTSNTSDSESSSKG	S632	0.601009893	0.777
F8WGR0	ADD1	KEKSPPDQSAVPNTPPSTPVKLEEAGDGCAKE	S631;T641;S/T	0.999991631	1.007
E9Q6P5	TTC7B	RGSSLLDRT	S630	0.101800282	1.688
Q9WTQ5	AKAP12	KSATLSSTESTASGMQDEVRA	S630;S631	0.966004227	1.066
Q9WTQ5	AKAP12	KSATLSSTESTASGMQDEVRA	S630;S631	0.974456927	1.317
Q5XG69	FAM169A	KAVDSSSEEIEVEVPVVDRRN	S630;S631	0.999999848	1.06
Q5XG69	FAM169A	KAVDSSSEEIEVEVPVVDRRN	S630;S631;S632	0.991936073	0.93
Q5XG69	FAM169A	KAVDSSSEEIEVEVPVVDRR	S630;S631;S632	0.921210363	0.948
Q5XG69	FAM169A	KAVDSSSEEIEVEVPVVDRR	S630;S631	0.792718434	0.947
B1AWC8	PDE4B	RSDSDYDLSPKSA	S63;S68	0.959122435	0.856
B1AWC8	PDE4B	RESFLYRSDSDYDLSPKSA	S63;S68	0.298519304	3.981
Q3UHX2	PDAP1	KSLDSDESEDEDDDYQQKR	S63	0.271461752	1.394
E9Q6P5	TTC7B	KSCYNLTNPSDSGRGSSLLDRT	S629;S630	0.801862712	1.019
Q3UHK1	SLC2A13	RVKGSNYHLSDNDASDVE-	S629;S634	0.152911502	2.949
Q3UHK1	SLC2A13	KGSNYHLSDNDASDVE-	S629;S634	0.968078909	1.174
Q3UHK1	SLC2A13	KGSNYHLSDNDASDVE-	S629	0.588462298	1.18
Q3UGY8	ARFGEF3	RSDVSDIGSDNCSLADEEQTPRD	S628;S632	0.512430446	1.219
Q3UMU9	HDGFL2	RGGSSEELHDSPRDNSDPAKPGNERQ	S628;S629;S635	0.776719174	0.787
Q3UGY8	ARFGEF3	RSDVSDIGSDNCSLADEEQTPRD	S628	0.985847486	1.248
A0A0R4J194	CACNB1	RQGSWEDEEDYEEEMTDNRN	S627	0.999486531	1.092
A0A0R4J194	CACNB1	RQGSWEDEEDYEEEMTDNRN	S627	0.990488564	1.141
Q8VDP4	CCAR2	KRPSSGGEEEEKA	S626	0.514191412	0.617
P16014	CHGB	KADEFPDFYDSEEQMGPHQEANDEKA	S626	0.334134126	0.667
P16014	CHGB	KADEFPDFYDSEEQMGPHQEANDEKA	S626	0.963614548	0.995
Q8VDP4	CCAR2	KRPSSGGEEEEKA	S625;S626	0.766611374	0.925
E9PUK6	SRRM1	RRYSPSPPPKR	S624;S626	0.263762192	0.665
Q91YE7	RBM5	RGLVAAYSGDSDNEEELVERL	S624	0.6963581	1.256
E0CZD7	TNIK	RASNPDLRR	S623	0.984822773	0.944
A2ARP8	MAP1A	RTESSEALKA	S622	0.934083742	0.823
Q68FM6	ELFN2	RQLSADAAVSRK	S622	0.842851088	1.238
Q9Z2C9	MTMR7	KSSDPDLSVNSDQESGVEDLSCRS	S621	0.220620311	1.51
Q8R2P8	KARS	KKETAATTETPESTEASPSV-	S621;S/T	0.865391663	0.861
Q3UNH4	GPRIN1	KADSASPSPRK	S620;S622	0.269530832	2.042
A2TJV2	PALM3	KANEGAEFQAEDASPPGATVCVQDEPRS	S620	0.435889425	0.783
Q3TC52	TRIM46	REVLGQQGYIGHGGDPSSEPTSPASTPSTRS	S62;T/S/Y	0.995527924	0.995
A0A0N4SV69	WBP11	REVEEFSEEEDADDSDDSEAEKQSQKQ	S62;S70;S73	0.99478675	1.025
Q8QZS3	FLCN	RAHSPAEGASSESSSPGPKK	S62;S	0.576741691	1.208
Q922U1	PRPF3	KGDDDEESDEEAVKKT	S619	0.165168207	0.474
Q8K3I4	MYRIP	KGSLSSEENNQGVQEELKK	S618	0.999933921	0.986
Q9QYB8	ADD2	KAGTKSPAVSPSKT	S618;T/S	0.99970432	1.219
Q3UNH4	GPRIN1	KADSASPSPRKA	S618;S620;S622	0.993634525	0.901
O88485	DYNC1I1	RANRADSEEEGAVELAA-	S618	0.991526726	0.948
O88485	DYNC1I1	RADSEEEGAVELAA-	S618	0.999999558	0.952
B2RXC2	ITPKB	KLSSSSASSTGFSSSYDDSEEDISSDPERT	S617;S/T/Y	0.397669229	1.389
A0A140T8S5	CHAMP1	KDSQENSDAELSSSEYIRA	S617;S622	0.999159573	1.048
G5E8R4	PPP6R3	RIQQFDDGGSDEEDIWEEKH	S617	0.200051608	1.323
A2AEW9	GRIPAP1	RTQTGDSSSVSSFSYRE	S616;S617	0.848013101	1.166
Q9R069	BCAM	RGGSGGFGDEC-	S615	0.619022289	0.844
Q8CD76	KLC1	RNPGASPAEPLCVENDSSSLEDASTN-	S614	0.95537536	1.145
Q9QYB8	ADD2	KAGTKSPAVSPSKTSEDTKK	S614;S/T	0.220896027	0.812
Q9Z2C9	MTMR7	KSSDPDLSVNSDQESGVEDLSCRS	S613;S618	0.826918693	1.262
Q80X80	C2CD2L	RSDISERPSVDDVESETGSTGALETRS	S613	0.676513085	1.353
Q8BGC0	HTATSF1	RVLDEEGSEREFEEDSDEKEEEGDDDEEEVVYERV	S613;S621	0.352741932	0.78
Q80X80	C2CD2L	RSDISERPSVDDVESETGSTGALETRS	S613;S619;S623	0.845426187	1.05
Q80X80	C2CD2L	RSDISERPSVDDVESETGSTGALETRS	S613;S619	0.981477028	1.197
Q5XG69	FAM169A	KSQSEEQSEASSEHLEQFTQSAEKA	S613;S614	0.944188487	0.906
Q8BGC0	HTATSF1	RVLDEEGSERE	S613	0.37284313	0.708
A0A0R4J1E3	DBN1	KEGTQQASEGYFSQSQEEEFAQSEEPCAKV	S613	0.752699052	1.082
E9Q3M9	CRACDL	RDLSPSEGDVAPPKR	S612	0.994443664	1.167
D3YWV5	SEMA4A	RTSASDVDADNNHLGAEVA-	S612	0.999798781	1.071
Q9EPQ8	TCF20	RDEAASPGAKD	S612	0.808776912	0.631
Q5XJE5	LEO1	RIYSSDSDEGSEEDKAQRL	S611;S615;S/Y	0.118722814	0.768
A0A0R4J1E3	DBN1	KEGTQQASEGYFSQSQEEEFAQSEEPCAKV	S611;S613	0.043576873	1.612
Q5XG69	FAM169A	KSQSEEQSEASSEHLEQFTQSAEKA	S610;S613;S614	0.992715195	1.056
Q8BHS6	ARMCX3	RYNDWSDDDDDSNESKS	S61;S67	0.798218288	1.284
B0QZN5	VAMP2	RDQKLSELDDRA	S61	0.834518205	0.935
B0QZN5	VAMP2	KLSELDDRA	S61	0.578268007	0.702
O88935	SYN1	RQASQAGPGPRT	S605	0.769650088	1.704
Z4YJT3	LARP1	KNTFTAWSEEDSDYEIDDRDVNKI	S604;S608	0.570208977	1.536
Z4YJT3	LARP1	KNTFTAWSEEDSDYEIDDRD	S604;S608	0.530329992	0.599
D3YXZ3	KLC2	RTLSSSSMDLSRR	S603;S/T	0.152266363	1.558
P20357	MAP2	RGSAQESLDTISPKN	S603;S608	0.978636422	0.933
Q9JM52	MINK1	RSQSLQDQPTRN	S603	0.155792337	2.11
Q9QYB8	ADD2	KSTPASPVQSPSKA	S602;S606	0.183060427	0.324
Q9WVR4	FXR2	RTDGSISGDRQPVTVADYISRA	S602;S604	0.995505018	0.973
Q68FF6	GIT1	RHGSGADSDYENTQSGDPLLGLEGKR	S601;S605;Y/T/S	0.070039546	1.549
Q68FF6	GIT1	RHGSGADSDYENTQSGDPLLGLEGKR	S601;S605	0.900803195	0.995
Q68FF6	GIT1	RHGSGADSDYENTQSGDPLLGLEGKR	S601;S605	0.697665371	1.095
Q68FF6	GIT1	RHGSGADSDYENTQSGDPLLGLEGKR	S601	0.683494036	1.185
Q9QYC0	ADD1	KEKSPPDQSAVPNTPPSTPVKLEEDLPQEPTSRD	S600;T610;S/T	0.37070179	0.677
Q80TZ9	RERE	KQPTSPDGRASPINEDIRS	S600;T/S	0.238925049	0.656
P59648	FXYD7	RKADSRSESPTCKS	S60;S/T	0.754158884	0.715
Q3UHX2	PDAP1	KSLDSDESEDEDDDYQQKRK	S60;S63	0.371041521	4.766
Q3UHX2	PDAP1	KSLDSDESEDEDDDYQQKR	S60;S63	0.81292238	1.137
Q3UHX2	PDAP1	KKSLDSDESEDEDDDYQQKRK	S60;S63	0.207134994	4.108
Q3UHX2	PDAP1	KKSLDSDESEDEDDDYQQKR	S60;S63	0.981886602	1.06
P59648	FXYD7	RSESPTCKS	S60	0.822115571	0.833
Q9D4F2	PLPP6	RASDSPVHRR	S60	0.454470996	1.213
Q3UHX2	PDAP1	KSLDSDESEDEDDDYQQKRK	S60	0.33914307	2.822
P60710	ACTB	KRDSYVGDEAQSKR	S60	0.887027325	0.789
F6U5V1	LARP1B	KLDGPTENISEDEAQSSSQRK	S60	0.265994932	0.791
Q3UHX2	PDAP1	KKSLDSDESEDEDDDYQQKR	S60	0.77686993	0.804
Q5EBP8	HNRNPA1	KSESPKEPEQLRK	S6	0.19176851	0.6
Q9D2C2	SAAL1	RNPSPPPPTCGSEDEEDLGGGDRI	S6;S14	0.975490961	0.927
Q0PHV7	DACT3	RAFSFPVSPERG	S6;S10	0.737248965	1.148
P20357	MAP2	RSTELGSDYYELSDSRGSAQESLDTISPKN	S599;S603;S608	0.251645983	1.291
P20357	MAP2	RSTELGSDYYELSDSRGSAQESLDTISPKN	S599;S608	0.347671677	0.842
G3X932	ARHGAP39	RAFSEDEALAQQDSKH	S599	0.623488028	1.278
Q8BGD9	EIF4B	KYAALSVDGEDEDEGDDCTE-	S597	0.749135865	1.135
Q9ES97	RTN3	KYVEDTDGSSPEDLMAVLTGAEEKG	S596;S597	0.910285753	0.913
Q9D1T0	LINGO1	RKSDAGISSADAPRK	S596;S	0.916868546	0.884
Q8BLH7	HIRIP3	RDIISSDGDSS-	S596;S	0.355045335	0.667
O08599	STXBP1	KTDEEISS-	S594	0.684470097	0.774
Q5U3K5	RABL6	RFPVREDLSDVTDEDTGPAQPPPPSKL	S594;T597	0.997444424	0.897
E0CZD7	TNIK	RTTSISPALARK	S594;S596	0.661551759	1.283
Q5SVL6	RAP1GAP2	KSETSSNPSSPEICPNKE	S594	0.012476338	0.566
B5TVM2	ILDR2	KAGASEGEDEDDAADEDALPPYSELELSRG	S594	0.95735538	1.08
O08599	STXBP1	KLNKTDEEISS-	S593	0.056847208	1.631
Q5SVL6	RAP1GAP2	KSETSSNPSSPEICPNKE	S593;S/T	0.313959754	0.654
Q5SVL6	RAP1GAP2	KSETSSNPSSPEICPNKE	S593;S594;S/T	0.685804473	0.895
E9PUK6	SRRM1	RRSPTPPPRR	S591;T593	0.99453613	0.831
E9PUK6	SRRM1	RRRSPTPPPRR	S591;T593	0.622178404	0.788
Q8R0S4	CACNB4	RQGSADSYTSRPSDSDVSLEEDREAIRQ	S59;S64	0.017621618	0.578
A0A0R4J194	CACNB1	RQGSAESYTSRPSDSDVSLEEDREALRKE	S59;S68;S/T/Y	0.819824824	0.777
E9Q942	SMIM13	RELVGDTGSQEGDNEQPSGSETEEDPSASPQKIRS	S59;S61;S70	0.837384668	1.798
J3QK46	TMEM200C	RLDCEDVTDPSTEHSSPEGPSPGPTRA	S589;S590	0.995382475	1.1
J3QK46	TMEM200C	KRLDCEDVTDPSTEHSSPEGPSPGPTRA	S589;S590	0.999777436	0.78
Q5DQR4	STXBP5L	RSLSGSTNTVSSEGVTKD	S588;S590;T595	0.911997369	0.994
Q69ZW3	EHBP1	KVGNYETDTNSSVDQEKF	S588	0.995947212	1.071
Q61361	BCAN	RELETPSEEKSGRT	S587	0.899804696	1.289
Q61361	BCAN	RELETPSEEKS	S587	0.164489205	0.59
Q80Z38	SHANK2	RELDRFSLDSEDVYSRS	S586;S589	0.99694635	0.907
E9Q3I4	ITSN1	KQRSLEAARL	S586	0.356949852	1.467
Q9QYC0	ADD1	KQKGSEENLDETRE	S586	0.514854963	1.266
Q9QYC0	ADD1	KGSEENLDETRE	S586	0.984579286	1.096
G3X9Y1	SYT3	KGLSEKENSE-	S586	0.389745145	1.532
Q80XU8	LRFN4	RSCSLDLGDTGGCYGYARR	S585	0.807356227	1.121
Q9WTQ5	AKAP12	KGPSEAPQEAEAEEGATSDGEKKR	S584	0.509555687	0.674
Q9WTQ5	AKAP12	KGPSEAPQEAEAEEGATSDGEKK	S584	0.994401181	1.166
P20357	MAP2	RSTELGSDYYELSDSRG	S583	0.723803604	0.902
P35564	CANX	KAEEDEILNRSPRN	S582	0.336387472	0.677
E9PYI7	LMO7	REDSVVAETQLASHSPEEQRL	S580	0.880219167	0.985
Q80XU3	NUCKS1	RRSGKNSQEDSEDSEEKDVKT	S58;S61;S	0.84133216	0.815
Q80XU3	NUCKS1	KNSQEDSEDSEEKDVKTKK	S58;S61	0.783177756	1.784
Q80XU3	NUCKS1	KNSQEDSEDSEEKDVKT	S58;S61	0.147786343	0.517
Q80XU3	NUCKS1	KNSQEDSEDSEEKDVKT	S58;S61	0.22492004	0.58
Q80XU3	NUCKS1	KNSQEDSEDSEEKD	S58;S61	0.488723434	0.635
Q80XU3	NUCKS1	KNSQEDSEDSEEKDVKT	S58	0.960234966	1.064
Q80XU3	NUCKS1	KNSQEDSEDSEEKD	S58	0.427066353	0.735
A0A0R4J0U5	ABCD2	KAEAYSPAENRE	S58	0.952792597	0.815
A2AUK5	EPB41L1	RAPESDTGDEDQDQERDAVFLKD	S578;T580	0.197633942	2.022
A2AUK5	EPB41L1	RAPESDTGDEDQDQERDAVFLKD	S578	0.51414377	1.324
Q3UTJ2	SORBS2	RGLLHGWSQSSTEEVPRD	S574;S/T	0.27205983	1.601
B2RUJ5	APBA1	RSNSQENVEASHPSQDGKR	S573	0.213439463	0.649
Q80U22	RUSC2	RASVGDSSQEFSPIQEAQQDRA	S572;S	0.99825362	1.066
F6RPM4	4932438A13RIK	RSSRSLDQDSPSKK	S571;S576	0.999996118	0.982
E9Q3M9	CRACDL	RDMSPSEGDVAPPKK	S570	0.20084596	0.646
A0A140LHW2	ARHGAP33	KTPASPVERR	S570	0.876424118	1.095
H7BX36	DCLK1	KVCSSMDENDGPGEEESEEGFQIPATITERY	S57	0.06751725	1.45
H7BX36	DCLK1	KVCSSMDENDGPGEEESEEGFQIPATITERY	S57	0.013125946	1.83
Q3UHX2	PDAP1	KKSLDSDESEDEDDDYQQKR	S57;S60;S63	0.825478069	0.749
P70303	CTPS2	KLPYSDGYSDASDDSFPEAKL	S568;S571	0.993603092	1.106
O70293	GRK6	RQDCCGNCSDSEEELPTRL-	S566;S568	0.952571245	0.822
A2AUK5	EPB41L1	REGSEEKV	S564	0.837935121	0.929
P35564	CANX	KSDAEEDGVTGSQDEEDSKPKAEEDEILNRS	S563	0.392178173	1.525
P35564	CANX	KSDAEEDGVTGSQDEEDSKPKA	S563	0.284736108	0.579
E9Q5C9	NOLC1	KAAKESEEEEEEEETEEKK	S563	0.990068891	0.873
Q64332	SYN2	RSSANEDEAKA	S562	0.890869904	0.801
Q9EP53	TSC1	KQAFTPIDPPSGSADVSPAGDRDRQ	S562;S/T	0.659076593	1.622
P43006	SLC1A2	KSADCSVEEEPWKR	S562	0.933495039	0.751
Q3UN16	GPR162	RRCSLTGSEGSSRA	S561;T/S	0.227650146	2.488
Q80U49	CEP170B	RKQEEDDSLSDAGTYTIETEAQDQEVEEARRM	S561;S563	0.261141301	1.734
Q80U49	CEP170B	RKQEEDDSLSDAGTYTIETEAQDQEVEEARR	S561;S563	0.015484861	1.715
E9PUK6	SRRM1	RRSPSPPPARR	S561;S563	0.737330846	0.938
E9Q616	AHNAK	KGHYEVTGSDDEAGKL	S5607	0.486154493	0.809
Q3TZK9	ZFP638	KSYRSASPERT	S560;S562	0.451269139	1.324
Q8C996	TMEM163	RISESGQFSDGLEDRG	S56;S60	0.159531261	1.318
O35344	KPNA3	KRNVPQEESLEDSDVDADFKA	S56;S60	0.08170001	1.63
P59648	FXYD7	KADSRSESPTCKS	S56;S58	0.798081641	0.812
A0A0R4J0D5	MON1A	RSYEDLTELEDRE	S56	0.958075266	0.75
O35344	KPNA3	RNVPQEESLEDSDVDADFKA	S56	0.997719611	1.059
V9GWV7	MLIP	KAEYVFIVDSDGEDEATCRQ	S56	0.978601156	1.089
Q8K3V7	MINAR1	KSDCDSSPEHHLAKI	S559;S560	0.975967265	1.167
Q8BTI8	SRRM2	RRGRSHSRSPATRG	S559;S561;S563	0.158666721	1.855
Q8CI71	VPS50	KSAYQDYDSDSDVPEELKRD	S559;S561	0.997049841	1.175
Q8CI71	VPS50	KSAYQDYDSDSDVPEELKR	S559;S561	0.943492107	0.965
F8WIG2	BEGAIN	RVQLCGAGSSPEPEHGSRE	S559;S560	0.359216515	0.608
Q99KI0	ACO2	RVDVSPTSQRL	S559	0.853991509	1.125
Q8CI71	VPS50	KSAYQDYDSDSDVPEELKRD	S559	0.461839708	0.778
B1AS06	DLGAP3	RISITAQSSTDSAHESFTAAEGPARR	S558;S559;S562	0.041097223	1.693
A2ARP8	MAP1A	RADSKESLKA	S557;S560	0.98729402	0.751
A2ARP8	MAP1A	RADSKESLKA	S557	0.984222844	0.937
A0A0A0MQD5	SHANK3	KAHSPQGEGEIPLHRG	S557	0.979042932	0.876
Q03517	SCG2	KEHLGPGSSQEMERL	S556	0.256158	0.529
E0CZD7	TNIK	RQNSDPTSENPPLPTRI	S556	0.65083789	1.307
Q03517	SCG2	KEHLGPGSSQEMERL	S556	0.153039076	0.442
B1AQX6	SRCIN1	KDSGSSSVFAESPGGKA	S556	0.089660091	0.785
B1ARU4	MACF1	REAEEELAASGGQSPTGEQIPQFQQRQ	S5550	0.588211264	0.829
O70161	PIP5K1C	RTQSSGQDGRPQEEPHAEDLQKI	S555	0.956479149	1.118
Q5SVL6	RAP1GAP2	RLHSGSEGQGDSRT	S555	0.970296577	1.375
O70161	PIP5K1C	RTQSSGQDGRPQEEPHAEDLQKI	S554	0.554606562	1.311
P35564	CANX	KQKSDAEEDGVTGSQDEEDSKPKA	S553;T561;S563	0.855350836	0.717
P35564	CANX	KQKSDAEEDGVTGSQDEEDSKPKAEEDEILNRS	S553;T/S	0.774803962	1.17
P35564	CANX	KQKSDAEEDGVTGSQDEEDSKPKA	S553;T/S	0.403531927	0.488
P35564	CANX	KQKSDAEEDGVTGSQDEEDSKPKA	S553;S563	0.998140651	2.23
P35564	CANX	KQKSDAEEDGVTGSQDEEDSKPKA	S553	0.289560414	0.51
Q14B80	KCNC2	RSVLSGDDSTGSEPPLSPPERL	S552;S557;S/T	0.999099335	0.999
A2AU89	TP53BP1	RTEEDRENTQIDDTEPLSPVSNSKL	S552	0.070767153	0.705
P08553	NEFM	KEGSSEKDEGEQEEEEGETEAEGEGEEAEAKEEKK	S550;S551	0.67147534	1.116
Q5SVQ0	KAT7	RLSQSSQDSSPVRN	S55;S	0.923128901	1.324
J3KMQ6	5730455P16RIK	RKLTQNRGDSDDGRS	S55	0.055168872	1.43
Q569Z6	THRAP3	RSYSPAHNRE	S55	0.895775981	0.811
B1AQX6	SRCIN1	KDSGSSSVFAESPGGKA	S547;S556	0.517938754	0.665
Q9WV92	EPB41L3	RTDTAADGETSATESDQEEDAEIKA	S547	0.106690506	0.468
E9Q852	AFDN	RLDSDRVSSASSTAERG	S546;S547	0.78469342	1.26
Q61361	BCAN	REVGGETGSPELSGVPRE	S546	0.966850175	0.973
O89032	SH3PXD2A	KEAEENPVGACESQGSPLKV	S546	0.53566174	1.151
A0A067XG53	CASK	RTQSSSCEDLPSTTQPKG	S545;S/T	0.340723048	1.95
Q80W00	PPP1R10	KLIPLDEECAMDETPYVETLEPGGSGGSPDGAGGSKL	S545	0.778020346	1.1
A0A067XG53	CASK	RTQSSSCEDLPSTTQPKG	S545	0.873626062	1.277
Q80TL0	PPM1E	RVDSFTDRT	S545	0.922668185	0.746
Q9WV92	EPB41L3	RTDTAADGETSATESDQEEDAEIKAQDLDKT	S543;T/S	0.967354072	1.157
Q9WV92	EPB41L3	RTDTAADGETSATESDQEEDAEIKA	S543;T545;S547	0.428887266	0.581
Q9WV92	EPB41L3	RTDTAADGETSATESDQEEDAEIKA	S543;T545	0.58804587	0.766
Q9WV92	EPB41L3	RTDTAADGETSATESDQEEDAEIKAQDLDKT	S543;T545	0.998291597	0.837
Q8BFT9	SVOP	RGTNSAGVPRSDSGSQE-	S542;S544;S546	0.963875676	0.861
D3YZU5	SHANK1	RDGPAGGTGGSGGPGGSLGSRG	S540	0.738942021	1.185
Q8CHW4	EIF2B5	RAGSPQLDDIRV	S540	0.999930641	1.039
Q80XU3	NUCKS1	RSGKNSQEDSEDSEEKDVKT	S54;S58;S61	0.986323863	1.149
Q80XU3	NUCKS1	RSGKNSQEDSEDSEEKDVKT	S54;S58	0.999379957	1.071
Q80XU3	NUCKS1	RSGKNSQEDSEDSEEKDVKT	S54;S61	0.351280916	1.677
Q80XU3	NUCKS1	RSGKNSQEDSEDSEEKDVKT	S54;S58;S61	0.422876562	0.779
Q8K070	SAMD14	RLRDSASSAEDGEGSDGPGGKV	S54;S56	0.378186927	2.549
Q8K070	SAMD14	RLRDSASSAEDGEGSDGPGGKV	S54;S56;S57	0.35240257	1.477
Q8C996	TMEM163	RISESGQFSDGLEDRG	S54	0.132570714	1.695
Q3UN16	GPR162	RRLSLGSPDSRA	S539;S542	0.022486126	1.997
Q8BJ13	ADGRB3	RSETGSTISMSSLERR	S538;S541	0.041944069	2.408
Q8BHE4	TMEM108	REIQSLETSEDQLSEPRS	S538	0.976251822	1.163
Q6P5F6	SLC39A10	KQSTEESTIGRK	S537	0.943131993	1.061
Q6NS60	FBXO41	RVERGSPSRS	S536	0.713975311	1.272
Q9EQF6	DPYSL5	RDLHESSFSLSGSQIDDHVPKR	S534;S536;S	0.995869154	0.998
Q9EQF6	DPYSL5	RDLHESSFSLSGSQIDDHVPKR	S532;S534;S	0.58748087	1.353
Q9QYB8	ADD2	RSPSTESQLMSKG	S532	0.66590643	1.288
Q9WV92	EPB41L3	KTDSERTDTAADGETSATESDQEEDAEIKA	S531;T/S	0.413309091	1.431
O35927	CTNND2	RSPSIDSIQKDPRE	S531;S534	0.451004197	1.995
Q3UPL0	SEC31A	KDSDQVAQSDGEESPAAEEQLLGERI	S531	0.404921639	0.886
Q569Z6	THRAP3	RSRSYSPAHNRE	S53;S55	0.999997564	0.964
Q5SSL4	ABR	KGPPEGSETMPYIDESPTMSPQLSARS	S53;S57	0.638550696	0.951
Q5SSL4	ABR	KGPPEGSETMPYIDESPTMSPQLSARS	S53;S57	0.603547068	1.284
Q80TZ9	RERE	KNYAESDHSEDEDNDNNSATTEESNKKS	S53;S56	0.525562385	1.365
F8WHJ1	FAM160A2	RSPGLTASPTSSPSRR	S529;S/T	0.438865033	1.203
P56480	ATP5F1B	KLAEEHGS-	S529	0.341605547	0.647
B1AWN6	SCN2A	RKSASEDSIRK	S528;S531	0.613126953	0.721
B1AWN6	SCN2A	KSASEDSIRKK	S528;S531	0.998396335	1.066
Q8BFW6	ENTPD3	RSENAFDQAVDSD-	S528	0.838817835	1.071
B1AWN6	SCN2A	KSASEDSIRK	S528	0.631050642	0.732
F8WIG2	BEGAIN	RAGGDLSLSPSRS	S527;S529	0.657029026	1.234
Q3UPL0	SEC31A	KDSDQVAQSDGEESPAAEEQLLGERI	S526;S531	0.986319123	0.902
Q8K212	PACS1	RTNSSDSERSPDLGHSTQIPRK	S526;S527	0.420057442	1.438
Q8K0B2	LMBRD1	KSVIEGVDEDSDLSDDEPSAYSA-	S525;S528	0.611908229	0.829
Q8K0B2	LMBRD1	KKSVIEGVDEDSDLSDDEPSAYSA-	S525;S528	0.83948619	0.989
Q80Z96	VANGL1	RLQSETSV-	S525	0.912753137	1.112
Q61074	PPM1G	KLEEALSTEGAEDTGNSDKK	S524	0.20359982	1.602
A2APX8	SCN1A	KEQSGGEEKDDDEFHKSESEDSIRRK	S523;S528;S	0.12106998	1.846
A2APX8	SCN1A	KEQSGGEEKDDDEFHKSESEDSIRR	S523;S525;S528	0.92778085	1.282
F6R6F1	REPS1	RSSSLDMNRT	S521	0.891841947	1.063
Q8CD76	KLC1	RSRESLNMDVVKY	S521;S524	0.981342866	0.855
F6R6F1	REPS1	RSSSLDMNRT	S521	0.002448767	1.377
P20357	MAP2	KVTSEPEAVSERR	S520	0.999999188	1.029
P43006	SLC1A2	KTQSIYDDKN-	S520	0.267844406	0.521
Q9R0N7	SYT7	RYKNSLETVGTPDSGRG	S52;T58;S61	0.516099471	0.653
Q9R0N7	SYT7	RYKNSLETVGTPDSGRGRG	S52;T58;S61	0.91129003	1.005
Q9R0N7	SYT7	KNSLETVGTPDSGRGRG	S52;T58;S61	0.43901477	0.606
Q9CQU1	MFAP1A	KRPDYAPMESSDEEDEEFQFIKK	S52;S53	0.51679658	0.934
E9Q2K0	RELL2	RGSEPDDAQLQPPEDDDVNEDTVERI	S52	0.946226132	1.044
Q8JZP2	SYN3	RSTSQQGEEPQKS	S519	0.275442789	1.359
Q6P5F7	TTYH3	KYLATSQPRPDSSGSGH-	S519;S522	0.373958798	1.408
P70302	STIM1	RDLTHSDSESSLHMSDRQ	S519;S521	0.185763064	1.382
D3YXZ3	KLC2	RDVAGPQSESDLEESGPAAEWSGDGSGSLRR	S516	0.999558211	0.856
Q3U1T9	DENND1B	RASKISSEDGEETRA	S516;S517	0.915590239	1.172
Q6PAM1	TXLNA	KEQGVESPGAQPASSPRA	S515	0.218408238	0.755
Q8BRU6	SLC18A2	KMYTQNNVQPYPVGDDEESESD-	S514;S516	0.975760262	1.015
P56564	SLC1A3	RDVEMGNSVIEENEMKK	S512	0.742384923	0.722
P56564	SLC1A3	RDVEMGNSVIEENEMKK	S512	0.667112169	0.81
Q8R1Q8	DYNC1LI1	RKPASVSPTTPTSPTEGEAS-	S510;T512;T515	0.39180993	1.643
Q5U4C3	SCAF1	RSGDPAPPDSPSWEAKK	S510;S518	0.563599066	1.097
Q8CH77	NAV1	RERPESCDDASKG	S510	0.872355073	1.025
Q14BI1	SLC24A2	KATETAEEEDDQPLSLSWPTNTRK	S510	0.245917195	1.412
D3Z0Y4	ABLIM2	KETRTSSESIVSVPASSTSGSPSRV	S51;T/S	0.940593467	1.129
Q6DFW4	NOP58	KEEPLSEEEPCTSTAVPSPEKK	S509;S521	0.230525879	1.382
Q6P9J5	KANK4	RIEEEGSEQEGGQEEGAGGLSRA	S509	0.747156981	0.646
Q9D415	DLGAP1	KGCSQDDECVSLRS	S509	0.559637835	0.769
Q8VD37	SGIP1	RAESTSSISSTNSLSAATTPTVGSSRG	S508;S/T	0.838870155	1.239
Q9ESX5	DKC1	KVVEEMSE-	S508	0.443474759	1.777
O08553	DPYSL2	RGLYDGPVCEVSVTPKT	S507;T509	0.342432051	1.333
E9Q3M9	CRACDL	XRDMSPPEGDVAPPKK	S507	0.977582533	0.891
E9Q3M9	CRACDL	XRDMSPPEGDVAPPKK	S507	0.911858983	1.125
B7ZBV9	KCNQ2	RQNSEEASLPGEDIVEDNKS	S507	0.866820901	1
Q7TT28	REXO1	RALSHAELFGDESEEEDSSLGAGAPRV	S505;S514	0.937081875	1.078
Q8BTI8	SRRM2	RGHSRSRSPQWRR	S503;S505;S507	0.73617274	1.084
G3UYN4	BRSK2	KVATSYESSL-	S503	0.826866826	1.112
F8WIG2	BEGAIN	KADSFSEGDDLSQGHLAEPCFLRA	S502;S504;S510	0.301174441	1.583
Q69ZX8	ABLIM3	RRFSSGGEEEDFDRS	S502;S503	0.142460581	0.8
Q69ZX8	ABLIM3	RRFSSGGEEEDFDRS	S502	0.386385785	0.762
P70315	WAS	RVIHSSDEGEDQTGEDEEDDEWDD-	S501;S502	0.442279187	1.291
P19246	NEFH	KEEEEGAAATSPPAEEAASPEKETKS	S500;S508	0.595103562	0.494
P59808	SASH1	KAGGSVESLRS	S500	0.818586787	0.926
Q9DBC3	CMTR1	KRASATSLSGSDSETEGKQ	S50;S52	0.543433545	0.723
A0A0A0MQC7	MAPT	KESPPQPPADDGAEEPGSETSDAKS	S50	0.047980031	2.026
A0A0A0MQC7	MAPT	KESPPQPPADDGAEEPGSETSDAKS	S50;S53	0.794595214	0.878
E9Q942	SMIM13	RELVGDTGSQEGDNEQPSGSETEEDPSASPQKI	S50;S/T	0.995849219	0.804
Q924N4	SLC12A6	RFSSRESVPETSRS	S50;S/T	0.652673932	1.23
A2A9S0	ELAVL4	RNCPSPMQTGAATDDSKT	S50	0.702848897	0.629
Q64707	ZRSR1	RALEAPPEEDDDVSANEELAERL	S50	0.78315567	1.09
A0A1B0GQW2	CYTH2	RADADAGPAGGTAPDSPRA	S50	0.983390686	1.245
O88485	DYNC1I1	KKEPVQDDSDLDRK	S50	0.788631284	0.911
P20065	TMSB4X	KETIEQEKQAGES-	S50	0.899371735	1.331
Q6NVE8	WDR44	KEAENTANQAGNESPVQELRQ	S50	0.998874388	0.942
E9PUA3	IQSEC1	KETRNSWDSPAFSNDVIRK	S499;T/S	0.950293761	1.163
E9Q0V6	NHSL2	RSLSVPTDSGVTSVDYDEEQKT	S499;S508	0.536381464	0.746
Q9DBR1	XRN2	RKAEDSDSEPEPEDNVRL	S499;S501	0.096841899	1.46
Q9DBR1	XRN2	KRKAEDSDSEPEPEDNVRL	S499;S501	0.964083273	1.75
Q71M36	CSPG5	KFCDTPRVSSPHARA	S497;T/S	0.839439363	1.099
Q8BGD9	EIF4B	RSQSSDTEQPSPTSGGGKV	S497;S498;S504	0.999746079	0.978
Q8BGD9	EIF4B	RSQSSDTEQPSPTSGGGKV	S497;S498	0.801553647	0.877
Q5EG47	PRKAA1	RSGSISNYRS	S496	0.093201987	2.265
Q5NCR9	NSRP1	KGSEQERPPEAVSKF	S495;S505	0.188616668	0.534
Q8BGD9	EIF4B	RSSNPPARSQSSDTEQPSPTSGGGKV	S495;S497;S504	0.428199864	0.636
A0A0R4J0D3	STT3B	KRENPPVEDSSDEDDKRN	S495;S496	0.970664373	0.784
A0A0A0MQC7	MAPT	RSGYSSPGSPGTPGSRSRT	S494;T497;S502	0.932483932	0.977
A0A0A0MQC7	MAPT	RSGYSSPGSPGTPGSRS	S494;T497	0.092770886	1.319
Z4YJT3	LARP1	KETESAPGSPRA	S494;S498	0.99995774	1.022
A0A0A0MQC7	MAPT	RSGYSSPGSPGTPGSRS	S494	0.916435933	1.075
Q7TPM6	FSD1	RGSATSSSNTSLT-	S494	0.887218237	0.91
Q8BLK9	RPS6KC1	KTSLTPSSQDDSNQEDDGQPSSPKW	S493	0.984792517	1.059
Q99PV8	BCL11B	RSDDGLSAASSPEPGTSELPGDLKA	S492;S495;S496	0.999608461	0.995
Q9DBL2	GDAP2	RENGPYFASYPPSPDL-	S491;S495	0.625392756	1.411
P53986	SLC16A1	KAAQSPQQHSSGDPTEEESPV-	S491	0.192089369	1.724
Q80TZ3	DNAJC6	RCEEDHAALVNQESEQSDDELLTLSSPHGNAEGDKPHGAKK	S490;S/T	0.344581694	2.058
A0A0A0MQC7	MAPT	RSGYSSPGSPGTPGSRS	S490;S491;S494	0.782858416	0.929
Q9ET80	JPH1	KQNPSPGARL	S490	0.22841356	1.644
Q9D394	RUFY3	RELDDISLTPDPEPTHEDPNYLMANERM	S49;T51	0.409462684	0.724
Q9D394	RUFY3	RELDDISLTPDPEPTHEDPNYLMANERM	S49;T51	0.231391018	0.796
Q3UHD6	SNX27	KSESGYGFNVRG	S49	0.409969495	1.531
Q9JL04	FMN2	RGATADDSGGGSPVLAAKA	S489;S493	0.702550707	1.276
Q8C145	SLC39A6	KYDSQLSSNEEKV	S488	0.894281084	0.895
Q8C145	SLC39A6	KYDSQLSSNEEKV	S488;S489	0.198422945	0.751
Q2PZL6	FAT4	KLSQVNESDADDEDNYGARL	S4878	0.99928497	1.01
A0A0A0MQC7	MAPT	KSGERSGYSSPGSPGTPGSRS	S487;S490;S491	0.766941852	0.921
Q8K3F6	KCNQ3	KAYAFWQSSEDAGTGDPMAEDRG	S487;S488	0.870897786	1.272
A0A0A0MQC7	MAPT	KSGERSGYSSPGSPGTPGSRS	S487;S/Y/T	0.945781527	0.913
Q7TT28	REXO1	RSLDEGAPQDTPKL	S487	0.714177418	1.722
Q8BRK8	PRKAA2	KSIDDEVVEQRSGSSTPQRS	S484;T485	0.128502069	4.467
P28028	BRAF	RRDSSDDWEIPDGQITVGQRI	S483	0.853458229	0.916
P53986	SLC16A1	KAAQSPQQHSSGDPTEEESPV-	S483;S491	0.345235835	1.489
O88738	BIRC6	KLEGDSDDLLEDSDSEEHSRS	S483	0.197548783	0.733
Q8BLK9	RPS6KC1	KTSLTPSSQDDSNQEDDGQPSSPKW	S483;S493	0.843848596	0.925
O88738	BIRC6	KLEGDSDDLLEDSDSEEHSRS	S483;S485	0.384756252	1.401
Q8JZP2	SYN3	RSPGSPQLSRA	S483	0.954406529	0.862
Q8BVE3	ATP6V1H	KQLQSEQPQTAAARS-	S483	0.635205128	0.766
Q5U3K5	RABL6	KNISLSSEEEAEGLAGHPRV	S482;S483	0.994335751	1.087
F8WIG2	BEGAIN	RYYGGGGGGGAAGGGSPGDKA	S482	0.969754885	0.892
A6H8H5	KCNB2	KAGESANTKDSVDDNHLSPSRW	S481;S488	0.850826689	0.927
Q60864	STIP1	RHDSPEDVKR	S481	0.349366973	0.738
E9Q6J5	BOD1L	KYYSDSDDELTVEQRR	S480	0.974481916	1.082
Q5U3K5	RABL6	KNISLSSEEEAEGLAGHPRV	S480;S482;S483	0.095902096	0.892
A2APX8	SCN1A	REPSAAGRLSDSSSEASKL	S480;S482;S	0.180749214	0.539
E9Q6J5	BOD1L	KYYSDSDDELTVEQRR	S480;S482	0.999140361	0.986
D6RFT9	ZFAND5	RMSPMGTASGSNSPTSDSASVQRA	S48;S58;T/S	0.999452619	1.023
Q6I6G8	HECW2	RANSDTDLVTSESRS	S48	0.77378163	1.269
Z4YKC4	EIF4G3	KAESESDGQAEETADPQSLHSGRS	S479	0.080024195	8.505
Q9D824	FIP1L1	RERDHSPTPSVFNSDEERY	S479;S487	0.2732515	0.455
Q9D824	FIP1L1	RDHSPTPSVFNSDEERYRY	S479;S487	0.842889604	1.146
Q9D824	FIP1L1	RDHSPTPSVFNSDEERY	S479;S487	0.325810204	0.675
Q80Y24	PRICKLE2	RLMSQESYSDMSSQSFNETRG	S479;S482	0.997184711	0.798
Q9D824	FIP1L1	RDHSPTPSVFNSDEERY	S479	0.451731275	1.233
E9Q0W7	PDE7B	RRGSGQDLAGPAPETLEQTEGATP-	S478	0.86545701	0.889
Q8R0S4	CACNB4	RLSSSSQHSRD	S477;S480	0.918352224	0.718
B7ZBW2	KCNQ2	RQNSEASLPGEDIVEDNKS	S477;S480	0.998710193	0.962
Z4YKC4	EIF4G3	KEMQDKAESESDGQAEETADPQSLHSGRS	S477;S479	0.192090154	1.321
Z4YKC4	EIF4G3	KEMQDKAESESDGQAEETADPQSLHSGRS	S477;S479	0.080573964	2.285
Z4YKC4	EIF4G3	KAESESDGQAEETADPQSLHSGRS	S477;S479	0.997134126	1.457
Q6NS60	FBXO41	RRHSTEGEEGDVSDVGSRT	S476;S485	0.995860188	0.957
Q3TTA7	CBLB	RQNSPVTSPGSSPLAQRR	S476;S484;T/S	0.964814553	0.982
Q3UTJ2	SORBS2	RSCDDLLNDDCDSFPDPKT	S474	0.843652036	1.154
B9EJA2	CTTNBP2	RDVSPTSRD	S472	0.114293412	0.573
D3Z0G7	RGS12	KQNSAVNSSPRN	S472	0.7353807	1.214
Q7TQG1	PLEKHA6	RIYSPVRSPSARF	S472;S476	0.845783754	1.203
E9Q411	NBAS	RAGEEDEGEVDSDSDPETSAKA	S472;S474	0.328020313	1.198
Q6NVE8	WDR44	RDEVFHTDQDDPSSSDDEGMPYTRPVKF	S472;S473;S474	0.996256958	1.016
Q9D074	MGRN1	RESSSPESFGTEEGDEPSLKQ	S470	0.982042262	0.891
Q9JIS5	SV2A	RSYSRFEEEDDDDDFPAPADGYYRG	S47	0.998509057	0.983
Q2TBE6	PI4K2A	RVAAAAGSGPSPPCSPGHDRE	S47;S51	0.999996027	0.964
A2AHB7	KCNT1	RGGGSVGSDVGQRLV	S47	0.482160399	1.344
Q9D074	MGRN1	RESSSPESFGTEEGDEPSLKQ	S469;S470	0.402113052	0.717
Q9D074	MGRN1	RESSSPESFGTEEGDEPSLKQ	S469;S470;S473	0.323802542	0.836
Q8JZP2	SYN3	RLSPQGQQPVSPQSGSPQQQRS	S469;S	0.842404621	1.129
Q80XE1	RIC8B	RGDNWYSEDEDTDTEEYKN	S468;T473	0.999874536	0.932
Q99L48	NMD3	RDATIPVESDTDDEGAPRI	S468;T470	0.992940102	0.983
Q65Z40	WAPL	KYFGFDDLSESEDDDDDDCQVERK	S468;S470	0.771385565	1.078
E9Q0U7	HSPH1	KVPTEEEDGSSLEADMECPNQRPTESSDVDKN	S468;S469	0.998705769	1.242
B1AWN6	SCN2A	KQQEEAQAAAAAASAESRD	S468	0.997628943	0.968
A0A0A0MQA5	TUBA4A	KDYEEVGIDSYEDEDEGEE-	S468	0.936363153	1.098
B7ZBV9	KCNQ2	RRSPSADQSLDDSPSKV	S466;S468	0.640645799	0.743
B7ZBV9	KCNQ2	RSPSADQSLDDSPSKV	S466	0.105865316	0.733
Q9ET80	JPH1	KGTTPPRSPESSPKQ	S465;S/T	0.451097862	0.607
E9PV14	EPB41L1	RRSEAEEGEVRTPTKI	S465;T474	0.461464781	0.487
Q8BXR1	SLC7A14	KEGILADCEKETCSPVSEGEEFSSPATNTCGAKN	S465;S468	0.305604964	1.467
Q9QYC0	ADD1	RGDDASEEGQNGSSPKSKT	S465	0.424029626	8.376
Q9QYC0	ADD1	RGDDASEEGQNGSSPKS	S465	0.46553898	0.75
Q80X80	C2CD2L	KLDSPSRSPSKV	S464;S468	0.545448297	0.643
O35841	API5	RTSEDTSSGSPPKK	S464	0.362545391	0.657
Q9CT10	RANBP3	RATEEEDSDEDAVLAPSGVTGAGTGDEGDGQAPGST-	S463;S/T	0.343227238	0.732
Q8BPN8	DMXL2	KLDHELSLDRESEAGTGSSEHEDGERE	S462;S463	0.834575122	1.423
Q8C052	MAP1S	RANSQDSLASRD	S462	0.128644801	2.369
H3BK11	PLCH2	KVASVEEGDETLDSPGSQSRG	S461;S471;S474	0.999990058	0.994
H3BK11	PLCH2	KVASVEEGDETLDSPGSQSRG	S461;S471	0.658071814	1.186
H3BK11	PLCH2	KKVASVEEGDETLDSPGSQSRG	S461;S471	0.465290584	1.378
E9PUK6	SRRM1	RKVELSESEEDKGSKM	S461;S463	0.999687856	0.963
H3BK11	PLCH2	KVASVEEGDETLDSPGSQSRG	S461	0.876377808	0.92
E9PV14	EPB41L1	REDDAESGGRRSEAEEGEVRTPTKI	S460;S465;T474	0.994017543	1
A3KGH6	RMDN3	RSHSLPNSLDYAQASERG	S46;S50	0.295542001	0.772
P26645	MARCKS	KVNGDASPAAAEPGAKE	S46	0.476340846	0.801
P54227	STMN1	KDLSLEEIQKK	S46	0.93391902	0.921
P54227	STMN1	KDLSLEEIQKK	S46	0.989235423	1.169
A2ALK8	PTPN3	KSSSSVSPSSNAPGSCSPDGVDQRF	S459;S469	0.943705398	1.092
E9Q5F9	SETD2	RARESSDSEDEYKKT	S459;S460;S462	0.954965773	0.952
Q3UDP0	WDR41	KLEENGDLYPESP-	S459	0.999932708	1.088
A2AB59	ARHGAP27	RKSSQDSDTPAQASPPEEKI	S458;S469;S/T	0.977519314	0.914
Q8CCJ3	UFL1	RKDEDSDDESQSSHGGKK	S458	0.767154468	1.243
Q8C1D8	IWS1	KEAEDSDSDDNIKRG	S458;S460	0.193580575	0.457
Q8C1D8	IWS1	KEAEDSDSDDNIKR	S458;S460	0.489441453	0.726
P16390	KCNA3	RETEGEEQAQYMHVGSCQHLSSSAEELRK	S457;S/Y/T	0.983940986	0.976
Q61823	PDCD4	RFVSEGDGGRL	S457	0.327696611	1.573
Q8K2T8	PAF1	RDKEEIFGSDADSEDDADSDDEDRGQAHRG	S456;S460;S466	0.999983246	0.795
Q8K2T8	PAF1	RDKEEIFGSDADSEDDADSDDEDRG	S456;S460;S466	0.655078995	0.907
Q6PCN3	TTBK1	RRVNSPESERLSTAADGRV	S456;S459;S463	0.873177622	0.967
H7BX08	CAMSAP2	RSVSNEGLTLNNSRA	S456	0.808368432	1.174
Q6PCN3	TTBK1	RRVNSPESERL	S456	0.656115104	1.439
Q8BJ42	DLGAP2	KAMGDEESGESDSSPKT	S456	0.351287787	0.583
Q3TS02	ACLY	RTASFSESRA	S455	0.250521996	1.976
Q8BTI8	SRRM2	RREISSSPTSKN	S454;S/T	0.526305413	0.885
Q99LD4	GPS1	REGSQGELTPANSQSRM	S454	0.980117891	1.053
Q99LD4	GPS1	KSPPREGSQGELTPANSQSRM	S454	0.530727259	1.242
E9Q0A7	OXR1	KGQDNQDSSHQESSLQQEAGEDSVSSGETVELKE	S453;S455;S456	0.546798027	0.75
Q8CBX9	BIVM	KSESEDNISKK	S452	0.961143522	1.138
Q8BTI8	SRRM2	REISSSPTSKN	S452;S453	0.478397576	0.804
Q8BTI8	SRRM2	REISSSPTSKNRS	S452;S453;S454	0.711921167	1.658
Q8BTI8	SRRM2	REISSSPTSKN	S452;S453;S454	0.880902822	0.713
Q9ESX5	DKC1	RKRDSESESDETPTVPQLKE	S451;S453;S455	0.655444696	1.194
F6RDI8	SRSF11	RDYDEEEQGYDSEKEKK	S451	0.508180292	0.639
Q8BJ42	DLGAP2	KAMGDEESGESDSSPKT	S450;S453;S456	0.88834233	1.118
Q8BJ42	DLGAP2	KAMGDEESGESDSSPKT	S450;S453	0.846209199	1.055
Q8BJ42	DLGAP2	KAMGDEESGESDSSPKT	S450;S453	0.618932079	1.269
F8VPM7	ERC1	RTNSTGGSSGNSVGGGSGKT	S45;S/T	0.849723056	0.924
F8VQ95	TACC1	RGSGAGEDEAGGPEGDPEEEEDSQAETKS	S45	0.386289035	1.308
O08648	MAP3K4	KGYEPEDEVEDTEVELRELESGTEESDEEPTPSPRV	S449;T451;S454	0.79302199	0.844
O08648	MAP3K4	RELESGTEESDEEPTPSPRV	S449;S454	0.999997478	0.902
Q3UTJ2	SORBS2	RQNAEIWSSTEETVSPKI	S449;S450;S456	0.945638022	0.991
F8VQ11	ARHGAP23	RSFFTDGSLDSWGTSEDADAPSKR	S449;S/T	0.995222805	0.942
Q8R5M8	CADM1	KGADDAADADTAIINAEGGQNNSEEKKEYFI-	S448	0.964789283	1.15
Q8R5M8	CADM1	KGADDAADADTAIINAEGGQNNSEEKK	S448	0.859184333	0.893
Q3UFK8	FRMD8	RQLSSSQGSYTVVQPTDDSLEQS-	S447	0.985186443	1.083
A0A0R4J0Q5	LMNB2	RLETEDTSGSPSRA	S446	0.027871702	0.508
A0A0R4J0Q5	LMNB2	RRLETEDTSGSPSRA	S446	0.999884871	1.058
P11499	HSP90AB1	KLGIHEDSTNRR	S445	0.263298213	1.488
Q7TS64	GRK2	RGEVNAADAFDIGSFDEEDTKG	S445	0.761255954	0.713
A0A0G2JDT9	LRRC7	RGDEDFQSDSDSFNPTLWEEQRQ	S444;S446;S448	0.100912182	1.835
A0A0G2JDT9	LRRC7	RGDEDFQSDSDSFNPTLWEEQRQ	S444;S446	0.008691165	2.055
A0A0G2JDT9	LRRC7	RGDEDFQSDSDSFNPTLWEEQRQ	S444	0.950729103	1.134
Q8R313	EXOC6	RDIFEEDNYSPIPIGSEEEYKV	S444	0.889682106	1.129
Q08943	SSRP1	KEGINPGYDDYADSDEDQHDAYLERM	S444	0.970642809	0.83
E9PWP6	RIMS1	RVSPPESPRARA	S443;S447	0.84445377	1.361
E9PWP6	RIMS1	RVSPPESPRA	S443;S447	0.34264926	0.425
Q8R0S4	CACNB4	RHSNHSTENSPIERR	S443;S447	0.915970386	1.548
E9PWP6	RIMS1	RAQTTARVSPPESPRA	S443;S447	0.277550155	0.615
E9PWP6	RIMS1	RVSPPESPRA	S443	0.033619077	0.657
Q80YN3	BCAS1	KEDTLSTGAEENAVCESPVETVRL	S443	0.997460177	1.072
P26049	GABRA3	KATYVQDSPAETKT	S442	0.840272675	1.102
Q6PCN3	TTBK1	RAPPDSPTTPVRS	S441;T444	0.055434769	1.397
Q8BGC0	HTATSF1	KAEEGGESEGDASEKDAKEGGSDGDHPERE	S441;S446;S455	0.964955125	1.029
Q8BGC0	HTATSF1	KAEEGGESEGDASEKDAKE	S441;S446	0.270553317	0.34
Q542V3	SRSF4	RSRSTSKSKPNVPAESRS	S441;S/T	0.998076989	1.348
Q61616	DRD1	KIQPVTHSGQHST-	S441;S/T	0.977782749	0.961
Q8BGC0	HTATSF1	KAEEGGESEGDASEKDAKE	S441	0.197004944	0.531
Q8BGC0	HTATSF1	KAEEGGESEGDASEKD	S441	0.836302644	0.91
O08576	RUNDC3A	KSNECLVSDSPEGSPALSPS-	S440;S444	0.431302974	1.189
B1AVP0	PHACTR2	REYQANDSDSDGPILYTDDDDEEDDDDDSSGESALASKI	S440;S442	0.50503546	0.712
Q9QZS3	NUMB	RRTPSEADRW	S440	0.017443891	0.451
F8WIZ7	OSBPL6	RTASSSTEPSVSRQ	S44	0.310122399	2.504
Q91V89	PPP2R5D	KDGGGENTDEAQPQPQSQSPSSNKR	S44	0.997564125	0.883
A0A0R4J194	CACNB1	RSDGSTSSDTTSNSFVRQ	S44;S53	0.854151115	1.154
A0A0R4J194	CACNB1	KRSDGSTSSDTTSNSFVRQ	S44;S47	0.581556403	0.879
O08582	GTPBP1	RLHGGFDSDCSEDGEALNGEPELDLTSKL	S44;S47	0.355225903	1.791
G3UYG5	KCNQ5	RSPSTDITAEGSPTKV	S439;S449	0.119306011	0.703
D3Z742	MB21D2	RGSTTSIPSPQSDGGDPNQPDDRL	S439	0.43456822	0.7
D3Z742	MB21D2	RGSTTSIPSPQSDGGDPNQPDDRL	S439;S442	0.55714558	0.778
A0A087WS83	CACNA1E	RDSSDEHCVDISSVGTPLARA	S438;T441	0.955342993	1.048
Q8BH64	EHD2	RGPDEAIEDGEEGSEDDAEWVVTKD	S438	0.528218304	0.686
A0A087WQD8	TRAF3IP1	KRQESTETLVVDRS	S438	0.524121268	0.916
Q6P5F7	TTYH3	RQAHDSLYRV	S437	0.500581928	1.271
D3Z5P0	BRSK1	RSSGGTPLHSPLHTPRA	S436;S444;S/T	0.954255447	0.953
O08576	RUNDC3A	KSNECLVSDSPEGSPALSPS-	S436	0.015908779	0.622
Q3TIR3	RIC8A	RGLMAGGRPEGQYSEDEDTDTEEYREAKA	S435;T440	0.646815828	2.763
Q3TIR3	RIC8A	RGLMAGGRPEGQYSEDEDTDTEEYRE	S435;T440	0.752313247	0.76
Q3TIR3	RIC8A	RGLMAGGRPEGQYSEDEDTDTEEYRE	S435;T440	0.335801096	0.806
Q9CQV4	RETREG3	RAPSSDLDTDAEGDDFELLDQSELNQLDPASSRS	S435;S436	0.998235131	1.031
Q8K1A6	CC2D1A	RLANHDEGSDDEEEETPKKQN	S435	0.893325235	0.905
Q8K1A6	CC2D1A	RLANHDEGSDDEEEETPKK	S435	0.701655494	0.754
Q3TIR3	RIC8A	RGLMAGGRPEGQYSEDEDTDTEEYRE	S435	0.577263046	0.893
O88935	SYN1	RGSHSQSSSPGALTLGRQ	S434;S438	0.996022286	1.036
D3Z742	MB21D2	RRGSTTSIPSPQSDGGDPNQPDDRL	S433;S439	0.376973229	0.597
Q9JKF6	NECTIN1	KKAGPLGGSSYEEEEEEEGGGGGERK	S433;S434	0.409895303	0.659
Q9JKF6	NECTIN1	KAGPLGGSSYEEEEEEEGGGGGERKV	S433;S434	0.668555181	1.195
Q9JKF6	NECTIN1	KAGPLGGSSYEEEEEEEGGGGGERK	S433;S434	0.961892691	0.957
F7A043	ERCC4	RQTSSSPEGCGVEIKR	S431;S432	0.265587938	1.425
Q9QYC0	ADD1	KKYSDVEVPASVTGHSFASDGDSGTCSPLRH	S431;S/T/Y	0.460571195	1.285
Q3UMT1	PPP1R12C	KTGSTGALGPSERR	S431	0.988086453	1.104
Q5SUF2	LUC7L3	KNEVNGTSEDIKSEGDTQSN-	S431	0.15609948	0.651
A2AUK5	EPB41L1	RSLDGAEFSRPASVSENHDAGPDGDKRE	S430;S437;S443	0.981541578	1.061
Q5ND50	CRK	RDSSTSPGDYVLSVSENSRV	S43	0.037870715	0.705
E9Q8K8	ZC3H4	KHHSDSEEEKSHRR	S43;S45	0.189198716	0.588
D3Z080	SORBS2	RESQSPDSAKGFRS	S43;S	0.999865539	1.325
D3Z5T2	ARMC10	RSAEDLTDGSYDDILNAEQLKK	S43	0.999872136	0.979
Q9QYC0	ADD1	KYSDVEVPASVTGHSFASDGDSGTCSPLRH	S427;S431	0.621251486	1.457
O88935	SYN1	RDASPGRGSHSQSSSPGALTLGRQ	S427;S434;S/T	0.276030975	1.678
E9PUK6	SRRM1	KSRVSVSPGRT	S427;S429	0.96084406	0.956
Q5SUF2	LUC7L3	KESDTKNEVNGTSEDIKSEGDTQSN-	S425;S431	0.097280275	1.427
Q9ESN6	TRIM2	RSADVSPTTEGVKR	S424;S428	0.804970468	0.919
Q9ESN6	TRIM2	RSADVSPTTEGVKR	S424;S428	0.931781371	0.952
Q9ESN6	TRIM2	KVIRSADVSPTTEGVKR	S424;S428	0.778519025	1.148
Q9Z0L0	TPBG	RLTNLSSNSDV-	S424	0.443894944	1.227
Q8BPN8	DMXL2	KQLDHESDDADREDEERSQDERERG	S423;S434	0.033090954	4.02
E9Q3W4	PLEC	RNDESQLSPATRG	S423	0.985221313	0.829
E9Q1G8	SEPTIN7	RILEQQNSSRT	S423	0.091261016	1.747
Q8BPN8	DMXL2	KQLDHESDDADREDEERS	S423	0.806371389	0.715
G3UZM4	CADM2	KGAEDAPDADTAIINAEGSQVNAEEKK	S423	0.323086555	0.574
A0A0R4J008	HDAC2	RIACDEEFSDSEDEGEGGRRN	S422;S424	0.122247836	1.563
A0A0R4J008	HDAC2	RIACDEEFSDSEDEGEGGRR	S422;S424	0.976756497	1.012
A0A0R4J008	HDAC2	KRIACDEEFSDSEDEGEGGRR	S422;S424	0.676385545	1.161
Q3UU93	PTPRN2	KSEQPEEVLSSEEETAGVEHVRS	S422;S423	0.992324547	1.005
A0A0R4J008	HDAC2	RIACDEEFSDSEDEGEGGRRN	S422	0.981706304	0.967
D3YYI8	GM10093	RIACEEEFSDSDEEGEGGRKN	S421;S423	0.971944155	1.26
D3YYI8	GM10093	RIACEEEFSDSDEEGEGGRKN	S421;S423	0.366656024	1.402
D3YYI8	GM10093	RIACEEEFSDSDEEGEGGRK	S421;S423	0.901145464	1.144
P98200	ATP8A2	REQSSDDFCRM	S421;S422	0.606407622	0.795
P98200	ATP8A2	REQSSDDFCRM	S421	0.985314525	1.017
Q5F2E8	TAOK1	RASDPQSPPQVSRH	S421	0.879718311	1.178
Q99JP4	CDC26	KEDVEGVGTSDGEGAAGLSSDPKS	S42	0.959132689	0.94
D3Z0Y4	ABLIM2	KETRTSSESIVSVPASSTSGSPSRV	S42;S46;S51	0.975194851	0.932
D3Z589	LIMCH1	RHGRDDSFDSLDSFGSRS	S42;S45;S48	0.982103607	1.075
Q60829	PPP1R1B	RVSEHSSPEEEASPHQRT	S42;S45;S46	0.999951224	0.864
D3Z589	LIMCH1	RHGRDDSFDSLDSFGSRS	S42;S45	0.299474507	0.728
V9GXP9	PANK2	RRASSAAPSGSGEAESVRR	S42;S43	0.646975921	1.832
A2AWA9	RABGAP1	RQGDETPSTNNGSDDEKT	S42	0.975609694	1.103
Q9QYB5	ADD3	RNMSPDLRQ	S42	0.413453994	0.687
Q9WV34	MPP2	RGIMESPIVRS	S42	0.956646045	0.95
O54724	CAVIN1	RATEEPSGTGSDELIKS	S42	0.560488372	0.696
Q7TNS5	B630019K06RIK	KSSPQPAAAAARN	S42	0.328372582	0.586
Q9D415	DLGAP1	RAVSEVSINRS	S418;S421	0.332763971	1.677
P34971	ADRB1	RAGPPPSPGAPSDDDDDDAGTTPPARL	S417	0.684975181	1.406
Q80W82	MAPK10	KGQPSPSAQVQQ-	S415	0.529463841	0.725
Q61361	BCAN	RGAIYSIPISEDGGGGSSTPEDPAEAPRT	S414	0.318182511	0.575
P26339	CHGA	RGWRPSSREDSVEARS	S414;S	0.855997762	0.947
Q91XM9	DLG2	RAISLEGEPRK	S414	0.220544851	1.357
D3YZU5	SHANK1	REQDVVPFQESPKY	S413	0.389939751	0.506
J3QNU6	ARRB1	KDDKDEEDDGTGSPHLNNR-	S413	0.414603365	0.705
P34971	ADRB1	RAGPPPSPGAPSDDDDDDAGTTPPARL	S412;S417	0.33844004	1.361
O35927	CTNND2	RALQSPEHHIDPIYEDRV	S412	0.364284922	1.201
A2AR02	PPIG	RHMSESPNRKV	S411;S413	0.643483499	0.736
A2AR02	PPIG	RHMSESPNRKV	S411;S413	0.160662221	0.751
Q7TQ95	LNPK	RADSVPNLEPSEESLVTK-	S411	0.127701769	1.731
P70663	SPARCL1	KKAESSPNAEPSDEGNSRE	S411	0.080256207	0.545
Q9Z0U1	TJP2	RQQYSDQDYHSSTEKL	S410;S411	0.868298938	0.845
Q9Z2E1	MBD2	RAADTEEVDIDMDSGDEA-	S410	0.329787138	0.888
Q9Z2E1	MBD2	RAADTEEVDIDMDSGDEA-	S410	0.934550878	0.94
O88543	COPS3	KSMGSQEDDSGNKPSSYS-	S410	0.999963975	0.991
O88543	COPS3	KSMGSQEDDSGNKPSSYS-	S410	0.80401699	1.242
Q0P5V9	SLC45A4	RDPEAETQEETTSEGSIDRIPTRL	S41;S44	0.999958954	1.071
D9HP81	RIMS2	RAAMENQRSYSMERT	S409;S411	0.08668048	1.734
Q0PHV7	DACT3	RSQSETSLLGRA	S409	0.118148958	1.651
Q8R3P7	CLUAP1	RKPEPLDESDNDF-	S409	0.974312148	1.065
Q62376	SNRNP70	RGGGGSGQDNGLEGLGSDGRD	S408	0.97678731	0.986
B1AS06	DLGAP3	KAMGDEESGDSDGSPKT	S407;S410	0.210385806	0.682
B1AS06	DLGAP3	KAMGDEESGDSDGSPKT	S407;S410	0.202444156	0.777
P42128	FOXK1	RSAPASPTHPGLMSPRS	S406;S414	0.216372803	1.887
D3Z077	PGBD5	RELLGLEDSSPAH-	S406	0.934921035	1.219
Q9JL04	FMN2	RQLSSPNHSPSQSPNQSPRI	S405;S411;S413	0.114487762	1.46
Q68FH0	PKP4	RSAVSPDLHITPIYEGRT	S405;T411	0.758038966	1.444
Q80XA6	REPS2	RAPSQAAESSPTKM	S405;S411	0.145845586	0.581
B1AZP2	DLGAP4	RATQQSLGEQSNPRR	S405	0.047789801	1.581
Q6NVE8	WDR44	KEYVSNDATQSDDEEKLQSQQTDTDGGRL	S405	0.980211074	0.982
Q6NVE8	WDR44	KEYVSNDATQSDDEEKL	S405	0.239227475	0.426
Q9QYX7	PCLO	KAEEDSMEDPYELKL	S4042	0.541623674	0.553
Q9QYX7	PCLO	KAEEDSMEDPYELKL	S4042	0.22681389	1.463
Q9Z0U1	TJP2	RRQQYSDQDYHSSTEKLKE	S404;S411;Y/S/T	0.973751466	0.923
Q9Z0U1	TJP2	RQQYSDQDYHSSTEKLKE	S404;S410;S411	0.984385967	0.952
B1AS06	DLGAP3	KAMGDEESGDSDGSPKTSPKA	S404;S407;S410	0.99189598	0.975
B1AS06	DLGAP3	KAMGDEESGDSDGSPKT	S404;S407;S410	0.915794608	0.963
Q8BPQ7	SGSM1	RSPQGSSESTSSDKEDDEATDYVFRI	S402;S404	0.986397563	1.258
E9PZM7	SCAF11	KSSSDSVEEETVDSDTPPVLEKE	S402;T407	0.720186988	0.84
P42128	FOXK1	RSAPASPTHPGLMSPRS	S402;S406;S414	0.87470654	1.091
E9QAQ5	GSK3B	RIQAAASPPANATAASDTNAGDRG	S402	0.989032021	1.085
A2A7S8	KIAA1522	RGSPSGGSTAETSDTASIRS	S402	0.432569573	0.783
Q3ZB59	GAB2	RASSCETYEYPARG	S402	0.946289284	0.986
Q542V3	SRSF4	KKDTDHSRSPSRS	S401;S403	0.693191434	0.878
O70305	ATXN2	RDNSEEFLKR	S400	0.213937171	0.485
Q3UB74	TBRG1	KSPSQCSPIQSSD-	S400	0.876741361	1.218
Q9CT10	RANBP3	KRSAGSSSPEAGEDSDHEDGNYCPPVKR	S40;S/Y	0.805908919	1.094
G8JL40	KDM1A	REMDESLANLSEDEYYSEEERN	S40;S46	0.611204862	0.91
G8JL40	KDM1A	REMDESLANLSEDEYYSEEERN	S40;S46	0.722395049	1.273
D3Z3B8	DLG1	KKGSSDELQAEPEPSRW	S40;S41	0.998478692	1.001
Q9CT10	RANBP3	RSAGSSSPEAGEDSDHEDGNYCPPVKRE	S40;S/Y	0.974923097	1.186
Q9CPS8	1700019D03RIK	KLHESEEAFIPDDSSQYRTPSPGEQQQVQEVKK	S40;S/T/Y	0.922409938	0.771
A2BGY5	XIAP	KTFANFPSSSPVSASTLARA	S40;S/T	0.930544865	1.074
Q9CT10	RANBP3	RSAGSSSPEAGEDSDHEDGNYCPPVKR	S40	0.996147921	1.03
D3Z080	SORBS2	RESQSPDSAKG	S40	0.684569829	1.368
Q8VDN2	ATP1A1	KEVSMDDHKL	S40	0.278666902	0.651
Q8VDN2	ATP1A1	KEVSMDDHKL	S40	0.676772842	0.825
Q14BI1	SLC24A2	RGGSSASLHNSLMRN	S399;S	0.554710352	1.432
P28652	CAMK2B	KESSDSTNTTIEDEDAKARK	S397;T400;T401	0.059364201	5.704
P28652	CAMK2B	KESSDSTNTTIEDEDAKA	S397	0.457479136	0.836
P28652	CAMK2B	KESSDSTNTTIEDEDAKA	S397;T400	0.403212116	0.71
Q8BPQ7	SGSM1	RSPQGSSESTSSDKEDDEATDYVFRI	S397;T405	0.41973074	1.474
Q9Z1W9	STK39	KTEDGDWEWSDDEMDEKSEEGKA	S397;S405	0.97492256	0.962
Q8BPQ7	SGSM1	KRSPQGSSESTSSDKEDDEATDYVFRI	S397;S401;S/T/Y	0.984716157	0.943
Q68FF6	GIT1	RSQSELDDQHDYDSVASDEDTDQEPLPSAGATRN	S397	0.658397768	1.17
Q9Z1W9	STK39	KTEDGDWEWSDDEMDEKSEEGKA	S397	0.888965602	1.082
Q9Z1W9	STK39	KTEDGDWEWSDDEMDEKS	S397	0.796093339	0.776
Q9Z1W9	STK39	KTEDGDWEWSDDEMDEKS	S397	0.913883683	0.842
Q8BYW1	ARHGAP25	RTDSFSNTASSPDATSPTGPLPSDQHQEDSGKA	S396;T407;S408	0.696426973	1.16
P28652	CAMK2B	KESSDSTNTTIEDEDAKARK	S395;S/T	0.409712921	3.074
Q80W47	WIPI2	KGAYVPSSPTRL	S395	0.057733583	1.855
Q8K019	BCLAF1	KFHDSEGDDTEETEDYRQ	S395;T400	0.601097032	0.896
Q8K019	BCLAF1	KFHDSEGDDTEETEDYRQ	S395	0.580100566	0.839
Q68FF6	GIT1	RSQSELDDQHDYDSVASDEDTDQEPLPSAGATRN	S394;T401	0.179569487	1.675
E9PVA6	GIT2	RTVSTQHSTESQDNDQPDYDSVASDEDTDVETRA	S394;S397	0.999029249	1.208
Q9QXS6	DBN1	RSPSDSSTASTPIAEQIERA	S393;T394	0.983862193	0.946
A0A0R4J0G4	RANBP10	KSQDSYPGSPSLSPRH	S393;S397	0.431991603	1.227
P54285	CACNB3	RVEEHSPLERD	S393	0.32128495	0.508
Q08274	DMWD	RAEEAASASADGDPSGEEEEPEVTSSDTGAPVSPLPKA	S393	0.999668818	0.98
Q6ZPK7	ZFYVE28	RLKSGSDEEERV	S392;S394	0.126515233	0.538
Q9JLM8	DCLK1	RREESEEGFQIPATITERY	S392	0.878676648	1.244
Q68FH0	PKP4	RSSYASQHSQLGQELRS	S391;S394	0.999976238	0.935
E9QNK5	CRHR2	RAMSIPTSPTRIV	S391;T394	0.894867069	0.935
O55229	CHKB	KGQLTSSPSS-	S391	0.363788361	1.279
Q80TB8	VAT1L	KTPTPLMANDSTETSEAGEEEEDHEGDSENKERM	S390;T391;S394	0.999965409	1.028
Q80TB8	VAT1L	KTPTPLMANDSTETSEAGEEEEDHEGDSENKE	S390;S394	0.784328652	0.862
Q9JM13	RABGEF1	RYMSGQTSPRK	S390	0.344701967	0.7
Q80YA9	CNKSR2	KGSESPNSFLDQEYRK	S390	0.501639794	1.175
D3YYY8	ARHGEF26	KALDIDSDEEPEAKE	S390	0.997868829	1.032
F6SMY7	MYCBP2	KALLSSPEGEEKVA	S3892;S3893	0.683065969	0.717
Q9JIX8	ACIN1	KSQSPSPPPLPEDLEKA	S389;S391	0.674323253	0.766
A0A0R4J0G4	RANBP10	KSQDSYPGSPSLSPRH	S389;S393;S397	0.3685485	1.198
P59325	EIF5	KEAEEESSGGEEEDEDENIEVVYSKT	S388	0.198892378	0.663
Q6NXL5	ACAP3	RTASPSTSSIDSTTDSRE	S388;T/S	0.783323816	1.263
Q3TAA7	STK11IP	RRASISEPSDTDPELRT	S388;S390;S393	0.999866839	1.026
F8VQ11	ARHGAP23	RHYSQDCSSIKA	S388;S/Y	0.960493658	1.114
B1AZP2	DLGAP4	KAMGDEDSDESGGGSPKPSPKT	S388;S	0.999709398	0.98
E9PUK6	SRRM1	RRLSPSASPPRR	S387;S389;S391	0.871686543	0.912
P59325	EIF5	KEAEEESSGGEEEDEDENIEVVYSKT	S387;S388	0.28599126	0.791
E9PUK6	SRRM1	RRLSPSASPPRR	S387;S	0.994580143	1.068
Q3UHC1	RAPGEF1	RSDEQLSSLDRDSGQCSRN	S386;S	0.484359861	1.544
Q3UHC1	RAPGEF1	RSDEQLSSLDRDSGQCSRN	S386	0.006639832	1.67
Q99N28	CADM3	KGSDDAPDADTAIINAEGGQSGGDDKKEYFI-	S386	0.20547149	1.549
Q99N28	CADM3	KGSDDAPDADTAIINAEGGQSGGDDKK	S386	0.313757535	0.66
P63250	KCNJ3	RHNSVECLDGLDDISTKL	S385	0.999998336	0.991
E9Q7K7	JAKMIP3	RRPSSLNDLDQSQDERE	S384	0.587576494	0.875
Q8C1D8	IWS1	KRETTVASDSEEEAGKEESSVKK	S384;S386	0.502293533	0.538
Q8R3Y8	IRF2BP1	KASPEPEGETAGKM	S384	0.993028102	1.051
F6RDI8	SRSF11	RKLSRSPSPRR	S383;S385;S387	0.884514491	1.036
Q76LS9	MINDY1	KSHGAEGGGGSPEKQ	S382	0.336352575	0.773
Q6ZQK5	ACAP2	KSSPSTGSLDSGNESKE	S381;S384	0.924027872	0.902
P28741	KIF3A	KKLEEGEEVSGSDISGSEEDDEEGELGEDGEKK	S381;S386;S388	0.842803564	0.719
O54724	CAVIN1	RATEEPSGTGSDELIKS	S38;S42	0.247552392	0.656
Q8K4L0	DDX54	RTGASQGRDSDSDDGEFEIQAEDDARA	S38;S40	0.903095678	1.095
Q6ZQK5	ACAP2	KSSPSTGSLDSGNESKE	S379;S381;S387	0.354683196	0.684
Q6ZQK5	ACAP2	KSSPSTGSLDSGNESKEKL	S379;S387;S/T	0.243204123	1.453
Q6ZQK5	ACAP2	KSSPSTGSLDSGNESKE	S379	0.48684086	0.811
Q99J10	CTU1	RAGATCVSQCDLSPGNGEDRA	S378	0.408449818	1.254
Q3UTJ2	SORBS2	KSFISSSPSSPSRA	S378;S	0.836682115	1.357
B7ZC24	NCOA5	RSSADSLPGELRG	S378;S381	0.998892544	1.009
Q8C8R3	ANK2	RGSPIVQEPEEASEPKEESSPRK	S3774;S	0.338096656	2.119
P70268	PKN1	RSGSLSGRS	S377	0.163245964	2.059
Q8C8R3	ANK2	RGSPIVQEPEEASEPKEESSPRKT	S3764;S	0.634760782	0.637
E0CX32	CCDC85A	KHASGSGGSGGGSREGTLRR	S376;S380	0.456608	1.478
Q61137	ASTN1	RVGSPRSPVNKT	S376;S379	0.661829903	1.441
A4GZ26	IQSEC2	RLRSSASESRM	S375;S	0.1470456	4.24
O88502	PDE8A	RRHSSLARI	S375;S376	0.345999333	1.565
Q03141	MARK3	KSAELDASDSSSSSNLSLAKV	S374;S	0.0598984	1.513
Q9QYF9	NDRG3	RHQTMEVSC-	S374	0.99794349	0.983
A4GZ26	IQSEC2	RLRSSASESRM	S373	0.014769406	2.579
A0A0A6YWI6	DCLK2	RCLSPEGVNGNRC	S373	0.999439817	0.997
Q69ZX8	ABLIM3	RRASSPGYIDSPTYSRQ	S372;S373;S379	0.951678864	0.837
P23242	GJA1	RASSRPRPDDLEI-	S372;S373	0.999206753	0.956
Q3TSG4	ALKBH5	RKSYESSEDCPEAASSPTRK	S372;S/Y/T	0.920747628	1.088
Q9WV69	DMTN	RHLSAEDFSRV	S372	0.365462035	1.356
Q8R149	BUD13	KGVYQKASDSDLSPPRK	S371;S373;S376	0.777130772	0.773
Q8BHE3	ATCAY	RSEEKPETVEEEDRAAEATEDQETSMS-	S370	0.3706889	1.604
E9PY39	GM20431	KLPQPPEGQCYSN-	S370	0.127328386	1.562
P98191	CDS1	REGEAAGGDHETESTSDKETDIDDRY	S37	0.998789913	0.779
Q9Z2R6	UNC119	RSAEPTREPGAEAESGSESEPEPGPGPRL	S37;S39;S41	0.599280524	0.816
Q9Z2R6	UNC119	RSAEPTREPGAEAESGSESEPEPGPGPRL	S37;S39	0.999998147	1.094
Q921F4	HNRNPLL	KTEEGEIVYSAEESENRQ	S37	0.709031759	0.887
Q8C8R3	ANK2	KTEGDSPAAALSPQMHQEPVQQDFSGKT	S3686;S3692	0.103063194	1.443
Q8C8R3	ANK2	KTEGDSPAAALSPQMHQEPVQQDFSGKT	S3686;S3692	0.798712431	1.275
P23242	GJA1	RASSRASSRPRPDDLEI-	S368;S369;S373	0.832111352	1.875
Q68FF6	GIT1	KSLSSPTDNLELSARS	S368;S/T	0.355385835	0.708
P28652	CAMK2B	KNSSAITSPKG	S367	0.524408254	0.813
Q8C1D8	IWS1	RVVCDADDSDSDVVSDKS	S366;S368	0.813931817	0.926
Q3UMU9	HDGFL2	RGGSSGEELEDEEPVKKRS	S366;S367	0.436858004	2.457
Q3UMU9	HDGFL2	RGGSSGEELEDEEPVKKR	S366;S367	0.141974781	0.723
Q3UMU9	HDGFL2	RGGSSGEELEDEEPVKK	S366;S367	0.056091287	0.55
Q3UMU9	HDGFL2	RAERGGSSGEELEDEEPVKKR	S366;S367	0.322304014	3.189
Q3UMU9	HDGFL2	RAERGGSSGEELEDEEPVKK	S366;S367	0.651476076	2.176
Q8C1D8	IWS1	RVVCDADDSDSDVVSDKS	S366	0.33544699	0.746
Q8BQV2	CHAT	RADSVSELPAPRR	S366	0.657559148	1.237
Q9D554	SF3A3	RTGEEREEEEEEQISESESEDEENEIIYNPKN	S365;S367;S369	0.943416742	1.003
Q91XM9	DLG2	RHYSPVECDKS	S365	0.954769459	1.139
Q9JLM8	DCLK1	KVCSSMDENDGPGEGDELGRR	S364	0.799804459	0.936
Q9JLM8	DCLK1	KVCSSMDENDGPGEGDELGRR	S364	0.392142056	1.498
H3BKM2	ZC3HC1	RLCSSSSSDTSPRS	S364;S367	0.999918444	1.027
H3BKM2	ZC3HC1	RLCSSSSSDTSPRS	S364	0.005801124	1.672
A0A0A6YW88	CAMKV	KSDDIASADRS	S364	0.932753274	1.355
Q8C9H6	STRIP2	KQDSLDIYNERD	S364	0.722511842	0.896
Q6NS60	FBXO41	RGGGGSASGPGVRG	S363	0.955580736	1.196
Q811Q9	PCYT1B	KAASASISSMSEGDEDEK-	S362	0.570230013	1.283
Q9D415	DLGAP1	KAMGDEDSGDSDTSPKPSPKV	S362;S368;S/T	0.851359422	1.217
Q9D415	DLGAP1	KAMGDEDSGDSDTSPKPSPKV	S362;S365	0.742811399	1.139
Q9D415	DLGAP1	KAMGDEDSGDSDTSPKPSPKV	S362;S365	0.253881222	1.453
P49586	PCYT1A	RAVTCDISEDEED-	S362	0.3010245	1.197
Q9QYX7	PCLO	RSMSDPKPLSPTADESSRA	S3610;S3616	0.999298317	1.006
Q8R464	CADM4	KGSYLTHEASGLDEQGEARE	S361	0.545997065	0.764
Q811Q9	PCYT1B	KAASASISSMSEGDEDEK-	S360;S362	0.438700967	0.755
Q811Q9	PCYT1B	KAASASISSMSEGDEDEK-	S360;S362	0.071968437	0.67
Q80U49	CEP170B	KHEDGTQSDSEDPLAKT	S360	0.525954432	1.173
D3Z0Y4	ABLIM2	RTSSESIVSVPASSTSGSPSRV	S36;S42	0.088557572	0.586
Q3TGS9	ARFGAP1	KNSNSDGWESWEGASGEGRA	S359	0.743572274	1.129
E9Q0J2	RALGAPB	RSDSAPPTPVNRL	S359;T363	0.759520575	1.291
E9Q0J2	RALGAPB	RSDSAPPTPVNRL	S359	0.683443311	1.107
Q9QYF9	NDRG3	RSVTSNQSDGTQESCESPDVLDRH	S358;S361	0.730742034	1.048
Q80VB6	DCLK1	RDLYRPLSSDDLDSVGDSV-	S358;S/Y	0.99928455	1.218
Q99LH9	SH3BP5L	RGLSDHASLDGQELGAQSRG	S357;S361	0.979367199	1.253
E9PVP0	STARD10	RAGGAGGEGSDDDTSLT-	S357	0.989876793	1.019
Q8CCJ4	AMER2	RASAVPDPSSVDPPSDPSADRI	S356;S359	0.905873447	1.134
Q9QYC0	ADD1	KSRSPGTPAGEGSGSPPKW	S355;T358	0.978765801	0.972
A2ARP8	MAP1A	KVAELEEEQSQGSSSYSDWVKN	S355;S356;S359	0.730453812	1.363
Q8BR92	PALM2	KEESLATDPAPGTQKK	S355;T358	0.996456063	0.965
Q5SVJ1	CAMK2B	KGSLPPAALESSDSTNTTIEDEDAKA	S355;S356;S/T	0.03890627	1.718
Q5SVJ1	CAMK2B	KGSLPPAALESSDSTNTTIEDEDAKA	S355;S/T	0.978111258	0.951
Q61120	SHC3	KAASVECISPVTPRA	S354;S359	0.383222686	1.899
E9Q030	ABLIM1	RRRSSGREEDEEELLRR	S354;S355	0.608467019	0.736
E9Q030	ABLIM1	RSSGREEDEEELLRR	S354	0.582068971	0.881
P51830	ADCY9	KQGDEESENSVKRH	S354	0.343011496	1.565
Q80VB6	DCLK1	RDLYRPLSSDDLDSVGDSV-	S353	0.93263709	1.119
Q9JLM8	DCLK1	RISQHGGSSTSLSSTKV	S352;S355;S/T	0.990252608	0.922
Q9QYF9	NDRG3	RSVTSNQSDGTQESCESPDVLDRH	S352;S358;S361	0.997011171	0.991
A2ARP8	MAP1A	RKVAELEEEQSQGSSSYSDWVKN	S352;S355	0.048703484	2.13
A2ARP8	MAP1A	RKVAELEEEQSQGSSSYSDWVKN	S352;S355;S356	0.070104667	1.917
Q9QYF9	NDRG3	RSVTSNQSDGTQESCESPDVLDRH	S352	0.911946329	1.136
P63094	GNAS	RISTASGDGRH	S352	0.903090745	1.072
A2ARP8	MAP1A	KVAELEEEQSQGSSSYSDWVKN	S352	0.997936484	0.978
E9Q343	GPR137C	RRYDSDDDLPRL	S351	0.162773004	1.528
Q9QYG0	NDRG2	RTLSQSSESGTLPSGPPGHTMEVSC-	S350;S353	0.833324509	1.129
Q9QYG0	NDRG2	RTLSQSSESGTLPSGPPGHTMEVSC-	S350;S353	0.881438128	1.485
Q9QYG0	NDRG2	RSRTLSQSSESGTLPSGPPGHTMEVSC-	S350;S/T	0.728003321	1.312
Q9QYG0	NDRG2	RSRTLSQSSESGTLPSGPPGHTMEVSC-	S350;S/T	0.233293302	1.718
Q9QYG0	NDRG2	RTLSQSSESGTLPSGPPGHTMEVSC-	S350	0.706337237	1.234
E9PWW9	RSF1	RLGSQEPERA	S350	0.003808778	0.599
P98191	CDS1	REGEAAGGDHETESTSDKETDIDDRYGDLDARG	S35;T41;T/S/Y	0.81835013	1.368
B1AU23	FGF13	RQDSIQSAELKK	S35;S38	0.554966061	1.295
Q8BTI8	SRRM2	KSAVRPSPSPERS	S349;S351	0.413335901	0.732
E9PUC5	PSD3	KSHSSPSLNPDASPVTAKV	S348;S/T	0.396106441	0.858
Q3ULB5	PAK6	RSSPAGSPRT	S348	0.999983633	0.921
P98203	ARVCF	RRSPSVDSTRK	S347	0.287059074	0.646
Q9ERL0	MLLT1	RTLQTEDSNSEDEASFRS	S347;S349	0.605493658	0.841
Q61644	PACSIN1	RGSVSSYDRG	S346	0.228301108	0.393
Q5XG69	FAM169A	KHFQDSEFSSSQGEDENVAKT	S346	0.610024249	0.846
Q5XG69	FAM169A	KHFQDSEFSSSQGEDENVAKT	S346;S	0.994376213	1.222
P16054	PRKCE	KSAPTSPCDQELKE	S346;S350	0.769928693	0.516
H3BK11	PLCH2	KKLPANISEDAEEGEVSDEDSADEMEDDCKL	S346;S350	0.702407766	0.786
H3BK11	PLCH2	KKLPANISEDAEEGEVSDEDSADEMEDDCKL	S346;S350	0.895303886	0.991
E9PWP6	RIMS1	RSQDYPDRLEKR	S346	0.509611106	1.762
E9PWP6	RIMS1	KGRSQDYPDRL	S346	0.626371296	0.713
E9PUA3	IQSEC1	KADTDTSCRSTPSLERPEPRL	S345;T346;S348	0.986273375	1.254
J3QNY1	GM9242	RSSGSPYGGGYGSGGGSGGYGSRR	S345;S/Y	0.999988162	0.989
P70174	HRH1	RRISETSEDQTLVDRQ	S344;T/S	0.068597236	2.406
P08553	NEFM	RQLSDIEERH	S344	0.927895827	0.871
Z4YJJ5	CYLD	KVTGSTSDPGSRN	S344	0.210295211	1.32
Q9QXS6	DBN1	KASDSGPSSSSSSSSSPPRT	S344	0.543051244	0.817
P49586	PCYT1A	KTSPSSSPASLSRC	S343;S347	0.042170911	0.454
Q80ZH9	R3HDM1	RSTNSHQSSTENELKY	S343;S346;S/T	0.389582948	1.318
Q61644	PACSIN1	RGSVSSYDRG	S343;S346	0.490690126	0.444
Q8C1D8	IWS1	KAAVLSDSEDDAGNASAKK	S343;S345	0.346975444	0.804
Q61644	PACSIN1	KKAEGATLSNATGAVESTSQAGDRGSVSSYDRG	S343;S/T/Y	0.998338349	1.117
Q99MR1	GIGYF1	RGLEEEEEEEEEPSEGVDEERPEAGGKE	S343	0.78705769	0.806
Q91WZ8	DTNBP1	KSTPGVSDDSDQCDSTQDI-	S343	0.885745905	0.892
Q8C1D8	IWS1	KAAVLSDSEDDAGNASAKK	S343	0.337366873	0.569
F8VQN6	ARHGEF12	RSEGVQDAQEPQSLVGSPSTRG	S342	0.346938168	0.743
Q8R4E6	PURG	RRASGEEQECLD-	S342	0.983386187	1.054
Q9CPV9	P2RY12	KKGQEGGEPSEETPM-	S342	0.28319558	0.749
Q9CPV9	P2RY12	KKGQEGGEPSEETPM-	S342	0.999747433	1.012
Q69ZA1	CDK13	RSRKSPSPAGGGSSPYSRR	S341;S343;S/Y	0.483009441	1.264
F8WIS9	CAMK2A	KSSSSVQLMESSESTNTTIEDEDTKV	S341;S/T	0.97917588	0.964
Q69ZA1	CDK13	RKSPSPAGGGSSPYSRR	S341;S343;S/Y	0.167540356	0.622
Q8R4H2	ARHGEF12	RSEGVQDAEPQSLVGSPSTRG	S341	0.557398039	1.354
Q8C8R3	ANK2	RSTSSSGRPGTSPTRE	S3401;T/S	0.102351991	1.321
Q9QYX7	PCLO	KSVDTSVQTDDEDQDEWDMPSRS	S3400;T3403	0.899717818	1.085
Q91WZ8	DTNBP1	KSTPGVSDDSDQCDSTQDI-	S340;S343	0.879122443	1.122
B2RRE2	MYO18A	REPADLDPEAASPAYSQAKT	S340	0.68973675	1.132
P36916	GNL1	RGLQDGLRSSSNSRS	S34;S	0.782346061	1.154
Q14BB9	MAP6D1	RSDVAVPLTLHGYSDPGSEESGADCSVSRG	S34;S38	0.965473004	0.971
E9PUC5	PSD3	KSHSSPSLNPDASPVTAKV	S339;S340;S348	0.672385778	0.903
E9PUC5	PSD3	KSHSSPSLNPDASPVTAKV	S339;S348	0.342501982	0.796
A0A0A6YWI6	DCLK2	KSSSSSPTSPGSFRG	S339;S343	0.992909069	1.04
E9PUC5	PSD3	KSHSSPSLNPDASPVTAKV	S339;S340;S348	0.946967363	1.078
Q8BXK8	AGAP1	RADSIGSGRA	S339	0.147269809	1.597
Q8VCE2	GPN1	RGTLDEEDEEADSDTDDIDHRV	S338	0.590853609	0.772
Q3U3J1	BCKDHA	RIGHHSTSDDSSAYRSVDEVNYWDKQ	S338;T/S/Y	0.841321922	1.337
Q9QYG0	NDRG2	RTASLTSAASIDGSRSRS	S338;S344;T/S	0.116605777	1.579
Q8C8R3	ANK2	RAEGFESESEDGATKPKL	S3379;S3381	0.977192435	0.939
Q9QYX7	PCLO	KIVDSGVQTDDEETADRT	S3372;T3376	0.999817751	1.002
E9PZX5	AREL1	RRPSTAIEEDDEDSPSECHTPEKV	S337;T343	0.999448855	1.011
P98203	ARVCF	RGSLGSLDRV	S337	0.631843132	1.413
Q8C8R3	ANK2	KARSYIETETESRE	S3362	0.548962192	1.246
P14873	MAP1B	KIAELEEERSQGSTSNSDWMKN	S336;S339	0.702526391	1.15
P14873	MAP1B	KIAELEEERSQGSTSNSDWMKN	S336;S339;S/T	0.20068536	2.351
Q9QYF9	NDRG3	RTHSTSSSIGSGESPFSRS	S335;S338	0.857286441	0.92
Q9QYF9	NDRG3	RTHSTSSSIGSGESPFSRS	S335;S338;S341	0.914266262	1.039
Q8K3I9	GLCCI1	RSSSTRSIDTQTPSVQERS	S335;S/T	0.979744651	0.834
D9HP81	RIMS2	RYRSDPNLARY	S335	0.999959789	1.035
Q05CL8	LARP7	RDLEFCSTEEEKETDRK	S334;T335	0.65985954	0.893
A0A0G2JFQ8	PITPNM2	RMQSIARDSDEGSEEEFFDAHENLYCTEEKQ	S334;S338	0.046683917	2.097
P11798	CAMK2A	KESSESTNTTIEDEDTKV	S333	0.64379492	0.584
Q8CCM0	CAMK2D	KESTESSNTTIEDEDVKA	S333;T337	0.743381905	1.741
P11798	CAMK2A	KNDGVKESSESTNTTIEDEDTKVRK	S333;T343;T/S	0.999175347	1.065
F6RDI8	SRSF11	RSKTPPKS	S333;T335	0.080948317	0.547
Q7TQH0	ATXN2L	RQGSGRESPSLVSRE	S333;S337	0.368757274	1.388
Q9QYG0	NDRG2	RTASLTSAASIDGSRS	S332;S338	0.453832799	1.272
Q9JLM8	DCLK1	KSPSPSPTSPGSLRK	S332;S337	0.223202157	0.526
P11798	CAMK2A	KESSESTNTTIEDEDTKVRK	S331	0.203174871	2.054
P11798	CAMK2A	KESSESTNTTIEDEDTKVRK	S331;T337	0.982104161	1.122
P11798	CAMK2A	KESSESTNTTIEDEDTKVRK	S331;T336;T337	0.453948211	1.192
P11798	CAMK2A	KNDGVKESSESTNTTIEDEDTKV	S331;S333	0.646427362	0.851
O88737	BSN	RGEEESEEDSYDPRG	S3301	0.56983069	0.741
P11798	CAMK2A	KKNDGVKESSESTNTTIEDEDTKVRK	S330;S331;S333	0.171936723	4.063
Q9JLM8	DCLK1	RSGKSPSPSPTSPGSLRK	S330;S332;T/S	0.276363675	0.716
P11798	CAMK2A	KNDGVKESSESTNTTIEDEDTKV	S330;S331;S333	0.474121371	0.652
Q62433	NDRG1	RSRTASGSSVTSLEGTRS	S330;S/T	0.741548029	0.679
Q61151	PPP2R5E	RSQSSSQFRS	S33	0.690798712	1.191
Q9CT10	RANBP3	KRSAGSSSPEAGEDSDHEDGNYCPPVKR	S33;S40;S/Y	0.983650497	0.976
A0A0G2JER6	AGAP3	RVDSIGSGRA	S33	0.309416678	1.382
Q7TNV0	DEK	REESEEEEEDDEDDDEEDEEEEKEKS	S33	0.555203659	0.677
P49769	PSEN1	RETQDSGSGNDDGGFSEEWEAQRD	S329	0.713896019	0.883
P16054	PRKCE	KKLAAGAESPQPASGNSPSEDDRS	S329;S337	0.999332567	1.019
P16054	PRKCE	KLAAGAESPQPASGNSPSEDDRSKS	S329;S337	0.490826957	1.738
A0A0G2JFQ8	PITPNM2	RMQSIARDSDEGSEEEFFDAHENLYCTEEKQ	S329;S334;S338	0.131260428	4.695
P16054	PRKCE	KLAAGAESPQPASGNSPSEDDRS	S329	0.939700901	1.02
B1AUD3	CAMKK1	KEGCGEGCKSPELPGVQEDEAAS-	S329	0.809678967	0.899
Q9D8I2	P2YR13	RTAGSSEDHHSSQTDNITLA-	S328;S329;T331	0.995917465	1.054
Q640N2	ARL13B	REALSQQLDSEDEQDQRG	S328	0.633209292	1.117
P49769	PSEN1	RETQDSGSGNDDGGFSEEWEAQRD	S327;S329	0.990623116	1.008
Q3TGS9	ARFGAP1	KSPSSDSWTCADASTGRR	S327;S/T	0.023916049	1.305
Q3TGS9	ARFGAP1	KSPSSDSWTCADASTGRR	S327	0.263279208	0.691
Q3UJB0	SF3B2	RAASSESSGDREKD	S326	0.896528618	0.727
E9PW07	CBARP	RASSLDTRGSPKR	S326;S/T	0.413727587	1.331
O08581	KCNK1	KQSEPFVASQSPPYEDGSADH-	S326;S333	0.918621879	1.125
P63318	PRKCG	RMGPSSSPIPSPSPSPTDSKR	S326;S330;S/T	0.962468939	0.966
Q8BNN1	SPATA2L	RSGDLAPPESPSSPGQASPRH	S326;S329	0.670998785	1.559
O08581	KCNK1	KQSEPFVASQSPPYEDGSADH-	S326	0.377733081	1.748
A0A0R4J1T3	TAOK3	RNGPLNESQEEEEDGEQGSNLNRE	S324	0.854274461	0.8
Q9WV02	RBMX	RYDDYSSSRDGYGGSRD	S323	0.999823215	0.987
Q8C8R3	ANK2	RSVYSGQDDESPESSPEEQKS	S3226;S3229;S3230	0.491880704	0.869
Q3U0S6	RASIP1	RSVSELSLQGRR	S322;S325	0.038057132	1.465
Q7TSF4	LRRC75A	REGTDQQDPIGSPVTPARGQESTECVIQT-	S322;T325	0.355242225	1.689
Q7TSF4	LRRC75A	REGTDQQDPIGSPVTPARG	S322;T325	0.174731799	0.68
A4GZ26	IQSEC2	KALSDSYELSTDLQDKK	S322;S326	0.115173819	1.745
Q920Q8	IVNS1ABP	RNSPQSSPTSTPKL	S322;S325;T330	0.542890137	0.745
Q3TY60	FAM131B	RKVSDVTSSGVQSFDEEEGDANN-	S322	0.765425122	1.171
Q7TSF4	LRRC75A	REGTDQQDPIGSPVTPARG	S322	0.998196398	0.813
Q3TY60	FAM131B	KVSDVTSSGVQSFDEEEGDANN-	S322	0.129750289	0.849
P68181	PRKACB	KFRGSGDTSNFDDYEEEEIRV	S322	0.852425988	0.827
A0A0R4J0Z3	AQP4	KDSSGEVLSSV-	S322	0.765378424	0.926
Q640R3	HEPACAM	KDKDSSEPDENPATEPRS	S321	0.586835179	0.965
P40336	VPS26A	RFESPDSQASAEQPEM-	S321	0.818609064	0.898
Q8C1D8	IWS1	KIDSDDDEEKEGDEEKV	S321	0.142697878	0.392
E9PW07	CBARP	RASSLDTRG	S320	0.997677054	1.029
P35803	GPM6B	RSKEQLNSYT-	S320;T328	0.879907682	1.29
Q9DBR0	AKAP8	RADSDGDLSENDDGAGDLRSGDEEFRGEDDLCDSRK	S320;S336	0.810663231	0.618
Q9DBR0	AKAP8	RADSDGDLSENDDGAGDLRSGDEEFRGEDDLCDSRK	S320;S325;S336	0.999094142	1.052
Q9DBR0	AKAP8	RADSDGDLSENDDGAGDLRS	S320;S325	0.768270095	0.774
Q640R3	HEPACAM	KDKDSSEPDENPATEPRS	S320;S321	0.836079527	1.182
B1AQX6	SRCIN1	REMVYASRESSPTRR	S320;S/T/Y	0.989470331	0.944
Q8BNW9	KBTBD11	RSGSRPQSPSGDAESRG	S320;S	0.9912836	0.983
P35803	GPM6B	RSKEQLNSYT-	S320	0.617709292	1.986
Q9JI11	STK4	REVDQDDEENSEEDEMDSGTMVRA	S320	0.981411992	0.892
A0A0R3P9D0	PLPPR3	KSVSTDELGPPGRL	S320	0.713981627	1.122
Q99L43	CDS2	KESESEAKLDGETASDSESRA	S32	0.661197049	0.938
Q9CT10	RANBP3	RSAGSSSPEAGEDSDHEDGNYCPPVKR	S32;S33;S40	0.934010209	0.979
Q9CT10	RANBP3	RSAGSSSPEAGEDSDHEDGNYCPPVKRE	S32;S33;S40	0.994582087	0.89
Q61151	PPP2R5E	KRSQSSSQFRS	S32;S33	0.894924195	0.903
Q9CT10	RANBP3	RSAGSSSPEAGEDSDHEDGNYCPPVKR	S32;S33	0.463098433	1.216
Q9CT10	RANBP3	RSAGSSSPEAGEDSDHEDGNYCPPVKR	S32;S33;S40	0.440951068	0.631
P36916	GNL1	RGLQDGLRSSSNSRS	S32;S33;S34	0.418795924	0.878
Q61151	PPP2R5E	RSQSSSQFRS	S32;S33	0.279735359	1.814
S4R2L4	RSRC2	KEQSDISISPRA	S32	0.995399002	1.14
Q811Q9	PCYT1B	KQSPVSSPTRS	S319;S323	0.903805192	0.703
Q80Y24	PRICKLE2	RACSAGEDPNGSDSSDSAFQNARA	S319;S321;S322	0.974170034	0.915
Q80Y24	PRICKLE2	RACSAGEDPNGSDSSDSAFQNARA	S319;S321	0.988009461	0.993
Q80Y24	PRICKLE2	RACSAGEDPNGSDSSDSAFQNARA	S319	0.99717795	1.003
Q3TY60	FAM131B	KVSDVTSSGVQSFDEEEGDANN-	S318;S322	0.716724501	1.1
Q3TY60	FAM131B	RKVSDVTSSGVQSFDEEEGDANN-	S318;S322	0.812982678	1.102
P35803	GPM6B	KEEQELQDIQSRS	S318	0.999830557	1.074
P35803	GPM6B	KAKEEQELQDIQSRS	S318	0.86357301	1.86
O55176	PJA1	RYYEEDSDSDKEWMAALRR	S317;S319	0.019253443	0.668
Q8VD37	SGIP1	KWVHFSDASPEHVTPELTPRE	S316;S319;T324	0.275222538	1.358
D3YZP9	CCDC6	RQLSESESSLEMDDERY	S316;S318	0.827224982	0.772
D3YZP9	CCDC6	RQLSESESSLEMDDERY	S316	0.354291479	0.646
D3YZP9	CCDC6	RQLSESESSLEMDDERY	S316	0.989604266	0.851
O54784	DAPK3	RNTSYASFERF	S316	0.076781796	1.474
Q9JI18	LRP1B	RDLSLDPRA	S3136	0.134881831	0.607
Q7TPM6	FSD1	RTASPVNSPARG	S313	0.387199726	0.809
E9QLK9	SNAP91	KSSPATTVTSPNSTPAKT	S313	0.364728093	1.305
Q3TY60	FAM131B	RKVSDVTSSGVQSFDEEEGDANN-	S313;T316;S318	0.386679583	1.29
Q7TPM6	FSD1	RTASPVNSPARG	S313;S317	0.674974186	1.067
P97433	ARHGEF28	RNLESGRSPSEEEEDAKS	S312;S314	0.999361891	0.981
O35295	PURB	RRGGGSGGGDESEGEEVDED-	S310;S316	0.92070725	0.805
O35295	PURB	RRGGGSGGGDESEGEEVDED-	S310	0.69262226	0.861
Q8C0T5	SIPA1L1	KGEELGKSSDLEDNRS	S310	0.626278456	0.669
Q9D7V2	LYSMD2	RSRSTSEPEEAELSLSLART	S31;S33	0.981319541	0.888
Q8C8R3	ANK2	KSDSNASFLRA	S31;S34	0.683679101	1.446
Q9CR86	CARHSP1	RDRSPSPLRG	S31;S33	0.077686538	0.278
Q8BFT9	SVOP	RSEDDAASGEHDIQIEGVRV	S31	0.99276919	0.996
P46935	NEDD4	RRQISEDVDGPDNRE	S309	0.458628521	1.184
P46935	NEDD4	RQISEDVDGPDNRE	S309	0.719910298	0.84
A0A1B0GT25	ABCC8	RDGLLLDEDEEEEEAAESEEDDNLSSVLHQRA	S308;S315;S316	0.240161781	0.823
E9PUK6	SRRM1	RSRSYSPRR	S308;S/Y	0.048088808	0.298
A0A0N4SW73	RAB11FIP5	RTYSDEASQLRA	S307	0.998328234	1.127
Q3UQ17	ZBTB16	REESGEQLSPPVEAGQGPPGRQ	S307	0.979354132	1.013
A0A0N4SW73	RAB11FIP5	KRTYSDEASQLRA	S307	0.999794396	0.991
P14869	RPLP0	KAEAKEESEESDEDMGFGLFD-	S307	0.924384586	0.801
E9QLK9	SNAP91	KSSPATTVTSPNSTPAKT	S306;T309	0.512497017	0.953
Q9Z204	HNRNPC	KDDEKEPEEGEDDRDSANGEDDS-	S306	0.915436151	0.888
Q8C1D8	IWS1	KGLHSSDSEEEEPKRQ	S306;S307;S309	0.986508374	1.205
Q8C1D8	IWS1	KGLHSSDSEEEEPKR	S306;S307;S309	0.888548775	0.955
Q9Z204	HNRNPC	RGDDQLELKDDEKEPEEGEDDRDSANGEDDS-	S306	0.770377273	0.763
P23242	GJA1	KQASEQNWANYSAEQNRM	S306	0.954870272	1.129
Q7TPE5	SLC7A6OS	KEFDYDSPHGLDSD-	S305	0.705033405	0.788
Q7TQH0	ATXN2L	REIESSPQYRL	S304	0.999722158	1.02
P14869	RPLP0	KAEAKEESEESDEDMGFGLFD-	S304;S307	0.408107467	0.842
P14869	RPLP0	KAEAKEESEESDEDMGFGLFD-	S304;S307	0.997824408	1.37
Q9WV69	DMTN	RLQSTEFSPSGSEAGSPGLQNGEGQRG	S303;S307;S315	0.984772078	0.97
Q9WV69	DMTN	RLQSTEFSPSGSEAGSPGLQNGEGQRG	S303;S307	0.210128553	1.427
Q9WV69	DMTN	RLQSTEFSPSGSEAGSPGLQNGEGQRG	S303	0.881999932	0.856
Q6PAJ1	BCR	RSQSTSEQEKR	S303	0.395096954	1.614
Q3UID0	SMARCC2	RKRSPSPSPTPEAKK	S302;S304;S306	0.181942351	0.567
Q3UID0	SMARCC2	KRSPSPSPTPEAKK	S302;S304;S306	0.695543476	0.633
Q3UID0	SMARCC2	RSPSPSPTPEAKK	S302;S304	0.998380852	1.003
Q3UID0	SMARCC2	KRSPSPSPTPEAKK	S302;S304	0.726974034	0.848
P16014	CHGB	KSSYEGHPLSEERR	S301;S308	0.972830909	0.758
P16014	CHGB	RSGSNKSSYEGHPLSEERR	S301;S308	0.355400167	0.711
Q3UHX0	NOL8	KSSMSDDDVDSEDELKM	S300;S306	0.647918681	0.803
Q3UHX0	NOL8	KSSMSDDDVDSEDELKM	S300;S306	0.972698038	1.177
P16014	CHGB	RSGSNKSSYEGHPLSEERR	S300;S301;S308	0.013611888	0.461
Q05BF4	WDR37	RTNSSEQERT	S30	0.20958494	1.565
D3Z6F8	DDA1	RTDSPDMPEDT-	S30	0.062241575	0.646
Q8BSN6	VAMP4	RNLLEDDSDEEEDFFLRG	S30	0.829255495	1.173
Q9DB24	TCEAL6	KEGKPEDEVEPEDEEKSDEEEKPDKK	S30	0.228781167	0.456
A2AEC2	TCEAL3	KEGKPEDEVEPEDEEKSDEDEKPDKKA	S30	0.999952906	0.954
A2AEC2	TCEAL3	KEGKPEDEVEPEDEEKSDEDEKPDKK	S30	0.237302315	0.56
A2AQ43	FNBP1	RTVSDNSLSSSKE	S299;T/S	0.721203077	0.853
Q7TPE5	SLC7A6OS	KEFDYDSPHGLDSD-	S299;S305	0.978361302	0.927
E9Q3I4	ITSN1	RLPEEPSSEDEQQPEKK	S298	0.752998383	0.931
Q9D3X9	MFAP3L	RSESPTADSDASSLHEQPQQIAIKV	S298;T300;S	0.524488781	1.168
Q8VDP4	CCAR2	KEAAPDTGAEPSPEDSDPTYSSKV	S298	0.764512289	1.221
Q8JZP9	GAS2L1	RGSPTPSPRPGSPVPGSERR	S297;S306	0.804894997	0.811
P39447	TJP1	RDDISEIQSLASDHSGRS	S297;S300	0.493819246	0.472
E9Q3I4	ITSN1	RLPEEPSSEDEQQPEKK	S297;S298	0.776442066	0.851
Q3TY60	FAM131B	RDLESLSPRE	S297	0.267698783	0.499
A2AQ43	FNBP1	RTVSDNSLSSSKE	S296;S299	0.126952714	2.203
A2AQ43	FNBP1	RTVSDNSLSSSKE	S296	0.924345956	1.2
O35927	CTNND2	RGSSPKQSPSRL	S296;S300	0.670042679	1.246
Q3TY60	FAM131B	RDLESLSPREDPEMSTALSRK	S295;S297	0.289052521	0.625
Q3TY60	FAM131B	RDLESLSPRE	S295;S297	0.312667362	0.628
A0A0G2JEG8	AMPH	RSPSQTRK	S295	0.167291642	0.285
G3X932	ARHGAP39	RKPSSDSQPSSPRY	S294;S297;S	0.86790059	1.025
Q80U57	RIMS3	RRLSQSSLESATSPSCS-	S294;S/T	0.868059826	1.162
Q5U4C1	GPRASP1	RVESTSGSECENPTKS	S293;S295;S297	0.744406121	0.936
P35486	PDHA1	RYHGHSMSDPGVSYRT	S293;S300	0.548109614	0.723
P35486	PDHA1	RYHGHSMSDPGVSYRT	S293;S300	0.851902541	0.741
Q9DBX2	PDCL	RNSATCHSEDSDLEID-	S293;S296	0.590076067	1.584
Q9JJY3	SMPD3	RDGDSGSLGSPSASRESLVKA	S292;S294;S	0.881264322	1.334
D3YTL8	SPIRE1	KAPTLAELDSSDSEEEKS	S292;S293;S295	0.221281247	0.462
Q9JJY3	SMPD3	RDGDSGSLGSPSASRE	S292;S	0.115455118	1.718
H3BKM2	ZC3HC1	RSQDATVSPGSEQSEKS	S292	0.722255051	0.845
Q9ERZ3	CHRM3	RSCSSYELQQQGTKR	S290;S/Y/T	0.894401417	0.851
Q64727	VCL	RDPNASPGDAGEQAIRQ	S290	0.285183466	0.608
B7ZC24	NCOA5	RDRSPIRGSPRR	S29;S34	0.381311465	1.286
P97492	RGS14	KSLGSGESESESRPGKY	S289;S292	0.179339971	0.509
Q9WV69	DMTN	KSSSLPSYGRT	S289	0.995580421	0.982
P97492	RGS14	KSLGSGESESESRPGKY	S289	0.870201177	0.868
F6PZ73	LIMK1	RSCSIDTSPGTSSLASPASQRK	S287;S295;S/T	0.476138532	1.434
A2ALS7	RAP1GAP	KSENSSTQSSPEMPTTKN	S287;S288;S/T	0.712481047	1.18
A2ALS7	RAP1GAP	KSENSSTQSSPEMPTTKN	S287;S288	0.890971474	0.92
A2ALS7	RAP1GAP	KSENSSTQSSPEMPTTKN	S287;S288	0.957879161	0.974
Q9JJY3	SMPD3	RDGDSGSLGSPSASRE	S287	0.230792241	1.889
O88737	BSN	RSLSDPKPLSPTAEESAKERF	S2866;S/T	0.334428019	3.111
O88737	BSN	RSLSDPKPLSPTAEESAKE	S2860;S2866	0.552214661	0.674
B2RUJ5	APBA1	KQSMSSQSLDKA	S286;S289	0.046722143	0.312
P70441	SLC9A3R1	RSASSDTSEELNSQDSPKRQ	S286;S297;T/S	0.258546505	0.615
B2RUJ5	APBA1	KQSMSSQSLDKAAEDMPEAEQDLERA	S286;S287	0.567787911	1.363
O88737	BSN	RSLSDPKPLSPTAEESAKE	S2858;S2860;S2866	0.011433162	1.734
P70441	SLC9A3R1	RSASSDTSEELNSQDSPKRQ	S285;S297	0.222585244	0.67
P70441	SLC9A3R1	RSASSDTSEELNSQDSPKR	S285;S286;S289	0.309667434	0.863
P70441	SLC9A3R1	RSASSDTSEELNSQDSPKR	S285;S286	0.594774846	0.857
P70441	SLC9A3R1	RSASSDTSEELNSQDSPKRQ	S285	0.324654022	7.624
A2ARP8	MAP1A	KRSPTPGKG	S2841	0.998706698	0.711
P61979	HNRNPK	RRDYDDMSPRR	S284	0.463900148	1.491
P61979	HNRNPK	RDYDDMSPRR	S284	0.780711911	1.059
P61979	HNRNPK	RDYDDMSPRR	S284	0.302049915	1.33
Q9R0L7	AKAP8L	KQGGSPDEPDSKA	S284	0.63002157	0.824
Q8BP78	FRA10AC1	RNAEEEDSASDSELWKG	S283;S285	0.678354883	0.83
E9Q8D0	DNAJC21	RYEKEFGDGSDENEVEDQEPRN	S283	0.68560068	1.501
Q3UID0	SMARCC2	KTLTDEVNSPDSDRRD	S283	0.654602397	1.149
B2RUG9	APC	KTDSTESSGAQSPKRH	S2821;S2829	0.924173943	1.113
D3Z0G7	RGS12	RESQGSVSSAGSLDLSEACRT	S282;S285	0.993992964	1.036
O35927	CTNND2	RGGSAPEGAAYAAPRG	S282	0.000671774	1.838
P26339	CHGA	KDDGQSDSQAVDGDGKT	S282	0.128241779	0.509
F8WIG2	BEGAIN	RAQNSTDSAAEEEEEAEAAAFPEAYRR	S281	0.994844623	0.997
F8WIG2	BEGAIN	RAQNSTDSAAEEEEEAEAAAFPEAYRRE	S281;S284	0.459720451	3.99
Q5QNQ6	OSBP2	KTQSDDSGDDDEEPAAPADNSELHHTLKT	S281;S284	0.988548346	1.104
A0A087WSP7	MATR3	KTESPAEGKEQEEKS	S281	0.85057066	0.857
A0A087WSP7	MATR3	KTESPAEGKE	S281	0.490456137	0.425
Q70FJ1	AKAP9	REVYSSDSESDWGQSQGFDTAIEGRE	S2807;S2809;S2811	0.998235827	1.07
E9Q401	RYR2	RRISQTSQVSIDAAHGYSPRA	S2807;S2813;T/S/Y	0.686159512	1.028
F6SMY7	MYCBP2	RSSSPQDKN	S2806	0.994418622	1.152
O88737	BSN	KSPQVLYSPVSPLSPHRL	S2805;S2808;S2811	0.999663608	1.027
Q69ZX8	ABLIM3	RRTSETSISPPGSSIGSPNRV	S280;S290;T/S	0.348036153	0.684
Q8CCJ4	AMER2	RICLEAGSPTGSGDQSSRG	S280;S284	0.893720735	0.883
Q4KL52	ZFYVE19	RVTLQDYHLPDSDEDEETAIQRV	S280	0.438660759	1.192
B1ARU4	MACF1	RLLDAEDVDVPSPDEKS	S280	0.001530505	1.459
Q8CCJ4	AMER2	RICLEAGSPTGSGDQSSRG	S280	0.122592719	0.648
Q80VY2	INKA2	RHIETPATSSPKA	S280	0.115687323	0.422
Q640R3	HEPACAM	KQNSLEYMDQNDDRL	S280	0.261444823	0.554
Q640R3	HEPACAM	KQNSLEYMDQNDDRL	S280	0.91133143	0.894
Q640R3	HEPACAM	KLEKQNSLEYMDQNDDRL	S280	0.962460577	1.059
Q91XM9	DLG2	RYQDEDGPHDHSLPRL	S28	0.428324951	1.279
G3UXY2	DNMT3A	RSEPQPEEGSPAAGQKG	S28	0.039472263	1.656
E9QN98	DPP10	RATQSQPADQELGSNSPPQRN	S28	0.155866235	0.816
Q3UE31	5031439G07RIK	RVSTGDTSPCGTEDSSPASPMHERV	S279;T/S	0.407707439	1.264
Q5XJE5	LEO1	KSESARGSDSEDEVLRL	S278;S280	0.349682511	0.532
Q7TMM9	TUBB2A	RGSQQYRA	S278	0.78375682	0.734
Q8C1D8	IWS1	KEKPDSDDSDGENKREDSEVQNESDGHTDRK	S277;S280;S295	0.965114796	0.898
D3Z0G7	RGS12	RRESQGSVSSAGSLDLSEACRT	S276;S279	0.811760955	0.836
D3Z0G7	RGS12	RRESQGSVSSAGSLDLSEACRT	S276;S279;S	0.991682131	1.035
A0A087WRB8	DST	RLLDPEDVDVSSPDEKS	S276;S277	0.716379943	0.81
A0A0R4J0Z3	AQP4	KGSYMEVEDNRS	S276	0.154092597	0.558
Q3TA40	6430548M08RIK	KTVTMISPEDEQKG	S275	0.740756034	0.841
Q3TA40	6430548M08RIK	KTVTMISPEDEQKG	S275	0.827736154	1.188
P70441	SLC9A3R1	REALVEPASESPRPALARS	S273	0.214416486	2.377
P70441	SLC9A3R1	REALVEPASESPRPALARS	S273;S275	0.989736491	1.086
Q6P1B9	BIN1	KSPSPPPDGSPAATPEIRV	S273;S/T	0.334931669	0.833
Q6P1B9	BIN1	KSPSPPPDGSPAATPEIRV	S273	0.642373516	0.838
Q99JF8	PSIP1	KNLAKPGVTSTSDSEDEDDQEGEKK	S272;S274	0.905998444	0.896
Q9JME5	AP3B2	KAFYGSEEDEAKGPGSEEAATAALPARK	S272;S282	0.875062623	1.154
Q68FH0	PKP4	RAASPYSQRPASPTAVRR	S272;S280	0.72973979	0.992
Q9JME5	AP3B2	KAFYGSEEDEAKGPGSEEAATAALPARK	S272	0.202556158	1.603
Q9JME5	AP3B2	KAFYGSEEDEAKG	S272	0.311029803	0.489
E9Q6J5	BOD1L	RKPDYSSSEEELDDSPDVLDSRI	S2714;S2715;S2716	0.987904743	0.983
Q61609	SLC20A1	KSSPSESPLMEKK	S271;S	0.968884033	0.914
Q8BPN8	DMXL2	RESKSSDDIDYRG	S2708	0.44191969	0.402
Q8BPN8	DMXL2	KSSDDIDYRG	S2708	0.324942271	0.705
Q64012	RALY	RLPAPQEDTASEAGTPQGEVQTRD	S270;T274	0.71609521	0.946
Q8BUV3	GPHN	RDTASLSTTPSESPRA	S270	0.578112051	0.721
F6VMS8	SGIP1	KEKDTDSTGSPDRD	S27;S/T	0.651814096	0.327
F6VMS8	SGIP1	KDTDSTGSPDRDGMKK	S27;S/T	0.144493252	0.558
Q3UHE1	PITPNM3	RNVLSDSVESSDDEFFDAREEVAEGKN	S27;S30;S31	0.707864494	1.229
S4R2T7	ANK2	RQSDSNASFLRA	S27;S30	0.615693444	1.318
Q9QXW9	SLC7A8	KNHPGSDTSPEAEASSGGGGVALKK	S27;S28;S/T	0.591925549	0.851
A0A0G2JFT8	RUFY3	RRPSEPLEPRG	S27	0.051887157	1.318
S4R2T7	ANK2	RQSDSNASFLRA	S27	0.276792774	1.738
Q61609	SLC20A1	KSSPSESPLMEKK	S269;S271	0.984654764	0.98
B1ATR2	TEX2	KTAPSSPLTSPSDTRS	S269;S/T	0.995917294	0.903
F6WBP9	STIM2	RDELSLEDSSRGESPVTADVSRG	S269;S278	0.369815462	2.025
F6WBP9	STIM2	RDELSLEDSSRGESPVTADVSRG	S269;S273;S274	0.821246949	0.913
F6WBP9	STIM2	RDELSLEDSSRG	S269	0.847199444	0.88
Q0PHV7	DACT3	RTSPGGADGGARR	S268	0.955996335	0.798
Q9Z204	HNRNPC	KMESEAGADDSAEEGDLLDDDDNEDRGDDQLELKD	S268	0.980082668	1.123
Q9Z204	HNRNPC	KMESEAGADDSAEEGDLLDDDDNEDRG	S268	0.007586535	1.343
Q8BTI8	SRRM2	RGQRGDSHSPGHKR	S2679;S2681	0.759854892	1.307
Q8BTI8	SRRM2	RGDSHSPGHKR	S2679;S2681	0.145818759	0.467
P35802	GPM6A	KSKEEQELHDIHSTRS	S267	0.982490409	1.078
P35802	GPM6A	KEEQELHDIHSTRS	S267	0.999982448	1.151
P35802	GPM6A	KEEQELHDIHSTRSKERL	S267;S270	0.789556924	1.911
P35802	GPM6A	KSKEEQELHDIHSTRSKERL	S267;S270	0.935156602	1.389
Q6P1B9	BIN1	KSPSPPPDGSPAATPEIRV	S267;S273;T277	0.829157993	1.048
P35802	GPM6A	KEEQELHDIHSTRSKE	S267;S270	0.999691731	1.043
Q9R0M0	CELSR2	RLYQPYGDSAGSLHSASRS	S2666;S2669	0.656919671	1.167
Q8BTI8	SRRM2	RRQPSPQPSPRD	S2656;S2660	0.854427156	1.318
Q9Z0U1	TJP2	RSRSPSPESRS	S265;S267	0.666672838	0.703
Q6P1B9	BIN1	KGNKSPSPPPDGSPAATPEIRV	S265;S267;S273	0.381641866	0.752
Q6P1B9	BIN1	KGNKSPSPPPDGSPAATPEIRV	S265;S267;S273	0.725599842	1.001
Q6P1B9	BIN1	KAQPSDNAPEKGNKSPSPPPDGSPAATPEIRV	S265;S267;S273	0.703444188	1.142
Q6P1B9	BIN1	KGNKSPSPPPDGSPAATPEIRV	S265;S267	0.320715557	0.62
B1AUB9	NFIA	KSVEDEMDSPGEEPFYTGQGRS	S265	0.981914419	1.162
Q8BTI8	SRRM2	RSLSYSPVERR	S2646;S2648	0.941371471	0.912
O88737	BSN	RLSRHSDSGSDSKH	S2645;S2647	0.982546026	1.011
Q8BTI8	SRRM2	RSLSYSPVERR	S2644;S2646;S2648	0.052689758	0.526
O35927	CTNND2	RGGSPLTTTQGGSPTKL	S264;S273	0.998501551	0.909
Q8VBT0	TMX1	KATSQSSIRQ	S263	0.99763032	0.973
Q8BGD9	EIF4B	RYDDRGSRDYDRG	S263	0.99484004	1.02
Q9Z0U1	TJP2	REHLRSRSPSPESRS	S263;S265;S267	0.9973175	0.812
P97351	RPS3A	RADGYEPPVQESV-	S263	0.94947204	1.017
P17182	ENO1	KYDLDFKSPDDPSRY	S263	0.316753239	1.343
P07901	HSP90AA1	KESDDKPEIEDVGSDEEEEEKKDGDKK	S263	0.179730467	0.318
P07901	HSP90AA1	KESDDKPEIEDVGSDEEEEEKKD	S263	0.338249566	0.39
P07901	HSP90AA1	KESDDKPEIEDVGSDEEEEEKK	S263	0.697119038	0.534
O35188	CX3CL1	KSLGSEEINPVHTDNFQERG	S262	0.822674693	1.193
Z4YLN8	CCDC88A	KDTTSFEDISPQGISDDSSTGSRV	S262	0.651866881	0.841
D3Z2R1	PARD6A	RLTGPSSVGPGPTDPDSDDDSSDLVIENRH	S262	0.096505264	0.629
Q80ZH9	R3HDM1	RDNSSFDKDDSQMRI	S261;S262	0.306415468	1.457
Q80ZH9	R3HDM1	RDNSSFDKDDSQMRI	S261;S262	0.250285317	1.537
A0A087WSP7	MATR3	RSYSPDGKESPSDKK	S260	0.716624898	1.336
A0A087WSP7	MATR3	RSYSPDGKESPSDKK	S260;S266	0.584436368	0.775
A0A0R4J2D7	MAP9	KESPGGCTSPGSQEKV	S260;T/S	0.017412182	0.638
Q9ESJ4	NCKIPSD	KAPSPEPPTEEVAAETNSTPDDLEAQDALSPETTEEKA	S260;S286	0.940176244	1.471
E9QP00	TRA2A	RRSPSPYYSRYG	S260;S262	0.124570198	0.686
E9QP00	TRA2A	RRRSPSPYYSRYG	S260;S262	0.83266503	1.097
A0A087WSP7	MATR3	RSYSPDGKESPSDKK	S260	0.815755618	1.243
E9QP54	AHI1	KTPTADDSDDSREKT	S26	0.251753688	0.65
F6R6F1	REPS1	RRQSSSYEDPWKI	S259;S260	0.54875398	0.672
Q5HZI2	C2CD4C	RHGSLSADDSTPDTSPGVRR	S259	0.805807685	0.973
Q9CQV4	RETREG3	RATDSHSDSEEELAAFCPQLDDSTVARE	S258;S260	0.940949681	1.032
A0A087WSP7	MATR3	RSYSPDGKESPSDKK	S258;S260;S266	0.443705627	0.712
A0A087WSP7	MATR3	RSYSPDGKESPSDKK	S258;S260	0.710840065	0.755
A0A087WSP7	MATR3	RSYSPDGKE	S258;S260	0.620146063	0.569
E9QP59	LEMD3	REHYSDSEEEEEEGEEDGDVAPARQ	S258;S260	0.998629152	1.259
A0A087WSP7	MATR3	KRSYSPDGKE	S258;S260	0.188116485	0.35
Q8CC35	SYNPO	KVASEEEEVPLVVYLKE	S258	0.995724345	0.973
E9Q1Q0	SLC4A1AP	KMLGEDSDEEEEANTTEGKS	S258	0.999999404	1.007
G3UYN4	BRSK2	RSISGASSGLSTSPLSSPRV	S257;S/T	0.969782819	1.275
A0A0R4J2D7	MAP9	KESPGGCTSPGSQEKV	S257	0.121955957	0.605
Q05CL8	LARP7	RTASEGSEAETPEAPKQ	S256;T/S	0.856160608	0.852
Q80UP8	SLC20A2	KESALSRASDESLRK	S256;S259	0.566235593	0.696
Q9CQV4	RETREG3	RATDSHSDSEEELAAFCPQLDDSTVARE	S256;S258;S260	0.170070122	1.596
Q9DCB4	ARPP21	RDNSSIDKEDNQNRM	S256;S257	0.616980249	1.27
E0CYU3	ARPP21	KRDNSSIDKEDNQQNRM	S256;S257	0.992720038	0.96
F6YBV1	CNOT3	RSTDSEVSQSPAKN	S256	0.756414756	0.882
Q4KUS2	UNC13A	RALSPTGSSRY	S255	0.428257048	1.345
A2AR02	PPIG	KKSPSSESEAENVDAQPQSTVRPEEIPPIPENRF	S255;S257;S/T	0.912403088	1.118
P11499	HSP90AB1	KIEDVGSDEEDDSGKDKKK	S255;S261	0.261199153	0.622
P11499	HSP90AB1	KIEDVGSDEEDDSGKDKK	S255;S261	0.257576505	0.245
P11499	HSP90AB1	KIEDVGSDEEDDSGKD	S255;S261	0.981659662	1.052
Q4KUS2	UNC13A	RALSPTGSSRY	S255;S259	0.855963406	1.163
P11499	HSP90AB1	KIEDVGSDEEDDSGKDKKK	S255	0.167466594	0.443
P11499	HSP90AB1	KIEDVGSDEEDDSGKDKK	S255	0.284201	0.285
P11499	HSP90AB1	KIEDVGSDEEDDSGKDKK	S255	0.137252253	0.567
P11499	HSP90AB1	KIEDVGSDEEDDSGKD	S255	0.487820055	0.59
Q4FE56	USP9X	RAQENYEGGEEVSPPQTKDQ-	S2547	0.391647029	2.313
P60191	RIMS4	RQASQLSLESTVGPCGERS	S254;S257	0.705684598	0.742
P63017	HSPA8	KDISENKR	S254	0.637059287	0.748
Q05CL8	LARP7	RTASEGSEAETPEAPKQ	S253	0.269309041	0.584
O88602	CACNG2	RSTEPSHSRDASPVGVKG	S253;S/T	0.994569271	1.152
E9PUD0	ZRANB2	RSRPSSPAVRK	S253;S257	0.8693929	0.857
B2RUJ5	APBA1	RSDGESDSPEKEAEFAPYPRM	S252;S/Y	0.499774461	0.824
A2APD7	NOP56	KEEVASEPEEAASPTTPKK	S252	0.993392994	0.988
D3Z6F4	DLGAP1	KLSSAVEAQSSTESAQDAYMDGQGQRG	S251;S/T/Y	0.996365324	1.118
D3Z6F4	DLGAP1	KLSSAVEAQSSTESAQDAYMDGQGQRG	S251;S252;S255	0.438335706	1.217
D3Z6F4	DLGAP1	KLSSAVEAQSSTESAQDAYMDGQGQRG	S251;S/T/Y	0.603693265	1.263
Q8R3P8	RNF113A1	RYGVYEDENYEVGSDDEEIPFKC	S251	0.693380394	0.792
O70435	PSMA3	KESLKEEDESDDDNM-	S250	0.858620638	1.051
O70435	PSMA3	KESLKEEDESDDDNM-	S250	0.649301156	1.076
E9Q4J5	ATP8A1	KTDDVSEKTSLADQEEVRT	S25;S29	0.618600953	0.634
E9Q4J5	ATP8A1	RAEGYEKTDDVSEKTSLADQEEVRT	S25;T28;S29	0.166319262	3.827
E9Q4J5	ATP8A1	RAEGYEKTDDVSEKTSLADQEEVRT	S25;T28;S29	0.252124708	2.948
E9Q4J5	ATP8A1	KTDDVSEKTSLADQEEVRT	S25;T28;S29	0.770980093	0.841
E9Q4J5	ATP8A1	RAEGYEKTDDVSEKTSLADQEEVRT	S25;T/S/Y	0.360662279	3.193
Q9CZJ2	HSPA12B	RSPVPSPPGSPRT	S25;S29	0.999102904	0.952
P60879	SNAP25	RRADQLADESLESTRR	S25	0.963677642	1.027
B8JJA4	UBXN6	RGPTSQDSIRN	S25	0.964132504	1.119
P60879	SNAP25	RADQLADESLESTRRM	S25	0.89819563	1.093
P63002	TLE5	KFTTSDSCDRI	S25	0.75744146	0.53
E9Q8I9	FRY	RSLDSLDKCDMQILEERQ	S2495;S2498	0.995953027	1.022
E9Q8I9	FRY	RSLDSIDKGC	S2495	0.999999596	1.023
Q8BGW1	FTO	RSAVAVYSYSCEGSEDESEDESSFEGRD	S249;S253	0.878887494	0.942
Q8C1D8	IWS1	RVSDSESEDPQKGPASDSEAEDASRH	S248;S261	0.306808961	0.522
F8WIG2	BEGAIN	KGDIYCSDPALYCPDERE	S248	0.665641745	1.243
Q07113	IGF2R	KLVSFHDDSDEDLLHI-	S2471;S2476	0.928800691	1.11
Q3UH99	SHISA6	RETISAIDTSPKENTPVRS	S247;T252	0.734772448	1.143
B2RUJ5	APBA1	RLHHYDERSDGESDSPEKEAEFAPYPRM	S246;S250;S252	0.879664804	1.094
B2RUJ5	APBA1	RLHHYDERSDGESDSPEKEAEFAPYPRM	S246;S250;S252	0.986567033	1.309
Q60720	CYB561	KTLTEGDSPSPQ-	S246;S248	0.279424454	1.257
Q60720	CYB561	KTLTEGDSPSPQ-	S246	0.126252853	1.413
B2RUG9	APC	KLEESASFESLSPSSRPDSPTRS	S2459;S2473	0.817325666	0.866
A2APD7	NOP56	KSSPKEEVASEPEEAASPTTPKK	S245;S252;S259	0.893245285	0.956
P04370	MBP	RSGSPMARR	S245	0.907195192	1.522
[truncated: 1,004 more rows]
