# Supplementary material for: Sex-Dependent Synaptic Remodeling of the Somatosensory Cortex in Mice With Prenatal Methadone Exposure
Source: Adv Drug Alcohol Res. 2022 Apr 25;2:10400. doi: 10.3389/adar.2022.10400 (PMC10569410; doi:10.3389/adar.2022.10400)
Supplement: Supplementary file 1 [file datasheet1.zip › excel sheets/Phospho Gene Ontology Enrichment_ Females.xlsx]

## Sheet: BPs
source	term_name	term_id	adjusted_p_value	negative_log10_of_adjusted_p_value	term_size	query_size	intersection_size	effective_domain_size	intersections
GO:BP	growth	GO:0040007	6.23842e-05	4.20493	927	10	7	18908	Q0PHV7,B2RUJ5,Q9QXS6,P20357,P14873,P52927,O35126
GO:BP	negative regulation of cytoskeleton organization	GO:0051494	0.000166611	3.7783	147	10	4	18908	Q9QXS6,P20357,P14873,Q9QYB8
GO:BP	developmental growth	GO:0048589	0.000166611	3.7783	703	10	6	18908	B2RUJ5,Q9QXS6,P20357,P14873,P52927,O35126
GO:BP	negative regulation of supramolecular fiber organization	GO:1902904	0.000166611	3.7783	149	10	4	18908	Q9QXS6,P20357,P14873,Q9QYB8
GO:BP	regulation of protein polymerization	GO:0032271	0.000505196	3.29654	209	10	4	18908	Q9QXS6,P20357,P14873,Q9QYB8
GO:BP	negative regulation of protein depolymerization	GO:1901880	0.000505196	3.29654	59	10	3	18908	P20357,P14873,Q9QYB8
GO:BP	negative regulation of protein-containing complex disassembly	GO:0043242	0.000665884	3.1766	68	10	3	18908	P20357,P14873,Q9QYB8
GO:BP	regulation of protein depolymerization	GO:1901879	0.000692603	3.15952	72	10	3	18908	P20357,P14873,Q9QYB8
GO:BP	regulation of growth	GO:0040008	0.000736209	3.133	608	10	5	18908	Q0PHV7,Q9QXS6,P20357,P14873,P52927
GO:BP	protein polymerization	GO:0051258	0.000796316	3.09891	278	10	4	18908	Q9QXS6,P20357,P14873,Q9QYB8
GO:BP	negative regulation of organelle organization	GO:0010639	0.0011701	2.93178	321	10	4	18908	Q9QXS6,P20357,P14873,Q9QYB8
GO:BP	protein depolymerization	GO:0051261	0.0011701	2.93178	98	10	3	18908	P20357,P14873,Q9QYB8
GO:BP	regulation of axon extension	GO:0030516	0.00119773	2.92164	104	10	3	18908	Q9QXS6,P20357,P14873
GO:BP	regulation of protein-containing complex disassembly	GO:0043244	0.00119773	2.92164	102	10	3	18908	P20357,P14873,Q9QYB8
GO:BP	regulation of developmental growth	GO:0048638	0.00129309	2.88837	366	10	4	18908	Q9QXS6,P20357,P14873,P52927
GO:BP	regulation of cellular component size	GO:0032535	0.00129309	2.88837	375	10	4	18908	Q9QXS6,P20357,P14873,Q9QYB8
GO:BP	regulation of supramolecular fiber organization	GO:1902903	0.00129309	2.88837	350	10	4	18908	Q9QXS6,P20357,P14873,Q9QYB8
GO:BP	regulation of extent of cell growth	GO:0061387	0.00129309	2.88837	117	10	3	18908	Q9QXS6,P20357,P14873
GO:BP	cellular protein complex disassembly	GO:0043624	0.00129309	2.88837	117	10	3	18908	P20357,P14873,Q9QYB8
GO:BP	regulation of cell growth	GO:0001558	0.00135406	2.86836	388	10	4	18908	Q0PHV7,Q9QXS6,P20357,P14873
GO:BP	axon extension	GO:0048675	0.00135406	2.86836	126	10	3	18908	Q9QXS6,P20357,P14873
GO:BP	regulation of neurogenesis	GO:0050767	0.00148483	2.82832	405	10	4	18908	Q9QXS6,P20357,P14873,P52927
GO:BP	regulation of protein-containing complex assembly	GO:0043254	0.00148483	2.82832	407	10	4	18908	Q9QXS6,P20357,P14873,Q9QYB8
GO:BP	transport along microtubule	GO:0010970	0.00192614	2.71531	148	10	3	18908	O88737,P20357,P14873
GO:BP	cell growth	GO:0016049	0.00220993	2.65562	460	10	4	18908	Q0PHV7,Q9QXS6,P20357,P14873
GO:BP	multicellular organism growth	GO:0035264	0.00233281	2.63212	176	10	3	18908	B2RUJ5,P52927,O35126
GO:BP	neuron projection extension	GO:1990138	0.00233281	2.63212	177	10	3	18908	Q9QXS6,P20357,P14873
GO:BP	regulation of nervous system development	GO:0051960	0.00233281	2.63212	497	10	4	18908	Q9QXS6,P20357,P14873,P52927
GO:BP	cytoskeleton-dependent intracellular transport	GO:0030705	0.00233281	2.63212	174	10	3	18908	O88737,P20357,P14873
GO:BP	regulation of cytoskeleton organization	GO:0051493	0.00233281	2.63212	482	10	4	18908	Q9QXS6,P20357,P14873,Q9QYB8
GO:BP	regulation of transport	GO:0051049	0.00233281	2.63212	1710	10	6	18908	O88737,B2RUJ5,Q9QXS6,P20357,P14873,P52927
GO:BP	regulation of axonogenesis	GO:0050770	0.00233281	2.63212	168	10	3	18908	Q9QXS6,P20357,P14873
GO:BP	negative regulation of microtubule depolymerization	GO:0007026	0.00233281	2.63212	28	10	2	18908	P20357,P14873
GO:BP	regulation of anatomical structure size	GO:0090066	0.00233281	2.63212	507	10	4	18908	Q9QXS6,P20357,P14873,Q9QYB8
GO:BP	microtubule-based transport	GO:0099111	0.002446	2.61154	183	10	3	18908	O88737,P20357,P14873
GO:BP	protein-containing complex disassembly	GO:0032984	0.00249927	2.60219	186	10	3	18908	P20357,P14873,Q9QYB8
GO:BP	regulation of microtubule depolymerization	GO:0031114	0.0025449	2.59433	31	10	2	18908	P20357,P14873
GO:BP	regulation of cell development	GO:0060284	0.0025449	2.59433	534	10	4	18908	Q9QXS6,P20357,P14873,P52927
GO:BP	regulation of cell size	GO:0008361	0.0025449	2.59433	192	10	3	18908	Q9QXS6,P20357,P14873
GO:BP	positive regulation of developmental growth	GO:0048639	0.00284516	2.54589	201	10	3	18908	Q9QXS6,P14873,P52927
GO:BP	establishment or maintenance of cell polarity	GO:0007163	0.00322379	2.49163	213	10	3	18908	P20357,P14873,O35126
GO:BP	movement of cell or subcellular component	GO:0006928	0.00349086	2.45707	1956	10	6	18908	O88737,Q9QXS6,P20357,P14873,Q9QYB8,O35126
GO:BP	negative regulation of microtubule polymerization or depolymerization	GO:0031111	0.00414209	2.38278	42	10	2	18908	P20357,P14873
GO:BP	developmental growth involved in morphogenesis	GO:0060560	0.00438697	2.35784	243	10	3	18908	Q9QXS6,P20357,P14873
GO:BP	developmental cell growth	GO:0048588	0.00438697	2.35784	244	10	3	18908	Q9QXS6,P20357,P14873
GO:BP	microtubule depolymerization	GO:0007019	0.00477768	2.32078	47	10	2	18908	P20357,P14873
GO:BP	positive regulation of axon extension	GO:0045773	0.00479231	2.31946	48	10	2	18908	Q9QXS6,P14873
GO:BP	intracellular transport	GO:0046907	0.00479231	2.31946	1291	10	5	18908	O88737,B2RUJ5,Q9QXS6,P20357,P14873
GO:BP	supramolecular fiber organization	GO:0097435	0.00510782	2.29176	687	10	4	18908	Q9QXS6,P20357,P14873,Q9QYB8
GO:BP	negative regulation of cellular component organization	GO:0051129	0.00511704	2.29098	694	10	4	18908	Q9QXS6,P20357,P14873,Q9QYB8
GO:BP	regulation of microtubule polymerization	GO:0031113	0.00511704	2.29098	51	10	2	18908	P20357,P14873
GO:BP	dendrite development	GO:0016358	0.00528046	2.27733	275	10	3	18908	Q9QXS6,P20357,P14873
GO:BP	positive regulation of growth	GO:0045927	0.00535725	2.27106	278	10	3	18908	Q9QXS6,P14873,P52927
GO:BP	axonal transport	GO:0098930	0.00660526	2.18011	60	10	2	18908	O88737,P20357
GO:BP	regulation of intracellular transport	GO:0032386	0.00746304	2.12708	315	10	3	18908	Q9QXS6,P20357,P14873
GO:BP	regulation of cell differentiation	GO:0045595	0.00795533	2.09934	1507	10	5	18908	Q0PHV7,Q9QXS6,P20357,P14873,P52927
GO:BP	negative regulation of protein polymerization	GO:0032272	0.0081573	2.08845	70	10	2	18908	P20357,Q9QYB8
GO:BP	axo-dendritic transport	GO:0008088	0.00884102	2.0535	74	10	2	18908	O88737,P20357
GO:BP	microtubule polymerization	GO:0046785	0.00894714	2.04832	75	10	2	18908	P20357,P14873
GO:BP	organelle transport along microtubule	GO:0072384	0.00905322	2.0432	76	10	2	18908	P20357,P14873
GO:BP	cellular component disassembly	GO:0022411	0.00916132	2.03804	358	10	3	18908	P20357,P14873,Q9QYB8
GO:BP	cellular protein-containing complex assembly	GO:0034622	0.00916132	2.03804	864	10	4	18908	Q9QXS6,P20357,P14873,Q9QYB8
GO:BP	microtubule-based movement	GO:0007018	0.00925597	2.03358	361	10	3	18908	O88737,P20357,P14873
GO:BP	regulation of binding	GO:0051098	0.00927698	2.03259	363	10	3	18908	P20357,Q9QYB8,P52927
GO:BP	regulation of microtubule polymerization or depolymerization	GO:0031110	0.0100596	1.99742	83	10	2	18908	P20357,P14873
GO:BP	regulation of anatomical structure morphogenesis	GO:0022603	0.010071	1.99693	902	10	4	18908	Q9QXS6,P20357,P14873,P52927
GO:BP	regulation of cellular component biogenesis	GO:0044087	0.010071	1.99693	903	10	4	18908	Q9QXS6,P20357,P14873,Q9QYB8
GO:BP	positive regulation of axonogenesis	GO:0050772	0.0105631	1.97621	91	10	2	18908	Q9QXS6,P14873
GO:BP	axonogenesis	GO:0007409	0.0116243	1.93463	425	10	3	18908	Q9QXS6,P20357,P14873
GO:BP	cell surface receptor signaling pathway involved in cell-cell signaling	GO:1905114	0.0129613	1.88735	443	10	3	18908	Q0PHV7,Q9QXS6,P52927
GO:BP	microtubule polymerization or depolymerization	GO:0031109	0.0130623	1.88398	114	10	2	18908	P20357,P14873
GO:BP	negative regulation of multicellular organismal process	GO:0051241	0.0130623	1.88398	1045	10	4	18908	Q0PHV7,Q9QXS6,P20357,P52927
GO:BP	microtubule bundle formation	GO:0001578	0.0130623	1.88398	111	10	2	18908	P20357,P14873
GO:BP	axon development	GO:0061564	0.0130623	1.88398	465	10	3	18908	Q9QXS6,P20357,P14873
GO:BP	establishment of localization in cell	GO:0051649	0.0130623	1.88398	1880	10	5	18908	O88737,B2RUJ5,Q9QXS6,P20357,P14873
GO:BP	synapse organization	GO:0050808	0.0130623	1.88398	447	10	3	18908	O88737,Q9QXS6,Q9QYB8
GO:BP	regulation of organelle organization	GO:0033043	0.0141132	1.85037	1088	10	4	18908	Q9QXS6,P20357,P14873,Q9QYB8
GO:BP	regulation of neuron projection development	GO:0010975	0.0156066	1.80669	501	10	3	18908	Q9QXS6,P20357,P14873
GO:BP	negative regulation of protein-containing complex assembly	GO:0031333	0.0160448	1.79467	132	10	2	18908	P20357,Q9QYB8
GO:BP	male gonad development	GO:0008584	0.0160448	1.79467	133	10	2	18908	P52927,O35126
GO:BP	development of primary male sexual characteristics	GO:0046546	0.0161465	1.79192	134	10	2	18908	P52927,O35126
GO:BP	regulation of microtubule cytoskeleton organization	GO:0070507	0.0168264	1.77401	138	10	2	18908	P20357,P14873
GO:BP	epithelial to mesenchymal transition	GO:0001837	0.0168264	1.77401	138	10	2	18908	Q0PHV7,P52927
GO:BP	establishment of cell polarity	GO:0030010	0.0176536	1.75317	142	10	2	18908	P20357,P14873
GO:BP	regulation of dense core granule transport	GO:1904809	0.0183486	1.7364	5	10	1	18908	P20357
GO:BP	regulation of synaptic vesicle transport	GO:1902803	0.0183486	1.7364	5	10	1	18908	P20357
GO:BP	negative regulation of Wnt signaling pathway	GO:0030178	0.0183486	1.7364	148	10	2	18908	Q0PHV7,P52927
GO:BP	histone H2A phosphorylation	GO:1990164	0.0183486	1.7364	5	10	1	18908	P52927
GO:BP	positive regulation of vesicle transport along microtubule	GO:1901610	0.0183486	1.7364	5	10	1	18908	P20357
GO:BP	negative regulation of binding	GO:0051100	0.0191722	1.71733	153	10	2	18908	P20357,P52927
GO:BP	protein-containing complex assembly	GO:0065003	0.0191722	1.71733	1249	10	4	18908	Q9QXS6,P20357,P14873,Q9QYB8
GO:BP	regulation of actin filament polymerization	GO:0030833	0.0191722	1.71733	155	10	2	18908	Q9QXS6,Q9QYB8
GO:BP	cell morphogenesis involved in neuron differentiation	GO:0048667	0.0191722	1.71733	577	10	3	18908	Q9QXS6,P20357,P14873
GO:BP	actin filament bundle assembly	GO:0051017	0.0191722	1.71733	154	10	2	18908	Q9QXS6,Q9QYB8
GO:BP	male sex differentiation	GO:0046661	0.01929	1.71467	157	10	2	18908	P52927,O35126
GO:BP	actin filament bundle organization	GO:0061572	0.01929	1.71467	157	10	2	18908	Q9QXS6,Q9QYB8
GO:BP	negative regulation of neurogenesis	GO:0050768	0.0193893	1.71244	158	10	2	18908	P20357,P52927
GO:BP	negative regulation of double-strand break repair via nonhomologous end joining	GO:2001033	0.0194322	1.71148	6	10	1	18908	P52927
GO:BP	DNA damage response, detection of DNA damage	GO:0042769	0.0194322	1.71148	6	10	1	18908	P52927
GO:BP	regulation of locomotion involved in locomotory behavior	GO:0090325	0.0194322	1.71148	6	10	1	18908	Q9QXS6
GO:BP	cytoskeleton organization	GO:0007010	0.0194322	1.71148	1265	10	4	18908	Q9QXS6,P20357,P14873,Q9QYB8
GO:BP	negative regulation of nervous system development	GO:0051961	0.0194322	1.71148	162	10	2	18908	P20357,P52927
GO:BP	positive regulation of epithelial cell proliferation involved in lung morphogenesis	GO:0060501	0.0194322	1.71148	6	10	1	18908	P52927
GO:BP	anterograde neuronal dense core vesicle transport	GO:1990048	0.0194322	1.71148	6	10	1	18908	P20357
GO:BP	regulation of vesicle transport along microtubule	GO:1901608	0.0194322	1.71148	6	10	1	18908	P20357
GO:BP	positive regulation of cell growth	GO:0030307	0.0210008	1.67776	170	10	2	18908	Q9QXS6,P14873
GO:BP	regulation of actin polymerization or depolymerization	GO:0008064	0.0210546	1.67665	172	10	2	18908	Q9QXS6,Q9QYB8
GO:BP	neuron projection morphogenesis	GO:0048812	0.0210546	1.67665	619	10	3	18908	Q9QXS6,P20357,P14873
GO:BP	actin filament polymerization	GO:0030041	0.0210546	1.67665	171	10	2	18908	Q9QXS6,Q9QYB8
GO:BP	regulation of actin filament length	GO:0030832	0.0211529	1.67463	173	10	2	18908	Q9QXS6,Q9QYB8
GO:BP	fat pad development	GO:0060613	0.0213409	1.67079	7	10	1	18908	P52927
GO:BP	regulation of response to drug	GO:2001023	0.0213409	1.67079	7	10	1	18908	P52927
GO:BP	presynaptic active zone organization	GO:1990709	0.0213409	1.67079	7	10	1	18908	O88737
GO:BP	plasma membrane bounded cell projection morphogenesis	GO:0120039	0.0213597	1.6704	631	10	3	18908	Q9QXS6,P20357,P14873
GO:BP	neural precursor cell proliferation	GO:0061351	0.0215051	1.66746	178	10	2	18908	Q9QXS6,P52927
GO:BP	cell projection morphogenesis	GO:0048858	0.0215633	1.66629	636	10	3	18908	Q9QXS6,P20357,P14873
GO:BP	regulation of epithelial cell proliferation involved in lung morphogenesis	GO:2000794	0.0226211	1.64549	8	10	1	18908	P52927
GO:BP	positive regulation of cell proliferation in bone marrow	GO:0071864	0.0226211	1.64549	8	10	1	18908	P52927
GO:BP	synapse assembly	GO:0007416	0.0226211	1.64549	184	10	2	18908	O88737,Q9QYB8
GO:BP	modulation of inhibitory postsynaptic potential	GO:0098828	0.0226211	1.64549	8	10	1	18908	Q9QXS6
GO:BP	histone-serine phosphorylation	GO:0035404	0.0226211	1.64549	8	10	1	18908	P52927
GO:BP	aging	GO:0007568	0.0226211	1.64549	186	10	2	18908	P52927,O35126
GO:BP	negative regulation of cell growth	GO:0030308	0.0226211	1.64549	187	10	2	18908	Q0PHV7,P20357
GO:BP	regulation of multicellular organismal development	GO:2000026	0.0226211	1.64549	1384	10	4	18908	Q9QXS6,P20357,P14873,P52927
GO:BP	cell part morphogenesis	GO:0032990	0.0229895	1.63847	665	10	3	18908	Q9QXS6,P20357,P14873
GO:BP	regulation of plasma membrane bounded cell projection organization	GO:0120035	0.0231683	1.63511	670	10	3	18908	Q9QXS6,P20357,P14873
GO:BP	negative regulation of cell differentiation	GO:0045596	0.0231683	1.63511	670	10	3	18908	Q0PHV7,P20357,P52927
GO:BP	cell-cell signaling	GO:0007267	0.0231683	1.63511	1405	10	4	18908	Q0PHV7,B2RUJ5,Q9QXS6,P52927
GO:BP	actin polymerization or depolymerization	GO:0008154	0.0234438	1.62997	195	10	2	18908	Q9QXS6,Q9QYB8
GO:BP	cellular response to X-ray	GO:0071481	0.0238615	1.6223	9	10	1	18908	P52927
GO:BP	regulation of cell projection organization	GO:0031344	0.0238615	1.6223	687	10	3	18908	Q9QXS6,P20357,P14873
GO:BP	protein-containing complex subunit organization	GO:0043933	0.0238615	1.6223	1424	10	4	18908	Q9QXS6,P20357,P14873,Q9QYB8
GO:BP	negative regulation of cell development	GO:0010721	0.0238615	1.6223	199	10	2	18908	P20357,P52927
GO:BP	regulation of microtubule binding	GO:1904526	0.0238615	1.6223	9	10	1	18908	P20357
GO:BP	cell junction organization	GO:0034330	0.0242087	1.61603	697	10	3	18908	O88737,Q9QXS6,Q9QYB8
GO:BP	regulation of protein binding	GO:0043393	0.0242087	1.61603	203	10	2	18908	P20357,Q9QYB8
GO:BP	synaptic vesicle cycle	GO:0099504	0.0245126	1.61061	206	10	2	18908	O88737,B2RUJ5
GO:BP	dense core granule cytoskeletal transport	GO:0099519	0.0252239	1.59819	10	10	1	18908	P20357
GO:BP	postsynaptic density protein 95 clustering	GO:0097119	0.0252239	1.59819	10	10	1	18908	Q9QXS6
GO:BP	muscle filament sliding	GO:0030049	0.0252239	1.59819	10	10	1	18908	Q9QXS6
GO:BP	negative regulation of single stranded viral RNA replication via double stranded DNA intermediate	GO:0045869	0.0252239	1.59819	10	10	1	18908	P52927
GO:BP	mesenchymal cell differentiation	GO:0048762	0.0263975	1.57844	217	10	2	18908	Q0PHV7,P52927
GO:BP	regulation of cell proliferation in bone marrow	GO:0071863	0.0265963	1.57518	11	10	1	18908	P52927
GO:BP	cell morphogenesis involved in differentiation	GO:0000904	0.0265963	1.57518	733	10	3	18908	Q9QXS6,P20357,P14873
GO:BP	actin-myosin filament sliding	GO:0033275	0.0265963	1.57518	11	10	1	18908	Q9QXS6
GO:BP	gonad development	GO:0008406	0.0265963	1.57518	222	10	2	18908	P52927,O35126
GO:BP	epithelial cell proliferation involved in lung morphogenesis	GO:0060502	0.0265963	1.57518	11	10	1	18908	P52927
GO:BP	regulation of synaptic vesicle cycle	GO:0098693	0.0265963	1.57518	11	10	1	18908	O88737
GO:BP	regulation of microtubule motor activity	GO:2000574	0.0265963	1.57518	11	10	1	18908	P20357
GO:BP	cellular component morphogenesis	GO:0032989	0.027346	1.56311	749	10	3	18908	Q9QXS6,P20357,P14873
GO:BP	development of primary sexual characteristics	GO:0045137	0.027346	1.56311	226	10	2	18908	P52927,O35126
GO:BP	dense core granule transport	GO:1901950	0.0276517	1.55828	12	10	1	18908	P20357
GO:BP	positive regulation of cytoplasmic transport	GO:1903651	0.0276517	1.55828	12	10	1	18908	P20357
GO:BP	regulation of organelle transport along microtubule	GO:1902513	0.0276517	1.55828	12	10	1	18908	P20357
GO:BP	dense core granule localization	GO:0032253	0.0276517	1.55828	12	10	1	18908	P20357
GO:BP	cell proliferation in bone marrow	GO:0071838	0.0276517	1.55828	12	10	1	18908	P52927
GO:BP	regulation of single stranded viral RNA replication via double stranded DNA intermediate	GO:0045091	0.0276517	1.55828	12	10	1	18908	P52927
GO:BP	vesicle-mediated transport in synapse	GO:0099003	0.0276517	1.55828	232	10	2	18908	O88737,B2RUJ5
GO:BP	generation of neurons	GO:0048699	0.0276517	1.55828	1552	10	4	18908	Q9QXS6,P20357,P14873,P52927
GO:BP	regulation of microtubule-based process	GO:0032886	0.0281069	1.55119	235	10	2	18908	P20357,P14873
GO:BP	locomotory behavior	GO:0007626	0.0284336	1.54617	237	10	2	18908	B2RUJ5,Q9QXS6
GO:BP	negative regulation by host of viral transcription	GO:0043922	0.0291617	1.53519	13	10	1	18908	P52927
GO:BP	single stranded viral RNA replication via double stranded DNA intermediate	GO:0039692	0.0291617	1.53519	13	10	1	18908	P52927
GO:BP	regulation of actin filament organization	GO:0110053	0.0298368	1.52525	246	10	2	18908	Q9QXS6,Q9QYB8
GO:BP	negative regulation of growth	GO:0045926	0.0301649	1.5205	248	10	2	18908	Q0PHV7,P20357
GO:BP	positive regulation of synaptic plasticity	GO:0031915	0.0306639	1.51337	14	10	1	18908	Q9QXS6
GO:BP	toxin metabolic process	GO:0009404	0.0306639	1.51337	14	10	1	18908	O35126
GO:BP	regulation of cellular localization	GO:0060341	0.03167	1.49935	819	10	3	18908	Q9QXS6,P20357,P14873
GO:BP	positive regulation of neurogenesis	GO:0050769	0.03167	1.49935	257	10	2	18908	Q9QXS6,P14873
GO:BP	postsynaptic actin cytoskeleton organization	GO:0098974	0.0316954	1.499	15	10	1	18908	Q9QXS6
GO:BP	postsynaptic cytoskeleton organization	GO:0099188	0.0316954	1.499	15	10	1	18908	Q9QXS6
GO:BP	locomotion involved in locomotory behavior	GO:0031987	0.0316954	1.499	15	10	1	18908	Q9QXS6
GO:BP	microtubule-based process	GO:0007017	0.0316954	1.499	826	10	3	18908	O88737,P20357,P14873
GO:BP	cell communication by electrical coupling	GO:0010644	0.0316954	1.499	15	10	1	18908	Q9QXS6
GO:BP	neurogenesis	GO:0022008	0.0330755	1.48049	1673	10	4	18908	Q9QXS6,P20357,P14873,P52927
GO:BP	mesenchyme development	GO:0060485	0.0331615	1.47937	268	10	2	18908	Q0PHV7,P52927
GO:BP	negative regulation of microtubule polymerization	GO:0031115	0.0333153	1.47736	16	10	1	18908	P20357
GO:BP	sex differentiation	GO:0007548	0.0333425	1.477	270	10	2	18908	P52927,O35126
GO:BP	prepulse inhibition	GO:0060134	0.0349234	1.45688	17	10	1	18908	Q9QXS6
GO:BP	gamma-aminobutyric acid secretion	GO:0014051	0.0349234	1.45688	17	10	1	18908	B2RUJ5
GO:BP	positive regulation of cellular senescence	GO:2000774	0.0361756	1.44158	18	10	1	18908	P52927
GO:BP	regulation of Wnt signaling pathway	GO:0030111	0.0361756	1.44158	285	10	2	18908	Q0PHV7,P52927
GO:BP	secretory granule localization	GO:0032252	0.0361756	1.44158	18	10	1	18908	P20357
GO:BP	maintenance of cell polarity	GO:0030011	0.0361756	1.44158	18	10	1	18908	O35126
GO:BP	synaptic vesicle cytoskeletal transport	GO:0099514	0.0372179	1.42925	19	10	1	18908	P20357
GO:BP	regulation of growth hormone secretion	GO:0060123	0.0372179	1.42925	19	10	1	18908	P52927
GO:BP	inhibitory postsynaptic potential	GO:0060080	0.0372179	1.42925	19	10	1	18908	Q9QXS6
GO:BP	synaptic vesicle transport along microtubule	GO:0099517	0.0372179	1.42925	19	10	1	18908	P20357
GO:BP	cytoplasmic sequestering of protein	GO:0051220	0.0372179	1.42925	19	10	1	18908	Q9QXS6
GO:BP	anterograde synaptic vesicle transport	GO:0048490	0.0372179	1.42925	19	10	1	18908	P20357
GO:BP	regulation of postsynaptic density organization	GO:1905874	0.0385227	1.41428	20	10	1	18908	Q9QXS6
GO:BP	positive regulation of cell aging	GO:0090343	0.0385227	1.41428	20	10	1	18908	P52927
GO:BP	negative regulation of astrocyte differentiation	GO:0048712	0.0385227	1.41428	20	10	1	18908	P52927
GO:BP	negative regulation of cellular senescence	GO:2000773	0.0385227	1.41428	20	10	1	18908	P52927
GO:BP	negative regulation of developmental process	GO:0051093	0.0390013	1.40892	923	10	3	18908	Q0PHV7,P20357,P52927
GO:BP	adrenal gland development	GO:0030325	0.0394648	1.40379	21	10	1	18908	P52927
GO:BP	chondrocyte proliferation	GO:0035988	0.0394648	1.40379	21	10	1	18908	P52927
GO:BP	mitotic G2 DNA damage checkpoint signaling	GO:0007095	0.0394648	1.40379	21	10	1	18908	P52927
GO:BP	gamma-aminobutyric acid transport	GO:0015812	0.0394648	1.40379	21	10	1	18908	B2RUJ5
GO:BP	positive regulation of nervous system development	GO:0051962	0.0402835	1.39487	314	10	2	18908	Q9QXS6,P14873
GO:BP	establishment of mitochondrion localization, microtubule-mediated	GO:0034643	0.0406807	1.39061	22	10	1	18908	P14873
GO:BP	growth hormone secretion	GO:0030252	0.0406807	1.39061	22	10	1	18908	P52927
GO:BP	mitochondrion transport along microtubule	GO:0047497	0.0406807	1.39061	22	10	1	18908	P14873
GO:BP	viral RNA genome replication	GO:0039694	0.0418579	1.37822	23	10	1	18908	P52927
GO:BP	regulation of ubiquitin protein ligase activity	GO:1904666	0.0418579	1.37822	23	10	1	18908	O88737
GO:BP	retrograde axonal transport	GO:0008090	0.0418579	1.37822	23	10	1	18908	O88737
GO:BP	regulation of receptor localization to synapse	GO:1902683	0.0418579	1.37822	23	10	1	18908	Q9QXS6
GO:BP	positive regulation of cell development	GO:0010720	0.042678	1.3698	329	10	2	18908	Q9QXS6,P14873
GO:BP	regulation of actin cytoskeleton organization	GO:0032956	0.0428341	1.36821	331	10	2	18908	Q9QXS6,Q9QYB8
GO:BP	barbed-end actin filament capping	GO:0051016	0.0428341	1.36821	24	10	1	18908	Q9QYB8
GO:BP	determination of adult lifespan	GO:0008340	0.0428341	1.36821	24	10	1	18908	O35126
GO:BP	response to X-ray	GO:0010165	0.0428341	1.36821	24	10	1	18908	P52927
GO:BP	regulation of cytoplasmic transport	GO:1903649	0.0437724	1.3588	25	10	1	18908	P20357
GO:BP	establishment of mitochondrion localization	GO:0051654	0.0437724	1.3588	25	10	1	18908	P14873
GO:BP	mesodermal cell differentiation	GO:0048333	0.0437724	1.3588	25	10	1	18908	P52927
GO:BP	negative regulation of cell aging	GO:0090344	0.0437724	1.3588	25	10	1	18908	P52927
GO:BP	cell morphogenesis	GO:0000902	0.0437724	1.3588	995	10	3	18908	Q9QXS6,P20357,P14873
GO:BP	negative regulation of receptor signaling pathway via JAK-STAT	GO:0046426	0.0437724	1.3588	25	10	1	18908	P52927
GO:BP	establishment or maintenance of monopolar cell polarity	GO:0061339	0.0446763	1.34992	26	10	1	18908	P14873
GO:BP	actin filament capping	GO:0051693	0.0446763	1.34992	26	10	1	18908	Q9QYB8
GO:BP	establishment of monopolar cell polarity	GO:0061162	0.0446763	1.34992	26	10	1	18908	P14873
GO:BP	positive regulation of dendritic spine morphogenesis	GO:0061003	0.0446763	1.34992	26	10	1	18908	Q9QXS6
GO:BP	neuron projection development	GO:0031175	0.0448749	1.348	1011	10	3	18908	Q9QXS6,P20357,P14873
GO:BP	positive regulation of microtubule polymerization	GO:0031116	0.0455464	1.34155	27	10	1	18908	P14873
GO:BP	negative regulation of receptor signaling pathway via STAT	GO:1904893	0.0455464	1.34155	27	10	1	18908	P52927
GO:BP	Wnt signaling pathway	GO:0016055	0.0455464	1.34155	352	10	2	18908	Q0PHV7,P52927
GO:BP	positive regulation of stem cell proliferation	GO:2000648	0.0455464	1.34155	27	10	1	18908	P52927
GO:BP	cell-cell signaling by wnt	GO:0198738	0.0460336	1.33692	356	10	2	18908	Q0PHV7,P52927
GO:BP	regulation of double-strand break repair via nonhomologous end joining	GO:2001032	0.0463848	1.33362	28	10	1	18908	P52927
GO:BP	negative regulation of double-strand break repair	GO:2000780	0.0463848	1.33362	28	10	1	18908	P52927
GO:BP	establishment of organelle localization	GO:0051656	0.0463848	1.33362	360	10	2	18908	P20357,P14873
GO:BP	leukocyte tethering or rolling	GO:0050901	0.0463848	1.33362	28	10	1	18908	Q9QYB8
GO:BP	negative regulation of behavior	GO:0048521	0.0475244	1.32308	29	10	1	18908	Q9QXS6
GO:BP	negative regulation of DNA repair	GO:0045738	0.0475244	1.32308	29	10	1	18908	P52927
GO:BP	negative regulation of muscle contraction	GO:0045932	0.0475244	1.32308	29	10	1	18908	Q9QXS6
GO:BP	histone phosphorylation	GO:0016572	0.0488089	1.3115	30	10	1	18908	P52927
GO:BP	endodermal cell differentiation	GO:0035987	0.0488089	1.3115	30	10	1	18908	P52927
GO:BP	regulation of actin filament-based process	GO:0032970	0.049048	1.30938	375	10	2	18908	Q9QXS6,Q9QYB8
GO:BP	startle response	GO:0001964	0.0495605	1.30486	31	10	1	18908	Q9QXS6
GO:BP	cell proliferation in forebrain	GO:0021846	0.0495605	1.30486	31	10	1	18908	P52927
GO:BP	glutamate secretion	GO:0014047	0.0495605	1.30486	31	10	1	18908	B2RUJ5
GO:BP	positive regulation of microtubule polymerization or depolymerization	GO:0031112	0.0495605	1.30486	31	10	1	18908	P14873

## Sheet: CCs
source	term_name	term_id	adjusted_p_value	negative_log10_of_adjusted_p_value	term_size	query_size	intersection_size	effective_domain_size	intersections
GO:CC	postsynaptic density	GO:0014069	2.70729e-05	4.56747	364	10	5	18812	O88737,Q9QXS6,P20357,P14873,Q9QYB8
GO:CC	postsynapse	GO:0098794	2.70729e-05	4.56747	644	10	6	18812	O88737,B2RUJ5,Q9QXS6,P20357,P14873,Q9QYB8
GO:CC	neuron to neuron synapse	GO:0098984	2.70729e-05	4.56747	395	10	5	18812	O88737,Q9QXS6,P20357,P14873,Q9QYB8
GO:CC	postsynaptic specialization	GO:0099572	2.70729e-05	4.56747	403	10	5	18812	O88737,Q9QXS6,P20357,P14873,Q9QYB8
GO:CC	asymmetric synapse	GO:0032279	2.70729e-05	4.56747	369	10	5	18812	O88737,Q9QXS6,P20357,P14873,Q9QYB8
GO:CC	basal dendrite	GO:0097441	0.000208861	3.68014	9	10	2	18812	P20357,P14873
GO:CC	dendritic tree	GO:0097447	0.000240455	3.61897	685	10	5	18812	O88737,B2RUJ5,Q9QXS6,P20357,P14873
GO:CC	synapse	GO:0045202	0.000240455	3.61897	1263	10	6	18812	O88737,B2RUJ5,Q9QXS6,P20357,P14873,Q9QYB8
GO:CC	dendrite	GO:0030425	0.000240455	3.61897	682	10	5	18812	O88737,B2RUJ5,Q9QXS6,P20357,P14873
GO:CC	glutamatergic synapse	GO:0098978	0.000932682	3.03027	461	10	4	18812	O88737,B2RUJ5,Q9QXS6,Q9QYB8
GO:CC	somatodendritic compartment	GO:0036477	0.000932682	3.03027	961	10	5	18812	O88737,B2RUJ5,Q9QXS6,P20357,P14873
GO:CC	apical dendrite	GO:0097440	0.00109094	2.9622	27	10	2	18812	P20357,P14873
GO:CC	growth cone	GO:0030426	0.00115504	2.9374	183	10	3	18812	Q9QXS6,P20357,P14873
GO:CC	cell junction	GO:0030054	0.00115504	2.9374	1791	10	6	18812	O88737,B2RUJ5,Q9QXS6,P20357,P14873,Q9QYB8
GO:CC	site of polarized growth	GO:0030427	0.00115504	2.9374	190	10	3	18812	Q9QXS6,P20357,P14873
GO:CC	plasma membrane region	GO:0098590	0.00124904	2.90342	1099	10	5	18812	O88737,B2RUJ5,Q9QXS6,P20357,Q9QYB8
GO:CC	neuron projection cytoplasm	GO:0120111	0.00149076	2.82659	37	10	2	18812	O88737,P20357
GO:CC	neuronal cell body	GO:0043025	0.00207737	2.68249	647	10	4	18812	O88737,Q9QXS6,P20357,P14873
GO:CC	axon	GO:0030424	0.0020932	2.67919	657	10	4	18812	O88737,Q9QXS6,P20357,P14873
GO:CC	neuron projection	GO:0043005	0.00293854	2.53187	1382	10	5	18812	O88737,B2RUJ5,Q9QXS6,P20357,P14873
GO:CC	cell body	GO:0044297	0.00293854	2.53187	736	10	4	18812	O88737,Q9QXS6,P20357,P14873
GO:CC	dendritic shaft	GO:0043198	0.00357148	2.44715	66	10	2	18812	Q9QXS6,P20357
GO:CC	excitatory synapse	GO:0060076	0.00374672	2.42635	69	10	2	18812	O88737,Q9QXS6
GO:CC	main axon	GO:0044304	0.00387422	2.41182	75	10	2	18812	P20357,P14873
GO:CC	distal axon	GO:0150034	0.00387422	2.41182	344	10	3	18812	Q9QXS6,P20357,P14873
GO:CC	cell leading edge	GO:0031252	0.0041588	2.38103	368	10	3	18812	Q9QXS6,P20357,O35126
GO:CC	presynaptic active zone	GO:0048786	0.0041588	2.38103	81	10	2	18812	O88737,B2RUJ5
GO:CC	synaptic membrane	GO:0097060	0.00451674	2.34517	383	10	3	18812	O88737,B2RUJ5,Q9QXS6
GO:CC	filopodium	GO:0030175	0.0047118	2.32681	92	10	2	18812	Q9QXS6,P20357
GO:CC	cytoskeleton	GO:0005856	0.0047118	2.32681	1723	10	5	18812	O88737,Q9QXS6,P20357,P14873,Q9QYB8
GO:CC	Schaffer collateral - CA1 synapse	GO:0098685	0.00536174	2.27069	102	10	2	18812	O88737,B2RUJ5
GO:CC	actin cytoskeleton	GO:0015629	0.0054968	2.25989	440	10	3	18812	Q9QXS6,P20357,Q9QYB8
GO:CC	nuclear periphery	GO:0034399	0.0054968	2.25989	106	10	2	18812	P20357,O35126
GO:CC	cortical cytoskeleton	GO:0030863	0.00664239	2.17768	121	10	2	18812	O88737,Q9QXS6
GO:CC	microtubule associated complex	GO:0005875	0.00798738	2.0976	139	10	2	18812	P20357,P14873
GO:CC	hippocampal mossy fiber	GO:0097457	0.00999417	2.00025	6	10	1	18812	P14873
GO:CC	cytoskeleton of presynaptic active zone	GO:0048788	0.00999417	2.00025	6	10	1	18812	O88737
GO:CC	plasma membrane bounded cell projection cytoplasm	GO:0032838	0.0102299	1.99013	166	10	2	18812	O88737,P20357
GO:CC	perinuclear region of cytoplasm	GO:0048471	0.0105089	1.97844	613	10	3	18812	Q9QXS6,P14873,O35126
GO:CC	axon cytoplasm	GO:1904115	0.0106163	1.97403	7	10	1	18812	O88737
GO:CC	F-actin capping protein complex	GO:0008290	0.0106163	1.97403	7	10	1	18812	Q9QYB8
GO:CC	dentate gyrus mossy fiber	GO:0044302	0.0106163	1.97403	7	10	1	18812	P14873
GO:CC	dendritic spine	GO:0043197	0.0120279	1.91981	189	10	2	18812	B2RUJ5,Q9QXS6
GO:CC	presynaptic cytoskeleton	GO:0099569	0.0123227	1.9093	9	10	1	18812	O88737
GO:CC	SMAD protein complex	GO:0071141	0.0123227	1.9093	9	10	1	18812	P52927
GO:CC	axon hillock	GO:0043203	0.0123227	1.9093	9	10	1	18812	P20357
GO:CC	neuron spine	GO:0044309	0.0123227	1.9093	194	10	2	18812	B2RUJ5,Q9QXS6
GO:CC	proximal dendrite	GO:1990635	0.0123227	1.9093	9	10	1	18812	P20357
GO:CC	actin-based cell projection	GO:0098858	0.0128716	1.89037	206	10	2	18812	Q9QXS6,P20357
GO:CC	postsynaptic actin cytoskeleton	GO:0098871	0.0130714	1.88368	10	10	1	18812	Q9QXS6
GO:CC	cytoplasmic region	GO:0099568	0.0130714	1.88368	211	10	2	18812	O88737,P20357
GO:CC	dendritic growth cone	GO:0044294	0.0141415	1.84951	11	10	1	18812	P20357
GO:CC	postsynaptic cytoskeleton	GO:0099571	0.0177169	1.75161	14	10	1	18812	Q9QXS6
GO:CC	varicosity	GO:0043196	0.0199406	1.70026	16	10	1	18812	P14873
GO:CC	axon initial segment	GO:0043194	0.0208748	1.68038	17	10	1	18812	P20357
GO:CC	dendrite terminus	GO:0044292	0.0213935	1.66972	18	10	1	18812	P20357
GO:CC	cell cortex	GO:0005938	0.0213935	1.66972	287	10	2	18812	O88737,Q9QXS6
GO:CC	presynaptic active zone cytoplasmic component	GO:0098831	0.0213935	1.66972	18	10	1	18812	O88737
GO:CC	ribbon synapse	GO:0097470	0.0243503	1.6135	21	10	1	18812	O88737
GO:CC	inhibitory synapse	GO:0060077	0.0267112	1.57331	24	10	1	18812	O88737
GO:CC	postsynaptic cytosol	GO:0099524	0.0267112	1.57331	24	10	1	18812	Q9QXS6
GO:CC	dendrite cytoplasm	GO:0032839	0.0292586	1.53375	27	10	1	18812	P20357
GO:CC	gap junction	GO:0005921	0.0299511	1.52359	28	10	1	18812	Q9QXS6
GO:CC	smooth endoplasmic reticulum	GO:0005790	0.0343868	1.46361	33	10	1	18812	P20357
GO:CC	region of cytosol	GO:0099522	0.0360088	1.44359	35	10	1	18812	Q9QXS6
GO:CC	presynaptic active zone membrane	GO:0048787	0.0365827	1.43672	36	10	1	18812	B2RUJ5
GO:CC	axonal growth cone	GO:0044295	0.0381371	1.41865	38	10	1	18812	Q9QXS6
GO:CC	polymeric cytoskeletal fiber	GO:0099513	0.0420947	1.37577	450	10	2	18812	Q9QXS6,P14873
GO:CC	hippocampal mossy fiber to CA3 synapse	GO:0098686	0.0430375	1.36615	45	10	1	18812	O88737
GO:CC	cell cortex region	GO:0099738	0.044424	1.35238	47	10	1	18812	O88737
