# Supplementary material for: Sex-Dependent Synaptic Remodeling of the Somatosensory Cortex in Mice With Prenatal Methadone Exposure
Source: Adv Drug Alcohol Res. 2022 Apr 25;2:10400. doi: 10.3389/adar.2022.10400 (PMC10569410; doi:10.3389/adar.2022.10400)
Supplement: Supplementary file 1 [file datasheet1.zip › excel sheets/Phospho Gene Ontology Enrichment_ Males.xlsx]

## Sheet: BPs
source	term_name	term_id	adjusted_p_value	negative_log10_of_adjusted_p_value	term_size	query_size	intersection_size	effective_domain_size	intersections
GO:BP	synapse organization	GO:0050808	1.23436e-08	7.90856	447	70	16	18908	ANK3,MAPT,SYNGAP1,DBN1,A2AKD7,B1AS06,O88737,P34152,Q3UHH0,Q5SVJ1,Q80TR1,Q8BJ13,Q8BUV3,Q8R0S4,Q9QYB8,Q9QZS3
GO:BP	cell junction organization	GO:0034330	2.66554e-08	7.57421	697	70	18	18908	ANK3,MAPT,SYNGAP1,DBN1,A2AKD7,B1AS06,O88737,P34152,Q3UHC1,Q3UHH0,Q5SVJ1,Q80TR1,Q8BJ13,Q8BUV3,Q8R0S4,Q9QYB8,Q9QZS3,Q9WV92
GO:BP	neuron development	GO:0048666	2.66554e-08	7.57421	1148	70	22	18908	ANK3,MAPT,SYNGAP1,DBN1,A2ANL9,A2ARP8,F2Z4B7,H7BX09,H7BX36,P14873,P20357,P34152,Q3UHC1,Q3UHH0,Q5ND50,Q5SVJ1,Q5SVL6,Q8BJ13,Q8K4P8,Q99P72,Q9QZS3,Q9WV92
GO:BP	cell morphogenesis	GO:0000902	2.66554e-08	7.57421	995	70	21	18908	ANK3,MAPT,SYNGAP1,DBN1,PRPF40A,A2ARP8,F2Z4B7,G3X9J0,H7BX09,H7BX36,P14873,P20357,P34152,Q3UHH0,Q5ND50,Q5SVJ1,Q8BJ13,Q8K4P8,Q99P72,Q9QZS3,Q9WV92
GO:BP	neuron projection development	GO:0031175	2.66554e-08	7.57421	1011	70	21	18908	ANK3,MAPT,SYNGAP1,DBN1,A2ARP8,F2Z4B7,H7BX09,H7BX36,P14873,P20357,P34152,Q3UHC1,Q3UHH0,Q5ND50,Q5SVJ1,Q5SVL6,Q8BJ13,Q8K4P8,Q99P72,Q9QZS3,Q9WV92
GO:BP	neuron projection morphogenesis	GO:0048812	2.66554e-08	7.57421	619	70	17	18908	ANK3,MAPT,SYNGAP1,DBN1,A2ARP8,F2Z4B7,H7BX09,H7BX36,P14873,P20357,P34152,Q5SVJ1,Q8BJ13,Q8K4P8,Q99P72,Q9QZS3,Q9WV92
GO:BP	cell morphogenesis involved in differentiation	GO:0000904	2.71882e-08	7.56562	733	70	18	18908	ANK3,MAPT,SYNGAP1,DBN1,A2ARP8,F2Z4B7,G3X9J0,H7BX36,P14873,P20357,P34152,Q3UHH0,Q5ND50,Q5SVJ1,Q8BJ13,Q8K4P8,Q99P72,Q9QZS3
GO:BP	plasma membrane bounded cell projection morphogenesis	GO:0120039	2.71882e-08	7.56562	631	70	17	18908	ANK3,MAPT,SYNGAP1,DBN1,A2ARP8,F2Z4B7,H7BX09,H7BX36,P14873,P20357,P34152,Q5SVJ1,Q8BJ13,Q8K4P8,Q99P72,Q9QZS3,Q9WV92
GO:BP	cell projection morphogenesis	GO:0048858	2.71882e-08	7.56562	636	70	17	18908	ANK3,MAPT,SYNGAP1,DBN1,A2ARP8,F2Z4B7,H7BX09,H7BX36,P14873,P20357,P34152,Q5SVJ1,Q8BJ13,Q8K4P8,Q99P72,Q9QZS3,Q9WV92
GO:BP	cell part morphogenesis	GO:0032990	4.79027e-08	7.31964	665	70	17	18908	ANK3,MAPT,SYNGAP1,DBN1,A2ARP8,F2Z4B7,H7BX09,H7BX36,P14873,P20357,P34152,Q5SVJ1,Q8BJ13,Q8K4P8,Q99P72,Q9QZS3,Q9WV92
GO:BP	cell morphogenesis involved in neuron differentiation	GO:0048667	4.96154e-08	7.30438	577	70	16	18908	ANK3,MAPT,SYNGAP1,DBN1,A2ARP8,F2Z4B7,H7BX36,P14873,P20357,P34152,Q3UHH0,Q5SVJ1,Q8BJ13,Q8K4P8,Q99P72,Q9QZS3
GO:BP	cellular component morphogenesis	GO:0032989	2.28329e-07	6.64144	749	70	17	18908	ANK3,MAPT,SYNGAP1,DBN1,A2ARP8,F2Z4B7,H7BX09,H7BX36,P14873,P20357,P34152,Q5SVJ1,Q8BJ13,Q8K4P8,Q99P72,Q9QZS3,Q9WV92
GO:BP	neuron differentiation	GO:0030182	4.43701e-07	6.35291	1393	70	22	18908	ANK3,MAPT,SYNGAP1,DBN1,A2ANL9,A2ARP8,F2Z4B7,H7BX09,H7BX36,P14873,P20357,P34152,Q3UHC1,Q3UHH0,Q5ND50,Q5SVJ1,Q5SVL6,Q8BJ13,Q8K4P8,Q99P72,Q9QZS3,Q9WV92
GO:BP	regulation of neuron projection development	GO:0010975	4.78937e-07	6.31972	501	70	14	18908	MAPT,SYNGAP1,DBN1,P14873,P20357,P34152,Q3UHC1,Q5ND50,Q5SVJ1,Q5SVL6,Q8BJ13,Q8K4P8,Q99P72,Q9QZS3
GO:BP	dendrite development	GO:0016358	6.60717e-07	6.17998	275	70	11	18908	SYNGAP1,DBN1,A2ARP8,H7BX36,P14873,P20357,Q5ND50,Q5SVJ1,Q8BJ13,Q8K4P8,Q9QZS3
GO:BP	generation of neurons	GO:0048699	2.50197e-06	5.60172	1552	70	22	18908	ANK3,MAPT,SYNGAP1,DBN1,A2ANL9,A2ARP8,F2Z4B7,H7BX09,H7BX36,P14873,P20357,P34152,Q3UHC1,Q3UHH0,Q5ND50,Q5SVJ1,Q5SVL6,Q8BJ13,Q8K4P8,Q99P72,Q9QZS3,Q9WV92
GO:BP	regulation of cell projection organization	GO:0031344	2.84422e-06	5.54604	687	70	15	18908	MAPT,SYNGAP1,DBN1,H7BX09,P14873,P20357,P34152,Q3UHC1,Q5ND50,Q5SVJ1,Q5SVL6,Q8BJ13,Q8K4P8,Q99P72,Q9QZS3
GO:BP	plasma membrane bounded cell projection organization	GO:0120036	4.06874e-06	5.39054	1460	70	21	18908	ANK3,MAPT,SYNGAP1,DBN1,A2ARP8,F2Z4B7,H7BX09,H7BX36,P14873,P20357,P34152,Q3UHC1,Q3UHH0,Q5ND50,Q5SVJ1,Q5SVL6,Q8BJ13,Q8K4P8,Q99P72,Q9QZS3,Q9WV92
GO:BP	axonogenesis	GO:0007409	4.73202e-06	5.32495	425	70	12	18908	ANK3,MAPT,SYNGAP1,DBN1,A2ARP8,F2Z4B7,H7BX36,P14873,P20357,P34152,Q99P72,Q9QZS3
GO:BP	cell projection organization	GO:0030030	4.73202e-06	5.32495	1481	70	21	18908	ANK3,MAPT,SYNGAP1,DBN1,A2ARP8,F2Z4B7,H7BX09,H7BX36,P14873,P20357,P34152,Q3UHC1,Q3UHH0,Q5ND50,Q5SVJ1,Q5SVL6,Q8BJ13,Q8K4P8,Q99P72,Q9QZS3,Q9WV92
GO:BP	neurogenesis	GO:0022008	7.51807e-06	5.12389	1673	70	22	18908	ANK3,MAPT,SYNGAP1,DBN1,A2ANL9,A2ARP8,F2Z4B7,H7BX09,H7BX36,P14873,P20357,P34152,Q3UHC1,Q3UHH0,Q5ND50,Q5SVJ1,Q5SVL6,Q8BJ13,Q8K4P8,Q99P72,Q9QZS3,Q9WV92
GO:BP	axon development	GO:0061564	1.09163e-05	4.96192	465	70	12	18908	ANK3,MAPT,SYNGAP1,DBN1,A2ARP8,F2Z4B7,H7BX36,P14873,P20357,P34152,Q99P72,Q9QZS3
GO:BP	regulation of plasma membrane bounded cell projection organization	GO:0120035	1.12052e-05	4.95058	670	70	14	18908	MAPT,SYNGAP1,DBN1,P14873,P20357,P34152,Q3UHC1,Q5ND50,Q5SVJ1,Q5SVL6,Q8BJ13,Q8K4P8,Q99P72,Q9QZS3
GO:BP	regulation of anatomical structure morphogenesis	GO:0022603	1.12678e-05	4.94816	902	70	16	18908	MAPT,SYNGAP1,DBN1,PRPF40A,H7BX09,P14873,P20357,P34152,Q5ND50,Q5SVJ1,Q8BJ13,Q8CHU3,Q8K4P8,Q99P72,Q9QZS3,Q9WV92
GO:BP	axon extension	GO:0048675	3.27913e-05	4.48424	126	70	7	18908	MAPT,DBN1,F2Z4B7,H7BX36,P14873,P20357,Q99P72
GO:BP	regulation of cellular protein localization	GO:1903827	3.59539e-05	4.44425	527	70	12	18908	ANK3,MAPT,DBN1,A2ANL9,A2ARP8,H7BX36,P20357,Q5SVJ1,Q8R0S4,Q8VEJ9,Q99P72,Q9QZS3
GO:BP	regulation of cell size	GO:0008361	3.70012e-05	4.43178	192	70	8	18908	MAPT,DBN1,P14873,P20357,Q3UHH0,Q5SVL6,Q924N4,Q99P72
GO:BP	regulation of transport	GO:0051049	3.70012e-05	4.43178	1710	70	21	18908	ANK3,MAPT,DBN1,A2AKD7,A2ANL9,B2RRE2,B2RUJ5,O88737,P14873,P20357,P34152,Q3B7Z2,Q3TGS9,Q3UHC1,Q3UHH0,Q8CHU3,Q8K4P8,Q8R0S4,Q8VEJ9,Q99P72,Q9QZS3
GO:BP	chemical synaptic transmission	GO:0007268	5.73736e-05	4.24129	670	70	13	18908	MAPT,SYNGAP1,DBN1,A2ARP8,B1AS06,B1AZP2,B2RUJ5,P34152,Q3UHH0,Q5SVJ1,Q8BPN8,Q8R0S4,Q924N4
GO:BP	anterograde trans-synaptic signaling	GO:0098916	5.73736e-05	4.24129	670	70	13	18908	MAPT,SYNGAP1,DBN1,A2ARP8,B1AS06,B1AZP2,B2RUJ5,P34152,Q3UHH0,Q5SVJ1,Q8BPN8,Q8R0S4,Q924N4
GO:BP	trans-synaptic signaling	GO:0099537	6.26573e-05	4.20303	677	70	13	18908	MAPT,SYNGAP1,DBN1,A2ARP8,B1AS06,B1AZP2,B2RUJ5,P34152,Q3UHH0,Q5SVJ1,Q8BPN8,Q8R0S4,Q924N4
GO:BP	regulation of cell morphogenesis	GO:0022604	7.08324e-05	4.14977	291	70	9	18908	DBN1,PRPF40A,H7BX09,P34152,Q5ND50,Q5SVJ1,Q99P72,Q9QZS3,Q9WV92
GO:BP	regulation of trans-synaptic signaling	GO:0099177	7.2957e-05	4.13693	477	70	11	18908	MAPT,SYNGAP1,DBN1,A2ARP8,B1AS06,B1AZP2,B2RUJ5,P34152,Q3UHH0,Q5SVJ1,Q8R0S4
GO:BP	modulation of chemical synaptic transmission	GO:0050804	7.2957e-05	4.13693	476	70	11	18908	MAPT,SYNGAP1,DBN1,A2ARP8,B1AS06,B1AZP2,B2RUJ5,P34152,Q3UHH0,Q5SVJ1,Q8R0S4
GO:BP	regulation of cellular localization	GO:0060341	7.93277e-05	4.10058	819	70	14	18908	ANK3,MAPT,DBN1,A2ANL9,A2ARP8,H7BX36,P14873,P20357,Q3B7Z2,Q5SVJ1,Q8R0S4,Q8VEJ9,Q99P72,Q9QZS3
GO:BP	protein depolymerization	GO:0051261	8.63341e-05	4.06382	98	70	6	18908	A2ARP8,P14873,P20357,Q8CJ19,Q8VEJ9,Q9QYB8
GO:BP	synaptic signaling	GO:0099536	8.63341e-05	4.06382	708	70	13	18908	MAPT,SYNGAP1,DBN1,A2ARP8,B1AS06,B1AZP2,B2RUJ5,P34152,Q3UHH0,Q5SVJ1,Q8BPN8,Q8R0S4,Q924N4
GO:BP	regulation of nervous system development	GO:0051960	9.87934e-05	4.00527	497	70	11	18908	MAPT,SYNGAP1,DBN1,P14873,P20357,P34152,Q5SVJ1,Q80TR1,Q8BJ13,Q99P72,Q9QZS3
GO:BP	positive regulation of nervous system development	GO:0051962	0.00011193	3.95105	314	70	9	18908	MAPT,DBN1,P14873,P34152,Q5SVJ1,Q80TR1,Q8BJ13,Q99P72,Q9QZS3
GO:BP	regulation of axonogenesis	GO:0050770	0.000136604	3.86454	168	70	7	18908	MAPT,SYNGAP1,DBN1,P14873,P20357,P34152,Q99P72
GO:BP	regulation of protein localization	GO:0032880	0.000136604	3.86454	868	70	14	18908	ANK3,MAPT,DBN1,A2ANL9,A2ARP8,B2RRE2,H7BX36,P20357,Q3B7Z2,Q5SVJ1,Q8R0S4,Q8VEJ9,Q99P72,Q9QZS3
GO:BP	neuron projection extension	GO:1990138	0.000186943	3.72829	177	70	7	18908	MAPT,DBN1,F2Z4B7,H7BX36,P14873,P20357,Q99P72
GO:BP	cellular protein complex disassembly	GO:0043624	0.000206034	3.68606	117	70	6	18908	A2ARP8,P14873,P20357,Q8CJ19,Q8VEJ9,Q9QYB8
GO:BP	synapse assembly	GO:0007416	0.000227209	3.64357	184	70	7	18908	MAPT,O88737,P34152,Q80TR1,Q8BJ13,Q9QYB8,Q9QZS3
GO:BP	regulation of dendrite development	GO:0050773	0.000240638	3.61864	121	70	6	18908	DBN1,Q5ND50,Q5SVJ1,Q8BJ13,Q8K4P8,Q9QZS3
GO:BP	regulation of cellular component size	GO:0032535	0.00040046	3.39744	375	70	9	18908	MAPT,DBN1,P14873,P20357,Q3UHH0,Q5SVL6,Q924N4,Q99P72,Q9QYB8
GO:BP	protein localization to synapse	GO:0035418	0.000495411	3.30503	81	70	5	18908	MAPT,A2ARP8,H7BX09,O88737,Q8BUV3
GO:BP	regulation of dendrite morphogenesis	GO:0048814	0.000516679	3.28678	82	70	5	18908	DBN1,Q5SVJ1,Q8BJ13,Q8K4P8,Q9QZS3
GO:BP	regulation of anatomical structure size	GO:0090066	0.000624869	3.20421	507	70	10	18908	MAPT,DBN1,A2AKD7,P14873,P20357,Q3UHH0,Q5SVL6,Q924N4,Q99P72,Q9QYB8
GO:BP	regulation of neurogenesis	GO:0050767	0.000663449	3.17819	405	70	9	18908	MAPT,SYNGAP1,DBN1,P14873,P20357,P34152,Q5SVJ1,Q99P72,Q9QZS3
GO:BP	cell junction assembly	GO:0034329	0.000678286	3.16859	407	70	9	18908	MAPT,O88737,P34152,Q3UHC1,Q80TR1,Q8BJ13,Q9QYB8,Q9QZS3,Q9WV92
GO:BP	postsynaptic specialization organization	GO:0099084	0.000687108	3.16298	43	70	4	18908	SYNGAP1,DBN1,Q8BUV3,Q9QZS3
GO:BP	regulation of Ras protein signal transduction	GO:0046578	0.000891731	3.04977	158	70	6	18908	SYNGAP1,Q3TGS9,Q3U0S6,Q3UHC1,Q5ND50,Q99P72
GO:BP	regulation of cell development	GO:0060284	0.000891731	3.04977	534	70	10	18908	MAPT,SYNGAP1,DBN1,P14873,P20357,P34152,Q5ND50,Q5SVJ1,Q99P72,Q9QZS3
GO:BP	positive regulation of cell development	GO:0010720	0.000936012	3.02872	329	70	8	18908	MAPT,DBN1,P14873,P34152,Q5ND50,Q5SVJ1,Q99P72,Q9QZS3
GO:BP	regulation of vesicle-mediated transport	GO:0060627	0.000988773	3.0049	545	70	10	18908	B2RRE2,B2RUJ5,O88737,P34152,Q3TGS9,Q3UHC1,Q8CHU3,Q8R0S4,Q8VEJ9,Q9QZS3
GO:BP	developmental growth involved in morphogenesis	GO:0060560	0.0010044	2.99809	243	70	7	18908	MAPT,DBN1,F2Z4B7,H7BX36,P14873,P20357,Q99P72
GO:BP	maintenance of synapse structure	GO:0099558	0.0010044	2.99809	17	70	3	18908	SYNGAP1,Q8BJ13,Q8BUV3
GO:BP	developmental cell growth	GO:0048588	0.00101653	2.99288	244	70	7	18908	MAPT,DBN1,F2Z4B7,H7BX36,P14873,P20357,Q99P72
GO:BP	dendrite morphogenesis	GO:0048813	0.00111038	2.95453	168	70	6	18908	DBN1,H7BX36,Q5SVJ1,Q8BJ13,Q8K4P8,Q9QZS3
GO:BP	positive regulation of cell growth	GO:0030307	0.00117044	2.93165	170	70	6	18908	MAPT,DBN1,P14873,P34152,Q5ND50,Q99P72
GO:BP	regulation of axon extension	GO:0030516	0.00122098	2.91329	104	70	5	18908	MAPT,DBN1,P14873,P20357,Q99P72
GO:BP	cell-cell signaling	GO:0007267	0.00122347	2.91241	1405	70	16	18908	MAPT,SYNGAP1,DBN1,A2ARP8,B1AS06,B1AZP2,B2RUJ5,P34152,Q3B7Z2,Q3UHC1,Q3UHH0,Q5SVJ1,Q8BPN8,Q8R0S4,Q924N4,Q99P72
GO:BP	regulation of cell morphogenesis involved in differentiation	GO:0010769	0.00127059	2.896	106	70	5	18908	DBN1,P34152,Q5ND50,Q5SVJ1,Q9QZS3
GO:BP	negative regulation of cellular component organization	GO:0051129	0.00127059	2.896	694	70	11	18908	MAPT,SYNGAP1,DBN1,A2ARP8,P14873,P20357,P34152,Q5SVL6,Q99P72,Q9QYB8,Q9Z204
GO:BP	positive regulation of neurogenesis	GO:0050769	0.00127059	2.896	257	70	7	18908	MAPT,DBN1,P14873,P34152,Q5SVJ1,Q99P72,Q9QZS3
GO:BP	cytoskeleton organization	GO:0007010	0.00130471	2.88448	1265	70	15	18908	MAPT,DBN1,MAP9,PRPF40A,A2ARP8,B2RRE2,G3X9J0,P14873,P20357,P34152,Q5ND50,Q8CJ19,Q9JL04,Q9QYB8,Q9WV92
GO:BP	cell growth	GO:0016049	0.00130471	2.88448	460	70	9	18908	MAPT,DBN1,F2Z4B7,H7BX36,P14873,P20357,P34152,Q5ND50,Q99P72
GO:BP	cellular protein localization	GO:0034613	0.00130471	2.88448	1583	70	17	18908	ANK3,MAPT,SYNGAP1,DBN1,A2ANL9,A2ARP8,B2RUJ5,H7BX09,H7BX36,P20357,Q5SVJ1,Q8BUV3,Q8R0S4,Q8VEJ9,Q99P72,Q9QZS3,Q9WV92
GO:BP	regulation of small GTPase mediated signal transduction	GO:0051056	0.00133359	2.87498	178	70	6	18908	SYNGAP1,Q3TGS9,Q3U0S6,Q3UHC1,Q5ND50,Q99P72
GO:BP	neuromuscular junction development	GO:0007528	0.00133359	2.87498	55	70	4	18908	ANK3,A2AKD7,Q8BUV3,Q8R0S4
GO:BP	cellular macromolecule localization	GO:0070727	0.00136703	2.86422	1595	70	17	18908	ANK3,MAPT,SYNGAP1,DBN1,A2ANL9,A2ARP8,B2RUJ5,H7BX09,H7BX36,P20357,Q5SVJ1,Q8BUV3,Q8R0S4,Q8VEJ9,Q99P72,Q9QZS3,Q9WV92
GO:BP	protein localization to cell junction	GO:1902414	0.00137703	2.86106	110	70	5	18908	MAPT,A2ARP8,H7BX09,O88737,Q8BUV3
GO:BP	intracellular transport	GO:0046907	0.0015339	2.8142	1291	70	15	18908	ANK3,MAPT,DBN1,A2ANL9,A2ARP8,B2RUJ5,REPS1,H7BX09,O88737,P14873,P20357,P34152,Q3B7Z2,Q8VEJ9,Q9JL04
GO:BP	protein-containing complex disassembly	GO:0032984	0.00160624	2.79419	186	70	6	18908	A2ARP8,P14873,P20357,Q8CJ19,Q8VEJ9,Q9QYB8
GO:BP	negative regulation of protein depolymerization	GO:1901880	0.00164258	2.78447	59	70	4	18908	A2ARP8,P14873,P20357,Q9QYB8
GO:BP	regulation of extent of cell growth	GO:0061387	0.00176655	2.75287	117	70	5	18908	MAPT,DBN1,P14873,P20357,Q99P72
GO:BP	negative regulation of axonogenesis	GO:0050771	0.00235075	2.62879	65	70	4	18908	SYNGAP1,P20357,P34152,Q99P72
GO:BP	regulation of cellular component biogenesis	GO:0044087	0.00253809	2.59549	903	70	12	18908	MAPT,DBN1,P14873,P20357,P34152,Q3U0S6,Q3UHC1,Q80TR1,Q8BJ13,Q8VEJ9,Q9QYB8,Q9QZS3
GO:BP	positive regulation of cell projection organization	GO:0031346	0.00253809	2.59549	398	70	8	18908	MAPT,DBN1,H7BX09,P14873,Q3UHC1,Q5SVJ1,Q99P72,Q9QZS3
GO:BP	negative regulation of protein-containing complex disassembly	GO:0043242	0.00268727	2.57069	68	70	4	18908	A2ARP8,P14873,P20357,Q9QYB8
GO:BP	establishment of localization in cell	GO:0051649	0.00280124	2.55265	1880	70	18	18908	ANK3,MAPT,DBN1,A2AKD7,A2ANL9,A2ARP8,B2RUJ5,REPS1,H7BX09,O88737,P14873,P20357,P34152,Q3B7Z2,Q8R0S4,Q8VEJ9,Q9JL04,Q9QZS3
GO:BP	regulation of synaptic plasticity	GO:0048167	0.00289046	2.53903	211	70	6	18908	MAPT,SYNGAP1,DBN1,A2ARP8,Q3UHH0,Q5SVJ1
GO:BP	regulation of protein depolymerization	GO:1901879	0.00315969	2.50036	72	70	4	18908	A2ARP8,P14873,P20357,Q9QYB8
GO:BP	negative regulation of microtubule depolymerization	GO:0007026	0.00318031	2.49753	28	70	3	18908	A2ARP8,P14873,P20357
GO:BP	regulation of microtubule cytoskeleton organization	GO:0070507	0.00333572	2.47681	138	70	5	18908	MAPT,MAP9,A2ARP8,P14873,P20357
GO:BP	axo-dendritic transport	GO:0008088	0.00338166	2.47087	74	70	4	18908	MAPT,A2ARP8,O88737,P20357
GO:BP	establishment of cell polarity	GO:0030010	0.00368386	2.4337	142	70	5	18908	B2RRE2,G3X9J0,P14873,P20357,Q5ND50
GO:BP	negative regulation of organelle organization	GO:0010639	0.00368386	2.4337	321	70	7	18908	MAPT,DBN1,A2ARP8,P14873,P20357,Q9QYB8,Q9Z204
GO:BP	protein localization to membrane	GO:0072657	0.0037606	2.42474	551	70	9	18908	ANK3,SYNGAP1,DBN1,H7BX09,Q5SVJ1,Q8BUV3,Q8VEJ9,Q9QZS3,Q9WV92
GO:BP	regulation of microtubule depolymerization	GO:0031114	0.00397176	2.40102	31	70	3	18908	A2ARP8,P14873,P20357
GO:BP	movement of cell or subcellular component	GO:0006928	0.00397176	2.40102	1956	70	18	18908	ANK3,MAPT,DBN1,PRPF40A,A2AKD7,A2ARP8,B2RRE2,H7BX36,O88737,P14873,P20357,P34152,Q5ND50,Q5SVJ1,Q99P72,Q9JL04,Q9QYB8,Q9QZS3
GO:BP	negative regulation of cytoskeleton organization	GO:0051494	0.00412554	2.38452	147	70	5	18908	DBN1,A2ARP8,P14873,P20357,Q9QYB8
GO:BP	cytokinesis	GO:0000910	0.00414845	2.38211	148	70	5	18908	ANK3,MAP9,PRPF40A,Q8VEJ9,Q9JL04
GO:BP	negative regulation of neuron projection development	GO:0010977	0.00414845	2.38211	148	70	5	18908	SYNGAP1,P20357,P34152,Q5SVL6,Q99P72
GO:BP	transport along microtubule	GO:0010970	0.00414845	2.38211	148	70	5	18908	MAPT,A2ARP8,O88737,P14873,P20357
GO:BP	negative regulation of supramolecular fiber organization	GO:1902904	0.00422276	2.3744	149	70	5	18908	DBN1,A2ARP8,P14873,P20357,Q9QYB8
GO:BP	protein localization to cell periphery	GO:1990778	0.00422276	2.3744	333	70	7	18908	ANK3,H7BX09,Q5SVJ1,Q8BUV3,Q8VEJ9,Q9QZS3,Q9WV92
GO:BP	regulation of microtubule polymerization or depolymerization	GO:0031110	0.0046527	2.33229	83	70	4	18908	MAPT,A2ARP8,P14873,P20357
GO:BP	cytoskeleton-dependent cytokinesis	GO:0061640	0.00505603	2.29619	85	70	4	18908	ANK3,MAP9,Q8VEJ9,Q9JL04
GO:BP	cell junction maintenance	GO:0034331	0.00526566	2.27855	35	70	3	18908	SYNGAP1,Q8BJ13,Q8BUV3
GO:BP	positive regulation of cell morphogenesis involved in differentiation	GO:0010770	0.0059068	2.22865	89	70	4	18908	DBN1,Q5ND50,Q5SVJ1,Q9QZS3
GO:BP	activation of GTPase activity	GO:0090630	0.00609108	2.21531	90	70	4	18908	G3X9J0,Q3UHC1,Q5ND50,Q5SVL6
GO:BP	positive regulation of axonogenesis	GO:0050772	0.0062534	2.20388	91	70	4	18908	MAPT,DBN1,P14873,Q99P72
GO:BP	postsynaptic density organization	GO:0097106	0.00636793	2.196	38	70	3	18908	SYNGAP1,DBN1,Q8BUV3
GO:BP	maintenance of postsynaptic specialization structure	GO:0098880	0.00636793	2.196	8	70	2	18908	SYNGAP1,Q8BUV3
GO:BP	regulation of synapse structure or activity	GO:0050803	0.00637345	2.19563	257	70	6	18908	SYNGAP1,DBN1,P34152,Q5SVJ1,Q80TR1,Q8BJ13
GO:BP	cell division	GO:0051301	0.00645669	2.18999	258	70	6	18908	ANK3,MAP9,PRPF40A,Q8VEJ9,Q9JL04,Q9QZS3
GO:BP	vesicle-mediated transport	GO:0016192	0.00659376	2.18087	1361	70	14	18908	ANK3,B2RRE2,B2RUJ5,REPS1,H7BX09,O88737,P34152,Q3TGS9,Q3UHC1,Q8CHU3,Q8R0S4,Q8VEJ9,Q9JL04,Q9QZS3
GO:BP	regulation of cytoskeleton organization	GO:0051493	0.00659376	2.18087	482	70	8	18908	MAPT,DBN1,MAP9,A2ARP8,P14873,P20357,Q5ND50,Q9QYB8
GO:BP	localization within membrane	GO:0051668	0.00699027	2.15551	615	70	9	18908	ANK3,SYNGAP1,DBN1,H7BX09,Q5SVJ1,Q8BUV3,Q8VEJ9,Q9QZS3,Q9WV92
GO:BP	Ras protein signal transduction	GO:0007265	0.0071678	2.14461	265	70	6	18908	SYNGAP1,Q3TGS9,Q3U0S6,Q3UHC1,Q5ND50,Q99P72
GO:BP	cytoskeleton-dependent intracellular transport	GO:0030705	0.00742305	2.12942	174	70	5	18908	MAPT,A2ARP8,O88737,P14873,P20357
GO:BP	protein localization to plasma membrane	GO:0072659	0.00783712	2.10584	271	70	6	18908	ANK3,H7BX09,Q5SVJ1,Q8VEJ9,Q9QZS3,Q9WV92
GO:BP	negative regulation of microtubule polymerization or depolymerization	GO:0031111	0.00784465	2.10543	42	70	3	18908	A2ARP8,P14873,P20357
GO:BP	neuron migration	GO:0001764	0.00798866	2.09753	178	70	5	18908	MAPT,H7BX36,P34152,Q5ND50,Q5SVJ1
GO:BP	regulation of protein-containing complex disassembly	GO:0043244	0.00850532	2.07031	102	70	4	18908	A2ARP8,P14873,P20357,Q9QYB8
GO:BP	regulation of cell growth	GO:0001558	0.0086258	2.0642	388	70	7	18908	MAPT,DBN1,P14873,P20357,P34152,Q5ND50,Q99P72
GO:BP	positive regulation of growth	GO:0045927	0.0086258	2.0642	278	70	6	18908	MAPT,DBN1,P14873,P34152,Q5ND50,Q99P72
GO:BP	microtubule-based transport	GO:0099111	0.00875172	2.05791	183	70	5	18908	MAPT,A2ARP8,O88737,P14873,P20357
GO:BP	regulation of organelle organization	GO:0033043	0.00880232	2.0554	1088	70	12	18908	MAPT,DBN1,MAP9,A2ARP8,P14873,P20357,Q3B7Z2,Q5ND50,Q5SVJ1,Q9QYB8,Q9QZS3,Q9Z204
GO:BP	positive regulation of synapse maturation	GO:0090129	0.00880232	2.0554	10	70	2	18908	Q5SVJ1,Q80TR1
GO:BP	postsynapse organization	GO:0099173	0.00917111	2.03758	186	70	5	18908	SYNGAP1,DBN1,Q5SVJ1,Q8BUV3,Q9QZS3
GO:BP	regulation of protein localization to membrane	GO:1905475	0.00917111	2.03758	186	70	5	18908	ANK3,DBN1,Q5SVJ1,Q8VEJ9,Q9QZS3
GO:BP	negative regulation of Ras protein signal transduction	GO:0046580	0.00952097	2.02132	46	70	3	18908	SYNGAP1,Q3U0S6,Q3UHC1
GO:BP	microtubule depolymerization	GO:0007019	0.010077	1.99667	47	70	3	18908	A2ARP8,P14873,P20357
GO:BP	negative regulation of catabolic process	GO:0009895	0.0101645	1.99291	290	70	6	18908	A2ARP8,P34152,Q3U0S6,Q569Z6,Q9JL04,Q9Z204
GO:BP	protein localization to axon	GO:0099612	0.0102798	1.98801	11	70	2	18908	ANK3,Q9WV92
GO:BP	positive regulation of transport	GO:0051050	0.0102798	1.98801	956	70	11	18908	ANK3,A2ANL9,B2RRE2,P20357,P34152,Q3B7Z2,Q3UHC1,Q3UHH0,Q8R0S4,Q8VEJ9,Q99P72
GO:BP	positive regulation of dendrite morphogenesis	GO:0050775	0.0103811	1.98376	48	70	3	18908	DBN1,Q5SVJ1,Q9QZS3
GO:BP	positive regulation of axon extension	GO:0045773	0.0103811	1.98376	48	70	3	18908	MAPT,DBN1,P14873
GO:BP	negative regulation of cell projection organization	GO:0031345	0.010779	1.96742	195	70	5	18908	SYNGAP1,P20357,P34152,Q5SVL6,Q99P72
GO:BP	positive regulation of cellular component organization	GO:0051130	0.0110793	1.95549	1126	70	12	18908	MAPT,DBN1,H7BX09,P14873,Q3B7Z2,Q3U0S6,Q3UHC1,Q5SVJ1,Q80TR1,Q8BJ13,Q99P72,Q9QZS3
GO:BP	microtubule polymerization or depolymerization	GO:0031109	0.0115541	1.93726	114	70	4	18908	MAPT,A2ARP8,P14873,P20357
GO:BP	regulation of microtubule polymerization	GO:0031113	0.0120943	1.91742	51	70	3	18908	MAPT,P14873,P20357
GO:BP	positive regulation of neuron projection development	GO:0010976	0.0125921	1.8999	203	70	5	18908	MAPT,DBN1,Q3UHC1,Q5SVJ1,Q99P72
GO:BP	negative regulation of small GTPase mediated signal transduction	GO:0051058	0.0126447	1.89809	52	70	3	18908	SYNGAP1,Q3U0S6,Q3UHC1
GO:BP	regulation of protein polymerization	GO:0032271	0.0141666	1.84874	209	70	5	18908	MAPT,DBN1,P14873,P20357,Q9QYB8
GO:BP	small GTPase mediated signal transduction	GO:0007264	0.0142339	1.84668	314	70	6	18908	SYNGAP1,Q3TGS9,Q3U0S6,Q3UHC1,Q5ND50,Q99P72
GO:BP	regulation of intracellular transport	GO:0032386	0.0143818	1.84219	315	70	6	18908	ANK3,MAPT,DBN1,A2ANL9,P14873,P20357
GO:BP	developmental growth	GO:0048589	0.0144591	1.83986	703	70	9	18908	MAPT,DBN1,B2RUJ5,F2Z4B7,H7BX36,P14873,P20357,P34152,Q99P72
GO:BP	establishment or maintenance of cell polarity	GO:0007163	0.0150482	1.82252	213	70	5	18908	B2RRE2,G3X9J0,P14873,P20357,Q5ND50
GO:BP	regulation of substrate adhesion-dependent cell spreading	GO:1900024	0.0151396	1.81989	56	70	3	18908	DBN1,P34152,Q5ND50
GO:BP	negative regulation of cellular protein localization	GO:1903828	0.0162517	1.7891	127	70	4	18908	MAPT,A2ARP8,H7BX36,Q9QZS3
GO:BP	mitotic cytokinesis	GO:0000281	0.0173785	1.75999	59	70	3	18908	ANK3,MAP9,Q8VEJ9
GO:BP	regulation of synapse maturation	GO:0090128	0.0173785	1.75999	15	70	2	18908	Q5SVJ1,Q80TR1
GO:BP	cell communication by electrical coupling	GO:0010644	0.0173785	1.75999	15	70	2	18908	ANK3,DBN1
GO:BP	axonal transport	GO:0098930	0.0177619	1.75051	60	70	3	18908	A2ARP8,O88737,P20357
GO:BP	regulation of sodium ion transmembrane transport	GO:1902305	0.0177619	1.75051	60	70	3	18908	ANK3,A2AKD7,Q8K4P8
GO:BP	viral gene expression	GO:0019080	0.0177619	1.75051	60	70	3	18908	E9PWW9,P40201,Q8JZQ9
GO:BP	regulation of cell shape	GO:0008360	0.0194437	1.71122	135	70	4	18908	PRPF40A,P34152,Q5ND50,Q9WV92
GO:BP	vesicle-mediated transport in synapse	GO:0099003	0.0203742	1.69092	232	70	5	18908	B2RUJ5,H7BX09,O88737,Q8R0S4,Q9QZS3
GO:BP	negative regulation of cellular catabolic process	GO:0031330	0.0203742	1.69092	232	70	5	18908	A2ARP8,P34152,Q3U0S6,Q569Z6,Q9Z204
GO:BP	gamma-aminobutyric acid secretion	GO:0014051	0.0213001	1.67162	17	70	2	18908	B2RUJ5,Q8R0S4
GO:BP	regulation of microtubule-based process	GO:0032886	0.0213194	1.67123	235	70	5	18908	MAPT,MAP9,A2ARP8,P14873,P20357
GO:BP	locomotory behavior	GO:0007626	0.0220046	1.65749	237	70	5	18908	MAPT,DBN1,B2RUJ5,Q3UHH0,Q8R0S4
GO:BP	regulation of supramolecular fiber organization	GO:1902903	0.0220695	1.65621	350	70	6	18908	MAPT,DBN1,A2ARP8,P14873,P20357,Q9QYB8
GO:BP	receptor localization to synapse	GO:0097120	0.0229817	1.63862	67	70	3	18908	DBN1,H7BX09,Q8BUV3
GO:BP	cellular component maintenance	GO:0043954	0.0229817	1.63862	67	70	3	18908	SYNGAP1,Q8BJ13,Q8BUV3
GO:BP	chromatin remodeling	GO:0006338	0.0237877	1.62365	145	70	4	18908	E9PWW9,G3UXY2,P40201,Q04692
GO:BP	cellular component disassembly	GO:0022411	0.0239828	1.6201	358	70	6	18908	A2ARP8,P14873,P20357,Q8CJ19,Q8VEJ9,Q9QYB8
GO:BP	growth	GO:0040007	0.0239828	1.6201	927	70	10	18908	MAPT,DBN1,B2RUJ5,F2Z4B7,H7BX36,P14873,P20357,P34152,Q5ND50,Q99P72
GO:BP	establishment of organelle localization	GO:0051656	0.0244994	1.61085	360	70	6	18908	MAPT,P14873,P20357,P34152,Q8VEJ9,Q9JL04
GO:BP	microtubule-based movement	GO:0007018	0.0245869	1.6093	361	70	6	18908	MAPT,A2ARP8,O88737,P14873,P20357,Q9JL04
GO:BP	regulation of synapse organization	GO:0050807	0.0245869	1.6093	246	70	5	18908	DBN1,P34152,Q5SVJ1,Q80TR1,Q8BJ13
GO:BP	regulation of postsynaptic neurotransmitter receptor activity	GO:0098962	0.0247598	1.60625	19	70	2	18908	B1AS06,B1AZP2
GO:BP	chloride ion homeostasis	GO:0055064	0.0247598	1.60625	19	70	2	18908	P34152,Q924N4
GO:BP	regulation of developmental growth	GO:0048638	0.0259362	1.58609	366	70	6	18908	MAPT,DBN1,P14873,P20357,P34152,Q99P72
GO:BP	monovalent inorganic anion homeostasis	GO:0055083	0.0271694	1.56592	20	70	2	18908	P34152,Q924N4
GO:BP	positive regulation of phagocytosis	GO:0050766	0.027607	1.55898	73	70	3	18908	B2RRE2,P34152,Q3UHC1
GO:BP	gamma-aminobutyric acid transport	GO:0015812	0.029184	1.53485	21	70	2	18908	B2RUJ5,Q8R0S4
GO:BP	intracellular sterol transport	GO:0032366	0.029184	1.53485	21	70	2	18908	Q3B7Z2,Q8VEJ9
GO:BP	microtubule polymerization	GO:0046785	0.029184	1.53485	75	70	3	18908	MAPT,P14873,P20357
GO:BP	intracellular cholesterol transport	GO:0032367	0.029184	1.53485	21	70	2	18908	Q3B7Z2,Q8VEJ9
GO:BP	positive regulation of cellular protein localization	GO:1903829	0.029184	1.53485	259	70	5	18908	ANK3,MAPT,A2ARP8,Q8R0S4,Q99P72
GO:BP	organelle transport along microtubule	GO:0072384	0.0299116	1.52416	76	70	3	18908	MAPT,P14873,P20357
GO:BP	negative regulation of neurogenesis	GO:0050768	0.0299116	1.52416	158	70	4	18908	SYNGAP1,P20357,P34152,Q99P72
GO:BP	regulation of cytokinesis	GO:0032465	0.0308931	1.51014	77	70	3	18908	MAP9,PRPF40A,Q8VEJ9
GO:BP	mitochondrion transport along microtubule	GO:0047497	0.0311528	1.5065	22	70	2	18908	MAPT,P14873
GO:BP	establishment of mitochondrion localization, microtubule-mediated	GO:0034643	0.0311528	1.5065	22	70	2	18908	MAPT,P14873
GO:BP	negative regulation of nervous system development	GO:0051961	0.0318324	1.49713	162	70	4	18908	SYNGAP1,P20357,P34152,Q99P72
GO:BP	regulation of Rac protein signal transduction	GO:0035020	0.0333341	1.47711	23	70	2	18908	Q5ND50,Q99P72
GO:BP	retrograde axonal transport	GO:0008090	0.0333341	1.47711	23	70	2	18908	A2ARP8,O88737
GO:BP	regulation of hydrolase activity	GO:0051336	0.0333341	1.47711	824	70	9	18908	G3X9J0,P20357,Q3U0S6,Q3UHC1,Q5ND50,Q5SVJ1,Q5SVL6,Q8BXR1,Q8VDY9
GO:BP	behavior	GO:0007610	0.0340628	1.46772	684	70	8	18908	MAPT,SYNGAP1,DBN1,A2ARP8,B2RUJ5,Q3UHH0,Q8BJ13,Q8R0S4
GO:BP	protein polymerization	GO:0051258	0.0340628	1.46772	278	70	5	18908	MAPT,DBN1,P14873,P20357,Q9QYB8
GO:BP	neuromuscular process	GO:0050905	0.0340628	1.46772	166	70	4	18908	DBN1,A2ARP8,Q3UHH0,Q5SVJ1
GO:BP	regulation of GTPase activity	GO:0043087	0.0340628	1.46772	277	70	5	18908	G3X9J0,Q3U0S6,Q3UHC1,Q5ND50,Q5SVL6
GO:BP	supramolecular fiber organization	GO:0097435	0.0346492	1.46031	687	70	8	18908	MAPT,DBN1,A2ARP8,P14873,P20357,Q8CJ19,Q9JL04,Q9QYB8
GO:BP	establishment of mitochondrion localization	GO:0051654	0.0350024	1.4559	25	70	2	18908	MAPT,P14873
GO:BP	regulation of protein-containing complex assembly	GO:0043254	0.0358061	1.44604	407	70	6	18908	MAPT,DBN1,P14873,P20357,Q3U0S6,Q9QYB8
GO:BP	regulation of sodium ion transport	GO:0002028	0.0361294	1.44214	86	70	3	18908	ANK3,A2AKD7,Q8K4P8
GO:BP	regulation of nervous system process	GO:0031644	0.0364365	1.43846	175	70	4	18908	DBN1,B1AS06,B1AZP2,Q99P72
GO:BP	positive regulation of dendritic spine morphogenesis	GO:0061003	0.0372112	1.42933	26	70	2	18908	DBN1,Q5SVJ1
GO:BP	vasculogenesis	GO:0001570	0.0380672	1.41945	88	70	3	18908	P34152,Q3U0S6,Q99P72
GO:BP	central nervous system neuron development	GO:0021954	0.0391326	1.40746	89	70	3	18908	H7BX36,P34152,Q5ND50
GO:BP	positive regulation of microtubule polymerization	GO:0031116	0.0396074	1.40222	27	70	2	18908	MAPT,P14873
GO:BP	regulation of multicellular organismal development	GO:2000026	0.0401728	1.39607	1384	70	12	18908	MAPT,SYNGAP1,DBN1,P14873,P20357,P34152,Q5SVJ1,Q80TR1,Q8BJ13,Q8CHU3,Q99P72,Q9QZS3
GO:BP	regulation of postsynaptic membrane neurotransmitter receptor levels	GO:0099072	0.0411428	1.38571	91	70	3	18908	H7BX09,Q8BUV3,Q9QZS3
GO:BP	nitrogen compound transport	GO:0071705	0.0416463	1.38042	1576	70	13	18908	ANK3,MAPT,A2ANL9,A2ARP8,B2RRE2,B2RUJ5,H7BX09,Q3B7Z2,Q8BXR1,Q8R0S4,Q8VEJ9,Q924N4,Q99P72
GO:BP	positive regulation of macrophage migration	GO:1905523	0.0418771	1.37802	28	70	2	18908	P34152,Q99P72
GO:BP	endomembrane system organization	GO:0010256	0.0431932	1.36458	427	70	6	18908	ANK3,B2RRE2,Q3B7Z2,Q8VEJ9,Q99P72,Q9WV92
GO:BP	microtubule cytoskeleton organization	GO:0000226	0.0441709	1.35486	571	70	7	18908	MAPT,MAP9,A2ARP8,P14873,P20357,P34152,Q9JL04
GO:BP	regulation of long-term neuronal synaptic plasticity	GO:0048169	0.0441709	1.35486	29	70	2	18908	SYNGAP1,Q5SVJ1
GO:BP	synapse maturation	GO:0060074	0.0441709	1.35486	29	70	2	18908	Q5SVJ1,Q80TR1
GO:BP	actin filament-based process	GO:0030029	0.0451958	1.3449	727	70	8	18908	DBN1,A2AKD7,B2RRE2,Q5ND50,Q8CJ19,Q9JL04,Q9QYB8,Q9WV92
GO:BP	intracellular lipid transport	GO:0032365	0.0464869	1.33267	30	70	2	18908	Q3B7Z2,Q8VEJ9
GO:BP	neuron projection organization	GO:0106027	0.0470804	1.32716	97	70	3	18908	DBN1,A2ARP8,Q5SVJ1
GO:BP	negative regulation of molecular function	GO:0044092	0.0475723	1.32265	897	70	9	18908	ANK3,MAPT,E9PWW9,P20357,Q3U0S6,Q8BXR1,Q8K2I9,Q8K4P8,Q8VDY9
GO:BP	protein-containing complex subunit organization	GO:0043933	0.0476647	1.3218	1424	70	12	18908	MAPT,DBN1,A2ARP8,B1AS06,E9PWW9,P14873,P20357,Q3U0S6,Q8CJ19,Q8VEJ9,Q99P72,Q9QYB8
GO:BP	positive regulation of microtubule polymerization or depolymerization	GO:0031112	0.0486392	1.31301	31	70	2	18908	MAPT,P14873
GO:BP	ephrin receptor signaling pathway	GO:0048013	0.0486392	1.31301	31	70	2	18908	P34152,Q5ND50

## Sheet: CCs
source	term_name	term_id	adjusted_p_value	negative_log10_of_adjusted_p_value	term_size	query_size	intersection_size	effective_domain_size	intersections
GO:CC	postsynapse	GO:0098794	5.60473e-16	15.2514	644	75	25	18812	ANK3,MAPT,SYNGAP1,DBN1,A2AKD7,A2ARP8,B1AS06,B1AZP2,B2RUJ5,H7BX09,H7BX36,O88737,P14873,P20357,P34152,Q3TGS9,Q3UHH0,Q5SVJ1,Q80TR1,Q8BJ13,Q8BUV3,Q99P72,Q9QYB8,Q9QZS3,Q9WV92
GO:CC	postsynaptic specialization	GO:0099572	1.29614e-14	13.8873	403	75	20	18812	MAPT,SYNGAP1,DBN1,A2ARP8,B1AS06,B1AZP2,H7BX09,H7BX36,O88737,P14873,P20357,Q3TGS9,Q3UHH0,Q5SVJ1,Q80TR1,Q8BUV3,Q99P72,Q9QYB8,Q9QZS3,Q9WV92
GO:CC	synapse	GO:0045202	2.1614e-13	12.6653	1263	75	29	18812	ANK3,MAPT,SYNGAP1,DBN1,A2AKD7,A2ARP8,B1AS06,B1AZP2,B2RUJ5,H7BX09,H7BX36,O88737,P14873,P20357,P34152,P99027,Q3TGS9,Q3UHH0,Q5SVJ1,Q80TR1,Q8BJ13,Q8BPN8,Q8BUV3,Q8JZQ9,Q8R0S4,Q99P72,Q9QYB8,Q9QZS3,Q9WV92
GO:CC	postsynaptic density	GO:0014069	3.05053e-13	12.5156	364	75	18	18812	MAPT,SYNGAP1,DBN1,A2ARP8,H7BX09,H7BX36,O88737,P14873,P20357,Q3TGS9,Q3UHH0,Q5SVJ1,Q80TR1,Q8BUV3,Q99P72,Q9QYB8,Q9QZS3,Q9WV92
GO:CC	asymmetric synapse	GO:0032279	3.09264e-13	12.5097	369	75	18	18812	MAPT,SYNGAP1,DBN1,A2ARP8,H7BX09,H7BX36,O88737,P14873,P20357,Q3TGS9,Q3UHH0,Q5SVJ1,Q80TR1,Q8BUV3,Q99P72,Q9QYB8,Q9QZS3,Q9WV92
GO:CC	neuron to neuron synapse	GO:0098984	8.36865e-13	12.0773	395	75	18	18812	MAPT,SYNGAP1,DBN1,A2ARP8,H7BX09,H7BX36,O88737,P14873,P20357,Q3TGS9,Q3UHH0,Q5SVJ1,Q80TR1,Q8BUV3,Q99P72,Q9QYB8,Q9QZS3,Q9WV92
GO:CC	cell junction	GO:0030054	2.20299e-12	11.657	1791	75	32	18812	ANK3,MAPT,SYNGAP1,DBN1,A2AKD7,A2ARP8,B1AS06,B1AZP2,B2RUJ5,G3X9J0,H7BX09,H7BX36,O88737,P14873,P20357,P34152,P99027,Q3B7Z2,Q3TGS9,Q3U0S6,Q3UHH0,Q5SVJ1,Q80TR1,Q8BJ13,Q8BPN8,Q8BUV3,Q8JZQ9,Q8R0S4,Q99P72,Q9QYB8,Q9QZS3,Q9WV92
GO:CC	glutamatergic synapse	GO:0098978	1.49404e-08	7.82564	461	75	15	18812	SYNGAP1,DBN1,B1AS06,B1AZP2,B2RUJ5,H7BX09,O88737,P34152,Q3UHH0,Q5SVJ1,Q80TR1,Q8R0S4,Q99P72,Q9QYB8,Q9QZS3
GO:CC	dendritic tree	GO:0097447	4.31512e-08	7.36501	685	75	17	18812	ANK3,MAPT,SYNGAP1,DBN1,A2ARP8,B1AS06,B1AZP2,B2RUJ5,H7BX09,O88737,P14873,P20357,P34152,Q3UHH0,Q5SVJ1,Q8BUV3,Q99P72
GO:CC	dendrite	GO:0030425	4.31512e-08	7.36501	682	75	17	18812	ANK3,MAPT,SYNGAP1,DBN1,A2ARP8,B1AS06,B1AZP2,B2RUJ5,H7BX09,O88737,P14873,P20357,P34152,Q3UHH0,Q5SVJ1,Q8BUV3,Q99P72
GO:CC	neuron projection	GO:0043005	6.68063e-08	7.17518	1382	75	23	18812	ANK3,MAPT,SYNGAP1,DBN1,MAP9,A2ANL9,A2ARP8,B1AS06,B1AZP2,B2RUJ5,H7BX09,O88737,P14873,P20357,P34152,Q3UHH0,Q5SVJ1,Q5SVL6,Q80TR1,Q8BUV3,Q924N4,Q99P72,Q9WV92
GO:CC	somatodendritic compartment	GO:0036477	5.23645e-06	5.28096	961	75	17	18812	ANK3,MAPT,SYNGAP1,DBN1,A2ARP8,B1AS06,B1AZP2,B2RUJ5,H7BX09,O88737,P14873,P20357,P34152,Q3UHH0,Q5SVJ1,Q8BUV3,Q99P72
GO:CC	cytoskeleton	GO:0005856	1.45175e-05	4.83811	1723	75	22	18812	ANK3,MAPT,LMNB2,DBN1,MAP9,A2ANL9,A2ARP8,B2RRE2,B7ZC24,G3X9J0,O88737,P14873,P20357,P34152,Q5ND50,Q5SVJ1,Q5SVL6,Q8VEJ9,Q9JL04,Q9QYB8,Q9WV92,Q9Z204
GO:CC	main axon	GO:0044304	1.45175e-05	4.83811	75	75	6	18812	ANK3,MAPT,A2ARP8,P14873,P20357,Q9WV92
GO:CC	cell body	GO:0044297	2.42134e-05	4.61594	736	75	14	18812	MAPT,PITPNM2,DBN1,A2ARP8,B1AS06,B1AZP2,H7BX09,O88737,P14873,P20357,Q3UHH0,Q5SVJ1,Q8BUV3,Q99P72
GO:CC	plasma membrane region	GO:0098590	2.42134e-05	4.61594	1099	75	17	18812	ANK3,MAPT,DBN1,A2AKD7,B2RUJ5,REPS1,O88737,P20357,P34152,Q3UHH0,Q80TR1,Q8BUV3,Q924N4,Q99P72,Q9QYB8,Q9QZS3,Q9WV92
GO:CC	neuronal cell body	GO:0043025	2.86494e-05	4.54288	647	75	13	18812	MAPT,DBN1,A2ARP8,B1AS06,B1AZP2,H7BX09,O88737,P14873,P20357,Q3UHH0,Q5SVJ1,Q8BUV3,Q99P72
GO:CC	nuclear periphery	GO:0034399	7.46092e-05	4.12721	106	75	6	18812	MAPT,LMNB2,PRPF40A,A2ANL9,G3UXY2,P20357
GO:CC	actin cytoskeleton	GO:0015629	0.00015607	3.80668	440	75	10	18812	DBN1,B2RRE2,B7ZC24,G3X9J0,P20357,P34152,Q5ND50,Q9JL04,Q9QYB8,Q9Z204
GO:CC	axon	GO:0030424	0.000158322	3.80046	657	75	12	18812	ANK3,MAPT,DBN1,MAP9,A2ARP8,O88737,P14873,P20357,Q80TR1,Q924N4,Q99P72,Q9WV92
GO:CC	synaptic membrane	GO:0097060	0.000295672	3.52919	383	75	9	18812	ANK3,DBN1,A2AKD7,B2RUJ5,O88737,Q3UHH0,Q80TR1,Q8BUV3,Q99P72
GO:CC	axon initial segment	GO:0043194	0.000519695	3.28425	17	75	3	18812	ANK3,A2ARP8,P20357
GO:CC	growth cone	GO:0030426	0.0010307	2.98687	183	75	6	18812	MAPT,DBN1,P14873,P20357,Q80TR1,Q99P72
GO:CC	site of polarized growth	GO:0030427	0.00122853	2.91061	190	75	6	18812	MAPT,DBN1,P14873,P20357,Q80TR1,Q99P72
GO:CC	dendritic shaft	GO:0043198	0.00149929	2.82412	66	75	4	18812	SYNGAP1,DBN1,A2ARP8,P20357
GO:CC	neuromuscular junction	GO:0031594	0.00514638	2.2885	93	75	4	18812	ANK3,A2AKD7,B1AS06,B1AZP2
GO:CC	basal dendrite	GO:0097441	0.00534044	2.27242	9	75	2	18812	P14873,P20357
GO:CC	postsynaptic membrane	GO:0045211	0.00537911	2.26929	258	75	6	18812	ANK3,DBN1,A2AKD7,Q3UHH0,Q8BUV3,Q99P72
GO:CC	dendritic growth cone	GO:0044294	0.00752301	2.12361	11	75	2	18812	P20357,Q99P72
GO:CC	cholinergic synapse	GO:0098981	0.012057	1.91876	14	75	2	18812	B1AS06,B1AZP2
GO:CC	paranode region of axon	GO:0033270	0.0170675	1.76783	17	75	2	18812	ANK3,Q9WV92
GO:CC	axolemma	GO:0030673	0.0170675	1.76783	17	75	2	18812	MAPT,Q9WV92
GO:CC	dendrite terminus	GO:0044292	0.0187259	1.72756	18	75	2	18812	P20357,Q99P72
GO:CC	distal axon	GO:0150034	0.0198767	1.70166	344	75	6	18812	MAPT,DBN1,P14873,P20357,Q80TR1,Q99P72
GO:CC	excitatory synapse	GO:0060076	0.020561	1.68696	69	75	3	18812	DBN1,O88737,Q3UHH0
GO:CC	Flemming body	GO:0090543	0.026025	1.58461	22	75	2	18812	Q8CJ19,Q8VEJ9
GO:CC	cell leading edge	GO:0031252	0.026025	1.58461	368	75	6	18812	MAPT,DBN1,F2Z4B7,P20357,P34152,Q9WV92
GO:CC	inhibitory synapse	GO:0060077	0.0286958	1.54218	24	75	2	18812	O88737,Q8BUV3
GO:CC	presynaptic active zone	GO:0048786	0.0286958	1.54218	81	75	3	18812	B2RUJ5,O88737,Q3UHH0
GO:CC	nuclear matrix	GO:0016363	0.0291511	1.53535	82	75	3	18812	PRPF40A,A2ANL9,G3UXY2
GO:CC	actomyosin	GO:0042641	0.0342433	1.46542	88	75	3	18812	B2RRE2,G3X9J0,P34152
GO:CC	apical dendrite	GO:0097440	0.0342433	1.46542	27	75	2	18812	P14873,P20357
GO:CC	GABA-ergic synapse	GO:0098982	0.0428213	1.36834	96	75	3	18812	O88737,Q3UHH0,Q8BUV3
GO:CC	dendritic spine	GO:0043197	0.0434651	1.36186	189	75	4	18812	DBN1,B1AS06,B2RUJ5,P34152
GO:CC	postsynaptic specialization, intracellular component	GO:0099091	0.0446626	1.35006	32	75	2	18812	SYNGAP1,Q8BUV3
GO:CC	nuclear speck	GO:0016607	0.0452381	1.3445	306	75	5	18812	MAPT,PRPF40A,A2ANL9,Q569Z6,Q8R0S4
GO:CC	neuron spine	GO:0044309	0.0452381	1.3445	194	75	4	18812	DBN1,B1AS06,B2RUJ5,P34152
GO:CC	endocytic vesicle membrane	GO:0030666	0.0482584	1.31643	35	75	2	18812	Q3UHC1,Q8CHU3
GO:CC	polymeric cytoskeletal fiber	GO:0099513	0.0496781	1.30384	450	75	6	18812	MAPT,LMNB2,DBN1,MAP9,A2ARP8,P14873
GO:CC	presynaptic active zone membrane	GO:0048787	0.0496781	1.30384	36	75	2	18812	B2RUJ5,Q3UHH0
