# Supplementary material for: Sex-Dependent Synaptic Remodeling of the Somatosensory Cortex in Mice With Prenatal Methadone Exposure
Source: Adv Drug Alcohol Res. 2022 Apr 25;2:10400. doi: 10.3389/adar.2022.10400 (PMC10569410; doi:10.3389/adar.2022.10400)
Supplement: Supplementary file 1 [file datasheet1.zip › excel sheets/Phosphoproteomics Raw Data.xlsx]

## Sheet: Male Sig
Annotated Sequence	Master Protein Accessions	Master Protein Descriptions	Abundance Ratio P-Value: (M, PME) / (M, PSE)	Abundance Ratio (log2): (M, PME) / (M, PSE)	Abundance Ratio: (M, PME) / (M, PSE)	Abundances (Grouped): F, PME	Abundances (Grouped): F, PSE	Abundances (Grouped): M, PME	Abundances (Grouped): M, PSE	Abundances (Grouped) CV [%]: F, PME	Abundances (Grouped) CV [%]: F, PSE	Abundances (Grouped) CV [%]: M, PME	Abundances (Grouped) CV [%]: M, PSE	Positions in Master Proteins	Modifications in Master Proteins	XCorr (by Search Engine): Sequest HT	Channel Occupancy [%]	# Protein Groups	Abundances (Normalized): F2: 126, Sample, F, PME	Abundances (Normalized): F2: 127C, Sample, F, PME	Abundances (Normalized): F2: 129N, Sample, F, PME	Abundances (Normalized): F2: 133N, Sample, F, PME	Abundances (Normalized): F2: 128N, Sample, F, PSE	Abundances (Normalized): F2: 128C, Sample, F, PSE	Abundances (Normalized): F2: 131N, Sample, F, PSE	Abundances (Normalized): F2: 132C, Sample, F, PSE	Abundances (Normalized): F2: 127N, Sample, M, PME	Abundances (Normalized): F2: 131C, Sample, M, PME	Abundances (Normalized): F2: 133C, Sample, M, PME	Abundances (Normalized): F2: 134N, Sample, M, PME	Abundances (Normalized): F2: 129C, Sample, M, PSE	Abundances (Normalized): F2: 130N, Sample, M, PSE	Abundances (Normalized): F2: 130C, Sample, M, PSE	Abundances (Normalized): F2: 132N, Sample, M, PSE
[R].SNSPENRVPTQQSEDDQPPEEAK.[R]	Ank3	Ankyrin-3 (Fragment) OS=Mus musculus GN=Ank3 PE=1 SV=1	0.0286104	0.4	1.322	30.4	30.1	31.3	23.7	8.71	10.75	7.2	14.37	A0A087WNU5 [1378-1400]	A0A087WNU5 2xPhospho [S1378(99.3); S1390(100)]	4.71	100	1	31.1	26.1	29.7	31.9	30.5	30.9	24.2	29.7	31.1	31.4	34.8	29.3	22.8	22.2	24.5	30.1
[K].ESPPQPPADDGAEEPGSETSDAK.[S]	Mapt	Microtubule-associated protein OS=Mus musculus GN=Mapt PE=1 SV=1	0.04798	1.02	2.026	11.2	12.3	14.8	7.3	17.94	20.3	47.05	18.36	A0A0A0MQC7 [34-56]	A0A0A0MQC7 1xPhospho [S50(99.4)]	4.67	100	1	11.6	10.8	8.9	13.8	11.8	13.2	8.1	12.9	13	6.5	16.9	23.2	5	7.4	7.2	7.9
[R].TTSRSPVLSR.[R]	Map4k4	Mitogen-activated protein kinase kinase kinase kinase 4 (Fragment) OS=Mus musculus GN=Map4k4 PE=1 SV=5	0.00468502	1	1.999	11.9	13.3	16.5	8.2	40.04	8.3	18.03	17.51	A0A0A6YVR7 [180-189]	A0A0A6YVR7 2xPhospho [S184(100); T/S]	2.03	100	1	10.4	13.6	9.7	21.8	13.1	11.8	13.4	14.4	14.3	15.2	17.8	21.2	8.8	10.7	7.7	7.3
[R].SSPAYCTSSSDITEPEQK.[M]	Syngap1	Ras/Rap GTPase-activating protein SynGAP (Fragment) OS=Mus musculus GN=Syngap1 PE=1 SV=2	0.0455442	1.12	2.179	108.8	83.5	160.2	73.6	28.45	32.03	32.84	12.2	A0A0A6YVS6 [801-818]		5.78	100	1	113.1	104.6	67.1	140.3	129	76.5	62.2	91.1	160	81.1	160.5	198.1	70.9	67.2	76.4	88.3
[R].GDEDFQSDSDSFNPTLWEEQR.[Q]	Lrrc7	Leucine-rich repeat-containing protein 7 OS=Mus musculus GN=Lrrc7 PE=1 SV=1	0.00869116	1.04	2.055	7.8	8.6	14.8	7.2	18	14.16	27.39	30.13	A0A0G2JDT9 [438-458]	A0A0G2JDT9 2xPhospho [S444(100); S446(100)]	6.39	100	1	7.5	8	5.5	8.5	10.2	7.6	9.5	7.9	14.1	8.1	15.5	16.2	7.2	7.4	3.5	7.1
[R].MQSIARDSDEGSEEEFFDAHENLYCTEEK.[Q]	Pitpnm2	Membrane-associated phosphatidylinositol transfer protein 2 OS=Mus musculus GN=Pitpnm2 PE=1 SV=1	0.0466839	1.07	2.097	20.9	17.9	32.5	15.5	30.44	26.23	23.53	31.05	A0A0G2JFQ8 [327-355]	A0A0G2JFQ8 2xPhospho [S334(100); S338(100)]	5.82	100	1	25	17.5	16.1	30.6	23.1	18.9	11.9	17	30.8	20.2	34.3	36.3	24.1	15	16	11.9
[R].LETEDTSGSPSR.[A]	Lmnb2	Lamin-B2 OS=Mus musculus GN=Lmnb2 PE=1 SV=1	0.0278717	-0.98	0.508	13	13.8	8.3	16.4	29.35	22.46	16.77	28.27	A0A0R4J0Q5 [438-449]	A0A0R4J0Q5 1xPhospho [S446(99.7)]	4.81	100	1	13.1	6.7	14.6	13	9.9	12.7	15	17	5.8	8.6	8.2	8.4	9.3	16	19.5	16.7
[K].EGTQQASEGYFSQSQEEEFAQSEEPCAK.[V]	Dbn1	Drebrin OS=Mus musculus GN=Dbn1 PE=1 SV=1	0.0435769	0.69	1.612	9.9	13.4	13.2	8.2	23.87	6.7	12.12	25.84	A0A0R4J1E3 [600-627]	A0A0R4J1E3 2xPhospho [S611(100); S613(100)]	5.36	100	1	8.8	8.8	11.1	14.2	13.4	12.2	13.4	14.3	13.9	12.7	10.6	13.8	7.9	11.9	6.6	8.5
[K].ESPGGCTSPGSQEK.[V]	Map9	Microtubule-associated protein 9 (Fragment) OS=Mus musculus GN=Map9 PE=1 SV=1	0.0174122	-0.65	0.638	13.1	12.8	8.9	14	17.27	10.48	8.37	28.38	A0A0R4J2D7 [250-263]	A0A0R4J2D7 2xPhospho [S260(100); T/S]	3.23	94	1	13.8	12.5	9.3	13.7	13.9	12.5	13.2	10.8	8.9	10	8.5	0	12.2	21.9	12.8	15.3
[K].SDSPESDTEREK.[D]	Prpf40a	Pre-mRNA-processing factor 40 homolog A OS=Mus musculus GN=Prpf40a PE=1 SV=1	0.0449343	-0.74	0.6	11.1	11.8	8	13.4	9.63	25.41	35.43	33.76	A0A1B0GRU8 [852-863]	A0A1B0GRU8 2xPhospho [S854(99.2); S857(99.2)]	1.55	100	1	9.8	11.5	12.3	10.7	11.7	11.8	11.8	18.6	8.5	13.2	7.6	5.9	13.5	22.8	11.3	13.3
[R].QPSSPGPQPR.[N]	A2AKD7	Alpha-1-syntrophin OS=Mus musculus GN=Snta1 PE=1 SV=1	0.000801525	0.93	1.903	9.1	10.1	12.7	6.7	9.59	21.67	14.45	15.52	A2AKD7 [192-201]	A2AKD7 2xPhospho [S194(100); S195(100)]	2.17	100	1	8.2	8.6	9.6	10.1	7.5	10	10.2	12.8	10.8	11.7	14.8	13.9	8.3	7.2	6	6.2
[R].HGYQLEMGSDVDTETEGAASPDHALR.[M]	A2ANL9	Teneurin-1 OS=Mus musculus GN=Tenm1 PE=1 SV=1	0.0474556	0.88	1.837	9	9.7	10.4	5.6	17.48	22.29	38.43	31.51	A2ANL9 [97-122]	A2ANL9 2xPhospho [S105(100); S116(100)]	7.4	100	1	8.7	9.4	9.7	6.4	8	9.3	13.4	10.2	10.5	7.4	10.2	17.7	5	6.4	9.1	4.8
[R].KVAELEEEQSQGSSSYSDWVK.[N]	A2ARP8	Microtubule-associated protein 1A OS=Mus musculus GN=Map1a PE=1 SV=1	0.0487035	1.09	2.13	8.7	10	15	7	37.82	23.55	50.59	7.92	A2ARP8 [343-363]	A2ARP8 2xPhospho [S352(100); S355(99.4)]	3.59	100	1	9.2	6.9	8.1	15.3	11.8	9.4	6.5	10.6	8.8	9.7	24.2	23.1	6.5	7.8	6.8	7.3
[R].LRSSASESR.[M]	A4GZ26	ARF6 guanine nucleotide exchange factor IQArfGEF OS=Mus musculus GN=Iqsec2 PE=1 SV=1	0.0147694	1.37	2.579	7.9	8.5	11.8	4.6	33.32	38.64	34.4	30	A4GZ26 [370-378]	A4GZ26 1xPhospho [S373(99.3)]	1.41	100	1	7.2	8.7	5.9	12.5	14.5	6.8	10.7	6.7	11.5	7.2	12.1	17.3	3.9	5.3	3.6	6.8
[R].LLDAEDVDVPSPDEK.[S]	B1ARU4	Microtubule-actin cross-linking factor 1 OS=Mus musculus GN=Macf1 PE=1 SV=1	0.00153051	0.54	1.459	8.8	8.1	11.2	7.7	8.22	7.78	16.25	7.18	B1ARU4 [270-284]	B1ARU4 1xPhospho [S280(100)]	3.37	100	1	9.6	9	7.9	8.6	7.8	8.3	8.5	7.1	9.5	10.2	13.5	12.2	7.2	7.9	8.5	7.4
[R].ISITAQSSTDSAHESFTAAEGPAR.[R]	B1AS06	Disks large-associated protein 3 OS=Mus musculus GN=Dlgap3 PE=1 SV=1	0.0410972	0.76	1.693	14.8	11.8	16.4	9.7	23.89	39.31	17.49	14.77	B1AS06 [552-575]	B1AS06 3xPhospho [S558(98.3); S559(98.3); S562(99.2)]	4.53	100	1	13.4	17.5	9.9	16.4	18	9.8	7.1	14.2	16.2	13.8	20.8	16.5	9.8	9.6	7.4	10.7
[R].SPHRSPVQSAESSPTASK.[K]	B1ATR2	Testis-expressed sequence 2 protein OS=Mus musculus GN=Tex2 PE=1 SV=1	0.00210999	0.67	1.593	8.7	10	11	6.9	11.16	18.62	12.55	7.7	B1ATR2 [791-808]	B1ATR2 3xPhospho [S795(99); S799(100); S/T]	2.91	100	1	10.5	8.6	8.1	8.8	8.5	9.2	10.8	12.8	11.6	8.8	11.7	10.5	7.1	7.3	6.8	6.1
[R].ATQQSLGEQSNPR.[R]	B1AZP2	Disks large-associated protein 4 OS=Mus musculus GN=Dlgap4 PE=1 SV=1	0.0477898	0.66	1.581	9.5	11	12.6	8	10.95	30.69	3.98	17.21	B1AZP2 [401-413]	B1AZP2 1xPhospho [S405(100)]	4.4	94	1	9.6	10.5	8	9.5	12.1	14.4	10	6.6	12.2	13.2	12.6	0	7	9.2	9	6.5
[K].APSDDGSLK.[S]	B2RRE2	Myo18a protein OS=Mus musculus GN=Myo18a PE=1 SV=1	0.0308638	-0.66	0.633	19.8	20.8	18.5	29.2	4.1	24.54	18.36	9.63	B2RRE2 [1989-1997]	B2RRE2 1xPhospho [S1991(100)]	2.27	100	1	19.4	21.2	19.5	20.1	12.8	24	20.6	21.1	19.5	24.7	16.7	17.5	31.1	27.3	25.7	31.2
[K].QSMSSQSLDK.[A]	B2RUJ5	Amyloid beta A4 precursor protein-binding family A member 1 OS=Mus musculus GN=Apba1 PE=1 SV=2	0.0467221	-1.68	0.312	10.6	9.6	4	12.7	12.47	27.6	29.07	41.33	B2RUJ5 [283-292]	B2RUJ5 2xPhospho [S286(99.5); S289(100)]	2.35	88	1	10.6	12.5	9.8	0	9.6	9.6	14.5	7.8	3.1	5.6	4	0	12	4.2	13.5	13.7
[R].REGSYDR.[Y]	B7ZC24	Nuclear receptor coactivator 5 OS=Mus musculus GN=Ncoa5 PE=1 SV=1	0.0479126	0.51	1.421	38.4	39.8	41.4	29.2	21.49	11.02	19.13	12.9	B7ZC24 [123-129]	B7ZC24 1xPhospho [S126(100)]	2.37	100	1	35.6	35.7	41.3	54.7	42	37.7	35.5	45.4	36.4	34.6	51.3	47.2	25.8	35.1	28.9	29.5
[R].SRSYSPR.[R]	E9PUK6	Serine/arginine repetitive matrix protein 1 OS=Mus musculus GN=Srrm1 PE=1 SV=1 Transformer-2 protein homolog alpha OS=Mus musculus GN=Tra2a PE=1 SV=1 Serine/arginine-rich-splicing factor 1 OS=Mus musculus GN=Srsf1 PE=1 SV=1 Transformer-2 protein homolog beta OS=Mus musculus GN=Tra2b PE=1 SV=1	0.0480888	-1.75	0.298	26.5	37.6	17.2	57.6	57.87	23.38	79.7	13.77	E9PUK6 [304-310]; E9QP00 [274-280]; H7BX95 [223-229]; P62996 [280-286]	E9PUK6 2xPhospho [S308(100); S/Y]; E9QP00 2xPhospho [S278(100); S/Y]; H7BX95 2xPhospho [S227(100); S/Y]; P62996 2xPhospho [S284(100); S/Y]	2.11	100	4	27.1	25.8	56.9	14.8	25.7	32.9	42.9	43.1	22.7	55.9	11.8	13	55.8	66.9	59.5	47.9
[R].VSPPESPR.[A]	Rims1	Regulating synaptic membrane exocytosis protein 1 (Fragment) OS=Mus musculus GN=Rims1 PE=1 SV=3	0.0336191	-0.61	0.657	22.3	22.4	21.9	33.3	25.44	12.31	20.41	10.12	E9PWP6 [442-449]	E9PWP6 1xPhospho [S443(100)]	1.92	100	1	26.7	27.9	18.7	16.5	20.9	21.4	23.5	27.2	24.4	27	19.7	17.1	35.4	36.2	31.4	29.1
[R].LGSQEPER.[A]	E9PWW9	Protein Rsf1 OS=Mus musculus GN=Rsf1 PE=1 SV=2	0.00380878	-0.74	0.599	19.4	24.9	14.8	24.8	3.08	23.41	14.94	12.24	E9PWW9 [348-355]	E9PWW9 1xPhospho [S350(100)]	1.5	100	1	19.5	18.4	19.2	19.8	15	26.9	25.3	24.4	18.1	14.8	14.9	12.7	23.1	22.6	26.6	29.2
[K].SEVIAVEESGPVYDSEDELEESR.[G]	E9Q3M9	Protein 2010300C02Rik OS=Mus musculus GN=2010300C02Rik PE=1 SV=1	0.0393171	1.05	2.069	7.9	9.2	11.9	5.7	11.46	40.07	12.01	45.7	E9Q3M9 [61-83]	E9Q3M9 1xPhospho [S75(100)]	7.19	100	1	6.5	8.4	7.5	8.5	4	9.1	9.3	12.5	11.7	14	10.5	12	2.9	9.6	5.7	5.8
[R].TASAGTVSDAEAR.[S]	F2Z4B7	Protein Raph1 OS=Mus musculus GN=Raph1 PE=1 SV=1	0.0400113	0.72	1.646	14.6	19	21.8	13.2	22.58	10.83	25.52	12.41	F2Z4B7 [190-202]	F2Z4B7 1xPhospho [S192(100)]	2.47	100	1	14.9	14.3	11.2	19.4	19.1	18.8	20.3	15.6	13.9	21.6	21.9	27	15.1	12	11.9	14.5
[R].SSSLDMNR.[T]	Reps1	RalBP1-associated Eps domain-containing protein 1 (Fragment) OS=Mus musculus GN=Reps1 PE=1 SV=1	0.00244877	0.46	1.377	60.8	71.7	68.6	49.8	9.07	7.31	7.37	11.02	F6R6F1 [519-526]	F6R6F1 1xPhospho [S521(100)]	2.03	100	1	57.8	62.6	59	70.3	70	73.5	66.2	78.6	62.5	65.9	73.5	71.4	52.9	46.9	58.5	46.6
[R].SSQSLPSDSSPQLQEQPTG.[-]	F6XIX0	Synaptojanin-1 (Fragment) OS=Mus musculus GN=Synj1 PE=1 SV=1	0.0368277	0.49	1.409	16.1	14.9	21.9	15.5	10.97	14.29	19.86	13.85	F6XIX0 [85-103]	F6XIX0 1xPhospho [S88(100)]	4.04	100	1	19	15.2	15.2	16.9	17.3	13.7	12.8	16.2	22.2	17	27.7	21.6	15.8	15.2	13.2	18.5
[R].SEPQPEEGSPAAGQK.[G]	G3UXY2	DNA (cytosine-5)-methyltransferase 3A (Fragment) OS=Mus musculus GN=Dnmt3a PE=1 SV=8	0.0394723	0.73	1.656	15.8	12.5	19.9	12	31.2	28.92	16.23	6.37	G3UXY2 [20-34]	G3UXY2 1xPhospho [S28(100)]	5.05	100	1	13.5	11.3	18.4	22.9	11.9	10.7	13.1	19.7	19.7	15.3	20	22.9	11.8	12.2	10.7	12.4
[R].TLSDESLCSGR.[R]	G3X9J0	Signal-induced proliferation-associated 1-like protein 3 OS=Mus musculus GN=Sipa1l3 PE=1 SV=1	0.0371275	0.71	1.634	23.7	23	33.1	20.2	27.94	9.05	29.83	20.68	G3X9J0 [1536-1546]	G3X9J0 1xPhospho [S1538(100)]	2.61	100	1	25.2	22.3	17.8	34.2	24.5	19.7	22.9	23.2	30.2	23.9	36.2	48.1	25.6	19.7	15.3	20.7
[R].RESSVYDISEHRR.[S]	G3X9V4	Glutamate receptor ionotropic, NMDA 2B OS=Mus musculus GN=Grin2b PE=1 SV=1	0.0308468	1.97	3.912	10	10.2	17.2	4.4	66.78	12.21	55.22	36.63	G3X9V4 [927-939]	G3X9V4 2xPhospho [S929(100); S930(100)]	3.35	100	1	12	8.3	7.3	26.9	10.3	8.3	11.2	10.1	12.9	4.9	23.1	23	5.8	2.7	3.4	5.8
[R].LCSSSSSDTSPR.[S]	H3BKM2	Nuclear-interacting partner of ALK OS=Mus musculus GN=Zc3hc1 PE=1 SV=1	0.00580112	0.74	1.672	14.9	12.5	16.9	10.1	6.97	21.11	15.53	12.24	H3BKM2 [362-373]	H3BKM2 1xPhospho [S364(100)]	1.71	100	1	16.7	14.6	14.3	15.2	15.8	10.6	10.6	14.8	12.3	16.5	17.3	17.7	9.5	8.7	10.7	11.4
[R].QASFQER.[S]	H7BX09	Glutamate receptor-interacting protein 1 OS=Mus musculus GN=Grip1 PE=1 SV=1	0.0279352	0.89	1.85	64.8	76.7	76.1	41.1	22.69	26.38	23.91	11.32	H7BX09 [884-890]	H7BX09 1xPhospho [S886(100)]	1.89	100	1	61.9	68	48.7	84.6	85	81.7	71.9	44	68.1	49.3	85.9	85	34.9	45.2	39.1	43.2
[K].VCSSMDENDGPGEEESEEGFQIPATITER.[Y]	H7BX36	Serine/threonine-protein kinase DCLK1 OS=Mus musculus GN=Dclk1 PE=1 SV=1	0.0131259	0.87	1.83	10.3	9.1	14	7.6	28.01	17.5	22.53	18.62	H7BX36 [54-82]	H7BX36 1xPhospho [S57(99.5)]	8.32	100	1	10.9	9.6	9.2	16.2	9.2	6.6	10.2	9	12.9	9.2	15.8	15.1	5.4	8.3	8.3	7
[K].SNECLVSDSPEGSPALSPS.[-]	O08576	RUN domain-containing protein 3A OS=Mus musculus GN=Rundc3a PE=1 SV=1	0.0159088	-0.68	0.622	11.1	10.7	9.2	14.7	19.57	14.45	21.83	14.24	O08576 [428-446]	O08576 1xPhospho [S436(100)]	4.49	100	1	13.2	11	11.2	8.1	10.3	12.9	9.1	11.1	12.6	9.4	9	7.6	12.9	15.3	14.2	17.9
[R].GGSAPEGAAYAAPR.[G]	O35927	Catenin delta-2 OS=Mus musculus GN=Ctnnd2 PE=1 SV=1	0.000671774	0.88	1.838	16.2	22.2	25.1	13.7	14.16	18.66	14.95	12.25	O35927 [280-293]	O35927 1xPhospho [S282(100)]	2.64	100	1	16.3	16.1	13.1	18.6	17.8	26.7	24.8	19.8	21.1	23.1	29.3	27.3	15.8	12.9	14.5	12
[R].YYEEDSDSDKEWMAALR.[R]	O55176	E3 ubiquitin-protein ligase Praja-1 OS=Mus musculus GN=Pja1 PE=1 SV=3	0.0192534	-0.58	0.668	20	24.4	16.2	24.2	23.92	13.48	10.5	14.58	O55176 [312-328]	O55176 2xPhospho [S317(100); S319(100)]	3.03	100	1	16.1	19.9	28.1	20.1	23.1	30.6	23.6	25.1	18	15.9	13.9	16.4	19.6	28.1	23.8	24.6
[R].HDYVEDSSEGGLSPLPPQPPAR.[A]	O88737	Protein bassoon OS=Mus musculus GN=Bsn PE=1 SV=4	0.0483676	0.54	1.456	37.1	35.5	39.2	26.9	9	21.37	19.54	7.8	O88737 [827-848]	O88737 2xPhospho [S833(100); S834(100)]	5.56	100	1	41.7	34.7	39.2	35	35.3	35.7	25.2	43.4	30.3	34.3	45.3	44.8	26.1	27.8	24.9	29.7
[R].SSCSEYSPSPSLDSEAETLDGGPTR.[L]	O88737	Protein bassoon OS=Mus musculus GN=Bsn PE=1 SV=4	0.0404928	0.57	1.483	23.6	26	28.7	19.4	19.35	20.28	23.62	7.21	O88737 [1131-1155]	O88737 3xPhospho [S1137(100); S1141(100); S1144(100)]	6.41	100	1	24.3	22.9	22.3	32.9	32.4	28.6	23.7	20.4	23.8	22.5	35.4	34.7	20.3	19.1	17.1	19.6
[R].SLSDPKPLSPTAEESAK.[E]	O88737	Protein bassoon OS=Mus musculus GN=Bsn PE=1 SV=4	0.0114332	0.79	1.734	16.2	14.7	16.9	9.7	17.48	21.48	24.53	31.92	O88737 [2858-2874]	O88737 3xPhospho [S2858(100); S2860(100); S2866(100)]	5.21	100	1	15.3	11.7	17.7	17.2	14.5	12.9	14.8	20.6	25.8	17.6	16.1	16.2	11.3	6.7	8.4	14
[K].GSAESPDEGITTTEGEGECEQTPEELEPVEK.[Q]	P14873	Microtubule-associated protein 1B OS=Mus musculus GN=Map1b PE=1 SV=2	0.0483752	0.77	1.704	25.1	24.5	27.7	16.2	19.78	28.48	31.37	27.96	P14873 [884-914]	P14873 2xPhospho [S888(100); T894(99.2)]	5.58	100	1	29	26.3	17.8	23.9	37.9	23.7	25.3	20.4	35.4	19.4	36.1	21.6	14.4	19.4	9.8	18.3
[R].SGSNKSSYEGHPLSEER.[R]	P16014	Secretogranin-1 OS=Mus musculus GN=Chgb PE=1 SV=2	0.0136119	-1.12	0.461	13.5	12	7.8	17	37.78	29.85	12.14	7.77	P16014 [295-311]	P16014 3xPhospho [S300(100); S301(100); S308(100)]	3.92	94	1	11.4	16.1	19.6	7.8	11.1	6.9	13	14.9	8.2	7.8	6.5	0	15.7	18.1	15.9	18.1
[R].GHDLSPLASDILTNTSGSMDEGDDYLPPTTPAVEK.[M]	P20357	Microtubule-associated protein 2 OS=Mus musculus GN=Map2 PE=1 SV=2	0.0282208	0.6	1.512	18.6	21.1	23.1	15.3	19.12	9	19.48	13.73	P20357 [722-756]	P20357 2xPhospho [S739(99.5); T/S/Y]	8.08	100	1	16.3	14.4	21.4	21.1	21.5	20.7	18.9	23.5	20.7	16.9	25.8	26	14.8	15.8	12.5	17.4
[R].YMEDSTYYK.[A]	P34152	Focal adhesion kinase 1 OS=Mus musculus GN=Ptk2 PE=1 SV=3	0.0238579	-0.61	0.655	11.2	8.2	9.3	14.2	10.78	24.16	15.12	11.86	P34152 [608-616]	P34152 2xPhospho [Y614(98.8); Y615(98.8)]	2.54	100	1	11.3	13.7	11.1	11.1	11.5	9.1	7.3	6.9	8.1	11.5	9	9.6	14.1	14.3	11.7	15.7
[R].QIDSSEDEDDEDYDNDKR.[S]	P40201	Chromodomain-helicase-DNA-binding protein 1 OS=Mus musculus GN=Chd1 PE=1 SV=3	0.0102891	0.98	1.973	11.4	11.9	17.3	8.8	30.39	20.13	31.83	20.95	P40201 [211-228]	P40201 2xPhospho [S214(100); S215(100)]	2.23	100	1	12.3	10.5	9.2	17.8	15.8	12.8	10.1	11.1	14.1	13	25.4	21.3	10.1	7.6	7	10.8
[K].TSPSSSPASLSR.[C]	P49586	Choline-phosphate cytidylyltransferase A OS=Mus musculus GN=Pcyt1a PE=1 SV=1	0.0421709	-1.14	0.454	23.1	28	13.7	30.1	37.03	31.94	38.56	9.3	P49586 [342-353]	P49586 2xPhospho [S343(99.3); S347(98.7)]	1.81	100	1	23.5	22.6	39.1	17	15.3	32.3	33.5	24.2	14.1	26.3	13.1	13.3	28.6	30.9	35	29.4
[K].KEESEESDDDMGFGLFD.[-]	P99027	60S acidic ribosomal protein P2 OS=Mus musculus GN=Rplp2 PE=1 SV=3	0.0290942	-0.4	0.756	75	78.8	65.2	86.2	13.96	8.11	11.82	2.39	P99027 [99-115]	P99027 2xPhospho [S102(100); S105(100)]	5.82	100	1	74.6	75.4	90.9	65	72.8	82.5	86.7	75.3	66.6	80.4	63.8	63.2	86.6	87.4	85.8	82.7
[K].DTVIIVSEPSEDEESHDLPSVTR.[R]	Q04692	SWI/SNF-related matrix-associated actin-dependent regulator of chromatin subfamily A containing DEAD/H box 1 OS=Mus musculus GN=Smarcad1 PE=1 SV=2	0.000439249	0.88	1.839	12.7	13.8	15.9	8.7	8.29	4.83	12.99	24.4	Q04692 [118-140]	Q04692 2xPhospho [S124(100); S127(100)]	4.97	100	1	13.7	11.9	13.5	11.6	14.1	14.4	13.5	12.9	13.6	15.7	16.2	18.6	8.8	8.5	6.8	12.1
[K].MLAESDDSGDEESVSQTDKTELQSTLR.[T]	Q3B7Z2	Oxysterol-binding protein 1 OS=Mus musculus GN=Osbp PE=1 SV=3	0.0185128	0.94	1.923	26.4	23.4	32.5	16.9	26.75	17.3	28.59	21.86	Q3B7Z2 [184-210]	Q3B7Z2 2xPhospho [S188(100); S191(100)]	7.64	100	1	27.6	25.3	19.6	37.2	28.1	18.5	22.2	24.6	29.4	20.6	41.8	36	19.5	20.5	13	14.6
[K].SPSSDSWTCADASTGR.[R]	Q3TGS9	ADP-ribosylation factor GTPase-activating protein 1 OS=Mus musculus GN=Arfgap1 PE=1 SV=1	0.023916	0.38	1.305	42.6	44.2	48.7	37.3	16.04	4.78	9.44	6.67	Q3TGS9 [322-337]	Q3TGS9 2xPhospho [S327(100); S/T]	4.5	100	1	42.6	42.6	36.9	53.8	43.2	42.2	47	45.2	47	41.6	51.5	50.5	39.4	39.7	35.4	35
[R].SVSELSLQGR.[R]	Q3U0S6	Ras-interacting protein 1 OS=Mus musculus GN=Rasip1 PE=1 SV=3	0.0380571	0.55	1.465	20.2	17.2	20.3	13.9	11.92	6.68	27.51	16.87	Q3U0S6 [320-329]	Q3U0S6 2xPhospho [S322(99.3); S325(100)]	1.48	100	1	19.6	20.8	16.7	22.3	19.4	16.9	17.4	17.1	17	14.9	26.8	24.3	12.7	11	16.1	15.1
[R].SDEQLSSLDRDSGQCSR.[N]	Q3UHC1	Protein Rapgef1 OS=Mus musculus GN=Rapgef1 PE=1 SV=1	0.00663983	0.74	1.67	9	11	13.4	8	21.95	13.57	20.84	21.92	Q3UHC1 [375-391]	Q3UHC1 1xPhospho [S386(100)]	1.24	94	1	12.6	8.8	7.8	9.2	11	11.5	0	8.8	12.1	12.2	14.7	18.5	6.9	9.3	6	9.5
[K].SATSSSPGSPIHSLETSL.[-]	Q3UHH0	Calcium-transporting ATPase OS=Mus musculus GN=Atp2b2 PE=1 SV=1 Plasma membrane calcium-transporting ATPase 1 OS=Mus musculus GN=Atp2b1 PE=1 SV=1	0.0440987	0.52	1.438	29.4	33.3	43.9	30.5	28.54	7.81	16.41	9.5	Q3UHH0 [1177-1194]; G5E829 [1203-1220]	Q3UHH0 3xPhospho [S1185(100); S1189(100); S1193(99.2)]; G5E829 3xPhospho [S1211(100); S1215(100); S1219(99.2)]	3.57	100	2	27.6	31.3	22.3	43.2	31.4	33.1	37.6	33.4	41	34.2	46.9	50.4	31.4	25.4	31.3	29.7
[K].SATSSSPGSPIHSLETSL.[-]	Q3UHH0	Calcium-transporting ATPase OS=Mus musculus GN=Atp2b2 PE=1 SV=1 Plasma membrane calcium-transporting ATPase 1 OS=Mus musculus GN=Atp2b1 PE=1 SV=1	0.0201357	0.97	1.953	74.3	55.2	101.8	52.2	35.01	15.51	26.55	5.54	Q3UHH0 [1177-1194]; G5E829 [1203-1220]	Q3UHH0 2xPhospho [S1185(100); S1189(100)]; G5E829 2xPhospho [S1211(100); S1215(100)]	5.18	100	2	79.3	69.7	51.4	117.3	59.8	51	49.7	68.9	92.7	62.2	111.9	119.8	54.7	53.9	48.6	50.4
[R].RLSLGSPDSR.[A]	Q3UN16	Probable G-protein coupled receptor 162 OS=Mus musculus GN=Gpr162 PE=1 SV=2	0.0224861	1	1.997	13.8	15.8	21.8	10.9	36.29	37.24	39.88	26.84	Q3UN16 [537-546]	Q3UN16 2xPhospho [S539(100); S542(100)]	2.98	100	1	13.7	13.9	12.1	24.8	16.7	13.7	14.9	28.6	16.2	16	29.2	35.3	11.3	12.7	6.3	10.5
[K].WAHDKFSGEEGEIEDDESGTENREEKDSLQPSAE.[-]	Q569Z6	Thyroid hormone receptor-associated protein 3 OS=Mus musculus GN=Thrap3 PE=1 SV=1	0.0483306	0.78	1.718	26.2	26.6	34.8	20.3	22.33	23.44	33.77	12.6	Q569Z6 [918-951]	Q569Z6 2xPhospho [S924(100); S935(99.9)]	9.54	100	1	24.2	24.1	28.4	37.8	26.8	26.3	17.6	32.1	30	22.9	40.4	50.6	23.2	18.1	22.2	18.5
[R].DSSTSPGDYVLSVSENSR.[V]	Q5ND50	Adapter molecule crk OS=Mus musculus GN=Crk PE=1 SV=2	0.0378707	-0.5	0.705	25.3	22.1	18.4	26	19.38	13.39	20.34	13.14	Q5ND50 [39-56]	Q5ND50 1xPhospho [S43(99)]	5.99	100	1	24.2	27.4	26.5	17.2	22.3	21.9	26.2	18.9	22.4	18.9	17.8	13.5	23	27.2	31.1	24.9
[K].GSLPPAALESSDSTNTTIEDEDAK.[A]	Q5SVJ1	Calcium/calmodulin-dependent protein kinase type II subunit beta OS=Mus musculus GN=Camk2b PE=1 SV=1	0.0389063	0.78	1.718	9	9.1	10.8	6.3	8.85	7.66	23.2	35.94	Q5SVJ1 [346-369]	Q5SVJ1 3xPhospho [S355(100); S356(99.6); S/T]	3.5	100	1	7.9	9.4	8.6	9.6	8	9	9.6	9.2	10.8	8.8	10.7	15.1	6.4	11.4	6.1	5.8
[K].SETSSNPSSPEICPNK.[E]	Q5SVL6	Rap1 GTPase-activating protein 2 OS=Mus musculus GN=Rap1gap2 PE=1 SV=1	0.0124763	-0.82	0.566	10.8	10.8	8.1	14.4	30.37	16.65	24.16	7.48	Q5SVL6 [586-601]	Q5SVL6 1xPhospho [S594(100)]	2.59	100	1	9.6	12.1	15.6	7.7	8.2	11.8	11.8	9.9	10.8	7.9	8.4	6	13.2	14.1	15.8	14.7
[R].LLHEDLDESDDDVDEK.[L]	Q7SIG6	Arf-GAP with SH3 domain, ANK repeat and PH domain-containing protein 2 OS=Mus musculus GN=Asap2 PE=1 SV=3	0.000388046	-0.91	0.531	14.6	14.4	11.2	21.2	19.77	16.71	7.67	10.09	Q7SIG6 [696-711]	Q7SIG6 1xPhospho [S704(100)]	2.06	100	1	13.2	16.2	17.4	11.1	12.8	13.4	15.6	18.4	11.4	11.1	10.3	12.4	22.4	22.2	18	20.1
[R].AQSVLYQSDLDESESCTAEDGATSRPLSSPPGR.[D]	Q80TR1	Adhesion G protein-coupled receptor L1 OS=Mus musculus GN=Adgrl1 PE=1 SV=2	0.0113153	1.29	2.44	6.5	9.8	13.7	5.6	56.71	20.1	32.03	41.68	Q80TR1 [1341-1373]		6	100	1	6.3	6.3	6.8	16.7	12.5	10.1	7.6	9.5	10.3	11.5	16.4	20.5	2.3	6.2	7.4	5.1
[R].KQEEDDSLSDAGTYTIETEAQDQEVEEAR.[R]	Q80U49	Centrosomal protein of 170 kDa protein B OS=Mus musculus GN=Cep170b PE=1 SV=2	0.0154849	0.78	1.715	14.3	15.8	21.3	12.4	19.03	10.14	17.93	26.45	Q80U49 [555-583]	Q80U49 2xPhospho [S561(100); S563(97.1)]	5.56	100	1	14.3	12.9	14.3	19.5	17.3	17.2	14.4	14.5	19.1	16.7	24.7	23.8	17.1	10.5	9.9	14.8
[R].SETGSTISMSSLER.[R]	Q8BJ13	Adhesion G protein-coupled receptor B3 OS=Mus musculus GN=Adgrb3 PE=1 SV=1	0.0419441	1.27	2.408	16.9	19.1	28.7	11.9	58.69	27.77	46.95	30.32	Q8BJ13 [531-544]	Q8BJ13 2xPhospho [S538(100); S541(100)]	5.12	100	1	20.7	13.8	13.3	41.2	21.6	13.5	16.8	25.8	17.5	20.6	40	47.9	8.4	9.5	15.4	15
[K].QLDHESDDADREDEERSQDERER.[G]	Q8BPN8	DmX-like protein 2 OS=Mus musculus GN=Dmxl2 PE=1 SV=3	0.033091	2.01	4.02	8.5	6.3	20.4	5.1	82.91	35.21	47.74	26.09	Q8BPN8 [418-440]	Q8BPN8 2xPhospho [S423(100); S434(100)]	3.46	94	1	9.1	7.9	4.9	27.4	6.3	10.4	0	5.5	15.8	7.8	26.4	26.7	7.1	5.3	3.8	4.8
[R].VIHFVSGETMEEYSTDEDEVDGLDK.[K]	Q8BR63	Protein FAM177A1 OS=Mus musculus GN=Fam177a1 PE=1 SV=1	0.0480689	-1.17	0.446	12.7	12	6.4	14.3	36.97	25.3	40.61	17.4	Q8BR63 [52-76]	Q8BR63 2xPhospho [S65(99.1); T66(99.1)]	3.49	100	1	16.1	8.6	19	10	14.8	12.5	11.5	7.7	6.5	12.8	6.3	6.2	13.7	11.7	17.8	15
[R].RSSRSSPELTR.[K]	Q8BTI8	Serine/arginine repetitive matrix protein 2 OS=Mus musculus GN=Srrm2 PE=1 SV=3	0.00312822	-1.2	0.435	13.8	14.9	7.1	16.2	7	8.93	43.18	15.82	Q8BTI8 [1645-1655]	Q8BTI8 3xPhospho [S1649(98.4); S1650(100); S/T]	1.25	100	1	15.2	14	13.6	12.9	14.5	16.3	13.2	15.3	13.6	7.1	7.1	5.5	15.7	18.6	12.6	16.8
[K].EVHDELEDLPSPPPPLSPPPTTSPHK.[Q]	Q8BUV3	Gephyrin OS=Mus musculus GN=Gphn PE=1 SV=2	0.0450235	-1.03	0.489	28.4	35.5	19.5	39.9	17.83	24.56	59.68	5.88	Q8BUV3 [178-203]	Q8BUV3 3xPhospho [S188(100); S194(100); T/S]	6.6	100	1	31.9	32	25.3	22	34.9	36.2	38.5	20.8	21	36.8	18.1	6.8	40.8	43.9	38.7	39.1
[K].HKQNSEALIANDELDCSPE.[-]	Q8BXR1	Probable cationic amino acid transporter OS=Mus musculus GN=Slc7a14 PE=1 SV=1	0.0264579	0.42	1.334	22.6	21.5	22.7	17	19.17	12.63	5.87	4.75	Q8BXR1 [753-771]	Q8BXR1 2xPhospho [S757(100); S769(100)]	5.63	100	1	24.5	20.8	19.2	29.4	24.8	18.9	23.1	19.9	23	24.4	21.2	22.4	18.3	16.3	16.9	17.2
[K].AGGSPASYHGSTSPR.[V]	Q8CHU3	Epsin-2 OS=Mus musculus GN=Epn2 PE=1 SV=1	0.0424142	0.74	1.675	20.7	19	26.3	15.7	19.9	13.8	25.72	19.28	Q8CHU3 [189-203]	Q8CHU3 3xPhospho [S192(100); S195(100); S/T/Y]	4.69	100	1	20	20.4	29.5	21.1	20.2	17.5	17.9	23.4	28.9	16.7	23.9	31.4	16.4	12.5	19.9	15
[R-].RKTSQSEEEEPPR.[S]	Q8CJ19	Protein-methionine sulfoxide oxidase MICAL3 OS=Mus musculus GN=Mical3 PE=1 SV=2	0.0109716	1.12	2.18	10.1	9.8	15.1	6.9	22.14	21.81	18.05	41.02	Q8CJ19 [682-694]	Q8CJ19 2xPhospho [S687(99.4); T/S]	1.79	100	1	11	9.3	8.5	13.8	8.6	9.9	9.7	13.9	14.8	11.3	15.4	17.8	8.5	4.4	5.6	11.2
[R].GHPSAGAEEEGGSDGSAAEAEPR.[A]	Q8JZQ9	Eukaryotic translation initiation factor 3 subunit B OS=Mus musculus GN=Eif3b PE=1 SV=1	0.00473339	1.6	3.03	14.5	11.5	19.4	6.4	37.59	16.97	42.06	30.83	Q8JZQ9 [108-130]	Q8JZQ9 2xPhospho [S120(100); S123(100)]	10.27	100	1	14.1	14.9	6.4	18.4	12.2	14	10.9	9.4	17.2	10.4	21.9	30.4	8.1	6.2	3.6	6.6
[R].QGAEDSLSQCSPVPGEAGR.[D]	Q8K2I9	F-box DNA helicase 1 OS=Mus musculus GN=Fbxo18 PE=1 SV=1	0.0188855	-0.34	0.789	11.3	14.1	11.7	14.8	11.68	9.36	6.98	11.96	Q8K2I9 [162-180]	Q8K2I9 1xPhospho [S172(100)]	3.15	100	1	10.5	12.3	12.3	9.7	14.2	14.5	11.7	14	10.5	12.3	11.5	11.9	16.2	13.4	13.6	16.9
[R].STSDTDLVTSDSR.[S]	Q8K4P8	E3 ubiquitin-protein ligase HECW1 OS=Mus musculus GN=Hecw1 PE=1 SV=3	0.0499981	0.67	1.586	32.3	30.7	47.4	29.9	32.89	10.11	34.11	12.58	Q8K4P8 [66-78]	Q8K4P8 1xPhospho [S68(100)]	3.81	100	1	35.7	27.9	29.2	54.1	30.3	32.8	25.7	31.2	35.6	38.7	58.2	72.9	25.6	32.4	33.4	27.7
[R].SYSAGEASEVSR.[N]	Q8K4P8	E3 ubiquitin-protein ligase HECW1 OS=Mus musculus GN=Hecw1 PE=1 SV=3	0.0044576	1	1.999	15	12.9	20.2	10.1	24.18	25.48	11.2	19.72	Q8K4P8 [1071-1082]	Q8K4P8 1xPhospho [S1073(98.5)]	1.21	100	1	14.4	15.7	9.2	16.9	18.1	12.1	13.7	10	20	16.1	20.6	20.5	11.7	9.1	7.6	11.3
[R].QGSADSYTSRPSDSDVSLEEDREAIR.[Q]	Q8R0S4	Voltage-dependent L-type calcium channel subunit beta-4 OS=Mus musculus GN=Cacnb4 PE=1 SV=2	0.0176216	-0.79	0.578	16	18.3	15.1	26.2	24.65	24.39	31.6	13.12	Q8R0S4 [48-73]	Q8R0S4 2xPhospho [S59(97.1); S64(100)]	2.43	100	1	15	17.1	21.2	11.6	15.5	26.4	17.4	19.4	18.6	17.5	13.1	8.6	24.8	27.7	30.6	22.6
[K].KVEEEQEADEEDVSEEEAEDREGASK.[A]	Q8VBT0	Thioredoxin-related transmembrane protein 1 OS=Mus musculus GN=Tmx1 PE=1 SV=1	0.0242794	0.96	1.942	12.9	11.2	14.5	7.4	38.05	28.77	30.4	22.89	Q8VBT0 [232-257]	Q8VBT0 1xPhospho [S245(100)]	2.47	100	1	12.1	13.7	9.8	22.4	11.7	7.6	10.8	15.6	12.4	9.8	19.8	16.9	8.3	7.6	7.3	4.7
[K].ILEGDNGLDSDMEEEADDGCK.[V]	Q8VDY9	Caspase activity and apoptosis inhibitor 1 OS=Mus musculus GN=Caap1 PE=1 SV=2	0.0315817	0.87	1.826	38.6	37.9	59.4	32.5	34.7	23.58	20.36	5.85	Q8VDY9 [174-194]	Q8VDY9 1xPhospho [S183(100)]	3.28	100	1	44.7	33.2	33.4	65.9	41.1	35	33.9	55.1	58.1	39.1	60.7	64.5	32	30.1	34.6	33.1
[K].ENQSEGKGSDSDSEGDNPEKK.[K]	Q8VEJ9	Vacuolar protein sorting-associated protein 4A OS=Mus musculus GN=Vps4a PE=1 SV=1	0.0109385	-1.26	0.419	11	10.8	4.9	11.8	14.89	13.35	52.56	18.93	Q8VEJ9 [87-107]	Q8VEJ9 3xPhospho [S95(100); S97(100); S99(100)]	5.03	88	1	11	10.2	13.5	0	10.3	11.3	11.8	8.6	4.9	9.7	3.7	0	16.3	11.2	11.2	12.3
[R].SPSQESIGAR.[S]	Q8VHK1	Caskin-2 OS=Mus musculus GN=Caskin2 PE=1 SV=3	0.0122843	-0.73	0.605	13	15.9	8.8	14.6	18.61	5.07	18.56	25.51	Q8VHK1 [694-703]	Q8VHK1 2xPhospho [S696(100); S699(100)]	1.82	100	1	12.1	17.9	13.2	12.8	16	15.2	17.1	15.8	10.8	7.4	9.9	7.8	15.6	10.5	19.6	13.6
[R].LTSIGSDEDEETETYQEK.[V]	Q924N4	Solute carrier family 12 member 6 OS=Mus musculus GN=Slc12a6 PE=1 SV=2	0.0465307	0.9	1.865	41.1	27.4	51.5	27.6	30.61	29.57	23.17	13.6	Q924N4 [1027-1044]	Q924N4 2xPhospho [S1029(99.5); S1032(100)]	6.34	100	1	41	41.1	21.6	49.1	44.1	26.6	24	28.2	48.9	32.2	57.1	54.2	29.2	21.8	26.1	29.6
[R].QGSPTQSPPADTSFGSR.[R]	Q99NE5	Regulating synaptic membrane exocytosis protein 1 OS=Mus musculus GN=Rims1 PE=1 SV=2	0.0326903	0.45	1.365	45	40.9	50.4	36.9	27.75	5.85	16.63	8.08	Q99NE5 [1021-1037]	Q99NE5 2xPhospho [S1023(100); S1027(100)]	5.42	100	1	45.2	44.7	32.8	64.1	42.2	38.6	39.6	43.9	54.6	46.5	45.2	64.1	31.4	37.5	37.1	36.8
[K].EAEEKLPSDTEKEDR.[S]	Q99P72	Reticulon-4 OS=Mus musculus GN=Rtn4 PE=1 SV=2	0.0123197	0.66	1.577	13.7	16.2	21.1	13.4	18.86	17.33	16.12	15.56	Q99P72 [946-960]	Q99P72 1xPhospho [S953(100)]	1.37	100	1	12.3	13.4	14	18.5	19.9	13.1	17.1	15.4	22.5	16.7	19.9	24.5	14	12.8	10.7	15.6
[K].SIQTSPTEEGR.[I]	Q9JL04	Formin-2 OS=Mus musculus GN=Fmn2 PE=1 SV=2	0.0298386	0.7	1.629	34.4	34.3	45.3	27.8	32.21	14.82	16.71	11.51	Q9JL04 [720-730]		3.04	100	1	41.9	28.3	25.7	50.8	36.3	32.4	28.7	40.6	44.3	35.6	46.3	53.9	31.7	24	27.2	28.4
[K].TESVTSGPLSPEGSPSK.[S]	Q9QYB8	Beta-adducin OS=Mus musculus GN=Add2 PE=1 SV=4	0.0239983	-0.53	0.694	24.8	23	24.4	35.2	15.11	15.98	16.76	9	Q9QYB8 [683-699]	Q9QYB8 2xPhospho [S692(100); S696(100)]	6.2	100	1	23	29.1	26.8	20.7	19.7	20.9	27.7	25.2	29.3	21.4	21.4	27.8	39	35.7	31.3	34.6
[R].RTPSEADR.[W]	Q9QZS3	Protein numb homolog OS=Mus musculus GN=Numb PE=1 SV=1	0.0174439	-1.15	0.451	14	16.6	9.7	21.5	34.5	30.53	37.21	11.21	Q9QZS3 [437-444]	Q9QZS3 1xPhospho [S440(100)]	1.62	100	1	13.9	14.2	18.9	7.4	8.9	17.9	19.6	15.5	7.3	13.8	6.4	12.9	20.9	25.8	22.2	20.1
[K].QLEYQQFEDDKLSQRSSSSK.[L]	Q9WV92	Band 4.1-like protein 3 OS=Mus musculus GN=Epb41l3 PE=1 SV=1	0.0461147	0.59	1.506	22	25.5	25.1	16.7	22.16	26.95	17.61	11.45	Q9WV92 [84-103]	Q9WV92 3xPhospho [S96(100); S99(100); S100(99)]	4.92	100	1	22.2	21.9	13.2	22	24.7	35.3	26.3	18.2	33.6	23.2	26.3	24	18.2	19.1	15.3	15.3
[K].MESEAGADDSAEEGDLLDDDDNEDR.[G]	Q9Z204	Heterogeneous nuclear ribonucleoproteins C1/C2 OS=Mus musculus GN=Hnrnpc PE=1 SV=1	0.00758653	0.43	1.343	24.3	28	29.2	21.8	4.63	11.37	16.61	5.48	Q9Z204 [259-283]	Q9Z204 1xPhospho [S268(100)]	5.83	100	1	25.3	23.9	22.6	24.6	32.2	24.5	27.5	28.5	26.1	26.1	32.7	36.2	21.2	21.2	22.3	23.8
[R].GSSPTHSATPVHTSV.[-]	Q9Z2C4	Myotubularin-related protein 1 OS=Mus musculus GN=Mtmr1 PE=1 SV=1	0.011893	0.98	1.979	22.3	22.2	27.1	13.7	32.64	17.83	21.18	24.67	Q9Z2C4 [655-669]		3.8	100	1	26.7	20.5	11.3	24.3	22.6	18.1	21.9	27.8	26.9	23.5	27.4	37.6	12.7	10.8	14.8	19.1
[R].LNSSENGEDR.[H]	S4R2L4	Arginine/serine-rich coiled-coil protein 2 OS=Mus musculus GN=Rsrc2 PE=1 SV=1	0.00363282	-0.77	0.588	11.3	8.5	7	11.9	10.28	26.73	13.59	12.05	S4R2L4 [101-110]	S4R2L4 1xPhospho [S103(100)]	1.72	100	1	11.7	12.6	10.9	9.8	9.1	13.3	8	7.9	8.6	7.3	6.3	6.8	11.5	12.4	13.7	10.3

## Sheet: Female Sig
Annotated Sequence	Master Protein Accessions	Master Protein Descriptions	Abundance Ratio P-Value: (F, PME) / (F, PSE)	Abundance Ratio (log2): (F, PME) / (F, PSE)	Abundance Ratio: (F, PME) / (F, PSE)	Abundance Ratio: (M, PME) / (F, PME)	Abundance Ratio: (M, PSE) / (F, PSE)	Abundance Ratio: (M, PME) / (M, PSE)	Abundances (Grouped): F, PME	Abundances (Grouped): F, PSE	Abundances (Grouped): M, PME	Abundances (Grouped): M, PSE	Abundances (Grouped) CV [%]: F, PME	Abundances (Grouped) CV [%]: F, PSE	Abundances (Grouped) CV [%]: M, PME	Abundances (Grouped) CV [%]: M, PSE	Positions in Master Proteins	Modifications in Master Proteins	XCorr (by Search Engine): Sequest HT	Channel Occupancy [%]	# Protein Groups	Abundances (Normalized): F2: 126, Sample, F, PME	Abundances (Normalized): F2: 127C, Sample, F, PME	Abundances (Normalized): F2: 129N, Sample, F, PME	Abundances (Normalized): F2: 133N, Sample, F, PME	Abundances (Normalized): F2: 128N, Sample, F, PSE	Abundances (Normalized): F2: 128C, Sample, F, PSE	Abundances (Normalized): F2: 131N, Sample, F, PSE	Abundances (Normalized): F2: 132C, Sample, F, PSE	Abundances (Normalized): F2: 127N, Sample, M, PME	Abundances (Normalized): F2: 131C, Sample, M, PME	Abundances (Normalized): F2: 133C, Sample, M, PME	Abundances (Normalized): F2: 134N, Sample, M, PME	Abundances (Normalized): F2: 129C, Sample, M, PSE	Abundances (Normalized): F2: 130N, Sample, M, PSE	Abundances (Normalized): F2: 130C, Sample, M, PSE	Abundances (Normalized): F2: 132N, Sample, M, PSE
[R].LSRHSDSGSDSK.[H]	O88737	Protein bassoon OS=Mus musculus GN=Bsn PE=1 SV=4	0.00194752	1.07	2.103	0.678	1.411	1.011	15.3	7.3	10.4	10.2	22.33	16.35	10.98	10.31	O88737 [2641-2652]	O88737 2xPhospho [S2645(99.2); S2647(100)]	1.56	81	1	10.7	15.3	16.8	0	8.3	6.9	5.6	7.7	9.6	11.2	0	0	10.6	10.3	8.4	10.2
[K].KEESEESEDDMGFGLFD.[-]	P47955	60S acidic ribosomal protein P1 OS=Mus musculus GN=Rplp1 PE=1 SV=1	0.0046948	-0.92	0.528	1.962	0.96	1.079	11.2	21.3	22	20.4	20.97	23.86	27.46	22.03	P47955 [98-114]	P47955 1xPhospho [S104(100)]	4.66	100	1	12.2	7.7	10.3	12.6	16.8	23.9	18.9	28.5	24.6	33.8	19.7	19.5	17.6	18.1	23.1	27.7
[R].SFSAPYPTAAAGAETCSSAER.[R]	Q0PHV7	Dapper homolog 3 OS=Mus musculus GN=Dact3 PE=1 SV=1	0.011587	-0.68	0.626	1.536	0.743	1.295	9.3	14.8	14.2	11	30.76	5.7	18	9.12	Q0PHV7 [186-206]	Q0PHV7 2xPhospho [S188(100); S/T/Y]	4.52	100	1	9.7	8.8	12	5.4	15.1	14.2	14.5	16.1	10	13.8	15.4	14.6	10.8	11.1	11.8	9.5
[R].LHHYDERSDGESDSPEKEAEFAPYPR.[M]	B2RUJ5	Amyloid beta A4 precursor protein-binding family A member 1 OS=Mus musculus GN=Apba1 PE=1 SV=2	0.0141426	0.54	1.456	1.037	1.228	1.229	11.7	8	12.1	9.9	13.88	25.56	7.07	15.24	B2RUJ5 [239-264]		3.19	100	1	10.7	10	12.8	13.4	4.6	8.1	8	8.7	12.6	11.9	10.7	12.4	10.2	9.6	7.3	10.3
[K].QQSLEAEEAK.[R]	Q9QXS6	Drebrin OS=Mus musculus GN=Dbn1 PE=1 SV=4 Drebrin OS=Mus musculus GN=Dbn1 PE=1 SV=1	0.0163637	-0.98	0.506	1.356	0.955	0.719	5.8	11.4	7.8	10.9	31.42	24.5	15.96	20.42	Q9QXS6 [239-248]; A0A0R4J1E3 [239-248]	Q9QXS6 1xPhospho [S241(100)]; A0A0R4J1E3 1xPhospho [S241(100)]	4.51	100	2	5.4	7.9	6.1	3.5	13.4	11.4	11.3	7.1	7.8	7.9	7.8	5.5	10	9.9	11.8	15
[R].GHDLSPLASDILTNTSGSMDEGDDYLPPTTPAVEK.[M]	P20357	Microtubule-associated protein 2 OS=Mus musculus GN=Map2 PE=1 SV=2	0.0173936	-0.48	0.718	1.093	0.779	1.008	13.4	18.7	14.7	14.6	4.51	10.54	12.21	18.29	P20357 [722-756]		6.13	100	1	13.1	13.7	13.1	14.4	17.5	20	16.8	20.9	13.2	17.1	13.7	15.8	15.7	13.5	16.7	10.8
[R].DVMSDETNNEETESPSQEFVNITK.[Y]	P14873	Microtubule-associated protein 1B OS=Mus musculus GN=Map1b PE=1 SV=2	0.0216592	-0.44	0.738	0.935	0.834	0.828	10.8	14.6	10.1	12.2	15.45	8.76	17.48	11.67	P14873 [1138-1161]	P14873 2xPhospho [S1141(100); S1151(98.8)]	5.58	100	1	12.1	10	8.5	11.7	14.4	13.4	16.5	14.8	11.8	9.4	10.9	7.8	12.1	12.3	14.7	11.2
[K].AGTKSPAVSPSKTSEDTK.[K]	Q9QYB8	Beta-adducin OS=Mus musculus GN=Add2 PE=1 SV=4	0.0255461	-0.63	0.646	1.151	0.916	0.812	30.8	47.6	35.4	43.6	18.81	11.86	22.56	13.76	Q9QYB8 [610-627]	Q9QYB8 2xPhospho [S614(100); S/T]	4.26	100	1	35.5	35.6	24.6	26.7	48.1	47.1	51.2	38.4	40.4	42.1	31.1	25.5	38.5	47	40.4	51.8
[R].SPTENVNTPVGK.[D]	A2AGQ2	MAP kinase-activating death domain protein OS=Mus musculus GN=Madd PE=1 SV=1	0.0276531	0.71	1.636	0.717	1.199	0.978	10.9	6.7	7.8	8	15.64	7.87	30.82	22.59	A2AGQ2 [1019-1030]	A2AGQ2 1xPhospho [S1019(99.7)]	2.53	100	1	12.1	9.8	9.2	12.7	6.9	6.4	6.1	7.3	6.2	9.6	11.5	6.4	6	10.4	7.7	8.2
[K].KPAQETEETSSQESAEED.[-]	P52927	High mobility group protein HMGI-C OS=Mus musculus GN=Hmga2 PE=1 SV=1	0.028257	-0.71	0.61	1.544	0.945	0.997	13.4	22	20.7	20.8	36.25	16.79	9.96	9.92	P52927 [91-108]	P52927 3xPhospho [S100(98.7); S101(98.7); S104(100)]	2.25	100	1	13	23.3	10.8	13.8	20.3	20.6	23.4	28.7	20.4	21.1	18	22.9	21.4	18.6	20.1	23.5
[K].TPTPLMANDSTETSEAGEEEEDHEGDSENKER.[M]	Q80TB8	Synaptic vesicle membrane protein VAT-1 homolog-like OS=Mus musculus GN=Vat1l PE=1 SV=2	0.0289016	-0.94	0.523	1.58	0.839	0.985	6.4	12.2	10.1	10.2	28.17	19.54	24.58	24.69	Q80TB8 [381-412]	Q80TB8 2xPhospho [T391(98.4); T393(96.9)]	7.17	100	1	7.5	8.9	5.4	4.8	14	8.7	11.4	13	10.3	12.9	9.9	6.9	8.8	7.5	12.9	11.9
[K].TEQELPRPQSPSDLDSLDGR.[S]	O35126	Atrophin-1 OS=Mus musculus GN=Atn1 PE=1 SV=1	0.0384796	0.53	1.444	0.831	1.216	0.987	25.4	17.6	21.1	21.4	9.77	29.32	9.16	9.36	O35126 [92-111]	O35126 2xPhospho [S101(100); S107(100)]	2.67	100	1	24.1	28.2	22.7	26.8	21.1	14.7	12.4	23.6	21.5	17.8	22.1	20.7	23	19.8	23.6	19.9
[R].GGSAPEGAAYAAPR.[G]	O35927	Catenin delta-2 OS=Mus musculus GN=Ctnnd2 PE=1 SV=1	0.0485705	-0.45	0.731	1.546	0.615	1.838	16.2	22.2	25.1	13.7	14.16	18.66	14.95	12.25	O35927 [280-293]	O35927 1xPhospho [S282(100)]	2.64	100	1	16.3	16.1	13.1	18.6	17.8	26.7	24.8	19.8	21.1	23.1	29.3	27.3	15.8	12.9	14.5	12

## Sheet: PeptideGroups
Checked	Confidence	Annotated Sequence	Master Protein Accessions	Master Protein Descriptions	Quan Info	Abundance Ratio P-Value: (F, PME) / (F, PSE)	Abundance Ratio P-Value: (M, PME) / (F, PME)	Abundance Ratio P-Value: (M, PSE) / (F, PSE)	Abundance Ratio P-Value: (M, PME) / (M, PSE)	Abundance Ratio (log2): (F, PME) / (F, PSE)	Abundance Ratio (log2): (M, PME) / (F, PME)	Abundance Ratio (log2): (M, PSE) / (F, PSE)	Abundance Ratio (log2): (M, PME) / (M, PSE)	Abundance Ratio: (F, PME) / (F, PSE)	Abundance Ratio: (M, PME) / (F, PME)	Abundance Ratio: (M, PSE) / (F, PSE)	Abundance Ratio: (M, PME) / (M, PSE)	Abundances (Grouped): F, PME	Abundances (Grouped): F, PSE	Abundances (Grouped): M, PME	Abundances (Grouped): M, PSE	Abundances (Grouped) CV [%]: F, PME	Abundances (Grouped) CV [%]: F, PSE	Abundances (Grouped) CV [%]: M, PME	Abundances (Grouped) CV [%]: M, PSE	Found in Sample: [S17] F2: 126, Sample, F, PME	Found in Sample: [S19] F2: 127C, Sample, F, PME	Found in Sample: [S22] F2: 129N, Sample, F, PME	Found in Sample: [S30] F2: 133N, Sample, F, PME	Found in Sample: [S20] F2: 128N, Sample, F, PSE	Found in Sample: [S21] F2: 128C, Sample, F, PSE	Found in Sample: [S26] F2: 131N, Sample, F, PSE	Found in Sample: [S29] F2: 132C, Sample, F, PSE	Found in Sample: [S18] F2: 127N, Sample, M, PME	Found in Sample: [S27] F2: 131C, Sample, M, PME	Found in Sample: [S31] F2: 133C, Sample, M, PME	Found in Sample: [S32] F2: 134N, Sample, M, PME	Found in Sample: [S23] F2: 129C, Sample, M, PSE	Found in Sample: [S24] F2: 130N, Sample, M, PSE	Found in Sample: [S25] F2: 130C, Sample, M, PSE	Found in Sample: [S28] F2: 132N, Sample, M, PSE	Positions in Master Proteins	Modifications in Master Proteins	XCorr (by Search Engine): Sequest HT	Channel Occupancy [%]	# Protein Groups	Abundances (Normalized): F2: 126, Sample, F, PME	Abundances (Normalized): F2: 127C, Sample, F, PME	Abundances (Normalized): F2: 129N, Sample, F, PME
FALSE	High	[R].LLHEDLDESDDDVDEK.[L]	Q7SIG6	Arf-GAP with SH3 domain, ANK repeat and PH domain-containing protein 2 OS=Mus musculus GN=Asap2 PE=1 SV=3		0.96856	0.163572	0.0361764	0.000388046	0.01	-0.38	0.55	-0.91	1.009	0.771	1.464	0.531	14.6	14.4	11.2	21.2	19.77	16.71	7.67	10.09	High	High	High	High	High	High	High	High	High	High	High	High	High	High	High	High	Q7SIG6 [696-711]	Q7SIG6 1xPhospho [S704(100)]	2.06	100	1	13.2	16.2	17.4
FALSE	High	[K].DTVIIVSEPSEDEESHDLPSVTR.[R]	Q04692	SWI/SNF-related matrix-associated actin-dependent regulator of chromatin subfamily A containing DEAD/H box 1 OS=Mus musculus GN=Smarcad1 PE=1 SV=2		0.856633	0.164181	0.00477004	0.000439249	-0.12	0.33	-0.67	0.88	0.919	1.256	0.628	1.839	12.7	13.8	15.9	8.7	8.29	4.83	12.99	24.4	High	High	High	High	High	High	High	High	High	High	High	High	High	High	High	High	Q04692 [118-140]	Q04692 2xPhospho [S124(100); S127(100)]	4.97	100	1	13.7	11.9	13.5
FALSE	High	[R].GGSAPEGAAYAAPR.[G]	O35927	Catenin delta-2 OS=Mus musculus GN=Ctnnd2 PE=1 SV=1		0.0485705	0.006347	0.00459161	0.000671774	-0.45	0.63	-0.7	0.88	0.731	1.546	0.615	1.838	16.2	22.2	25.1	13.7	14.16	18.66	14.95	12.25	High	High	High	High	High	High	High	High	High	High	High	High	High	High	High	High	O35927 [280-293]	O35927 1xPhospho [S282(100)]	2.64	100	1	16.3	16.1	13.1
FALSE	High	[R].QPSSPGPQPR.[N]	A2AKD7	Alpha-1-syntrophin OS=Mus musculus GN=Snta1 PE=1 SV=1		0.870974	0.0540949	0.0316555	0.000801525	-0.15	0.49	-0.59	0.93	0.902	1.4	0.664	1.903	9.1	10.1	12.7	6.7	9.59	21.67	14.45	15.52	High	High	High	High	High	High	High	High	High	High	High	High	High	High	High	High	A2AKD7 [192-201]	A2AKD7 2xPhospho [S194(100); S195(100)]	2.17	100	1	8.2	8.6	9.6
FALSE	High	[R].LLDAEDVDVPSPDEK.[S]	B1ARU4	Microtubule-actin cross-linking factor 1 OS=Mus musculus GN=Macf1 PE=1 SV=1		0.596154	0.0243724	0.985558	0.00153051	0.12	0.35	-0.07	0.54	1.089	1.273	0.95	1.459	8.8	8.1	11.2	7.7	8.22	7.78	16.25	7.18	High	High	High	High	High	High	High	High	High	High	High	High	High	High	High	High	B1ARU4 [270-284]	B1ARU4 1xPhospho [S280(100)]	3.37	100	1	9.6	9	7.9
FALSE	High	[R].SPHRSPVQSAESSPTASK.[K]	B1ATR2	Testis-expressed sequence 2 protein OS=Mus musculus GN=Tex2 PE=1 SV=1		0.539467	0.333859	0.00412395	0.00210999	-0.19	0.33	-0.53	0.67	0.878	1.261	0.695	1.593	8.7	10	11	6.9	11.16	18.62	12.55	7.7	High	High	High	High	High	High	High	High	High	High	High	High	High	High	High	High	B1ATR2 [791-808]	B1ATR2 3xPhospho [S795(99); S799(100); S/T]	2.91	100	1	10.5	8.6	8.1
FALSE	High	[R].SSSLDMNR.[T]	F6R6F1	RalBP1-associated Eps domain-containing protein 1 (Fragment) OS=Mus musculus GN=Reps1 PE=1 SV=1		0.141773	0.474856	0.000606442	0.00244877	-0.24	0.18	-0.53	0.46	0.847	1.129	0.695	1.377	60.8	71.7	68.6	49.8	9.07	7.31	7.37	11.02	High	High	High	High	High	High	High	High	High	High	High	High	High	High	High	High	F6R6F1 [519-526]	F6R6F1 1xPhospho [S521(100)]	2.03	100	1	57.8	62.6	59
FALSE	High	[R].RSSRSSPELTR.[K]	Q8BTI8	Serine/arginine repetitive matrix protein 2 OS=Mus musculus GN=Srrm2 PE=1 SV=3		0.9784	0.012611	0.974733	0.00312822	-0.1	-0.97	0.13	-1.2	0.93	0.511	1.091	0.435	13.8	14.9	7.1	16.2	7	8.93	43.18	15.82	High	High	High	High	High	High	High	High	High	High	High	High	High	High	High	High	Q8BTI8 [1645-1655]	Q8BTI8 3xPhospho [S1649(98.4); S1650(100); S/T]	1.25	100	1	15.2	14	13.6
FALSE	High	[R].LNSSENGEDR.[H]	S4R2L4	Arginine/serine-rich coiled-coil protein 2 OS=Mus musculus GN=Rsrc2 PE=1 SV=1		0.408147	0.00900905	0.1955	0.00363282	0.41	-0.69	0.49	-0.77	1.332	0.619	1.404	0.588	11.3	8.5	7	11.9	10.28	26.73	13.59	12.05	High	High	High	High	High	High	High	High	High	High	High	High	High	High	High	High	S4R2L4 [101-110]	S4R2L4 1xPhospho [S103(100)]	1.72	100	1	11.7	12.6	10.9
FALSE	High	[R].LGSQEPER.[A]	E9PWW9	Protein Rsf1 OS=Mus musculus GN=Rsf1 PE=1 SV=2		0.591005	0.196729	0.734221	0.00380878	-0.36	-0.39	-0.01	-0.74	0.78	0.766	0.996	0.599	19.4	24.9	14.8	24.8	3.08	23.41	14.94	12.24	High	High	High	High	High	High	High	High	High	High	High	High	High	High	High	High	E9PWW9 [348-355]	E9PWW9 1xPhospho [S350(100)]	1.5	100	1	19.5	18.4	19.2
FALSE	High	[R].SYSAGEASEVSR.[N]	Q8K4P8	E3 ubiquitin-protein ligase HECW1 OS=Mus musculus GN=Hecw1 PE=1 SV=3		0.994212	0.186593	0.264168	0.0044576	0.22	0.43	-0.35	1	1.166	1.344	0.784	1.999	15	12.9	20.2	10.1	24.18	25.48	11.2	19.72	High	High	High	High	High	High	High	High	High	High	High	High	High	High	High	High	Q8K4P8 [1071-1082]	Q8K4P8 1xPhospho [S1073(98.5)]	1.21	100	1	14.4	15.7	9.2
FALSE	High	[R].TTSRSPVLSR.[R]	A0A0A6YVR7	Mitogen-activated protein kinase kinase kinase kinase 4 (Fragment) OS=Mus musculus GN=Map4k4 PE=1 SV=5		1	0.411677	0.0750128	0.00468502	-0.16	0.47	-0.69	1	0.895	1.387	0.621	1.999	11.9	13.3	16.5	8.2	40.04	8.3	18.03	17.51	High	High	High	High	High	High	High	High	High	High	High	High	High	High	High	High	A0A0A6YVR7 [180-189]	A0A0A6YVR7 2xPhospho [S184(100); T/S]	2.03	100	1	10.4	13.6	9.7
FALSE	High	[R].GHPSAGAEEEGGSDGSAAEAEPR.[A]	Q8JZQ9	Eukaryotic translation initiation factor 3 subunit B OS=Mus musculus GN=Eif3b PE=1 SV=1		0.986903	0.480975	0.10731	0.00473339	0.33	0.42	-0.85	1.6	1.259	1.338	0.556	3.03	14.5	11.5	19.4	6.4	37.59	16.97	42.06	30.83	High	High	High	High	High	High	High	High	High	High	High	High	High	High	High	High	Q8JZQ9 [108-130]	Q8JZQ9 2xPhospho [S120(100); S123(100)]	10.27	100	1	14.1	14.9	6.4
FALSE	High	[R].LCSSSSSDTSPR.[S]	H3BKM2	Nuclear-interacting partner of ALK OS=Mus musculus GN=Zc3hc1 PE=1 SV=1		0.397345	0.983962	0.174101	0.00580112	0.25	0.18	-0.31	0.74	1.191	1.133	0.807	1.672	14.9	12.5	16.9	10.1	6.97	21.11	15.53	12.24	High	High	High	High	High	High	High	High	High	High	High	High	High	High	High	High	H3BKM2 [362-373]	H3BKM2 1xPhospho [S364(100)]	1.71	100	1	16.7	14.6	14.3
FALSE	High	[R].SDEQLSSLDRDSGQCSR.[N]	Q3UHC1	Protein Rapgef1 OS=Mus musculus GN=Rapgef1 PE=1 SV=1		0.924166	0.0634882	0.291988	0.00663983	-0.29	0.58	-0.45	0.74	0.82	1.49	0.731	1.67	9	11	13.4	8	21.95	13.57	20.84	21.92	High	High	High	High	High	High	Not Found	High	High	High	High	High	High	High	High	High	Q3UHC1 [375-391]	Q3UHC1 1xPhospho [S386(100)]	1.24	94	1	12.6	8.8	7.8
FALSE	High	[K].MESEAGADDSAEEGDLLDDDDNEDR.[G]	Q9Z204	Heterogeneous nuclear ribonucleoproteins C1/C2 OS=Mus musculus GN=Hnrnpc PE=1 SV=1		0.234066	0.0567521	0.0350165	0.00758653	-0.21	0.27	-0.36	0.43	0.866	1.204	0.777	1.343	24.3	28	29.2	21.8	4.63	11.37	16.61	5.48	High	High	High	High	High	High	High	High	High	High	High	High	High	High	High	High	Q9Z204 [259-283]	Q9Z204 1xPhospho [S268(100)]	5.83	100	1	25.3	23.9	22.6
FALSE	High	[R].GDEDFQSDSDSFNPTLWEEQR.[Q]	A0A0G2JDT9	Leucine-rich repeat-containing protein 7 OS=Mus musculus GN=Lrrc7 PE=1 SV=1		0.78677	0.0468804	0.278347	0.00869116	-0.15	0.92	-0.27	1.04	0.9	1.897	0.83	2.055	7.8	8.6	14.8	7.2	18	14.16	27.39	30.13	High	High	High	High	High	High	High	High	High	High	High	High	High	High	High	High	A0A0G2JDT9 [438-458]	A0A0G2JDT9 2xPhospho [S444(100); S446(100)]	6.39	100	1	7.5	8	5.5
FALSE	High	[R].QIDSSEDEDDEDYDNDKR.[S]	P40201	Chromodomain-helicase-DNA-binding protein 1 OS=Mus musculus GN=Chd1 PE=1 SV=3		0.999643	0.2022	0.297141	0.0102891	-0.07	0.61	-0.44	0.98	0.955	1.523	0.737	1.973	11.4	11.9	17.3	8.8	30.39	20.13	31.83	20.95	High	High	High	High	High	High	High	High	High	High	High	High	High	High	High	High	P40201 [211-228]	P40201 2xPhospho [S214(100); S215(100)]	2.23	100	1	12.3	10.5	9.2
FALSE	High	[K].ENQSEGKGSDSDSEGDNPEKK.[K]	Q8VEJ9	Vacuolar protein sorting-associated protein 4A OS=Mus musculus GN=Vps4a PE=1 SV=1		0.960995	0.0320986	0.746671	0.0109385	0.03	-1.16	0.12	-1.26	1.018	0.448	1.089	0.419	11	10.8	4.9	11.8	14.89	13.35	52.56	18.93	High	High	High	Not Found	High	High	High	High	High	High	High	Not Found	High	High	High	High	Q8VEJ9 [87-107]	Q8VEJ9 3xPhospho [S95(100); S97(100); S99(100)]	5.03	88	1	11	10.2	13.5
FALSE	High	[R-].RKTSQSEEEEPPR.[S]	Q8CJ19	Protein-methionine sulfoxide oxidase MICAL3 OS=Mus musculus GN=Mical3 PE=1 SV=2		0.999905	0.35103	0.226095	0.0109716	0.04	0.58	-0.5	1.12	1.03	1.492	0.705	2.18	10.1	9.8	15.1	6.9	22.14	21.81	18.05	41.02	High	High	High	High	High	High	High	High	High	High	High	High	High	High	High	High	Q8CJ19 [682-694]	Q8CJ19 2xPhospho [S687(99.4); T/S]	1.79	100	1	11	9.3	8.5
FALSE	High	[R].AQSVLYQSDLDESESCTAEDGATSRPLSSPPGR.[D]	Q80TR1	Adhesion G protein-coupled receptor L1 OS=Mus musculus GN=Adgrl1 PE=1 SV=2		0.919167	0.266468	0.106509	0.0113153	-0.59	1.07	-0.81	1.29	0.666	2.095	0.572	2.44	6.5	9.8	13.7	5.6	56.71	20.1	32.03	41.68	High	High	High	High	High	High	High	High	High	High	High	High	High	High	High	High	Q80TR1 [1341-1373]		6	100	1	6.3	6.3	6.8
FALSE	High	[R].SLSDPKPLSPTAEESAK.[E]	O88737	Protein bassoon OS=Mus musculus GN=Bsn PE=1 SV=4		0.999879	0.672883	0.0738396	0.0114332	0.15	0.06	-0.59	0.79	1.108	1.039	0.664	1.734	16.2	14.7	16.9	9.7	17.48	21.48	24.53	31.92	High	High	High	High	High	High	High	High	High	High	High	High	High	High	High	High	O88737 [2858-2874]	O88737 3xPhospho [S2858(100); S2860(100); S2866(100)]	5.21	100	1	15.3	11.7	17.7
FALSE	High	[R].GSSPTHSATPVHTSV.[-]	Q9Z2C4	Myotubularin-related protein 1 OS=Mus musculus GN=Mtmr1 PE=1 SV=1		0.904164	0.250855	0.111533	0.011893	0	0.29	-0.7	0.98	1.003	1.219	0.618	1.979	22.3	22.2	27.1	13.7	32.64	17.83	21.18	24.67	High	High	High	High	High	High	High	High	High	High	High	High	High	High	High	High	Q9Z2C4 [655-669]		3.8	100	1	26.7	20.5	11.3
FALSE	High	[R].SPSQESIGAR.[S]	Q8VHK1	Caskin-2 OS=Mus musculus GN=Caskin2 PE=1 SV=3		0.684658	0.0223765	0.862977	0.0122843	-0.29	-0.56	-0.13	-0.73	0.818	0.677	0.917	0.605	13	15.9	8.8	14.6	18.61	5.07	18.56	25.51	High	High	High	High	High	High	High	High	High	High	High	High	High	High	High	High	Q8VHK1 [694-703]	Q8VHK1 2xPhospho [S696(100); S699(100)]	1.82	100	1	12.1	17.9	13.2
FALSE	High	[K].EAEEKLPSDTEKEDR.[S]	Q99P72	Reticulon-4 OS=Mus musculus GN=Rtn4 PE=1 SV=2		0.759843	0.0453512	0.350489	0.0123197	-0.24	0.62	-0.28	0.66	0.846	1.54	0.826	1.577	13.7	16.2	21.1	13.4	18.86	17.33	16.12	15.56	High	High	High	High	High	High	High	High	High	High	High	High	High	High	High	High	Q99P72 [946-960]	Q99P72 1xPhospho [S953(100)]	1.37	100	1	12.3	13.4	14
FALSE	High	[K].SETSSNPSSPEICPNK.[E]	Q5SVL6	Rap1 GTPase-activating protein 2 OS=Mus musculus GN=Rap1gap2 PE=1 SV=1		0.98367	0.266816	0.181085	0.0124763	-0.01	-0.4	0.41	-0.82	0.996	0.756	1.331	0.566	10.8	10.8	8.1	14.4	30.37	16.65	24.16	7.48	High	High	High	High	High	High	High	High	High	High	High	High	High	High	High	High	Q5SVL6 [586-601]	Q5SVL6 1xPhospho [S594(100)]	2.59	100	1	9.6	12.1	15.6
FALSE	High	[K].VCSSMDENDGPGEEESEEGFQIPATITER.[Y]	H7BX36	Serine/threonine-protein kinase DCLK1 OS=Mus musculus GN=Dclk1 PE=1 SV=1		0.389773	0.800157	0.652619	0.0131259	0.18	0.44	-0.25	0.87	1.132	1.359	0.841	1.83	10.3	9.1	14	7.6	28.01	17.5	22.53	18.62	High	High	High	High	High	High	High	High	High	High	High	High	High	High	High	High	H7BX36 [54-82]	H7BX36 1xPhospho [S57(99.5)]	8.32	100	1	10.9	9.6	9.2
FALSE	High	[R].SGSNKSSYEGHPLSEER.[R]	P16014	Secretogranin-1 OS=Mus musculus GN=Chgb PE=1 SV=2		0.860738	0.108085	0.20229	0.0136119	0.17	-0.79	0.5	-1.12	1.126	0.578	1.412	0.461	13.5	12	7.8	17	37.78	29.85	12.14	7.77	High	High	High	High	High	High	High	High	High	High	High	Not Found	High	High	High	High	P16014 [295-311]	P16014 3xPhospho [S300(100); S301(100); S308(100)]	3.92	94	1	11.4	16.1	19.6
FALSE	High	[R].LRSSASESR.[M]	A4GZ26	ARF6 guanine nucleotide exchange factor IQArfGEF OS=Mus musculus GN=Iqsec2 PE=1 SV=1		0.969242	0.535032	0.0746759	0.0147694	-0.11	0.58	-0.9	1.37	0.927	1.494	0.537	2.579	7.9	8.5	11.8	4.6	33.32	38.64	34.4	30	High	High	High	High	High	High	High	High	High	High	High	High	High	High	High	High	A4GZ26 [370-378]	A4GZ26 1xPhospho [S373(99.3)]	1.41	100	1	7.2	8.7	5.9
FALSE	High	[R].KQEEDDSLSDAGTYTIETEAQDQEVEEAR.[R]	Q80U49	Centrosomal protein of 170 kDa protein B OS=Mus musculus GN=Cep170b PE=1 SV=2		0.982588	0.128135	0.416485	0.0154849	-0.14	0.58	-0.34	0.78	0.906	1.492	0.788	1.715	14.3	15.8	21.3	12.4	19.03	10.14	17.93	26.45	High	High	High	High	High	High	High	High	High	High	High	High	High	High	High	High	Q80U49 [555-583]	Q80U49 2xPhospho [S561(100); S563(97.1)]	5.56	100	1	14.3	12.9	14.3
FALSE	High	[K].SNECLVSDSPEGSPALSPS.[-]	O08576	RUN domain-containing protein 3A OS=Mus musculus GN=Rundc3a PE=1 SV=1		0.999957	0.767677	0.0928869	0.0159088	0.05	-0.28	0.46	-0.68	1.038	0.825	1.376	0.622	11.1	10.7	9.2	14.7	19.57	14.45	21.83	14.24	High	High	High	High	High	High	High	High	High	High	High	High	High	High	High	High	O08576 [428-446]	O08576 1xPhospho [S436(100)]	4.49	100	1	13.2	11	11.2
FALSE	High	[K].ESPGGCTSPGSQEK.[V]	A0A0R4J2D7	Microtubule-associated protein 9 (Fragment) OS=Mus musculus GN=Map9 PE=1 SV=1		0.9947	0.220441	0.497197	0.0174122	0.03	-0.55	0.13	-0.65	1.019	0.683	1.091	0.638	13.1	12.8	8.9	14	17.27	10.48	8.37	28.38	High	High	High	High	High	High	High	High	High	High	High	Not Found	High	High	High	High	A0A0R4J2D7 [250-263]	A0A0R4J2D7 2xPhospho [S260(100); T/S]	3.23	94	1	13.8	12.5	9.3
FALSE	High	[R].RTPSEADR.[W]	Q9QZS3	Protein numb homolog OS=Mus musculus GN=Numb PE=1 SV=1		0.932105	0.598479	0.360422	0.0174439	-0.25	-0.53	0.37	-1.15	0.842	0.693	1.293	0.451	14	16.6	9.7	21.5	34.5	30.53	37.21	11.21	High	High	High	High	High	High	High	High	High	High	High	High	High	High	High	High	Q9QZS3 [437-444]	Q9QZS3 1xPhospho [S440(100)]	1.62	100	1	13.9	14.2	18.9
FALSE	High	[R].QGSADSYTSRPSDSDVSLEEDREAIR.[Q]	Q8R0S4	Voltage-dependent L-type calcium channel subunit beta-4 OS=Mus musculus GN=Cacnb4 PE=1 SV=2		0.708401	0.87143	0.351514	0.0176216	-0.19	-0.08	0.51	-0.79	0.875	0.944	1.428	0.578	16	18.3	15.1	26.2	24.65	24.39	31.6	13.12	High	High	High	High	High	High	High	High	High	High	High	High	High	High	High	High	Q8R0S4 [48-73]	Q8R0S4 2xPhospho [S59(97.1); S64(100)]	2.43	100	1	15	17.1	21.2
FALSE	High	[K].MLAESDDSGDEESVSQTDKTELQSTLR.[T]	Q3B7Z2	Oxysterol-binding protein 1 OS=Mus musculus GN=Osbp PE=1 SV=3		0.839105	0.839701	0.286938	0.0185128	0.18	0.3	-0.47	0.94	1.132	1.23	0.724	1.923	26.4	23.4	32.5	16.9	26.75	17.3	28.59	21.86	High	High	High	High	High	High	High	High	High	High	High	High	High	High	High	High	Q3B7Z2 [184-210]	Q3B7Z2 2xPhospho [S188(100); S191(100)]	7.64	100	1	27.6	25.3	19.6
FALSE	High	[R].QGAEDSLSQCSPVPGEAGR.[D]	Q8K2I9	F-box DNA helicase 1 OS=Mus musculus GN=Fbxo18 PE=1 SV=1		0.0805726	0.962981	0.572342	0.0188855	-0.32	0.05	0.07	-0.34	0.802	1.033	1.05	0.789	11.3	14.1	11.7	14.8	11.68	9.36	6.98	11.96	High	High	High	High	High	High	High	High	High	High	High	High	High	High	High	High	Q8K2I9 [162-180]	Q8K2I9 1xPhospho [S172(100)]	3.15	100	1	10.5	12.3	12.3
FALSE	High	[R].YYEEDSDSDKEWMAALR.[R]	O55176	E3 ubiquitin-protein ligase Praja-1 OS=Mus musculus GN=Pja1 PE=1 SV=3		0.297801	0.165353	0.934713	0.0192534	-0.28	-0.31	-0.01	-0.58	0.821	0.808	0.993	0.668	20	24.4	16.2	24.2	23.92	13.48	10.5	14.58	High	High	High	High	High	High	High	High	High	High	High	High	High	High	High	High	O55176 [312-328]	O55176 2xPhospho [S317(100); S319(100)]	3.03	100	1	16.1	19.9	28.1
FALSE	High	[K].SATSSSPGSPIHSLETSL.[-]	Q3UHH0; G5E829	Calcium-transporting ATPase OS=Mus musculus GN=Atp2b2 PE=1 SV=1 Plasma membrane calcium-transporting ATPase 1 OS=Mus musculus GN=Atp2b1 PE=1 SV=1	Shared	0.361479	0.614838	0.946945	0.0201357	0.43	0.45	-0.08	0.97	1.346	1.37	0.944	1.953	74.3	55.2	101.8	52.2	35.01	15.51	26.55	5.54	High	High	High	High	High	High	High	High	High	High	High	High	High	High	High	High	Q3UHH0 [1177-1194]; G5E829 [1203-1220]	Q3UHH0 2xPhospho [S1185(100); S1189(100)]; G5E829 2xPhospho [S1211(100); S1215(100)]	5.18	100	2	79.3	69.7	51.4
FALSE	High	[R].RLSLGSPDSR.[A]	Q3UN16	Probable G-protein coupled receptor 162 OS=Mus musculus GN=Gpr162 PE=1 SV=2		0.945886	0.423174	0.132082	0.0224861	-0.19	0.66	-0.53	1	0.875	1.576	0.691	1.997	13.8	15.8	21.8	10.9	36.29	37.24	39.88	26.84	High	High	High	High	High	High	High	High	High	High	High	High	High	High	High	High	Q3UN16 [537-546]	Q3UN16 2xPhospho [S539(100); S542(100)]	2.98	100	1	13.7	13.9	12.1
FALSE	High	[R].YMEDSTYYK.[A]	P34152	Focal adhesion kinase 1 OS=Mus musculus GN=Ptk2 PE=1 SV=3		0.0604373	0.26432	0.00479316	0.0238579	0.46	-0.27	0.8	-0.61	1.374	0.828	1.738	0.655	11.2	8.2	9.3	14.2	10.78	24.16	15.12	11.86	High	High	High	High	High	High	High	High	High	High	High	High	High	High	High	High	P34152 [608-616]	P34152 2xPhospho [Y614(98.8); Y615(98.8)]	2.54	100	1	11.3	13.7	11.1
FALSE	High	[K].SPSSDSWTCADASTGR.[R]	Q3TGS9	ADP-ribosylation factor GTPase-activating protein 1 OS=Mus musculus GN=Arfgap1 PE=1 SV=1		0.993937	0.633148	0.122376	0.023916	-0.05	0.19	-0.24	0.38	0.964	1.144	0.845	1.305	42.6	44.2	48.7	37.3	16.04	4.78	9.44	6.67	High	High	High	High	High	High	High	High	High	High	High	High	High	High	High	High	Q3TGS9 [322-337]	Q3TGS9 2xPhospho [S327(100); S/T]	4.5	100	1	42.6	42.6	36.9
FALSE	High	[K].TESVTSGPLSPEGSPSK.[S]	Q9QYB8	Beta-adducin OS=Mus musculus GN=Add2 PE=1 SV=4		0.930835	0.999993	0.00805447	0.0239983	0.11	-0.02	0.61	-0.53	1.078	0.985	1.529	0.694	24.8	23	24.4	35.2	15.11	15.98	16.76	9	High	High	High	High	High	High	High	High	High	High	High	High	High	High	High	High	Q9QYB8 [683-699]	Q9QYB8 2xPhospho [S692(100); S696(100)]	6.2	100	1	23	29.1	26.8
FALSE	High	[K].KVEEEQEADEEDVSEEEAEDREGASK.[A]	Q8VBT0	Thioredoxin-related transmembrane protein 1 OS=Mus musculus GN=Tmx1 PE=1 SV=1		0.740183	0.999304	0.167927	0.0242794	0.2	0.17	-0.59	0.96	1.145	1.125	0.663	1.942	12.9	11.2	14.5	7.4	38.05	28.77	30.4	22.89	High	High	High	High	High	High	High	High	High	High	High	High	High	High	High	High	Q8VBT0 [232-257]	Q8VBT0 1xPhospho [S245(100)]	2.47	100	1	12.1	13.7	9.8
FALSE	High	[K].HKQNSEALIANDELDCSPE.[-]	Q8BXR1	Probable cationic amino acid transporter OS=Mus musculus GN=Slc7a14 PE=1 SV=1		0.818083	0.994225	0.0777889	0.0264579	0.08	0.01	-0.33	0.42	1.054	1.004	0.793	1.334	22.6	21.5	22.7	17	19.17	12.63	5.87	4.75	High	High	High	High	High	High	High	High	High	High	High	High	High	High	High	High	Q8BXR1 [753-771]	Q8BXR1 2xPhospho [S757(100); S769(100)]	5.63	100	1	24.5	20.8	19.2
FALSE	High	[R].LETEDTSGSPSR.[A]	A0A0R4J0Q5	Lamin-B2 OS=Mus musculus GN=Lmnb2 PE=1 SV=1		0.840627	0.253553	0.954629	0.0278717	-0.09	-0.65	0.24	-0.98	0.942	0.639	1.185	0.508	13	13.8	8.3	16.4	29.35	22.46	16.77	28.27	High	High	High	High	High	High	High	High	High	High	High	High	High	High	High	High	A0A0R4J0Q5 [438-449]	A0A0R4J0Q5 1xPhospho [S446(99.7)]	4.81	100	1	13.1	6.7	14.6
FALSE	High	[R].QASFQER.[S]	H7BX09	Glutamate receptor-interacting protein 1 OS=Mus musculus GN=Grip1 PE=1 SV=1		0.984031	0.953036	0.0372206	0.0279352	-0.24	0.23	-0.9	0.89	0.846	1.173	0.536	1.85	64.8	76.7	76.1	41.1	22.69	26.38	23.91	11.32	High	High	High	High	High	High	High	High	High	High	High	High	High	High	High	High	H7BX09 [884-890]	H7BX09 1xPhospho [S886(100)]	1.89	100	1	61.9	68	48.7
FALSE	High	[R].GHDLSPLASDILTNTSGSMDEGDDYLPPTTPAVEK.[M]	P20357	Microtubule-associated protein 2 OS=Mus musculus GN=Map2 PE=1 SV=2		0.56406	0.361469	0.0546611	0.0282208	-0.18	0.32	-0.46	0.6	0.88	1.245	0.725	1.512	18.6	21.1	23.1	15.3	19.12	9	19.48	13.73	High	High	High	High	High	High	High	High	High	High	High	High	High	High	High	High	P20357 [722-756]	P20357 2xPhospho [S739(99.5); T/S/Y]	8.08	100	1	16.3	14.4	21.4
FALSE	High	[R].SNSPENRVPTQQSEDDQPPEEAK.[R]	A0A087WNU5	Ankyrin-3 (Fragment) OS=Mus musculus GN=Ank3 PE=1 SV=1		0.973515	0.814909	0.245862	0.0286104	0.02	0.04	-0.35	0.4	1.011	1.03	0.787	1.322	30.4	30.1	31.3	23.7	8.71	10.75	7.2	14.37	High	High	High	High	High	High	High	High	High	High	High	High	High	High	High	High	A0A087WNU5 [1378-1400]	A0A087WNU5 2xPhospho [S1378(99.3); S1390(100)]	4.71	100	1	31.1	26.1	29.7
FALSE	High	[K].KEESEESDDDMGFGLFD.[-]	P99027	60S acidic ribosomal protein P2 OS=Mus musculus GN=Rplp2 PE=1 SV=3		0.933085	0.438932	0.674968	0.0290942	-0.07	-0.2	0.13	-0.4	0.952	0.869	1.094	0.756	75	78.8	65.2	86.2	13.96	8.11	11.82	2.39	High	High	High	High	High	High	High	High	High	High	High	High	High	High	High	High	P99027 [99-115]	P99027 2xPhospho [S102(100); S105(100)]	5.82	100	1	74.6	75.4	90.9
FALSE	High	[K].SIQTSPTEEGR.[I]	Q9JL04	Formin-2 OS=Mus musculus GN=Fmn2 PE=1 SV=2		0.996732	0.411982	0.491968	0.0298386	0.01	0.4	-0.3	0.7	1.004	1.316	0.811	1.629	34.4	34.3	45.3	27.8	32.21	14.82	16.71	11.51	High	High	High	High	High	High	High	High	High	High	High	High	High	High	High	High	Q9JL04 [720-730]		3.04	100	1	41.9	28.3	25.7
FALSE	High	[R].RESSVYDISEHRR.[S]	G3X9V4	Glutamate receptor ionotropic, NMDA 2B OS=Mus musculus GN=Grin2b PE=1 SV=1		0.959265	0.982065	0.133067	0.0308468	-0.03	0.78	-1.21	1.97	0.982	1.721	0.432	3.912	10	10.2	17.2	4.4	66.78	12.21	55.22	36.63	High	High	High	High	High	High	High	High	High	High	High	High	High	High	High	High	G3X9V4 [927-939]	G3X9V4 2xPhospho [S929(100); S930(100)]	3.35	100	1	12	8.3	7.3
FALSE	High	[K].APSDDGSLK.[S]	B2RRE2	Myo18a protein OS=Mus musculus GN=Myo18a PE=1 SV=1		0.979089	0.992521	0.0251898	0.0308638	-0.07	-0.1	0.49	-0.66	0.95	0.934	1.4	0.633	19.8	20.8	18.5	29.2	4.1	24.54	18.36	9.63	High	High	High	High	High	High	High	High	High	High	High	High	High	High	High	High	B2RRE2 [1989-1997]	B2RRE2 1xPhospho [S1991(100)]	2.27	100	1	19.4	21.2	19.5
FALSE	High	[K].ILEGDNGLDSDMEEEADDGCK.[V]	Q8VDY9	Caspase activity and apoptosis inhibitor 1 OS=Mus musculus GN=Caap1 PE=1 SV=2		0.990334	0.438992	0.532498	0.0315817	0.03	0.62	-0.22	0.87	1.018	1.538	0.858	1.826	38.6	37.9	59.4	32.5	34.7	23.58	20.36	5.85	High	High	High	High	High	High	High	High	High	High	High	High	High	High	High	High	Q8VDY9 [174-194]	Q8VDY9 1xPhospho [S183(100)]	3.28	100	1	44.7	33.2	33.4
FALSE	High	[R].QGSPTQSPPADTSFGSR.[R]	Q99NE5	Regulating synaptic membrane exocytosis protein 1 OS=Mus musculus GN=Rims1 PE=1 SV=2		0.827078	0.662313	0.638883	0.0326903	0.14	0.16	-0.15	0.45	1.099	1.121	0.903	1.365	45	40.9	50.4	36.9	27.75	5.85	16.63	8.08	High	High	High	High	High	High	High	High	High	High	High	High	High	High	High	High	Q99NE5 [1021-1037]	Q99NE5 2xPhospho [S1023(100); S1027(100)]	5.42	100	1	45.2	44.7	32.8
FALSE	High	[K].QLDHESDDADREDEERSQDERER.[G]	Q8BPN8	DmX-like protein 2 OS=Mus musculus GN=Dmxl2 PE=1 SV=3		0.845444	0.482326	0.838429	0.033091	0.42	1.27	-0.32	2.01	1.339	2.412	0.803	4.02	8.5	6.3	20.4	5.1	82.91	35.21	47.74	26.09	High	High	High	High	High	High	High	High	High	High	High	High	High	High	High	High	Q8BPN8 [418-440]	Q8BPN8 2xPhospho [S423(100); S434(100)]	3.46	94	1	9.1	7.9	4.9
FALSE	High	[R].VSPPESPR.[A]	E9PWP6	Regulating synaptic membrane exocytosis protein 1 (Fragment) OS=Mus musculus GN=Rims1 PE=1 SV=3		0.97305	0.999841	0.0794892	0.0336191	-0.01	-0.03	0.57	-0.61	0.995	0.98	1.486	0.657	22.3	22.4	21.9	33.3	25.44	12.31	20.41	10.12	High	High	High	High	High	High	High	High	High	High	High	High	High	High	High	High	E9PWP6 [442-449]	E9PWP6 1xPhospho [S443(100)]	1.92	100	1	26.7	27.9	18.7
FALSE	High	[R].SSQSLPSDSSPQLQEQPTG.[-]	F6XIX0	Synaptojanin-1 (Fragment) OS=Mus musculus GN=Synj1 PE=1 SV=1		0.76695	0.0964408	0.975714	0.0368277	0.11	0.44	0.06	0.49	1.077	1.361	1.041	1.409	16.1	14.9	21.9	15.5	10.97	14.29	19.86	13.85	High	High	High	High	High	High	High	High	High	High	High	High	High	High	High	High	F6XIX0 [85-103]	F6XIX0 1xPhospho [S88(100)]	4.04	100	1	19	15.2	15.2
FALSE	High	[R].TLSDESLCSGR.[R]	G3X9J0	Signal-induced proliferation-associated 1-like protein 3 OS=Mus musculus GN=Sipa1l3 PE=1 SV=1		0.971192	0.245695	0.88806	0.0371275	0.04	0.48	-0.19	0.71	1.029	1.394	0.878	1.634	23.7	23	33.1	20.2	27.94	9.05	29.83	20.68	High	High	High	High	High	High	High	High	High	High	High	High	High	High	High	High	G3X9J0 [1536-1546]	G3X9J0 1xPhospho [S1538(100)]	2.61	100	1	25.2	22.3	17.8
FALSE	High	[R].DSSTSPGDYVLSVSENSR.[V]	Q5ND50	Adapter molecule crk OS=Mus musculus GN=Crk PE=1 SV=2		0.969408	0.184182	0.525771	0.0378707	0.2	-0.46	0.24	-0.5	1.145	0.725	1.178	0.705	25.3	22.1	18.4	26	19.38	13.39	20.34	13.14	High	High	High	High	High	High	High	High	High	High	High	High	High	High	High	High	Q5ND50 [39-56]	Q5ND50 1xPhospho [S43(99)]	5.99	100	1	24.2	27.4	26.5
FALSE	High	[R].SVSELSLQGR.[R]	Q3U0S6	Ras-interacting protein 1 OS=Mus musculus GN=Rasip1 PE=1 SV=3		0.825796	0.997881	0.211006	0.0380571	0.22	0.01	-0.31	0.55	1.169	1.008	0.804	1.465	20.2	17.2	20.3	13.9	11.92	6.68	27.51	16.87	High	High	High	High	High	High	High	High	High	High	High	High	High	High	High	High	Q3U0S6 [320-329]	Q3U0S6 2xPhospho [S322(99.3); S325(100)]	1.48	100	1	19.6	20.8	16.7
FALSE	High	[K].GSLPPAALESSDSTNTTIEDEDAK.[A]	Q5SVJ1	Calcium/calmodulin-dependent protein kinase type II subunit beta OS=Mus musculus GN=Camk2b PE=1 SV=1		0.999986	0.411019	0.445577	0.0389063	-0.01	0.26	-0.53	0.78	0.991	1.198	0.691	1.718	9	9.1	10.8	6.3	8.85	7.66	23.2	35.94	High	High	High	High	High	High	High	High	High	High	High	High	High	High	High	High	Q5SVJ1 [346-369]	Q5SVJ1 3xPhospho [S355(100); S356(99.6); S/T]	3.5	100	1	7.9	9.4	8.6
FALSE	High	[K].SEVIAVEESGPVYDSEDELEESR.[G]	E9Q3M9	Protein 2010300C02Rik OS=Mus musculus GN=2010300C02Rik PE=1 SV=1		0.996797	0.330247	0.447874	0.0393171	-0.21	0.58	-0.68	1.05	0.864	1.492	0.623	2.069	7.9	9.2	11.9	5.7	11.46	40.07	12.01	45.7	High	High	High	High	High	High	High	High	High	High	High	High	High	High	High	High	E9Q3M9 [61-83]	E9Q3M9 1xPhospho [S75(100)]	7.19	100	1	6.5	8.4	7.5
FALSE	High	[R].SEPQPEEGSPAAGQK.[G]	G3UXY2	DNA (cytosine-5)-methyltransferase 3A (Fragment) OS=Mus musculus GN=Dnmt3a PE=1 SV=8		0.713239	0.642632	0.833357	0.0394723	0.34	0.33	-0.06	0.73	1.265	1.258	0.961	1.656	15.8	12.5	19.9	12	31.2	28.92	16.23	6.37	High	High	High	High	High	High	High	High	High	High	High	High	High	High	High	High	G3UXY2 [20-34]	G3UXY2 1xPhospho [S28(100)]	5.05	100	1	13.5	11.3	18.4
FALSE	High	[R].TASAGTVSDAEAR.[S]	F2Z4B7	Protein Raph1 OS=Mus musculus GN=Raph1 PE=1 SV=1		0.413238	0.129755	0.152813	0.0400113	-0.38	0.57	-0.52	0.72	0.771	1.487	0.697	1.646	14.6	19	21.8	13.2	22.58	10.83	25.52	12.41	High	High	High	High	High	High	High	High	High	High	High	High	High	High	High	High	F2Z4B7 [190-202]	F2Z4B7 1xPhospho [S192(100)]	2.47	100	1	14.9	14.3	11.2
FALSE	High	[R].SSCSEYSPSPSLDSEAETLDGGPTR.[L]	O88737	Protein bassoon OS=Mus musculus GN=Bsn PE=1 SV=4		0.998011	0.799889	0.139816	0.0404928	-0.14	0.29	-0.43	0.57	0.906	1.219	0.745	1.483	23.6	26	28.7	19.4	19.35	20.28	23.62	7.21	High	High	High	High	High	High	High	High	High	High	High	High	High	High	High	High	O88737 [1131-1155]	O88737 3xPhospho [S1137(100); S1141(100); S1144(100)]	6.41	100	1	24.3	22.9	22.3
FALSE	High	[R].ISITAQSSTDSAHESFTAAEGPAR.[R]	B1AS06	Disks large-associated protein 3 OS=Mus musculus GN=Dlgap3 PE=1 SV=1		0.75851	0.788648	0.660772	0.0410972	0.33	0.14	-0.29	0.76	1.256	1.105	0.819	1.693	14.8	11.8	16.4	9.7	23.89	39.31	17.49	14.77	High	High	High	High	High	High	High	High	High	High	High	High	High	High	High	High	B1AS06 [552-575]	B1AS06 3xPhospho [S558(98.3); S559(98.3); S562(99.2)]	4.53	100	1	13.4	17.5	9.9
FALSE	High	[R].SETGSTISMSSLER.[R]	Q8BJ13	Adhesion G protein-coupled receptor B3 OS=Mus musculus GN=Adgrb3 PE=1 SV=1		0.997824	0.605878	0.396804	0.0419441	-0.17	0.76	-0.68	1.27	0.888	1.695	0.625	2.408	16.9	19.1	28.7	11.9	58.69	27.77	46.95	30.32	High	High	High	High	High	High	High	High	High	High	High	High	High	High	High	High	Q8BJ13 [531-544]	Q8BJ13 2xPhospho [S538(100); S541(100)]	5.12	100	1	20.7	13.8	13.3
FALSE	High	[K].TSPSSSPASLSR.[C]	P49586	Choline-phosphate cytidylyltransferase A OS=Mus musculus GN=Pcyt1a PE=1 SV=1		0.998826	0.250582	0.780478	0.0421709	-0.28	-0.76	0.11	-1.14	0.826	0.592	1.078	0.454	23.1	28	13.7	30.1	37.03	31.94	38.56	9.3	High	High	High	High	High	High	High	High	High	High	High	High	High	High	High	High	P49586 [342-353]	P49586 2xPhospho [S343(99.3); S347(98.7)]	1.81	100	1	23.5	22.6	39.1
FALSE	High	[K].AGGSPASYHGSTSPR.[V]	Q8CHU3	Epsin-2 OS=Mus musculus GN=Epn2 PE=1 SV=1		0.793715	0.922484	0.457459	0.0424142	0.12	0.34	-0.28	0.74	1.089	1.27	0.826	1.675	20.7	19	26.3	15.7	19.9	13.8	25.72	19.28	High	High	High	High	High	High	High	High	High	High	High	High	High	High	High	High	Q8CHU3 [189-203]	Q8CHU3 3xPhospho [S192(100); S195(100); S/T/Y]	4.69	100	1	20	20.4	29.5
FALSE	High	[K].EGTQQASEGYFSQSQEEEFAQSEEPCAK.[V]	A0A0R4J1E3	Drebrin OS=Mus musculus GN=Dbn1 PE=1 SV=1		0.314438	0.503918	0.022474	0.0435769	-0.44	0.42	-0.71	0.69	0.739	1.335	0.613	1.612	9.9	13.4	13.2	8.2	23.87	6.7	12.12	25.84	High	High	High	High	High	High	High	High	High	High	High	High	High	High	High	High	A0A0R4J1E3 [600-627]	A0A0R4J1E3 2xPhospho [S611(100); S613(100)]	5.36	100	1	8.8	8.8	11.1
FALSE	High	[K].SATSSSPGSPIHSLETSL.[-]	Q3UHH0; G5E829	Calcium-transporting ATPase OS=Mus musculus GN=Atp2b2 PE=1 SV=1 Plasma membrane calcium-transporting ATPase 1 OS=Mus musculus GN=Atp2b1 PE=1 SV=1	Shared	0.79671	0.065762	0.668195	0.0440987	-0.18	0.58	-0.12	0.52	0.883	1.493	0.917	1.438	29.4	33.3	43.9	30.5	28.54	7.81	16.41	9.5	High	High	High	High	High	High	High	High	High	High	High	High	High	High	High	High	Q3UHH0 [1177-1194]; G5E829 [1203-1220]	Q3UHH0 3xPhospho [S1185(100); S1189(100); S1193(99.2)]; G5E829 3xPhospho [S1211(100); S1215(100); S1219(99.2)]	3.57	100	2	27.6	31.3	22.3
FALSE	High	[K].SDSPESDTEREK.[D]	A0A1B0GRU8	Pre-mRNA-processing factor 40 homolog A OS=Mus musculus GN=Prpf40a PE=1 SV=1		0.771626	0.46973	0.938815	0.0449343	-0.09	-0.47	0.18	-0.74	0.942	0.723	1.134	0.6	11.1	11.8	8	13.4	9.63	25.41	35.43	33.76	High	High	High	High	High	High	High	High	High	High	High	High	High	High	High	High	A0A1B0GRU8 [852-863]	A0A1B0GRU8 2xPhospho [S854(99.2); S857(99.2)]	1.55	100	1	9.8	11.5	12.3
FALSE	High	[K].EVHDELEDLPSPPPPLSPPPTTSPHK.[Q]	Q8BUV3	Gephyrin OS=Mus musculus GN=Gphn PE=1 SV=2		0.951373	0.406953	0.81034	0.0450235	-0.32	-0.54	0.17	-1.03	0.799	0.687	1.123	0.489	28.4	35.5	19.5	39.9	17.83	24.56	59.68	5.88	High	High	High	High	High	High	High	High	High	High	High	High	High	High	High	High	Q8BUV3 [178-203]	Q8BUV3 3xPhospho [S188(100); S194(100); T/S]	6.6	100	1	31.9	32	25.3
FALSE	High	[R].SSPAYCTSSSDITEPEQK.[M]	A0A0A6YVS6	Ras/Rap GTPase-activating protein SynGAP (Fragment) OS=Mus musculus GN=Syngap1 PE=1 SV=2		0.846631	0.439963	0.910798	0.0455442	0.38	0.56	-0.18	1.12	1.302	1.473	0.881	2.179	108.8	83.5	160.2	73.6	28.45	32.03	32.84	12.2	High	High	High	High	High	High	High	High	High	High	High	High	High	High	High	High	A0A0A6YVS6 [801-818]		5.78	100	1	113.1	104.6	67.1
FALSE	High	[K].QLEYQQFEDDKLSQRSSSSK.[L]	Q9WV92	Band 4.1-like protein 3 OS=Mus musculus GN=Epb41l3 PE=1 SV=1		0.31508	0.212752	0.0737068	0.0461147	-0.22	0.19	-0.61	0.59	0.861	1.144	0.654	1.506	22	25.5	25.1	16.7	22.16	26.95	17.61	11.45	High	High	High	High	High	High	High	High	High	High	High	High	High	High	High	High	Q9WV92 [84-103]	Q9WV92 3xPhospho [S96(100); S99(100); S100(99)]	4.92	100	1	22.2	21.9	13.2
FALSE	High	[R].LTSIGSDEDEETETYQEK.[V]	Q924N4	Solute carrier family 12 member 6 OS=Mus musculus GN=Slc12a6 PE=1 SV=2		0.712751	0.572265	0.921695	0.0465307	0.59	0.33	0.01	0.9	1.501	1.254	1.009	1.865	41.1	27.4	51.5	27.6	30.61	29.57	23.17	13.6	High	High	High	High	High	High	High	High	High	High	High	High	High	High	High	High	Q924N4 [1027-1044]	Q924N4 2xPhospho [S1029(99.5); S1032(100)]	6.34	100	1	41	41.1	21.6
FALSE	High	[R].MQSIARDSDEGSEEEFFDAHENLYCTEEK.[Q]	A0A0G2JFQ8	Membrane-associated phosphatidylinositol transfer protein 2 OS=Mus musculus GN=Pitpnm2 PE=1 SV=1		0.696055	0.419238	0.988357	0.0466839	0.22	0.64	-0.21	1.07	1.166	1.554	0.864	2.097	20.9	17.9	32.5	15.5	30.44	26.23	23.53	31.05	High	High	High	High	High	High	High	High	High	High	High	High	High	High	High	High	A0A0G2JFQ8 [327-355]	A0A0G2JFQ8 2xPhospho [S334(100); S338(100)]	5.82	100	1	25	17.5	16.1
FALSE	High	[K].QSMSSQSLDK.[A]	B2RUJ5	Amyloid beta A4 precursor protein-binding family A member 1 OS=Mus musculus GN=Apba1 PE=1 SV=2		0.992108	0.0371619	0.999637	0.0467221	0.15	-1.42	0.41	-1.68	1.106	0.375	1.328	0.312	10.6	9.6	4	12.7	12.47	27.6	29.07	41.33	High	High	High	Not Found	High	High	High	High	High	High	High	Not Found	High	High	High	High	B2RUJ5 [283-292]	B2RUJ5 2xPhospho [S286(99.5); S289(100)]	2.35	88	1	10.6	12.5	9.8
FALSE	High	[R].HGYQLEMGSDVDTETEGAASPDHALR.[M]	A2ANL9	Teneurin-1 OS=Mus musculus GN=Tenm1 PE=1 SV=1		0.807732	0.564594	0.0988467	0.0474556	-0.11	0.2	-0.78	0.88	0.927	1.152	0.581	1.837	9	9.7	10.4	5.6	17.48	22.29	38.43	31.51	High	High	High	High	High	High	High	High	High	High	High	High	High	High	High	High	A2ANL9 [97-122]	A2ANL9 2xPhospho [S105(100); S116(100)]	7.4	100	1	8.7	9.4	9.7
FALSE	High	[R].ATQQSLGEQSNPR.[R]	B1AZP2	Disks large-associated protein 4 OS=Mus musculus GN=Dlgap4 PE=1 SV=1		0.895129	0.273153	0.2821	0.0477898	-0.21	0.4	-0.47	0.66	0.867	1.32	0.724	1.581	9.5	11	12.6	8	10.95	30.69	3.98	17.21	High	High	High	High	High	High	High	High	High	High	High	High	High	High	High	High	B1AZP2 [401-413]	B1AZP2 1xPhospho [S405(100)]	4.4	94	1	9.6	10.5	8
FALSE	High	[R].REGSYDR.[Y]	B7ZC24	Nuclear receptor coactivator 5 OS=Mus musculus GN=Ncoa5 PE=1 SV=1		0.993064	0.99926	0.093201	0.0479126	-0.05	0.11	-0.45	0.51	0.966	1.079	0.733	1.421	38.4	39.8	41.4	29.2	21.49	11.02	19.13	12.9	High	High	High	High	High	High	High	High	High	High	High	High	High	High	High	High	B7ZC24 [123-129]	B7ZC24 1xPhospho [S126(100)]	2.37	100	1	35.6	35.7	41.3
FALSE	High	[K].ESPPQPPADDGAEEPGSETSDAK.[S]	A0A0A0MQC7	Microtubule-associated protein OS=Mus musculus GN=Mapt PE=1 SV=1		0.999938	0.839774	0.173366	0.04798	-0.14	0.41	-0.75	1.02	0.907	1.327	0.594	2.026	11.2	12.3	14.8	7.3	17.94	20.3	47.05	18.36	High	High	High	High	High	High	High	High	High	High	High	High	High	High	High	High	A0A0A0MQC7 [34-56]	A0A0A0MQC7 1xPhospho [S50(99.4)]	4.67	100	1	11.6	10.8	8.9
FALSE	High	[R].VIHFVSGETMEEYSTDEDEVDGLDK.[K]	Q8BR63	Protein FAM177A1 OS=Mus musculus GN=Fam177a1 PE=1 SV=1		0.948033	0.125634	0.691339	0.0480689	0.08	-0.99	0.26	-1.17	1.055	0.504	1.194	0.446	12.7	12	6.4	14.3	36.97	25.3	40.61	17.4	High	High	High	High	High	High	High	High	High	High	High	High	High	High	High	High	Q8BR63 [52-76]	Q8BR63 2xPhospho [S65(99.1); T66(99.1)]	3.49	100	1	16.1	8.6	19
FALSE	High	[R].SRSYSPR.[R]	E9PUK6; E9QP00; H7BX95; P62996	Serine/arginine repetitive matrix protein 1 OS=Mus musculus GN=Srrm1 PE=1 SV=1 Transformer-2 protein homolog alpha OS=Mus musculus GN=Tra2a PE=1 SV=1 Serine/arginine-rich-splicing factor 1 OS=Mus musculus GN=Srsf1 PE=1 SV=1 Transformer-2 protein homolog beta OS=Mus musculus GN=Tra2b PE=1 SV=1	Shared	0.88461	0.83954	0.502715	0.0480888	-0.5	-0.62	0.62	-1.75	0.705	0.649	1.534	0.298	26.5	37.6	17.2	57.6	57.87	23.38	79.7	13.77	High	High	High	High	High	High	High	High	High	High	High	High	High	High	High	High	E9PUK6 [304-310]; E9QP00 [274-280]; H7BX95 [223-229]; P62996 [280-286]	E9PUK6 2xPhospho [S308(100); S/Y]; E9QP00 2xPhospho [S278(100); S/Y]; H7BX95 2xPhospho [S227(100); S/Y]; P62996 2xPhospho [S284(100); S/Y]	2.11	100	4	27.1	25.8	56.9
FALSE	High	[K].WAHDKFSGEEGEIEDDESGTENREEKDSLQPSAE.[-]	Q569Z6	Thyroid hormone receptor-associated protein 3 OS=Mus musculus GN=Thrap3 PE=1 SV=1		0.913934	0.669092	0.642664	0.0483306	-0.02	0.41	-0.39	0.78	0.988	1.326	0.763	1.718	26.2	26.6	34.8	20.3	22.33	23.44	33.77	12.6	High	High	High	High	High	High	High	High	High	High	High	High	High	High	High	High	Q569Z6 [918-951]	Q569Z6 2xPhospho [S924(100); S935(99.9)]	9.54	100	1	24.2	24.1	28.4
FALSE	High	[R].HDYVEDSSEGGLSPLPPQPPAR.[A]	O88737	Protein bassoon OS=Mus musculus GN=Bsn PE=1 SV=4		0.855014	0.999228	0.218915	0.0483676	0.06	0.08	-0.4	0.54	1.044	1.058	0.759	1.456	37.1	35.5	39.2	26.9	9	21.37	19.54	7.8	High	High	High	High	High	High	High	High	High	High	High	High	High	High	High	High	O88737 [827-848]	O88737 2xPhospho [S833(100); S834(100)]	5.56	100	1	41.7	34.7	39.2
FALSE	High	[K].GSAESPDEGITTTEGEGECEQTPEELEPVEK.[Q]	P14873	Microtubule-associated protein 1B OS=Mus musculus GN=Map1b PE=1 SV=2		0.968034	0.91755	0.0666597	0.0483752	0.03	0.14	-0.59	0.77	1.023	1.104	0.663	1.704	25.1	24.5	27.7	16.2	19.78	28.48	31.37	27.96	High	High	High	High	High	High	High	High	High	High	High	High	High	High	High	High	P14873 [884-914]	P14873 2xPhospho [S888(100); T894(99.2)]	5.58	100	1	29	26.3	17.8
FALSE	High	[R].KVAELEEEQSQGSSSYSDWVK.[N]	A2ARP8	Microtubule-associated protein 1A OS=Mus musculus GN=Map1a PE=1 SV=1		0.999986	0.30791	0.682774	0.0487035	-0.2	0.79	-0.5	1.09	0.87	1.729	0.706	2.13	8.7	10	15	7	37.82	23.55	50.59	7.92	High	High	High	High	High	High	High	High	High	High	High	High	High	High	High	High	A2ARP8 [343-363]	A2ARP8 2xPhospho [S352(100); S355(99.4)]	3.59	100	1	9.2	6.9	8.1
FALSE	High	[R].STSDTDLVTSDSR.[S]	Q8K4P8	E3 ubiquitin-protein ligase HECW1 OS=Mus musculus GN=Hecw1 PE=1 SV=3		0.755965	0.270964	0.999932	0.0499981	0.07	0.56	-0.04	0.67	1.05	1.47	0.973	1.586	32.3	30.7	47.4	29.9	32.89	10.11	34.11	12.58	High	High	High	High	High	High	High	High	High	High	High	High	High	High	High	High	Q8K4P8 [66-78]	Q8K4P8 1xPhospho [S68(100)]	3.81	100	1	35.7	27.9	29.2
FALSE	High	[K].EYVSNDATQSDDEEK.[L]	Q6NVE8	WD repeat-containing protein 44 OS=Mus musculus GN=Wdr44 PE=1 SV=1		0.307667	0.834552	0.990631	0.0504988	-0.18	-0.28	0.21	-0.66	0.885	0.824	1.156	0.631	14.1	15.9	11.6	18.4	26.8	31.63	10.65	3.12	High	High	High	High	High	High	High	High	High	High	High	High	High	High	High	High	Q6NVE8 [396-410]	Q6NVE8 2xPhospho [T403(100); S405(100)]	2.43	100	1	13.7	14.5	18.4
FALSE	High	[K].VCSSMDENDGPGEGDELGRR.[H]	Q9JLM8	Serine/threonine-protein kinase DCLK1 OS=Mus musculus GN=Dclk1 PE=1 SV=1		0.9508	0.688412	0.572814	0.0513536	0.09	0.78	-0.43	1.3	1.061	1.721	0.74	2.466	57.2	53.9	98.4	39.9	49.42	19.33	49.86	9.05	High	High	High	High	High	High	High	High	High	High	High	High	High	High	High	High	Q9JLM8 [361-380]		3.74	100	1	65.1	50.2	42.4
FALSE	High	[K].AEGAGTEEEGTPKESEPQAAADATEVK.[E]	Q91XV3	Brain acid soluble protein 1 OS=Mus musculus GN=Basp1 PE=1 SV=3		0.899726	0.699007	0.657785	0.0516842	-0.1	-0.67	0.44	-1.21	0.935	0.628	1.357	0.432	13.9	14.9	8.7	20.2	34.06	29.42	50.77	19.17	High	High	High	High	High	High	High	High	High	High	High	High	High	High	High	High	Q91XV3 [26-52]	Q91XV3 1xPhospho [T36(100)]	7.73	100	1	14.4	13.4	18.2
FALSE	High	[R].TLSDESIYSSQR.[E]	Q8C0T5	Signal-induced proliferation-associated 1-like protein 1 OS=Mus musculus GN=Sipa1l1 PE=1 SV=2		0.712809	0.0101697	0.998967	0.0516997	-0.08	0.54	0.05	0.4	0.944	1.45	1.035	1.323	13.4	14.2	19.5	14.7	8.36	7.77	16.27	15.08	High	High	High	High	High	High	High	High	High	High	High	High	High	High	High	High	Q8C0T5 [1562-1573]	Q8C0T5 1xPhospho [S1564(100)]	3.84	100	1	14	11.5	13.2
FALSE	High	[R].RPSEPLEPR.[G]	A0A0G2JFT8	Protein RUFY3 OS=Mus musculus GN=Rufy3 PE=1 SV=1		0.999618	0.0882751	0.996442	0.0518872	0	0.44	0.04	0.4	1.002	1.357	1.031	1.318	9.8	9.8	13.3	10.1	17.46	8.28	19.63	10.37	High	High	High	High	High	High	High	High	High	High	High	High	High	High	High	High	A0A0G2JFT8 [25-33]	A0A0G2JFT8 1xPhospho [S27(100)]	2.12	100	1	12.4	8.7	8.8
FALSE	High	[K].LGNREDPLPQDSFEGVDEDEWD.[-]	Q9D2V7	Coronin-7 OS=Mus musculus GN=Coro7 PE=1 SV=2		0.99956	0.784358	0.205176	0.052221	-0.16	0.29	-0.49	0.61	0.893	1.22	0.713	1.527	15	16.8	18.3	12	37.17	15.42	25.78	15.35	High	High	High	High	High	High	High	High	High	High	High	High	High	High	High	High	Q9D2V7 [901-922]	Q9D2V7 1xPhospho [S912(100)]	5.58	100	1	15.9	12	14.1
FALSE	High	[K].SAPPAGDEPLAETESESEAELAGFSPVVDVK.[K]	Q6NS82	Protein FAM134A OS=Mus musculus GN=Fam134a PE=1 SV=2		0.522435	0.998161	0.540311	0.0526441	0.78	0.09	-0.24	1.11	1.714	1.068	0.847	2.161	14.8	8.6	15.8	7.3	14.35	47.62	22.53	44.42	High	High	High	High	High	High	High	High	High	High	High	High	High	High	High	High	Q6NS82 [262-292]	Q6NS82 3xPhospho [T274(100); S276(100); S278(100)]	4.9	100	1	11.3	14.7	16
FALSE	High	[R].SLSYSPVER.[R]	Q8BTI8	Serine/arginine repetitive matrix protein 2 OS=Mus musculus GN=Srrm2 PE=1 SV=3		0.712374	0.43494	0.989508	0.0526898	-0.33	-0.47	0.13	-0.93	0.796	0.721	1.091	0.526	50.2	63	36.2	68.8	34.92	15.26	45.21	4.83	High	High	High	High	High	High	High	High	High	High	High	High	High	High	High	High	Q8BTI8 [2644-2652]	Q8BTI8 3xPhospho [S2644(100); S2646(100); S2648(100)]	1.68	100	1	45.8	55	77.9
FALSE	High	[R].FAAYFQQGDMESNGK.[Y]	P06745	Glucose-6-phosphate isomerase OS=Mus musculus GN=Gpi PE=1 SV=4		0.999937	0.325354	0.636413	0.0529387	0.02	-0.27	0.17	-0.42	1.015	0.827	1.127	0.745	39.6	39	32.7	43.9	10.99	7.48	18.05	6.52	High	High	High	High	High	High	High	High	High	High	High	High	High	High	High	High	P06745 [348-362]		1.74	100	1	45.7	39.1	40
FALSE	High	[R].RTSLDSGHSDPPTPPPPLPLPGDEGGSPASGSR.[G]	Q80WT0	Junctophilin-4 OS=Mus musculus GN=Jph4 PE=2 SV=1		0.814786	0.537897	0.0986949	0.0539817	0.05	-0.15	0.29	-0.39	1.033	0.903	1.225	0.762	8.9	8.6	8.1	10.6	7.23	19.41	12.06	11.13	High	High	High	High	High	High	High	High	High	High	High	Not Found	High	High	High	High	Q80WT0 [160-192]	Q80WT0 3xPhospho [T172(99.9); S191(96.2); T/S]	3.22	94	1	8.8	8	9.5
FALSE	High	[R].NESSHGGEFGCTMEELR.[S]	Q3UHH0; S4R1C4	Calcium-transporting ATPase OS=Mus musculus GN=Atp2b2 PE=1 SV=1 Calcium-transporting ATPase OS=Mus musculus GN=Atp2b2 PE=1 SV=1	Shared	0.999971	0.62501	0.390679	0.0550695	0.02	0.31	-0.33	0.66	1.013	1.236	0.793	1.578	27.9	27.6	34.5	21.9	37.44	18.39	16.96	5.58	High	High	High	High	High	High	High	High	High	High	High	High	High	High	High	High	Q3UHH0 [16-32]; S4R1C4 [16-32]	Q3UHH0 1xPhospho [S18(99.7)]; S4R1C4 1xPhospho [S18(99.7)]	4.6	100	2	29.4	26.6	18.1
FALSE	High	[RK].LTQNRGDSDDGR.[S]	J3KMQ6	Protein 5730455P16Rik OS=Mus musculus GN=5730455P16Rik PE=1 SV=1		0.335486	0.987561	0.482387	0.0551689	0.33	-0.06	-0.25	0.52	1.254	0.96	0.842	1.43	10.8	8.6	10.4	7.2	27.41	19.19	16.05	18.06	High	High	High	High	High	High	High	High	High	High	High	High	High	High	High	High	J3KMQ6 [48-59]	J3KMQ6 1xPhospho [S55(99.5)]	1.89	100	1	11.2	10.4	8.1
FALSE	High	[R].APPDSPTTPVR.[S]	Q6PCN3	Tau-tubulin kinase 1 OS=Mus musculus GN=Ttbk1 PE=1 SV=3		0.952981	0.679891	0.152718	0.0554348	-0.25	0.24	-0.5	0.48	0.838	1.178	0.706	1.397	13.3	15.8	15.6	11.2	20.94	19.15	35.92	22.9	High	High	High	High	High	High	High	High	High	High	High	High	High	High	High	High	Q6PCN3 [437-447]	Q6PCN3 2xPhospho [S441(100); T444(99.5)]	2.33	100	1	13.8	12.7	11.6
FALSE	High	[R].TPLYSHSPLLQPLSPSK.[A]	Q10470	Beta-1,4-mannosyl-glycoprotein 4-beta-N-acetylglucosaminyltransferase OS=Mus musculus GN=Mgat3 PE=2 SV=2		0.659122	0.859587	0.774731	0.0555015	0.42	0.05	-0.22	0.68	1.337	1.034	0.862	1.605	12.3	9.2	12.7	7.9	31.65	24.79	3.52	33.98	High	High	High	High	High	High	High	High	High	High	High	High	High	High	High	High	Q10470 [72-88]	Q10470 3xPhospho [S78(99); S85(99); T/Y/S]	1.71	100	1	14.5	13.2	6.3
FALSE	High	[R].NTSASDEDERLSVGSR.[G]	A0A087WSF5	Leucine-rich repeat flightless-interacting protein 1 (Fragment) OS=Mus musculus GN=Lrrfip1 PE=1 SV=1		0.686425	0.834849	0.778833	0.0556057	0.34	0.51	-0.39	1.24	1.262	1.422	0.761	2.36	37.3	29.6	53.1	22.5	41.28	34.28	45.9	28.29	High	High	High	High	High	High	High	High	High	High	High	High	High	High	High	High	A0A087WSF5 [96-111]	A0A087WSF5 2xPhospho [S100(99.6); T/S]	1.83	100	1	26.7	38.9	35.8
FALSE	High	[K].ETSPETSLIQDEVALK.[L]	P20357	Microtubule-associated protein 2 OS=Mus musculus GN=Map2 PE=1 SV=2		0.984142	0.272366	0.555833	0.0558964	0.06	-0.49	0.32	-0.74	1.042	0.714	1.246	0.597	10	9.6	7.1	11.9	34.89	15.7	31.23	13.81	High	High	High	High	High	High	High	High	High	High	High	High	High	High	High	High	P20357 [1159-1174]		4.39	100	1	10.7	9.3	15.4
FALSE	High	[R].GGSSGEELEDEEPVK.[K]	Q3UMU9	Hepatoma-derived growth factor-related protein 2 OS=Mus musculus GN=Hdgfrp2 PE=1 SV=1		0.865916	0.524491	0.881454	0.0560913	-0.25	-0.42	0.19	-0.86	0.842	0.746	1.142	0.55	25.3	30	18.9	34.3	37.23	14.77	44.25	15.5	High	High	High	High	High	High	High	High	High	High	High	High	High	High	High	High	Q3UMU9 [364-378]	Q3UMU9 2xPhospho [S366(100); S367(100)]	5.05	100	1	25.6	24.9	37.3
FALSE	High	[K].LNKTDEEISS.[-]	O08599	Syntaxin-binding protein 1 OS=Mus musculus GN=Stxbp1 PE=1 SV=2		0.0735526	0.961128	0.986593	0.0568472	0.65	0.09	0.03	0.71	1.567	1.064	1.022	1.631	11.3	7.2	12.1	7.4	24.01	18.37	30.57	16.66	High	High	High	High	High	High	High	High	High	High	High	High	High	High	High	High	O08599 [585-594]	O08599 1xPhospho [S593(99.8)]	2.52	100	1	14.5	10.3	8.2
FALSE	High	[R].ERDSGLEDGRESPSFDTPSQR.[V]	B1AWV9	Anion exchange protein OS=Mus musculus GN=Slc4a10 PE=1 SV=1		0.63137	0.999977	0.394541	0.0572102	0.23	0.14	-0.5	0.86	1.17	1.099	0.706	1.821	9	7.7	9.9	5.5	37.37	25.03	32.32	30.76	High	High	High	High	High	High	High	High	High	High	High	High	High	High	High	High	B1AWV9 [78-98]	B1AWV9 1xPhospho [S89(100)]	1.97	100	1	9.6	8	8.5
FALSE	High	[K].SLHGEFSASDSSLTDIQETR.[R]	Q8C0T5	Signal-induced proliferation-associated 1-like protein 1 OS=Mus musculus GN=Sipa1l1 PE=1 SV=2		0.605264	0.992307	0.546522	0.0572491	0.43	0.08	-0.17	0.69	1.347	1.06	0.887	1.61	38	28.2	40.2	25	19.87	19.16	23.39	26.54	High	High	High	High	High	High	High	High	High	High	High	High	High	High	High	High	Q8C0T5 [1618-1637]	Q8C0T5 3xPhospho [S1624(100); S1626(100); S1629(99.4)]	7.28	100	1	42.9	36.4	26.2
FALSE	High	[K].NSLETVGTPDSGR.[G]	Q9R0N7	Synaptotagmin-7 OS=Mus musculus GN=Syt7 PE=1 SV=1		0.784853	0.984772	0.415397	0.0576819	-0.17	-0.18	0.33	-0.68	0.886	0.885	1.256	0.625	30.3	34.2	26.9	43	24.12	7.21	30.16	8.79	High	High	High	High	High	High	High	High	High	High	High	High	High	High	High	High	Q9R0N7 [51-63]	Q9R0N7 1xPhospho [T58(100)]	4.88	100	1	35.7	39.1	25.8
FALSE	High	[K].GAYVPSSPTR.[L]	Q80W47	WD repeat domain phosphoinositide-interacting protein 2 OS=Mus musculus GN=Wipi2 PE=1 SV=1		0.474524	0.997732	0.62858	0.0577336	0.35	0.23	-0.31	0.89	1.272	1.174	0.805	1.855	142.9	112.3	167.7	90.4	39.44	8.74	31.52	15.61	High	High	High	High	High	High	High	High	High	High	High	High	High	High	High	High	Q80W47 [389-398]	Q80W47 1xPhospho [S395(99.1)]	2.31	100	1	136.5	149.5	99.3
FALSE	High	[K].AGGSPASYHGSTSPR.[V]	Q8CHU3	Epsin-2 OS=Mus musculus GN=Epn2 PE=1 SV=1		0.340927	0.976665	0.888409	0.0588916	0.54	0.25	-0.16	0.95	1.452	1.188	0.894	1.93	14.3	9.9	17	8.8	10.09	23.3	32.77	22.1	High	High	High	High	High	High	High	High	High	High	High	High	High	High	High	High	Q8CHU3 [189-203]	Q8CHU3 2xPhospho [S192(100); S195(99.2)]	2.12	100	1	12.3	15.6	13.8
FALSE	High	[R].GSGTASDDEFENLR.[I]	Q7TMY8	E3 ubiquitin-protein ligase HUWE1 OS=Mus musculus GN=Huwe1 PE=1 SV=5		0.721966	0.673099	0.903736	0.0590627	0.24	0.22	-0.17	0.64	1.185	1.168	0.886	1.56	23	19.4	26.9	17.2	24.84	11.9	15.82	13.62	High	High	High	High	High	High	High	High	High	High	High	High	High	High	High	High	Q7TMY8 [1902-1915]	Q7TMY8 1xPhospho [S1907(100)]	5.01	100	1	20	26.8	15.4
FALSE	High	[K].ESSDSTNTTIEDEDAKAR.[K]	P28652	Calcium/calmodulin-dependent protein kinase type II subunit beta OS=Mus musculus GN=Camk2b PE=1 SV=2		0.91716	0.890118	0.458108	0.0593642	-0.09	1.33	-1.28	2.51	0.938	2.51	0.413	5.704	87.9	93.7	220.7	38.7	95.26	36.61	65.04	14.36	High	High	High	High	High	High	High	High	High	High	High	High	High	High	High	High	P28652 [393-410]	P28652 3xPhospho [S397(99.6); T400(100); T401(100)]	7.37	100	1	102.7	75.3	58.7
FALSE	High	[K].SAELDASDSSSSSNLSLAK.[V]	Q03141	MAP/microtubule affinity-regulating kinase 3 OS=Mus musculus GN=Mark3 PE=1 SV=2		0.979944	0.540857	0.286696	0.0598984	-0.28	0.49	-0.39	0.6	0.826	1.402	0.765	1.513	7.3	8.8	10.2	6.8	37.61	20.37	6.5	24.36	High	High	High	High	High	High	High	High	High	High	High	High	High	High	High	High	Q03141 [368-386]	Q03141 3xPhospho [S374(100); S]	3.21	100	1	7.3	7.3	6.5
FALSE	High	[R].STGVSFWTQDSDENEQER.[Q]	Q9DBR7	Protein phosphatase 1 regulatory subunit 12A OS=Mus musculus GN=Ppp1r12a PE=1 SV=2		0.98305	0.785867	0.43315	0.0600135	-0.01	-0.65	0.43	-1.1	0.996	0.635	1.352	0.468	19.4	19.4	12.3	26.3	39.92	21.97	40.98	8.81	High	High	High	High	High	High	High	High	High	High	High	High	High	High	High	High	Q9DBR7 [851-868]	Q9DBR7 1xPhospho [S861(100)]	4.8	100	1	18.8	19.9	25.5
FALSE	High	[R].VVLKSDTQQSEDNNE.[-]	Q8C8R3	Ankyrin-2 OS=Mus musculus GN=Ank2 PE=1 SV=2		0.999726	0.791107	0.303168	0.0607017	0.1	0.41	-0.47	0.97	1.07	1.327	0.723	1.964	11	10.3	14.6	7.4	30.41	23.05	44.69	16.65	High	High	High	High	High	High	High	High	High	High	High	High	High	High	High	High	Q8C8R3 [3884-3898]	Q8C8R3 2xPhospho [T3890(100); S3893(100)]	1.68	100	1	9.1	13.3	8
FALSE	High	[R].GAATEPSQEGSTEGEEEDATEAWR.[L]	A0A0R4J0D5	Vacuolar fusion protein MON1 homolog A OS=Mus musculus GN=Mon1a PE=1 SV=1		0.745184	0.995391	0.409893	0.060973	0.29	0	-0.3	0.6	1.227	1	0.81	1.514	17.9	14.6	17.9	11.8	17.61	10.86	24.47	10.64	High	High	High	High	High	High	High	High	High	High	High	High	High	High	High	High	A0A0R4J0D5 [130-153]	A0A0R4J0D5 2xPhospho [S140(100); T141(100)]	2.68	100	1	17.8	12.8	18.1
FALSE	High	[R].SRTSVQTEDDQLIAGQSAR.[A]	E0CXB9; P26231	Catenin alpha-2 OS=Mus musculus GN=Ctnna2 PE=1 SV=1 Catenin alpha-1 OS=Mus musculus GN=Ctnna1 PE=1 SV=1	Shared	0.138012	0.841647	0.574737	0.061658	0.41	0.03	-0.23	0.67	1.333	1.018	0.851	1.595	15.5	11.6	15.8	9.9	20.61	13.75	27.04	1.98	High	High	High	High	High	High	High	High	High	High	High	High	High	High	High	High	E0CXB9 [664-682]; P26231 [652-670]	E0CXB9 3xPhospho [S667(100); T670(100); S/T]; P26231 3xPhospho [S655(100); T658(100); S/T]	2.46	100	2	13.8	16.7	14.3
FALSE	High	[R].TDSPDMPEDT.[-]	D3Z6F8	DET1- and DDB1-associated protein 1 OS=Mus musculus GN=Dda1 PE=1 SV=1		0.61936	0.707244	0.950558	0.0622416	-0.23	-0.23	0.17	-0.63	0.853	0.855	1.127	0.646	30.5	35.8	26.1	40.4	15.57	18.99	36.69	14.33	High	High	High	High	High	High	High	High	High	High	High	High	High	High	High	High	D3Z6F8 [28-37]	D3Z6F8 1xPhospho [S30(100)]	2.02	100	1	31.3	29.9	33.3
FALSE	High	[K].AGGSPASYHGSPEASLCPQHR.[T]	J3QNT7	Epsin-2 OS=Mus musculus GN=Epn2 PE=1 SV=1		0.999975	0.774339	0.303138	0.0625477	-0.09	0.24	-0.36	0.51	0.939	1.183	0.779	1.426	18.6	19.9	22	15.5	35.39	7.71	22.34	16.49	High	High	High	High	High	High	High	High	High	High	High	High	High	High	High	High	J3QNT7 [189-209]	J3QNT7 3xPhospho [S192(100); S195(100); S199(100)]	5.31	100	1	15.3	19	18.3
FALSE	High	[R].SASEPSLHR.[TA]	B1AUP0	Serine/threonine-protein kinase A-Raf (Fragment) OS=Mus musculus GN=Araf PE=1 SV=2		0.960095	0.902076	0.382373	0.0629386	0.19	0.11	-0.41	0.7	1.138	1.077	0.754	1.626	14.3	12.6	15.4	9.5	10.1	22.32	21.86	32.89	High	High	High	High	High	High	High	High	High	High	High	High	High	High	High	High	B1AUP0 [177-185]	B1AUP0 1xPhospho [S179(100)]	1.89	100	1	14.2	15.4	12
FALSE	High	[R].SSASELRRDSLTSPEDELGAEVGDEAGDK.[K]	A2A699	Protein FAM171A2 OS=Mus musculus GN=Fam171a2 PE=1 SV=1		0.992433	0.115975	0.999769	0.0635935	0.11	0.54	0.05	0.59	1.079	1.451	1.036	1.51	33	30.6	47.9	31.7	17.63	12.64	24.56	7.5	High	High	High	High	High	High	High	High	High	High	High	High	High	High	High	High	A2A699 [776-804]	A2A699 3xPhospho [S785(100); T787(100); S788(100)]	9.55	100	1	38.3	28.5	28.1
FALSE	High	[R].ASAAEGSEASPPSLR.[S]	Q8BNW9	Kelch repeat and BTB domain-containing protein 11 OS=Mus musculus GN=Kbtbd11 PE=1 SV=3		0.993066	0.447258	0.738997	0.063776	-0.13	-0.09	0.13	-0.36	0.911	0.938	1.095	0.781	38.4	42.2	36.1	46.2	18.18	10.43	18.57	7.3	High	High	High	High	High	High	High	High	High	High	High	High	High	High	High	High	Q8BNW9 [61-75]	Q8BNW9 2xPhospho [S70(100); S73(100)]	7.47	100	1	38.4	37.3	53.2
FALSE	High	[R].SATTTGSPGTEK.[A]	Q6GYP7	Ral GTPase-activating protein subunit alpha-1 OS=Mus musculus GN=Ralgapa1 PE=1 SV=1		0.922558	0.999978	0.168069	0.0642362	0.12	-0.1	-0.3	0.32	1.087	0.935	0.813	1.25	28.8	26.5	26.9	21.5	19.71	5.9	11.78	11.16	High	High	High	High	High	High	High	High	High	High	High	High	High	High	High	High	Q6GYP7 [733-744]		2.91	100	1	33.7	25.3	22.3
FALSE	High	[R].SGSSPGLR.[D]	Q8BTI8	Serine/arginine repetitive matrix protein 2 OS=Mus musculus GN=Srrm2 PE=1 SV=3		0.693118	0.745941	0.812991	0.0645474	-0.27	-0.33	0.27	-0.87	0.828	0.798	1.208	0.547	19.7	23.8	15.7	28.8	23.48	23.48	31.51	16.59	High	High	High	High	High	High	High	High	High	High	High	Not Found	High	High	High	High	Q8BTI8 [1397-1404]	Q8BTI8 2xPhospho [S1399(100); S1400(100)]	2.06	94	1	16.6	24.2	23.4
FALSE	High	[K].QEAGDSPPPAPGTPK.[A]	Q62311	Transcription initiation factor TFIID subunit 6 OS=Mus musculus GN=Taf6 PE=1 SV=1		0.82704	0.648888	0.866646	0.0660114	-0.18	-0.36	0.13	-0.67	0.884	0.78	1.095	0.63	14.7	16.6	11.4	18.2	22.47	14.94	31.42	24.27	High	High	High	High	High	High	High	High	High	High	High	High	High	High	High	High	Q62311 [648-662]	Q62311 2xPhospho [S653(100); T660(100)]	3.91	100	1	14.8	19.5	14.6
FALSE	High	[R].FYYSSGSSSPTHAK.[S]	Q60771	Claudin-11 OS=Mus musculus GN=Cldn11 PE=1 SV=1		0.123505	0.999915	0.97161	0.0663674	0.36	0.04	-0.21	0.61	1.286	1.03	0.866	1.531	59.6	46.4	61.5	40.2	9.23	19.64	22.97	7.1	High	High	High	High	High	High	High	High	High	High	High	High	High	High	High	High	Q60771 [190-203]	Q60771 2xPhospho [S198(99.5); S/Y/T]	3.12	100	1	61.4	59.8	59.5
FALSE	High	[R].ILSTMDSPST.[-]	Q5SWU9	Acetyl-CoA carboxylase 1 OS=Mus musculus GN=Acaca PE=1 SV=1		0.976984	0.924656	0.0966373	0.0673033	-0.16	0.17	-0.76	0.77	0.895	1.123	0.589	1.705	10	11.2	11.2	6.6	42.33	19.7	12.02	13.76	High	High	High	High	High	High	High	High	High	High	High	High	High	High	High	High	Q5SWU9 [2336-2345]	Q5SWU9 1xPhospho [S2342(100)]	1.88	100	1	11.5	8.7	6.3
FALSE	High	[R].AEDEGSTEEGGK.[A]	Q8CCT4	Transcription elongation factor A protein-like 5 OS=Mus musculus GN=Tceal5 PE=1 SV=1		0.769393	0.574911	0.953072	0.0673059	-0.29	-0.35	0.14	-0.78	0.817	0.782	1.099	0.582	11.6	14.2	9.1	15.6	15.12	17.39	37.28	25.56	High	High	High	High	High	High	High	High	High	High	High	High	High	High	High	High	Q8CCT4 [18-29]	Q8CCT4 1xPhospho [S23(100)]	3.44	100	1	13.2	12.7	9.5
FALSE	High	[K].VCSSMDENDGPGEEESEEGFQIPATITER.[Y]	H7BX36	Serine/threonine-protein kinase DCLK1 OS=Mus musculus GN=Dclk1 PE=1 SV=1		0.98711	0.603162	0.29354	0.0675173	0.07	0.03	-0.44	0.54	1.047	1.021	0.737	1.45	15.6	14.9	15.9	11	25.19	8.46	17.22	19.37	High	High	High	High	High	High	High	High	High	High	High	High	High	High	High	High	H7BX36 [54-82]	H7BX36 1xPhospho [S57(99.5)]	7.55	100	1	16.2	15	9.2
FALSE	High	[R].SRSLSESYELSSDLQDK.[Q]	E9PUA3	IQ motif and SEC7 domain-containing protein 1 OS=Mus musculus GN=Iqsec1 PE=1 SV=1		0.469821	0.0831892	0.53776	0.0677033	-0.22	-0.37	-0.25	-0.34	0.86	0.776	0.843	0.792	26.6	31	20.7	26.1	5.57	10.51	14.18	15.47	High	High	High	High	High	High	High	High	High	High	High	High	High	High	High	High	E9PUA3 [88-104]	E9PUA3 2xPhospho [S90(100); S/Y]	4.14	100	1	28.2	24.8	27.3
FALSE	High	[R].EREDESEDESDILEESPCGR.[W]	Q91V36	Nuclear receptor-binding protein 2 OS=Mus musculus GN=Nrbp2 PE=1 SV=2		0.834782	0.816204	0.71386	0.068372	0.24	0.06	-0.3	0.6	1.183	1.045	0.815	1.517	22.1	18.7	23.1	15.2	28.79	14.48	46.63	16.21	High	High	High	High	High	High	High	High	High	High	High	High	High	High	High	High	Q91V36 [15-34]	Q91V36 1xPhospho [S20(100)]	4.57	100	1	22.9	21.3	15.6
FALSE	High	[R].RISETSEDQTLVDR.[Q]	P70174	Histamine H1 receptor OS=Mus musculus GN=Hrh1 PE=1 SV=2		0.890921	0.587923	0.858826	0.0685972	-0.12	0.98	-0.41	1.27	0.917	1.968	0.75	2.406	11.9	13	23.4	9.7	54	28.62	41.53	9.59	High	High	High	High	High	High	High	High	High	High	High	High	High	High	High	High	P70174 [342-355]	P70174 2xPhospho [S344(100); T/S]	1.64	100	1	11.9	11.9	10.8
FALSE	High	[R].RASVCAEAYNPDEEEDDAESR.[I]	P31324	cAMP-dependent protein kinase type II-beta regulatory subunit OS=Mus musculus GN=Prkar2b PE=1 SV=3		0.855597	0.862051	0.633524	0.0688013	0.28	0.38	-0.36	1.02	1.216	1.297	0.777	2.03	11	9	14.2	7	19.26	26.8	36.9	11.6	High	High	High	High	High	High	High	High	High	High	High	High	High	High	High	High	P31324 [110-130]	P31324 1xPhospho [S112(100)]	7.42	100	1	10.6	11.4	8.3
FALSE	High	[K].EKEAAGGNDSSGATSPINPAVALE.[-]	P11627	Neural cell adhesion molecule L1 OS=Mus musculus GN=L1cam PE=1 SV=1		0.828056	0.961387	0.502176	0.0699332	0.43	0.05	-0.43	0.91	1.343	1.039	0.745	1.873	10.7	8	11.1	5.9	54.61	10.73	32.91	40.57	High	High	High	High	High	High	High	High	High	High	High	High	High	High	High	High	P11627 [1237-1260]	P11627 3xPhospho [S1246(100); S1247(100); T1250(100)]	5.5	100	1	16.1	5.7	7.1
FALSE	High	[R].GGPAEAPSPRGSPRPESR.[A]	B1AZA5	Transmembrane protein 245 OS=Mus musculus GN=Tmem245 PE=1 SV=1		0.983816	0.405141	0.853711	0.069958	0.09	0.68	-0.21	0.97	1.063	1.597	0.867	1.957	11.8	11.1	18.9	9.6	54.05	28.56	35.6	17.94	High	High	High	High	High	High	High	High	High	High	High	High	High	High	High	High	B1AZA5 [5-22]	B1AZA5 2xPhospho [S12(100); S16(100)]	5.1	100	1	13.3	10.5	6.6
FALSE	High	[R].HGSGADSDYENTQSGDPLLGLEGK.[R]	Q68FF6	ARF GTPase-activating protein GIT1 OS=Mus musculus GN=Git1 PE=1 SV=1		0.724204	0.956466	0.628367	0.0700395	-0.06	0.24	-0.45	0.63	0.96	1.179	0.731	1.549	9	9.3	10.6	6.8	35.82	23.02	13.61	11.52	High	High	High	High	High	High	High	High	High	High	High	High	High	High	High	High	Q68FF6 [599-622]	Q68FF6 3xPhospho [S601(100); S605(98.5); Y/T/S]	2.49	100	1	7.9	10.2	7.8
FALSE	High	[R].KVAELEEEQSQGSSSYSDWVK.[N]	A2ARP8	Microtubule-associated protein 1A OS=Mus musculus GN=Map1a PE=1 SV=1		0.832478	0.407218	0.240537	0.0701047	-0.08	0.4	-0.62	0.94	0.948	1.321	0.653	1.917	9.8	10.4	13	6.8	42.01	28.75	35.79	20.39	High	High	High	High	High	High	High	High	High	High	High	High	High	High	High	High	A2ARP8 [343-363]	A2ARP8 3xPhospho [S352(100); S355(100); S356(98.9)]	5.05	100	1	13.5	4.2	8.9
FALSE	High	[R].SLPELDRDKSDSETEGLVFAR.[D]	A2AUK5	Band 4.1-like protein 1 OS=Mus musculus GN=Epb41l1 PE=1 SV=1		0.947189	0.765861	0.143902	0.0702328	0.05	0.2	-0.7	0.95	1.032	1.148	0.614	1.931	21	20.4	24.1	12.5	42.4	21.27	23.92	7.75	High	High	High	High	High	High	High	High	High	High	High	High	High	High	High	High	A2AUK5 [639-659]	A2AUK5 2xPhospho [S639(99.9); S648(97)]	2.35	100	1	21.7	20.4	8.9
FALSE	High	[R].QEPLRQPSPQR.[G]	A2AGI2	Neuroligin-3 OS=Mus musculus GN=Nlgn3 PE=1 SV=1		0.907529	0.0660593	0.893666	0.0703406	-0.22	-0.53	-0.1	-0.65	0.861	0.69	0.932	0.638	11.1	12.9	7.6	12	26.25	17.73	29.23	10.96	High	High	High	High	High	High	High	High	High	High	High	High	High	High	High	High	A2AGI2 [735-745]	A2AGI2 1xPhospho [S742(100)]	1.1	100	1	10	9.8	16.7
FALSE	High	[K].ASSCESIPEEDSEAR.[V]	Q6NSW3	A-kinase anchor protein SPHKAP OS=Mus musculus GN=Sphkap PE=1 SV=2		0.694267	0.880238	0.791082	0.0705405	0.26	0.17	-0.22	0.65	1.199	1.123	0.856	1.572	19.1	15.9	21.4	13.6	11.15	16.02	27.73	22.79	High	High	High	High	High	High	High	High	High	High	High	High	High	High	High	High	Q6NSW3 [1065-1079]		1.32	100	1	17.8	21.4	17
FALSE	High	[R].TEEDRENTQIDDTEPLSPVSNSK.[L]	A2AU89	Tumor suppressor p53-binding protein 1 OS=Mus musculus GN=Trp53bp1 PE=1 SV=2		0.819906	0.300874	0.998702	0.0707672	-0.03	-0.27	0.2	-0.51	0.977	0.828	1.148	0.705	12.2	12.5	10.1	14.4	21.88	26.8	23.21	10.9	High	High	High	High	High	High	High	High	High	High	High	Not Found	High	High	High	High	A2AU89 [536-558]	A2AU89 1xPhospho [S552(100)]	3.36	94	1	15.4	11.3	13.2
FALSE	High	[K].VQGEAVSNIQENTQTPTVQEESEEEEVDETGVEVK.[D]	P70670	Nascent polypeptide-associated complex subunit alpha, muscle-specific form OS=Mus musculus GN=Naca PE=1 SV=2		0.898323	0.759549	0.706501	0.0714663	-0.16	-0.74	0.48	-1.38	0.896	0.6	1.395	0.385	21.9	24.5	13.2	34.2	50.15	29.66	57.61	16.76	High	High	High	High	High	High	High	High	High	High	High	High	High	High	High	High	P70670 [2117-2151]		6.33	100	1	21.9	22	35
FALSE	High	[K].AASASISSMSEGDEDEK.[-]	Q811Q9	Choline-phosphate cytidylyltransferase B OS=Mus musculus GN=Pcyt1b PE=1 SV=2		0.814872	0.0673797	0.833735	0.0719684	0.12	-0.47	0.23	-0.58	1.087	0.724	1.174	0.67	12.3	11.3	8.9	13.3	23.61	24.68	11.25	16.52	High	High	High	High	High	High	High	High	High	High	High	High	High	High	High	High	Q811Q9 [353-369]	Q811Q9 2xPhospho [S360(99); S362(100)]	4.02	100	1	11.4	10.5	17.5
FALSE	High	[R].ECSLSPKSTSPPPSPEVWAESR.[T]	Q9WV69	Dematin OS=Mus musculus GN=Dmtn PE=1 SV=1		0.22228	0.750474	0.0115871	0.0722475	-0.47	0.26	-0.85	0.64	0.722	1.194	0.555	1.554	8.8	12.2	10.5	6.8	17.19	16.74	29.02	24.05	High	High	High	High	High	High	High	High	High	High	High	High	High	High	High	High	Q9WV69 [83-104]	Q9WV69 3xPhospho [S85(100); S87(98.8); S/T]	2.27	100	1	8.1	7.1	10.5
FALSE	High	[R].SDSNQYIR.[E]	P97366	Ecotropic viral integration site 5 protein OS=Mus musculus GN=Evi5 PE=1 SV=2		0.753431	0.87965	0.749461	0.0737431	0.26	0.22	-0.46	0.94	1.197	1.168	0.729	1.917	33.1	27.6	38.6	20.2	38.32	12.92	33.28	15.84	High	High	High	High	High	High	High	High	High	High	High	High	High	High	High	High	P97366 [687-694]	P97366 1xPhospho [S689(100)]	2.93	100	1	35.9	30.5	18.8
FALSE	High	[K].VQGESDGDISSDNDSYHSDEFLTNSK.[S]	Q8CDA1	Phosphatidylinositide phosphatase SAC2 OS=Mus musculus GN=Inpp5f PE=1 SV=1		0.996465	0.753143	0.450789	0.0739104	-0.01	-0.12	0.42	-0.55	0.991	0.921	1.334	0.684	8.7	8.8	8	11.7	15.81	26.47	30.89	13.54	High	High	High	High	High	High	High	High	High	High	High	High	High	High	High	High	Q8CDA1 [844-869]		2.8	100	1	9.4	8	10.4
FALSE	High	[K].LTEDSGYVR.[V]	H3BIV5	A-kinase anchor protein 5 OS=Mus musculus GN=Akap5 PE=1 SV=1		0.998951	0.997491	0.068326	0.0741163	-0.05	0.01	-0.76	0.73	0.968	1.009	0.589	1.657	32.7	33.8	33	19.9	33.15	14.15	12.22	32.16	High	High	High	High	High	High	High	High	High	High	High	High	High	High	High	High	H3BIV5 [145-153]	H3BIV5 1xPhospho [S149(100)]	2.43	100	1	26.6	40.3	25.5
FALSE	High	[K].ADEFPDFYDSEEQMGPHQEANDEK.[A]	P16014	Secretogranin-1 OS=Mus musculus GN=Chgb PE=1 SV=2		0.678464	0.574044	0.991178	0.0752448	-0.35	-0.27	0.16	-0.77	0.787	0.832	1.114	0.588	8.7	11.1	7.3	12.4	10.65	14.89	30.93	24.88	High	High	High	High	High	High	High	High	High	High	High	High	High	High	High	High	P16014 [617-640]	P16014 2xPhospho [Y624(100); S626(100)]	1.99	100	1	8.9	8.3	10.5
FALSE	High	[R].EFDSDSLR.[H]	S4R2K9	Ankyrin-3 (Fragment) OS=Mus musculus GN=Ank3 PE=1 SV=1		0.503107	0.949632	0.871371	0.0758824	0.32	0.08	-0.24	0.63	1.244	1.059	0.85	1.55	28.1	22.6	29.7	19.2	41.86	13.41	23.95	14.02	High	High	High	High	High	High	High	High	High	High	High	High	High	High	High	High	S4R2K9 [962-969]	S4R2K9 1xPhospho [S965(100)]	2.38	100	1	30.4	25.9	18.2
FALSE	High	[R].NTSYASFER.[F]	O54784	Death-associated protein kinase 3 OS=Mus musculus GN=Dapk3 PE=1 SV=1		0.857915	0.676654	0.855532	0.0767818	0.11	0.27	-0.18	0.56	1.079	1.205	0.882	1.474	30	27.8	36.1	24.5	31.73	5.26	29.44	2.05	High	High	High	High	High	High	High	High	High	High	High	High	High	High	High	High	O54784 [311-319]	O54784 1xPhospho [S316(100)]	1.83	100	1	30	30	22.7
FALSE	High	[R].DRSPSPLR.[G]	Q9CR86	Calcium-regulated heat stable protein 1 OS=Mus musculus GN=Carhsp1 PE=1 SV=1		0.836709	0.186912	0.482185	0.0776865	0.27	-1.08	1.03	-1.84	1.205	0.472	2.045	0.278	9.9	8.2	4.7	16.8	73.36	48.51	26.83	32.46	High	High	High	Not Found	High	High	High	High	Not Found	High	High	Not Found	High	High	High	High	Q9CR86 [29-36]	Q9CR86 2xPhospho [S31(100); S33(100)]	1.62	81	1	7.1	9.9	26.9
FALSE	High	[K].QGSVQNFHS.[-]	D3YTS3	Protein D630045J12Rik OS=Mus musculus GN=D630045J12Rik PE=1 SV=2		0.999961	0.306954	0.792274	0.0780486	0	0.39	-0.34	0.73	0.998	1.312	0.792	1.654	15.1	15.1	19.8	12	9.71	18.6	38.6	29.92	High	High	High	High	High	High	High	High	High	High	High	High	High	High	High	High	D3YTS3 [1791-1799]	D3YTS3 1xPhospho [S1793(100)]	2.11	100	1	14.1	16.9	13.9
FALSE	High	[K].DYSSQSSTSSSPEK.[V]	A0A087WNU5	Ankyrin-3 (Fragment) OS=Mus musculus GN=Ank3 PE=1 SV=1		0.883115	0.246405	0.498198	0.0793544	0.39	-0.9	0.48	-0.99	1.308	0.535	1.394	0.502	14.3	10.9	7.7	15.3	39.39	28.37	46.07	19.16	High	High	High	High	High	High	High	High	High	High	High	High	High	High	High	High	A0A087WNU5 [1328-1341]	A0A087WNU5 2xPhospho [S1337(100); S1338(100)]	3.04	100	1	12.1	17.4	17
FALSE	High	[K].GSTESCNTTTEDEDLKVR.[K]	Q923T9	Calcium/calmodulin-dependent protein kinase type II subunit gamma OS=Mus musculus GN=Camk2g PE=1 SV=1		0.716976	0.90601	0.772777	0.0795977	0.18	0.69	-0.36	1.23	1.13	1.615	0.778	2.347	14.8	13.1	23.9	10.2	54.94	16.08	41.48	39	High	High	High	High	High	High	High	High	High	High	High	High	High	High	High	High	Q923T9 [380-397]		1.94	100	1	11.8	15.3	14.3
FALSE	High	[K].AESESDGQAEETADPQSLHSGR.[S]	Z4YKC4	Eukaryotic translation initiation factor 4 gamma 3 OS=Mus musculus GN=Eif4g3 PE=1 SV=1		0.999999	0.812371	0.310178	0.0800242	-0.1	1.74	-1.45	3.09	0.931	3.351	0.367	8.505	8	8.6	26.8	3.1	137.18	125.84	88.41	52.92	High	High	High	High	High	High	High	High	High	High	High	High	High	High	High	High	Z4YKC4 [475-496]	Z4YKC4 1xPhospho [S479(99.3)]	4.76	100	1	7.1	8	8
FALSE	High	[R].ESYSDSMHSYEEFSEPR.[A]	Q4KUS2	Protein unc-13 homolog A OS=Mus musculus GN=Unc13a PE=1 SV=3		0.911723	0.473001	0.295247	0.0801832	-0.2	0.55	-0.67	1.02	0.87	1.468	0.629	2.03	17.9	20.5	26.2	12.9	55.36	12.08	32.75	15.87	High	High	High	High	High	High	High	High	High	High	High	High	High	High	High	High	Q4KUS2 [236-252]	Q4KUS2 2xPhospho [S241(99.6); S244(100)]	4.8	100	1	21.7	14.7	8.2
FALSE	High	[K].ASDLGSVTDSDVDCTDNTQTQR.[K]	Q921C3	Bromodomain and WD repeat-containing protein 1 OS=Mus musculus GN=Brwd1 PE=1 SV=2		0.944602	0.722316	0.703546	0.080243	0.25	0.41	-0.49	1.16	1.189	1.333	0.711	2.23	12.1	10.2	16.1	7.2	52.18	37.08	46.91	26.99	High	High	High	High	High	High	High	High	High	High	High	High	High	High	High	High	Q921C3 [2144-2165]	Q921C3 2xPhospho [S2153(99.6); S/T]	3.32	100	1	10.5	13.9	6.1
FALSE	High	[K].KAESSPNAEPSDEGNSR.[E]	P70663	SPARC-like protein 1 OS=Mus musculus GN=Sparcl1 PE=1 SV=3		0.960193	0.638409	0.750431	0.0802562	-0.09	-0.45	0.33	-0.88	0.94	0.73	1.258	0.545	19.5	20.7	14.2	26.1	39.83	17.99	37.35	11.98	High	High	High	High	High	High	High	High	High	High	High	High	High	High	High	High	P70663 [396-412]	P70663 1xPhospho [S411(100)]	2.93	100	1	18.4	20.6	30.3
FALSE	High	[K].EMQDKAESESDGQAEETADPQSLHSGR.[S]	Z4YKC4	Eukaryotic translation initiation factor 4 gamma 3 OS=Mus musculus GN=Eif4g3 PE=1 SV=1		0.84007	0.789805	0.789011	0.080574	0.38	0.61	-0.21	1.19	1.3	1.521	0.866	2.285	9	6.9	13.7	6	21.64	29.35	41.74	25.6	High	High	High	High	High	High	High	High	High	High	High	High	High	High	High	High	Z4YKC4 [470-496]	Z4YKC4 2xPhospho [S477(100); S479(100)]	7.98	100	1	11.1	7.8	7
FALSE	High	[R].KVVDYSQFQESDDADEDYGR.[D]	Q80XU3	Nuclear ubiquitous casein and cyclin-dependent kinase substrate 1 OS=Mus musculus GN=Nucks1 PE=1 SV=1		0.998069	0.266482	0.934638	0.0806751	-0.13	-0.43	0.09	-0.66	0.912	0.743	1.067	0.635	161.5	177.1	120	188.9	39.34	18.36	22.72	4.16	High	High	High	High	High	High	High	High	High	High	High	High	High	High	High	High	Q80XU3 [9-28]	Q80XU3 1xPhospho [S19(100)]	6.59	100	1	159.2	163.8	274.3
FALSE	High	[R].SKTPPK.[S]	F6RDI8	Protein Srsf11 (Fragment) OS=Mus musculus GN=Srsf11 PE=1 SV=1		0.836577	0.747788	0.833295	0.0809483	-0.71	-0.2	-0.04	-0.87	0.613	0.87	0.975	0.547	8.2	13.3	7.1	13	44.8	31.74	10.36	16.24	High	High	High	High	High	High	High	High	High	High	High	High	High	High	High	High	F6RDI8 [333-338]	F6RDI8 2xPhospho [S333(100); T335(100)]	2.13	100	1	7.2	6.7	16.2
FALSE	High	[R].GGSGYHSRSPTRQESSR.[T]	Q8BTI8	Serine/arginine repetitive matrix protein 2 OS=Mus musculus GN=Srrm2 PE=1 SV=3		0.99999	0.999582	0.101236	0.0810116	-0.09	0.32	-1.39	1.62	0.94	1.246	0.381	3.077	6.9	7.4	8.6	2.8	74.84	79.98	74.77	24.14	High	High	High	High	High	High	High	High	High	High	High	High	High	High	High	High	Q8BTI8 [1772-1788]	Q8BTI8 3xPhospho [S1774(100); T1782(100); S/Y]	1.83	100	1	5.6	5.7	8.5
FALSE	High	[R].YLPEEVAHSDISETSSR.[A]	P35436	Glutamate receptor ionotropic, NMDA 2A OS=Mus musculus GN=Grin2a PE=1 SV=2		0.997055	0.683775	0.542827	0.0811574	0.13	0.46	-0.54	1.14	1.095	1.38	0.688	2.199	75.5	68.9	104.2	47.4	35.26	17.48	38.82	11.05	High	High	High	High	High	High	High	High	High	High	High	High	High	High	High	High	P35436 [1051-1067]	P35436 2xPhospho [S1059(100); S1062(100)]	5.21	100	1	82.3	69.2	38.1
FALSE	High	[R].AGSISTLDSLDFAR.[Y]	E9QM90	Protein 2310035C23Rik OS=Mus musculus GN=2310035C23Rik PE=1 SV=2		0.999149	0.630704	0.556976	0.0813145	-0.09	0.3	-0.35	0.56	0.937	1.229	0.783	1.47	21.3	22.8	26.2	17.8	23.44	29.67	40.34	23.51	High	High	High	High	High	High	High	High	High	High	High	High	High	High	High	High	E9QM90 [178-191]	E9QM90 3xPhospho [S180(99.5); T183(100); S186(100)]	3.62	100	1	18.7	18.9	24
FALSE	High	[K].ESSPVPSPTLDRK.[A]	Q62261	Spectrin beta chain, non-erythrocytic 1 OS=Mus musculus GN=Sptbn1 PE=1 SV=2		0.960704	0.562282	0.303597	0.0815147	0.24	-0.48	0.58	-0.82	1.185	0.715	1.498	0.565	26.7	22.6	19.1	33.8	36.78	14.95	45.26	14.89	High	High	High	High	High	High	High	High	High	High	High	High	High	High	High	High	Q62261 [2162-2174]	Q62261 2xPhospho [S2164(99.5); S2168(100)]	2.68	100	1	25.6	27.9	35.8
FALSE	High	[K].RNVPQEESLEDSDVDADFK.[A]	O35344	Importin subunit alpha-4 OS=Mus musculus GN=Kpna3 PE=1 SV=1		0.756039	0.294483	0.313665	0.0817	-0.25	0.57	-0.38	0.7	0.843	1.49	0.771	1.63	23.1	27.4	34.5	21.1	26.86	17.4	24.65	18.08	High	High	High	High	High	High	High	High	High	High	High	High	High	High	High	High	O35344 [49-67]	O35344 2xPhospho [S56(100); S60(100)]	2.9	100	1	27.5	19.5	18.2
FALSE	High	[R].SRSPPPVSK.[R]	Q62093	Serine/arginine-rich splicing factor 2 OS=Mus musculus GN=Srsf2 PE=1 SV=4		0.859561	0.999245	0.334196	0.0820143	-0.12	-0.04	0.48	-0.64	0.919	0.975	1.394	0.643	8.1	8.8	7.9	12.3	27.38	17.67	22.94	33.92	High	High	High	High	High	High	High	High	High	High	High	High	High	High	High	High	Q62093 [189-197]	Q62093 2xPhospho [S189(100); S191(100)]	3.53	100	1	4.7	8.1	9.6
FALSE	High	[R].QILEMSAEEDNLEEDDTAVSGR.[G]	O88737	Protein bassoon OS=Mus musculus GN=Bsn PE=1 SV=4		0.999593	0.25865	0.922152	0.0820291	0.06	0.6	-0.08	0.73	1.041	1.513	0.948	1.662	10.6	10.2	16.1	9.7	11.63	8.69	40.21	15.59	High	High	High	High	High	High	High	High	High	High	High	High	High	High	High	High	O88737 [860-881]	O88737 1xPhospho [S865(100)]	6.61	100	1	11.6	11.7	9.8
FALSE	High	[R].DTAQDGSAIK.[T]	D3YZ21	Protein D430041D05Rik OS=Mus musculus GN=D430041D05Rik PE=1 SV=1		0.958479	0.644647	0.757668	0.0825175	0.22	0.02	-0.55	0.79	1.163	1.013	0.682	1.728	14	12	14.1	8.2	26.27	25.79	71.64	8.99	High	High	High	High	High	High	High	High	High	High	High	High	High	High	High	High	D3YZ21 [835-844]	D3YZ21 1xPhospho [S841(100)]	1.44	100	1	14.8	14	7.7
FALSE	High	[R].SPSGSAFGSQENLR.[W]	A2A9M4	Dedicator of cytokinesis protein 7 OS=Mus musculus GN=Dock7 PE=1 SV=2		0.861107	0.920314	0.604383	0.0831813	0.05	0.41	-0.62	1.08	1.036	1.326	0.652	2.107	19.8	19.1	26.2	12.4	44.65	22.71	26.74	39.67	High	High	High	High	High	High	High	High	High	High	High	High	High	High	High	High	A2A9M4 [1420-1433]	A2A9M4 2xPhospho [S1422(100); S1428(100)]	2.03	100	1	16.2	24.1	16.1
FALSE	High	[K].ETDVAEDDVDSVEEMEVK.[E]	H7BWY8	Pre-rRNA-processing protein TSR2 homolog OS=Mus musculus GN=Tsr2 PE=1 SV=1		0.845556	0.763306	0.824807	0.0851462	-0.21	-0.32	0.35	-0.88	0.862	0.802	1.276	0.542	20.5	23.8	16.5	30.4	26.08	27.34	30.75	19.84	High	High	High	High	High	High	High	High	High	High	High	High	High	High	High	High	H7BWY8 [133-150]	H7BWY8 1xPhospho [S143(100)]	4.08	100	1	23	17.9	30.5
FALSE	High	[K].SLSDSESDDSK.[S]	Q9DCC5	Cbx3 protein OS=Mus musculus GN=Cbx3 PE=1 SV=1		0.963061	0.719669	0.688214	0.0863438	-0.18	-0.46	0.41	-1.04	0.884	0.727	1.325	0.485	75.6	85.5	54.9	113.2	45.04	21.38	43.6	9.57	High	High	High	High	High	High	High	High	High	High	High	High	High	High	High	High	Q9DCC5 [93-103]	Q9DCC5 1xPhospho [S97(100)]	4.73	100	1	72.4	78.8	127.9
FALSE	High	[R].SEMCENSEQPQAQPETPTQK.[S]	Q9ES97	Reticulon-3 OS=Mus musculus GN=Rtn3 PE=1 SV=2		0.418829	0.97975	0.97523	0.086678	0.73	0.58	-0.06	1.37	1.661	1.497	0.961	2.588	10.6	6.4	15.9	6.1	45.68	69.87	40.34	24.94	High	High	Not Found	High	High	High	Not Found	High	High	High	High	High	High	High	High	High	Q9ES97 [509-528]	Q9ES97 1xPhospho [T524(100)]	6.23	88	1	9.5	10.6	0
FALSE	High	[R].AAMENQRSYSMER.[T]	D9HP81	Regulating synaptic membrane exocytosis 2 OS=Mus musculus GN=Rims2 PE=1 SV=1		0.793713	0.953236	0.634811	0.0866805	0.2	0.42	-0.18	0.79	1.145	1.336	0.882	1.734	13.6	11.8	18.1	10.4	46.34	16.27	49.24	30.88	High	High	High	High	High	High	High	High	High	High	High	High	High	High	High	High	D9HP81 [402-414]	D9HP81 2xPhospho [S409(100); S411(100)]	2.13	100	1	15	12.2	11.9
FALSE	High	[K].ADEVTLSEAGSTAGPAEPR.[G]	Q9Z0P4	Paralemmin-1 OS=Mus musculus GN=Palm PE=1 SV=1		0.625153	0.88633	0.195138	0.0872688	0.18	0.03	-0.34	0.55	1.132	1.019	0.79	1.461	14	12.4	14.3	9.8	22.3	22.99	15.36	11.66	High	High	High	High	High	High	High	High	High	High	High	High	High	High	High	High	Q9Z0P4 [238-256]	Q9Z0P4 2xPhospho [S244(99.3); S/T]	2.19	100	1	12.3	13.9	14.1
FALSE	High	[K].TPGDFNYAYQKPENAAGSPDEEDYDYESQEK.[T]	P14873	Microtubule-associated protein 1B OS=Mus musculus GN=Map1b PE=1 SV=2		0.198147	0.997224	0.89341	0.0874053	-0.38	-0.07	0.22	-0.66	0.768	0.956	1.163	0.631	15	19.6	14.4	22.8	19.8	8.79	26.71	27.05	High	High	High	High	High	High	High	High	High	High	High	High	High	High	High	High	P14873 [1860-1890]	P14873 1xPhospho [S1877(100)]	5.62	100	1	13.7	16.5	16.9
FALSE	High	[R].LPSSSSEMGSQDGSPLRETR.[K]	A2AQN2	Gamma-glutamyltransferase 7 (Fragment) OS=Mus musculus GN=Ggt7 PE=1 SV=1		0.99472	0.478594	0.520637	0.0875283	-0.21	0.68	-0.62	1.09	0.865	1.604	0.65	2.135	29.1	33.6	46.6	21.8	46.71	23.52	42	4.01	High	High	High	High	High	High	High	High	High	High	High	High	High	High	High	High	A2AQN2 [70-89]	A2AQN2 2xPhospho [S79(100); S83(98.8)]	2.38	100	1	29.6	28.6	16.9
FALSE	High	[K].SADAGSQKDSDDSAATPQDETIEER.[G]	Q0KL02	Triple functional domain protein OS=Mus musculus GN=Trio PE=1 SV=3		0.677721	0.103885	0.73575	0.0876476	0.21	0.35	0.18	0.38	1.157	1.274	1.133	1.301	8.9	7.7	11.4	8.8	21.33	14.68	18.52	9.76	High	High	High	High	High	High	High	High	High	High	High	High	High	High	High	High	Q0KL02 [1809-1833]	Q0KL02 1xPhospho [S1818(100)]	6.23	100	1	6.9	9.7	8.2
FALSE	High	[R].DDGDEEGLLTHSEEELEHSQDTDAEDGALQ.[-]	Q64012	RNA-binding protein Raly OS=Mus musculus GN=Raly PE=1 SV=3		0.522408	0.0463652	0.73918	0.0881373	0.04	-0.29	0.08	-0.33	1.028	0.819	1.059	0.795	52.9	51.5	43.3	54.5	11.04	14.96	4.06	8.02	High	High	High	High	High	High	High	High	High	High	High	High	High	High	High	High	Q64012 [283-312]	Q64012 2xPhospho [T304(98.5); T/S]	9.43	100	1	51.3	54.6	63.6
FALSE	High	[R].TSSESIVSVPASSTSGSPSR.[V]	D3Z0Y4	Actin-binding LIM protein 2 OS=Mus musculus GN=Ablim2 PE=1 SV=1		0.748484	0.934932	0.729113	0.0885576	-0.23	-0.36	0.18	-0.77	0.854	0.78	1.137	0.586	17.7	20.8	13.8	23.6	7.08	6.62	48.42	12.59	High	High	High	High	High	High	High	High	High	High	High	High	High	High	High	High	D3Z0Y4 [35-54]	D3Z0Y4 2xPhospho [S36(100); S42(100)]	4.69	100	1	18.3	17.2	19.3
FALSE	High	[K].TPPSNLSPIEDASPTEELR.[Q]	O88737; Q9QYX7	Protein bassoon OS=Mus musculus GN=Bsn PE=1 SV=4 Protein piccolo OS=Mus musculus GN=Pclo PE=1 SV=4	Shared	0.979795	0.545739	0.3889	0.0896026	0.17	-0.24	0.4	-0.47	1.125	0.849	1.321	0.724	52.4	46.6	44.5	61.5	21.82	14.88	33.52	11.3	High	High	High	High	High	High	High	High	High	High	High	High	High	High	High	High	O88737 [1102-1120]; Q9QYX7 [1760-1778]	O88737 2xPhospho [S1108(100); S1114(100)]; Q9QYX7 2xPhospho [S1766(100); S1772(100)]	5.41	100	2	53.5	51.5	61.6
FALSE	High	[K].DSGSSSVFAESPGGK.[A]	B1AQX6	SRC kinase-signaling inhibitor 1 OS=Mus musculus GN=Srcin1 PE=1 SV=1		0.999914	0.978607	0.186058	0.0896601	0.03	0.03	0.41	-0.35	1.022	1.02	1.328	0.785	26.1	25.5	26.6	33.9	3.22	7.27	17.48	16.86	High	High	High	High	High	High	High	High	High	High	High	High	High	High	High	High	B1AQX6 [546-560]	B1AQX6 1xPhospho [S556(100)]	5.17	100	1	27.1	25.7	25.2
FALSE	High	[K].QQSLEAEEAK.[R]	Q9QXS6; A0A0R4J1E3	Drebrin OS=Mus musculus GN=Dbn1 PE=1 SV=4 Drebrin OS=Mus musculus GN=Dbn1 PE=1 SV=1	Shared	0.0163637	0.477327	0.958396	0.0900001	-0.98	0.44	-0.07	-0.48	0.506	1.356	0.955	0.719	5.8	11.4	7.8	10.9	31.42	24.5	15.96	20.42	High	High	High	High	High	High	High	High	High	High	High	High	High	High	High	High	Q9QXS6 [239-248]; A0A0R4J1E3 [239-248]	Q9QXS6 1xPhospho [S241(100)]; A0A0R4J1E3 1xPhospho [S241(100)]	4.51	100	2	5.4	7.9	6.1
FALSE	High	[K].YSDEQLNSGRQSPSQNER.[W]	B2RUG9	Adenomatosis polyposis coli OS=Mus musculus GN=Apc PE=1 SV=1		0.991671	0.506781	0.801769	0.0908683	-0.29	1.34	-0.5	1.55	0.819	2.526	0.705	2.935	11.7	14.2	29.5	10	93.41	22.67	60.84	36.3	High	High	High	High	High	High	High	High	High	High	High	High	High	High	High	High	B2RUG9 [1029-1046]	B2RUG9 1xPhospho [S1040(100)]	3.2	100	1	10.5	9.8	12.9
FALSE	High	[R].ILEQQNSSR.[T]	E9Q1G8	Septin-7 OS=Mus musculus GN=Sept7 PE=1 SV=2		0.611891	0.99898	0.620477	0.091261	0.44	-0.01	-0.38	0.81	1.355	0.995	0.771	1.747	41.3	30.5	41.1	23.5	27.43	33.13	42.29	14.62	High	High	High	High	High	High	High	High	High	High	High	High	High	High	High	High	E9Q1G8 [417-425]	E9Q1G8 1xPhospho [S423(100)]	2.09	100	1	28.2	41.1	41.5
FALSE	High	[R].AAWGVSETESDLTYGEVEQR.[L]	Q9ER47	Potassium voltage-gated channel subfamily H member 7 OS=Mus musculus GN=Kcnh7 PE=1 SV=2		0.932532	0.834913	0.648223	0.0913714	0.4	0.76	-0.15	1.32	1.317	1.698	0.899	2.49	17.4	13.2	29.5	11.8	57.9	67.01	52.01	30.93	High	High	High	High	High	High	High	High	High	High	High	High	High	High	High	High	Q9ER47 [1014-1033]	Q9ER47 2xPhospho [T1021(100); S1023(100)]	4.47	100	1	15.1	14.4	19.9
FALSE	High	[R].SGYSSPGSPGTPGSR.[S]	A0A0A0MQC7; B1AQW2	Microtubule-associated protein OS=Mus musculus GN=Mapt PE=1 SV=1 Microtubule-associated protein OS=Mus musculus GN=Mapt PE=1 SV=1	Shared	0.996925	0.920697	0.184528	0.0927709	-0.11	0.11	-0.4	0.4	0.929	1.079	0.76	1.319	104.1	112	112.3	85.1	11.43	15.16	24.82	1.71	High	High	High	High	High	High	High	High	High	High	High	High	High	High	High	High	A0A0A0MQC7 [487-501]; B1AQW2 [144-158]	A0A0A0MQC7 2xPhospho [S494(100); T497(99.6)]; B1AQW2 2xPhospho [S151(100); T154(99.6)]	4.04	100	2	105.9	95.6	102.3
FALSE	High	[R].SGSISNYR.[S]	Q5EG47	5'-AMP-activated protein kinase catalytic subunit alpha-1 OS=Mus musculus GN=Prkaa1 PE=1 SV=2		0.287304	0.999991	0.896715	0.093202	0.79	0.21	-0.18	1.18	1.729	1.156	0.882	2.265	34.2	19.8	39.6	17.5	41.43	13.12	51.2	11.02	High	High	High	High	High	High	High	High	High	High	High	High	High	High	High	High	Q5EG47 [494-501]	Q5EG47 1xPhospho [S496(100)]	2.35	100	1	30.6	38.3	20.5
FALSE	High	[R].SRQSLNSPSPGETEMDLLVTR.[E]	D3YZ21	Protein D430041D05Rik OS=Mus musculus GN=D430041D05Rik PE=1 SV=1		0.940016	0.998376	0.0469865	0.0934954	0.16	0.01	0.66	-0.49	1.116	1.008	1.579	0.713	10.1	9	10.1	14.2	24.72	15.55	15.2	17.85	High	High	High	High	High	High	High	High	High	High	High	High	High	High	High	High	D3YZ21 [1038-1058]	D3YZ21 2xPhospho [S1044(100); S/T]	2.24	100	1	7.4	11.1	13.3
FALSE	High	[K].LLAPEDVKQSPDEFCHSDFEDASQGSDTR.[I]	Q5DTY9	BTB/POZ domain-containing protein KCTD16 OS=Mus musculus GN=Kctd16 PE=1 SV=2		0.696702	0.840729	0.905465	0.0938164	0.2	0.48	-0.12	0.8	1.15	1.391	0.919	1.741	20.1	17.4	27.9	16	14.22	9.93	31.72	29.47	High	High	High	High	High	High	High	High	High	High	High	High	High	High	High	High	Q5DTY9 [121-149]	Q5DTY9 3xPhospho [S130(100); S137(100); S146(100)]	4.84	100	1	20.1	18.3	20
FALSE	High	[K].LKSDDSDDDTL.[-]	M0QWE5	Probable UDP-sugar transporter protein SLC35A5 OS=Mus musculus GN=Slc35a5 PE=1 SV=1		0.770386	0.570597	0.988604	0.0939009	0.63	0.33	0.01	0.94	1.544	1.255	1.008	1.923	17.7	11.5	22.3	11.6	41.57	12.38	37.3	25.69	High	High	High	High	High	High	High	High	High	High	High	High	High	High	High	High	M0QWE5 [142-152]	M0QWE5 2xPhospho [S144(100); S147(100)]	3.51	100	1	21	15	7.3
FALSE	High	[K].ASPDESQTLR.[Y]	Q9D415	Disks large-associated protein 1 OS=Mus musculus GN=Dlgap1 PE=1 SV=3		0.971893	0.712048	0.704122	0.0951789	-0.11	-0.61	0.33	-1.05	0.927	0.655	1.256	0.483	23.5	25.3	15.4	31.8	31.72	34.76	51.77	2.57	High	High	High	High	High	High	High	High	High	High	High	High	High	High	High	High	Q9D415 [168-177]	Q9D415 1xPhospho [S169(100)]	1.61	100	1	20.8	26.6	28.5
FALSE	High	[R].RQLSFSEDSDLSSDDILER.[S]	Q8CJ19	Protein-methionine sulfoxide oxidase MICAL3 OS=Mus musculus GN=Mical3 PE=1 SV=2		0.930815	0.32245	0.997097	0.0952265	0.07	0.69	-0.15	0.9	1.048	1.608	0.902	1.869	13.4	12.8	21.6	11.6	43.05	24.65	23.51	19.24	High	High	High	High	High	High	High	High	High	High	High	High	High	High	High	High	Q8CJ19 [1780-1798]	Q8CJ19 3xPhospho [S1783(100); S1785(100); S1788(100)]	6.45	100	1	13.9	13	9.3
FALSE	High	[K].TGNESGSNLSDSGSVK.[R]	Q9Z0H8	CAP-Gly domain-containing linker protein 2 OS=Mus musculus GN=Clip2 PE=1 SV=2		0.806484	0.324681	0.999634	0.0956012	-0.36	-0.47	-0.11	-0.72	0.78	0.722	0.924	0.609	17.5	22.5	12.6	20.8	25.37	37.07	33.79	11.32	High	High	High	High	High	High	High	High	High	High	High	High	High	High	High	High	Q9Z0H8 [199-214]	Q9Z0H8 2xPhospho [S208(100); S212(100)]	6.07	100	1	23.1	19.9	15.4
FALSE	High	[K].NISLSSEEEAEGLAGHPR.[V]	Q5U3K5	Rab-like protein 6 OS=Mus musculus GN=Rabl6 PE=1 SV=2		0.65617	0.245665	0.334152	0.0959021	0.11	-0.14	0.13	-0.17	1.076	0.91	1.098	0.892	67.9	63.1	61.8	69.3	12.66	4.21	9.69	7.27	High	High	High	High	High	High	High	High	High	High	High	High	High	High	High	High	Q5U3K5 [478-495]	Q5U3K5 3xPhospho [S480(100); S482(100); S483(100)]	9.44	100	1	67	68.8	78.6
FALSE	High	[R].LTGPSSVGPGPTDPDSDDDSSDLVIENR.[H]	D3Z2R1	Partitioning defective 6 homolog alpha OS=Mus musculus GN=Pard6a PE=1 SV=1		0.461442	0.449176	0.965844	0.0965053	-0.34	-0.36	-0.02	-0.67	0.792	0.781	0.985	0.629	12	15.2	9.4	14.9	11.26	13.58	25.9	22.76	High	High	High	High	High	High	High	High	High	High	High	High	High	High	High	High	D3Z2R1 [247-274]	D3Z2R1 1xPhospho [S262(100)]	6.66	100	1	11.1	12.6	14.2
FALSE	High	[R].KAEDSDSEPEPEDNVR.[L]	Q9DBR1	5'-3' exoribonuclease 2 OS=Mus musculus GN=Xrn2 PE=1 SV=1		0.596807	0.448596	0.995693	0.0968419	0.25	0.36	0.07	0.55	1.19	1.285	1.048	1.46	78.8	66.2	101.3	69.4	26.48	22.36	25.79	6.61	High	High	High	High	High	High	High	High	High	High	High	High	High	High	High	High	Q9DBR1 [495-510]	Q9DBR1 2xPhospho [S499(100); S501(100)]	6.18	100	1	81.9	75.9	63.2
FALSE	High	[K].ESDTKNEVNGTSEDIKSEGDTQSN.[-]	Q5SUF2	Luc7-like protein 3 OS=Mus musculus GN=Luc7l3 PE=1 SV=1		0.970108	0.723814	0.253192	0.0972803	-0.1	0.33	-0.29	0.51	0.93	1.257	0.819	1.427	32.4	34.9	40.8	28.6	24.71	12.22	18.37	15	High	High	High	High	High	High	High	High	High	High	High	High	High	High	High	High	Q5SUF2 [409-432]	Q5SUF2 2xPhospho [S425(100); S431(100)]	4.43	100	1	28.6	28	36.7
FALSE	High	[K].NYSETIEVDDSDEDDIFPTNSR.[A]	Q61216	Double-strand break repair protein MRE11A OS=Mus musculus GN=Mre11a PE=1 SV=1		0.621808	0.260952	0.930069	0.0977779	-0.26	-0.48	0.03	-0.78	0.834	0.716	1.024	0.583	8.6	10.3	6.1	10.5	26.18	22.32	28.95	17.31	High	High	High	High	High	High	High	High	High	High	High	High	High	High	High	High	Q61216 [638-659]	Q61216 1xPhospho [S648(100)]	3.86	100	1	7.1	10.4	11.6
FALSE	High	[R].DLKGPSSQEDESGGLEDSPDRGACSTPEMPQFESVK.[A]	A2AUK5	Band 4.1-like protein 1 OS=Mus musculus GN=Epb41l1 PE=1 SV=1		0.960574	0.994813	0.301936	0.0984318	-0.05	0.95	-1.16	2.05	0.964	1.935	0.449	4.154	9.5	9.8	18.3	4.4	60.19	29.32	61.83	40.82	High	High	High	High	High	High	High	High	High	High	High	High	High	High	High	High	A2AUK5 [660-695]	A2AUK5 2xPhospho [S677(100); S/T]	4.78	100	1	9.4	9.5	8
FALSE	High	[K].SGMSPEQSK.[T]	Q8BTI8	Serine/arginine repetitive matrix protein 2 OS=Mus musculus GN=Srrm2 PE=1 SV=3		0.966075	0.590504	0.841458	0.0986031	-0.24	-0.38	0.21	-0.82	0.85	0.771	1.157	0.566	15	17.6	11.5	20.4	33.06	30.28	34.47	16.5	High	High	High	High	High	High	High	High	High	High	High	High	High	High	High	High	Q8BTI8 [1094-1102]	Q8BTI8 1xPhospho [S1097(100)]	3.37	100	1	15.9	14	23.4
FALSE	High	[R].ARSDDYLSR.[A]	F8VQ11	Rho GTPase-activating protein 23 OS=Mus musculus GN=Arhgap23 PE=1 SV=1		0.934987	0.68627	0.229286	0.0987847	-0.19	0.21	-0.43	0.45	0.876	1.159	0.742	1.368	37.6	42.9	43.6	31.8	18.97	8.07	33.22	15.8	High	High	High	High	High	High	High	High	High	High	High	High	High	High	High	High	F8VQ11 [143-151]	F8VQ11 1xPhospho [S145(100)]	2.89	100	1	33.2	36.4	38.9
FALSE	High	[K].VVDYSQFQESDDADEDYGR.[D]	Q80XU3	Nuclear ubiquitous casein and cyclin-dependent kinase substrate 1 OS=Mus musculus GN=Nucks1 PE=1 SV=1		0.96619	0.1983	0.807853	0.0992353	0.02	-0.35	0.11	-0.44	1.015	0.784	1.077	0.739	177.6	175	139.2	188.5	22.6	15.37	19.44	4.9	High	High	High	High	High	High	High	High	High	High	High	High	High	High	High	High	Q80XU3 [10-28]	Q80XU3 1xPhospho [S19(100)]	7.2	100	1	172.3	183.1	240.9
FALSE	High	[R].HSSLPTESDEDIAPAQR.[V]	O54774	AP-3 complex subunit delta-1 OS=Mus musculus GN=Ap3d1 PE=1 SV=1		0.821407	0.705311	0.142385	0.100013	-0.11	0.12	-0.31	0.31	0.925	1.084	0.806	1.244	25.7	27.8	27.9	22.4	17.59	16.32	3.16	5.09	High	High	High	High	High	High	High	High	High	High	High	High	High	High	High	High	O54774 [753-769]	O54774 3xPhospho [S755(99.4); T758(100); S760(100)]	6.5	100	1	20.9	22.6	29.2
FALSE	High	[R].SEEISESESEETSAPK.[K]	O35126	Atrophin-1 OS=Mus musculus GN=Atn1 PE=1 SV=1		0.98507	0.912156	0.435114	0.100031	0.08	0.25	-0.49	0.82	1.059	1.19	0.712	1.77	17.9	16.9	21.3	12	28.28	3.78	45.73	36.12	High	High	High	High	High	High	High	High	High	High	High	High	High	High	High	High	O35126 [73-88]	O35126 2xPhospho [S77(100); S79(100)]	5.84	100	1	13.5	20.6	15.6
FALSE	High	[R].GDEDFQSDSDSFNPTLWEEQR.[Q]	A0A0G2JDT9	Leucine-rich repeat-containing protein 7 OS=Mus musculus GN=Lrrc7 PE=1 SV=1		0.999971	0.478902	0.685595	0.100912	-0.15	0.74	-0.29	0.88	0.903	1.665	0.819	1.835	18	20	30	16.3	48.05	18.95	41.88	17.73	High	High	High	High	High	High	High	High	High	High	High	High	High	High	High	High	A0A0G2JDT9 [438-458]	A0A0G2JDT9 3xPhospho [S444(100); S446(100); S448(100)]	6.83	100	1	18.8	17.2	14.6
FALSE	High	[K].NSTDLDSAPEDPTSPK.[R]	Q924A2	Protein capicua homolog OS=Mus musculus GN=Cic PE=1 SV=2		0.979189	0.63308	0.775938	0.101118	-0.07	-0.73	0.21	-1.01	0.951	0.604	1.154	0.497	28.3	29.7	17.1	34.3	32.28	31.36	51.21	4.87	High	High	High	High	High	High	High	High	High	High	High	High	High	High	High	High	Q924A2 [2298-2313]	Q924A2 2xPhospho [S2299(99.6); S2311(100)]	6.16	100	1	27.3	30.1	29.3
FALSE	High	[R].GSSLLDR.[T]	E9Q6P5	Tetratricopeptide repeat protein 7B OS=Mus musculus GN=Ttc7b PE=1 SV=1		0.832965	0.869016	0.783352	0.1018	0.37	0.38	-0.01	0.76	1.288	1.305	0.996	1.688	18.4	14.3	24.1	14.3	31.16	23.31	35.23	38.39	High	High	High	High	High	High	High	High	High	High	High	High	High	High	High	High	E9Q6P5 [628-634]	E9Q6P5 1xPhospho [S630(99.7)]	1.9	100	1	19.4	17.5	13.2
FALSE	High	[R].RSSAGSLESNVEGSIISSPHMR.[R]	E9PUA3	IQ motif and SEC7 domain-containing protein 1 OS=Mus musculus GN=Iqsec1 PE=1 SV=1		0.871529	0.366357	0.410482	0.102128	-0.07	0.27	-0.23	0.43	0.954	1.208	0.855	1.349	9.5	10	11.5	8.5	11.26	12.78	21.99	35.92	High	High	High	High	High	High	High	High	High	High	High	High	High	High	High	High	E9PUA3 [922-943]	E9PUA3 3xPhospho [S927(100); S]	3.74	100	1	9.7	9.8	7.6
FALSE	High	[K].AEGAGTEEEGTPK.[E]	Q91XV3	Brain acid soluble protein 1 OS=Mus musculus GN=Basp1 PE=1 SV=3		0.953142	0.196669	0.821896	0.102152	0.24	-1.36	0.4	-1.52	1.18	0.391	1.322	0.349	20.3	17.2	7.9	22.7	15.42	53.78	80.04	8.66	High	High	High	High	High	High	High	High	High	High	High	High	High	High	High	High	Q91XV3 [26-38]	Q91XV3 1xPhospho [T31(100)]	4.95	88	1	20.3	16.6	22.7
FALSE	High	[K].EENQTGPTTTPSDTQDLDMK.[K]	Q9Z0P4	Paralemmin-1 OS=Mus musculus GN=Palm PE=1 SV=1		0.982528	0.260873	0.995166	0.102322	-0.06	-0.9	0.05	-1.02	0.957	0.535	1.035	0.494	35.6	37.3	19.1	38.6	32.27	22.29	64.72	6.69	High	High	High	High	High	High	High	High	High	High	High	High	High	High	High	High	Q9Z0P4 [354-373]	Q9Z0P4 3xPhospho [T358(99.7); S/T]	3.6	100	1	36	43.3	35.3
FALSE	High	[R].STSSSGRPGTSPTR.[E]	Q8C8R3	Ankyrin-2 OS=Mus musculus GN=Ank2 PE=1 SV=2		0.56755	0.929773	0.0297885	0.102352	-0.47	0.17	-0.7	0.4	0.723	1.128	0.617	1.321	17.5	24.2	19.7	14.9	29.1	28.38	18.34	15.2	High	High	High	High	High	High	High	High	High	High	High	High	High	High	High	High	Q8C8R3 [3401-3414]	Q8C8R3 2xPhospho [S3401(97.4); T/S]	2.36	100	1	16.1	19	15.9
FALSE	High	[K].TEGDSPAAALSPQMHQEPVQQDFSGK.[T]	Q8C8R3	Ankyrin-2 OS=Mus musculus GN=Ank2 PE=1 SV=2		0.901868	0.8173	0.14118	0.103063	-0.09	-0.03	-0.65	0.53	0.938	0.978	0.636	1.443	9.4	10.1	9.2	6.4	27.53	4.46	34.28	21.87	High	High	High	High	High	High	High	High	High	High	High	High	High	High	High	High	Q8C8R3 [3682-3707]	Q8C8R3 2xPhospho [S3686(98.5); S3692(100)]	2.27	100	1	6.2	11.1	8
FALSE	High	[R].GQTPLTEGSEDLDGHSDPEESFAR.[D]	Q9CQV4	Protein FAM134C OS=Mus musculus GN=Fam134c PE=1 SV=1		0.825365	0.339955	0.999857	0.103121	0.09	0.66	-0.06	0.81	1.066	1.575	0.956	1.755	42.8	40.1	67.4	38.4	35.82	24.93	26.55	9.92	High	High	High	High	High	High	High	High	High	High	High	High	High	High	High	High	Q9CQV4 [305-328]	Q9CQV4 2xPhospho [T310(98.7); S320(100)]	8.07	100	1	47.8	38.2	28.6
FALSE	High	[R].ERSDSGGSSSEPFER.[H]	G3UX48	Protein PRRC2A OS=Mus musculus GN=Prrc2a PE=1 SV=1		0.979922	0.54029	0.859702	0.103791	0.01	0.42	-0.12	0.55	1.009	1.338	0.92	1.468	14	13.9	18.7	12.8	21.12	25.23	20.19	34.98	High	High	High	High	High	High	High	High	High	High	High	High	High	High	High	High	G3UX48 [702-716]	G3UX48 2xPhospho [S704(100); S706(100)]	4.12	100	1	11.5	14.4	13.6
FALSE	High	[K].SASETSTPEHQGGGLLR.[S]	Q8K4Z2	Fibronectin type III domain-containing protein 5 OS=Mus musculus GN=Fndc5 PE=1 SV=1		0.934612	0.930989	0.622698	0.105167	0.37	0.64	-0.67	1.67	1.293	1.556	0.631	3.19	12.2	9.4	19	6	31.78	36.93	40.37	62.66	High	High	High	High	High	High	Not Found	High	High	High	High	High	High	High	High	High	Q8K4Z2 [190-206]	Q8K4Z2 2xPhospho [S195(99.2); T196(99.2)]	2.31	94	1	10.4	9.8	14.3
FALSE	High	[R].SPSADQSLDDSPSK.[V]	B7ZBV9; B7ZBW2	Potassium voltage-gated channel subfamily KQT member 2 OS=Mus musculus GN=Kcnq2 PE=1 SV=1 Potassium voltage-gated channel subfamily KQT member 2 OS=Mus musculus GN=Kcnq2 PE=1 SV=2	Shared	0.990544	0.457146	0.578411	0.105865	0.17	-0.29	0.33	-0.45	1.127	0.817	1.257	0.733	20.1	17.8	16.4	22.4	20.22	16.02	7.77	10.51	High	High	High	High	High	High	High	High	High	High	High	High	High	High	High	High	B7ZBV9 [466-479]; B7ZBW2 [436-449]	B7ZBV9 1xPhospho [S466(100)]; B7ZBW2 1xPhospho [S436(100)]	4.89	100	2	23.2	22.7	17.8
FALSE	High	[K].DGVANVSIEDR.[V]	P08228	Superoxide dismutase [Cu-Zn] OS=Mus musculus GN=Sod1 PE=1 SV=2		0.820611	0.93328	0.610818	0.106059	-0.14	-0.15	0.45	-0.74	0.906	0.903	1.37	0.597	16.3	18	14.7	24.7	32.69	18.86	14.5	21.74	High	High	High	High	High	High	High	High	High	High	High	Not Found	High	High	High	High	P08228 [93-103]	P08228 1xPhospho [S99(100)]	2.46	94	1	16	16.6	22.8
FALSE	High	[K].TSADGNEK.[K]	P61982	14-3-3 protein gamma OS=Mus musculus GN=Ywhag PE=1 SV=2		0.803833	0.716033	0.94311	0.106222	-0.08	-0.49	0.35	-0.92	0.946	0.713	1.272	0.53	38.5	40.7	27.4	51.7	26.86	27.35	62.2	10.81	High	High	High	High	High	High	High	High	High	High	High	High	High	High	High	High	P61982 [70-77]	P61982 1xPhospho [S71(100)]	2.48	100	1	37.5	39.5	44.3
FALSE	High	[R].GDVSEDEPSLGR.[L]	D3YYS7	mRNA cap guanine-N7 methyltransferase (Fragment) OS=Mus musculus GN=Rnmt PE=1 SV=1		0.994892	0.972117	0.297768	0.106505	0.33	0.05	-0.42	0.8	1.26	1.037	0.748	1.746	63.5	50.4	65.8	37.7	30.69	24.51	28.78	34.04	High	High	High	High	High	High	High	High	High	High	High	High	High	High	High	High	D3YYS7 [97-108]	D3YYS7 1xPhospho [S100(100)]	2.84	100	1	61.3	65.7	34.2
FALSE	High	[R].TDTAADGETSATESDQEEDAEIK.[A]	Q9WV92	Band 4.1-like protein 3 OS=Mus musculus GN=Epb41l3 PE=1 SV=1		0.999922	0.997887	0.129535	0.106691	0.37	-0.53	0.94	-1.1	1.297	0.692	1.92	0.468	23.2	17.9	16.1	34.4	41.3	15.7	43.05	16.58	High	High	High	High	High	High	High	High	High	High	High	High	High	High	High	High	Q9WV92 [534-556]	Q9WV92 1xPhospho [S547(100)]	5.39	100	1	24.2	25.1	22.3
FALSE	High	[K].SATTTPSGSPR.[T]	Q3UHJ0	AP2-associated protein kinase 1 OS=Mus musculus GN=Aak1 PE=1 SV=2		0.999977	0.578492	0.607626	0.107582	-0.16	0.4	-0.32	0.56	0.893	1.322	0.802	1.473	60.6	67.9	80.2	54.4	39.7	4.46	25.53	13.48	High	High	High	High	High	High	High	High	High	High	High	High	High	High	High	High	Q3UHJ0 [668-678]	Q3UHJ0 1xPhospho [S676(100)]	2.9	100	1	67.9	54.1	50.3
FALSE	High	[R].TEATQGLDYVPSAGTISPTSSLEEDK.[G]	A2ARP8	Microtubule-associated protein 1A OS=Mus musculus GN=Map1a PE=1 SV=1		0.897067	0.947131	0.595194	0.108614	-0.12	-0.27	0.25	-0.64	0.922	0.829	1.191	0.642	25.1	27.3	20.8	32.5	15.95	25.73	36.24	12.27	High	High	High	High	High	High	High	High	High	High	High	High	High	High	High	High	A2ARP8 [1117-1142]	A2ARP8 3xPhospho [T1135(100); S1136(100); S1137(100)]	7.07	100	1	24.3	28.5	26
FALSE	High	[K].DCTGCQQEEVDVLPESPLSDVGAEDIGTGPK.[N]	G3X8U8	Poly (ADP-ribose) glycohydrolase, isoform CRA_c OS=Mus musculus GN=Parg PE=1 SV=1		0.572482	0.0745454	0.703776	0.108784	-0.23	0.43	-0.18	0.39	0.855	1.35	0.882	1.308	17.5	20.5	23.7	18.1	8.84	20.16	6.45	16.09	High	High	High	High	High	High	High	High	High	High	High	High	High	High	High	High	G3X8U8 [241-271]		1.98	100	1	15.7	19.1	18.4
FALSE	High	[R].RPDPDSDEDEDYER.[E]	Q8JZX4	Splicing factor 45 OS=Mus musculus GN=Rbm17 PE=1 SV=1		0.791571	0.930544	0.761168	0.108879	-0.2	-0.42	0.19	-0.81	0.869	0.749	1.141	0.571	18.3	21	13.7	24	25.79	15.53	41.95	20.08	High	High	High	High	High	High	High	High	High	High	High	High	High	High	High	High	Q8JZX4 [150-163]	Q8JZX4 1xPhospho [S155(100)]	3.37	100	1	17.5	19	22.8
FALSE	High	[R].METVSNASSSSNPSSPGR.[I]	F8WHU5	Sister chromatid cohesion protein PDS5 homolog B OS=Mus musculus GN=Pds5b PE=1 SV=1		0.151068	0.999957	0.99448	0.109744	0.36	0.18	0.11	0.43	1.282	1.136	1.079	1.351	13.7	10.7	15.6	11.5	29.51	16.15	16.39	15.32	High	High	High	High	High	High	High	High	High	High	High	High	High	High	High	High	F8WHU5 [1152-1169]	F8WHU5 2xPhospho [S1166(99.2); S/T]	4.43	100	1	13.8	12.7	13.6
FALSE	High	[K].GNDSDGEAESDDPEKK.[K]	P46467	Vacuolar protein sorting-associated protein 4B OS=Mus musculus GN=Vps4b PE=1 SV=2		0.994656	0.54113	0.813213	0.111412	0.04	-1.52	0.37	-1.85	1.028	0.348	1.292	0.277	58	56.5	20.2	73	51.22	33.17	88.78	14.76	High	High	High	High	High	High	High	High	High	High	High	High	High	High	High	High	P46467 [99-114]	P46467 1xPhospho [S102(100)]	4.28	100	1	52.3	68.6	64.4
FALSE	High	[R].QGDNISDDEDEVR.[V]	P70452	Syntaxin-4 OS=Mus musculus GN=Stx4 PE=1 SV=1		0.970562	0.991277	0.33648	0.112535	-0.23	-0.01	0.45	-0.7	0.85	0.992	1.369	0.616	7.7	9	7.6	12.4	25.86	22.03	17.69	21.38	High	High	High	High	High	High	High	High	High	High	High	High	High	High	High	High	P70452 [10-22]	P70452 1xPhospho [S15(100)]	1.45	100	1	10.9	5.9	7.8
FALSE	High	[R].RVESEESGDEEGKK.[H]	Q3UM45	Protein phosphatase 1 regulatory subunit 7 OS=Mus musculus GN=Ppp1r7 PE=1 SV=2		0.867956	0.436041	0.998498	0.113505	-0.32	-0.17	0.04	-0.54	0.799	0.886	1.029	0.688	125.2	156.8	111	161.2	35.71	12.13	40.24	8.85	High	High	High	High	High	High	High	High	High	High	High	High	High	High	High	High	Q3UM45 [21-34]	Q3UM45 2xPhospho [S24(100); S27(100)]	4.26	100	1	123	127.5	205.5
FALSE	High	[R].TPEELEDDSDFEQEDYDVRSR.[T]	E0CXB9	Catenin alpha-2 OS=Mus musculus GN=Ctnna2 PE=1 SV=1		0.897462	0.796153	0.820099	0.113881	0.15	0.3	-0.21	0.67	1.107	1.235	0.862	1.587	119.8	108.2	147.9	93.2	33.33	12.97	28.6	12.58	High	High	High	High	High	High	High	High	High	High	High	High	High	High	High	High	E0CXB9 [645-665]	E0CXB9 2xPhospho [S653(100); S664(100)]	7.54	100	1	130.2	110.2	79.5
FALSE	High	[R].HASEPQPGPR.[A]	B1AS06	Disks large-associated protein 3 OS=Mus musculus GN=Dlgap3 PE=1 SV=1		0.949628	0.93314	0.546317	0.114049	0.24	0.21	-0.46	0.91	1.182	1.155	0.726	1.881	18.6	15.8	21.5	11.4	55.89	34.73	54.75	20.81	High	High	High	High	High	High	High	High	High	High	High	High	High	High	High	High	B1AS06 [710-719]	B1AS06 1xPhospho [S712(100)]	4.63	100	1	18.3	18.9	9.6
FALSE	High	[K].VCSSMDENDGPGEGDELGRR.[H]	Q9JLM8	Serine/threonine-protein kinase DCLK1 OS=Mus musculus GN=Dclk1 PE=1 SV=1		0.999998	0.668462	0.571817	0.114218	-0.21	0.67	-0.5	0.96	0.863	1.588	0.706	1.941	37.3	43.2	59.2	30.5	42.28	24.4	43.66	13.95	High	High	High	High	High	High	High	High	High	High	High	High	High	High	High	High	Q9JLM8 [361-380]		3.02	100	1	40.8	34	29
FALSE	High	[R].DVSPTSR.[D]	B9EJA2	Cortactin-binding protein 2 OS=Mus musculus GN=Cttnbp2 PE=1 SV=2		0.652218	0.999961	0.5513	0.114293	-0.12	-0.27	0.41	-0.8	0.917	0.83	1.329	0.573	25.1	27.4	20.8	36.4	30.56	20.13	39.91	16.56	High	High	High	High	High	High	High	High	High	High	High	High	High	High	High	High	B9EJA2 [470-476]	B9EJA2 1xPhospho [S472(99.7)]	1.42	100	1	28.7	23.6	26.7
FALSE	High	[R].QLSSPNHSPSQSPNQSPR.[I]	Q9JL04	Formin-2 OS=Mus musculus GN=Fmn2 PE=1 SV=2		0.91017	0.495848	0.370081	0.114488	0.01	0.16	-0.37	0.55	1.01	1.115	0.772	1.46	17	16.9	19	13	22.42	6.32	23.57	17.46	High	High	High	High	High	High	High	High	High	High	High	High	High	High	High	High	Q9JL04 [402-419]	Q9JL04 3xPhospho [S405(98.9); S411(100); S413(100)]	4.7	100	1	17	17.9	10.4
FALSE	High	[K].FIDKDQQPSGSEGEDDDAEAALKK.[E]	Q99J36	THUMP domain-containing protein 1 OS=Mus musculus GN=Thumpd1 PE=1 SV=1		0.999995	0.924965	0.303415	0.114614	0.05	0.3	-0.45	0.8	1.034	1.232	0.733	1.738	28.9	28	35.7	20.5	17.57	25.14	36.34	26.24	High	High	High	High	High	High	High	High	High	High	High	High	High	High	High	High	Q99J36 [78-101]	Q99J36 2xPhospho [S86(100); S88(100)]	4.02	100	1	28.9	29	26.3
FALSE	High	[K].ALSDSYELSTDLQDK.[K]	A4GZ26	ARF6 guanine nucleotide exchange factor IQArfGEF OS=Mus musculus GN=Iqsec2 PE=1 SV=1		0.881167	0.808505	0.120795	0.115174	-0.22	0.36	-0.66	0.8	0.859	1.288	0.634	1.745	10	11.6	12.8	7.4	30.19	26.65	23.72	16.04	High	High	High	High	High	High	High	High	High	High	High	Not Found	High	High	High	High	A4GZ26 [318-332]	A4GZ26 2xPhospho [S322(100); S326(99.7)]	4.88	94	1	9.2	10.9	7.6
FALSE	High	[R].DGDSGSLGSPSASR.[E]	Q9JJY3	Sphingomyelin phosphodiesterase 3 OS=Mus musculus GN=Smpd3 PE=1 SV=1		0.865123	0.784721	0.870505	0.115455	0.27	0.29	-0.22	0.78	1.209	1.218	0.858	1.718	12.3	10.1	15	8.7	41.17	20.51	43.65	13.06	High	High	High	High	High	High	High	High	High	High	High	High	High	High	High	High	Q9JJY3 [284-297]	Q9JJY3 2xPhospho [S292(100); S]	2.34	100	1	7.3	11.6	13
FALSE	High	[K].NDGVKESSESTNTTIEDEDTKVR.[K]	P11798	Calcium/calmodulin-dependent protein kinase type II subunit alpha OS=Mus musculus GN=Camk2a PE=1 SV=2		0.995802	0.635474	0.728537	0.115609	-0.08	1.08	-0.38	1.39	0.946	2.115	0.766	2.613	226.8	239.7	479.7	183.6	68.97	43.95	55.98	6.82	High	High	High	High	High	High	High	High	High	High	High	High	High	High	High	High	P11798 [324-346]	P11798 3xPhospho [T336(100); T337(100); S/T]	6.95	100	1	264.2	194.7	175.4
FALSE	High	[R].HIETPATSSPK.[A]	Q80VY2	Protein FAM212B OS=Mus musculus GN=Fam212b PE=2 SV=1		0.975504	0.962896	0.128621	0.115687	0.29	-0.58	0.95	-1.25	1.22	0.669	1.934	0.422	15.8	12.9	10.6	25	49.37	13.9	54.86	8.89	High	High	High	High	High	High	High	High	High	High	High	High	High	High	High	High	Q80VY2 [273-283]	Q80VY2 1xPhospho [S280(100)]	1.81	100	1	15.4	16.1	25
FALSE	High	[R].FYYSSGSSSPTHAK.[S]	Q60771	Claudin-11 OS=Mus musculus GN=Cldn11 PE=1 SV=1		0.905153	0.395614	0.998496	0.116105	0.1	0.25	-0.02	0.36	1.07	1.189	0.988	1.287	23.7	22.1	28.2	21.9	16.49	10.33	18.59	8.85	High	High	High	High	High	High	High	High	High	High	High	High	High	High	High	High	Q60771 [190-203]	Q60771 3xPhospho [S197(97.9); S198(97.9); S/T/Y]	2	100	1	21.8	28.2	19.5
FALSE	High	[R].TASLTSAASIDGSRSR.[S]	Q9QYG0	Protein NDRG2 OS=Mus musculus GN=Ndrg2 PE=1 SV=1		0.497141	0.999622	0.684001	0.116606	0.24	0.01	-0.42	0.66	1.179	1.005	0.75	1.579	38.1	32.3	38.2	24.2	24.79	31.11	25.26	20.5	High	High	High	High	High	High	High	High	High	High	High	High	High	High	High	High	Q9QYG0 [330-345]	Q9QYG0 3xPhospho [S338(100); S344(99.2); T/S]	5.27	100	1	35.8	40.5	32
FALSE	High	[R].ETSPTRGEPVPAWEGK.[S]	A2ARP8	Microtubule-associated protein 1A OS=Mus musculus GN=Map1a PE=1 SV=1		0.81189	0.114107	0.802482	0.117641	-0.16	-0.32	-0.11	-0.36	0.897	0.803	0.925	0.778	14.7	16.4	11.8	15.2	19.66	15.7	26.4	7.51	High	High	High	High	High	High	High	High	High	High	High	High	High	High	High	High	A2ARP8 [1870-1885]		0.99	100	1	19.9	15.6	13
FALSE	High	[R].QGADREESPMTGVCVQQSPVASS.[-]	Q61214	Dual specificity tyrosine-phosphorylation-regulated kinase 1A OS=Mus musculus GN=Dyrk1a PE=1 SV=1		0.999943	0.368367	0.86267	0.117874	-0.07	0.48	-0.41	0.82	0.955	1.398	0.755	1.768	10.1	10.6	14.1	8	10.14	26.83	26.91	30.63	High	High	High	High	High	High	Not Found	High	High	High	High	High	High	High	High	High	Q61214 [741-763]	Q61214 2xPhospho [S748(100); S758(96.5)]	2.54	94	1	8.8	9.7	10.5
FALSE	High	[R].SQSETSLLGR.[A]	Q0PHV7	Dapper homolog 3 OS=Mus musculus GN=Dact3 PE=1 SV=1		0.999997	0.914512	0.323207	0.118149	-0.12	0.4	-0.44	0.72	0.92	1.32	0.735	1.651	24	26.1	31.7	19.2	22.06	14.08	30.71	13.55	High	High	High	High	High	High	High	High	High	High	High	High	High	High	High	High	Q0PHV7 [407-416]	Q0PHV7 1xPhospho [S409(100)]	1.44	100	1	22.8	24.9	23.1
FALSE	High	[K].KTTLYFDEEPELEMESLTDSPEDR.[S]	Q9QYX7	Protein piccolo OS=Mus musculus GN=Pclo PE=1 SV=4		0.658661	1	0.579818	0.118299	0.46	0.58	-0.51	1.55	1.376	1.498	0.703	2.933	15.7	11.4	23.5	8	46.79	50.09	50.98	35.41	High	High	High	High	High	High	High	High	High	High	High	High	High	High	High	High	Q9QYX7 [1623-1646]	Q9QYX7 1xPhospho [S1642(100)]	2.96	100	1	15.7	15.7	15.3
FALSE	High	[R].SSSNESFSSNQSADSAPDEETLALR.[E]	Q3TA40	Protein 6430548M08Rik OS=Mus musculus GN=6430548M08Rik PE=1 SV=1		0.255086	0.252075	0.120296	0.118697	-0.52	0.48	-0.74	0.7	0.697	1.397	0.598	1.629	8.5	12.2	11.9	7.3	39.44	10	12.86	29.37	High	High	High	High	High	High	High	High	High	High	High	High	High	High	High	High	Q3TA40 [72-96]	Q3TA40 2xPhospho [S77(100); S/T]	5.08	100	1	10.4	7	4.9
FALSE	High	[R].IYSSDSDEGSEEDKAQR.[L]	Q5XJE5	RNA polymerase-associated protein LEO1 OS=Mus musculus GN=Leo1 PE=1 SV=2		0.961012	0.850921	0.658035	0.118723	-0.12	-0.13	0.13	-0.38	0.923	0.912	1.095	0.768	51.9	56.2	47.3	61.5	16.11	13.92	19.81	12.52	High	High	High	High	High	High	High	High	High	High	High	High	High	High	High	High	Q5XJE5 [606-622]	Q5XJE5 3xPhospho [S611(99.4); S615(100); S/Y]	2.54	100	1	51.5	47.9	67.8
FALSE	High	[R].EQSDDETEDSVK.[F]	P59808	SAM and SH3 domain-containing protein 1 OS=Mus musculus GN=Sash1 PE=1 SV=1		0.999999	0.879146	0.363376	0.118843	0.14	-0.15	0.43	-0.45	1.1	0.898	1.349	0.732	25.2	22.9	22.6	30.9	21.82	16.03	41.29	17.71	High	High	High	High	High	High	High	High	High	High	High	High	High	High	High	High	P59808 [239-250]	P59808 1xPhospho [S241(100)]	4.68	100	1	27.1	23.8	26.6
FALSE	High	[R].SPSTDITAEGSPTK.[V]	G3UYG5	Potassium voltage-gated channel subfamily KQT member 5 OS=Mus musculus GN=Kcnq5 PE=1 SV=1		0.808922	0.721804	0.154899	0.119306	0.35	-0.08	0.78	-0.51	1.275	0.948	1.72	0.703	11.5	9	10.9	15.5	16.83	46.3	27.38	5.98	High	High	High	High	High	High	High	High	High	High	High	High	High	High	High	High	G3UYG5 [439-452]	G3UYG5 2xPhospho [S439(99.7); S449(100)]	5.78	100	1	12.9	14	10.2
FALSE	High	[R].SPDTSAYCYETMEK.[I]	P14873	Microtubule-associated protein 1B OS=Mus musculus GN=Map1b PE=1 SV=2		0.999991	0.470193	0.790161	0.119383	-0.25	0.54	-0.41	0.7	0.84	1.454	0.751	1.627	14.6	17.4	21.3	13.1	25.34	24.66	38.65	12.51	High	High	High	High	High	High	High	High	High	High	High	High	High	High	High	High	P14873 [2030-2043]	P14873 1xPhospho [S2030(100)]	3.98	100	1	14.3	14.9	14.4
FALSE	High	[K].HVTSNASDSESSYHEYGCSK.[G]	E9Q9H0	Disks large homolog 1 OS=Mus musculus GN=Dlg1 PE=1 SV=1		0.860129	0.515746	0.309882	0.119662	-0.04	0.25	-0.69	0.89	0.97	1.19	0.622	1.858	14.6	15	17.3	9.3	39.46	20.72	36.15	17.83	High	High	High	High	High	High	High	High	High	High	High	High	High	High	High	High	E9Q9H0 [682-701]	E9Q9H0 3xPhospho [S688(100); S690(100); S/T/Y]	5.5	100	1	16.6	16.2	5.6
FALSE	High	[R].TEEVLSPDGSPSK.[S]	Q9QYB5	Gamma-adducin OS=Mus musculus GN=Add3 PE=1 SV=2		0.926187	0.396476	0.507361	0.119762	0.07	-0.53	0.41	-0.86	1.051	0.695	1.329	0.55	10.6	10.1	7.3	13.4	33.75	19.99	34.07	18.43	High	High	High	High	High	High	High	High	High	High	High	High	High	High	High	High	Q9QYB5 [668-680]	Q9QYB5 2xPhospho [S673(100); S677(100)]	4.56	100	1	10.9	16.4	7.3
FALSE	High	[R].ISDSESEELPKPR.[V]	Q8C1D8	Protein IWS1 homolog OS=Mus musculus GN=Iws1 PE=1 SV=1		0.999732	0.644339	0.654909	0.119815	-0.04	-0.27	0.13	-0.44	0.976	0.827	1.095	0.737	21	21.6	17.4	23.6	19.16	16.31	19.94	3.2	High	High	High	High	High	High	High	High	High	High	High	High	High	High	High	High	Q8C1D8 [182-194]	Q8C1D8 3xPhospho [S183(100); S185(100); S187(100)]	2.4	100	1	19.8	22.4	24.9
FALSE	High	[R].AEQYPGSPDSWV.[-]	Q68FH0	Plakophilin-4 OS=Mus musculus GN=Pkp4 PE=1 SV=1		0.433337	0.999226	0.871603	0.120173	0.76	0.27	-0.32	1.35	1.694	1.204	0.801	2.546	56.6	33.4	68.2	26.8	47.44	46.36	54.86	13.92	High	High	High	High	High	High	High	High	High	High	High	High	High	High	High	High	Q68FH0 [1179-1190]	Q68FH0 2xPhospho [S1185(100); S1188(100)]	3.96	100	1	47.5	67.6	33.1
FALSE	High	[K].RHSSGSMDDRPSISAR.[D]	Q8BPQ7	Small G protein signaling modulator 1 OS=Mus musculus GN=Sgsm1 PE=1 SV=2		0.999664	0.56091	0.743176	0.120703	-0.24	0.78	-0.4	0.93	0.846	1.712	0.76	1.904	12.1	14.3	20.8	10.9	61.58	23.52	54.35	29.03	High	High	High	High	High	High	High	High	High	High	High	High	High	High	High	High	Q8BPQ7 [227-242]	Q8BPQ7 3xPhospho [S229(100); S230(100); S232(100)]	2.04	100	1	14.7	10	8.8
FALSE	High	[K].EQSGGEEKDDDEFHKSESEDSIRR.[K]	A2APX8	Sodium channel protein type 1 subunit alpha OS=Mus musculus GN=Scn1a PE=1 SV=1		0.433728	0.758835	0.999536	0.12107	0.49	0.47	0.08	0.88	1.407	1.383	1.054	1.846	12.6	9	17.5	9.5	42.73	31.2	34.26	5.41	High	High	High	High	High	High	High	High	High	High	High	High	High	High	High	High	A2APX8 [508-531]	A2APX8 3xPhospho [S523(99); S528(100); S]	2.68	100	1	12.1	13.2	8.4
FALSE	High	[R].SSCSEYSPSPSLDSEAETLDGGPTR.[L]	O88737	Protein bassoon OS=Mus musculus GN=Bsn PE=1 SV=4		0.999532	0.916597	0.275141	0.121375	-0.13	0.18	-0.51	0.56	0.914	1.134	0.703	1.473	27	29.6	30.6	20.8	29.47	19.24	12.95	12.57	High	High	High	High	High	High	High	High	High	High	High	High	High	High	High	High	O88737 [1131-1155]	O88737 1xPhospho [S1137(100)]	6.34	100	1	22.6	19.9	32.3
FALSE	High	[K].ESPGGCTSPGSQEK.[V]	A0A0R4J2D7	Microtubule-associated protein 9 (Fragment) OS=Mus musculus GN=Map9 PE=1 SV=1		0.992553	0.772032	0.342817	0.121956	-0.01	-0.3	0.42	-0.72	0.995	0.812	1.335	0.605	23	23.1	18.7	30.8	36.3	24.48	31.56	12.73	High	High	High	High	High	High	High	High	High	High	High	High	High	High	High	High	A0A0R4J2D7 [250-263]	A0A0R4J2D7 1xPhospho [S257(99.6)]	3.9	100	1	22.6	23.4	35.6
FALSE	High	[R].IACDEEFSDSEDEGEGGRR.[N]	A0A0R4J008	Histone deacetylase OS=Mus musculus GN=Hdac2 PE=1 SV=1		0.768004	0.986838	0.675747	0.122248	0.33	0.12	-0.19	0.64	1.258	1.087	0.875	1.563	161.2	128.1	175.3	112.2	20.89	17.05	28.6	8.62	High	High	High	High	High	High	High	High	High	High	High	High	High	High	High	High	A0A0R4J008 [415-433]	A0A0R4J008 2xPhospho [S422(100); S424(100)]	5.95	100	1	164.5	158	116.4
FALSE	High	[R].ICLEAGSPTGSGDQSSR.[G]	Q8CCJ4	APC membrane recruitment protein 2 OS=Mus musculus GN=Amer2 PE=1 SV=2		0.975938	0.411365	0.615828	0.122593	0.09	-0.45	0.26	-0.63	1.065	0.73	1.2	0.648	23.8	22.3	17.4	26.8	24.62	13.02	26.46	13.17	High	High	High	High	High	High	High	High	High	High	High	High	High	High	High	High	Q8CCJ4 [274-290]	Q8CCJ4 1xPhospho [S280(100)]	4.86	100	1	21.4	26.4	29
FALSE	High	[K].SRSESDLSQPESDEEGYALSGR.[R]	E9PZP8	Protein Herc1 OS=Mus musculus GN=Herc1 PE=1 SV=1		0.628584	0.895029	0.953145	0.122826	0.34	0.17	0	0.51	1.269	1.124	1.003	1.423	14	11	15.7	11	29.51	23.38	15.23	29.27	High	High	High	High	High	High	High	High	High	High	High	High	High	High	High	High	E9PZP8 [1510-1531]	E9PZP8 3xPhospho [S1512(100); S1517(100); S1521(100)]	4.69	100	1	16.7	11.7	9.9
FALSE	High	[R].TEADGNSDPNSDGPLGPR.[G]	A0A0A6YWY8	Protein Pcdh9 OS=Mus musculus GN=Pcdh9 PE=1 SV=1		0.984505	0.48544	0.569216	0.122867	-0.18	0.3	-0.22	0.33	0.883	1.227	0.859	1.261	9.6	10.9	11.8	9.3	23.14	11.95	10.65	14.54	High	High	High	High	High	High	High	High	High	High	High	High	High	High	High	High	A0A0A6YWY8 [1069-1086]	A0A0A6YWY8 2xPhospho [S1075(100); S1079(100)]	4.79	100	1	9.5	8.7	9.7
FALSE	High	[K].TGTGSPFAGNSPAR.[E]	E9Q8K8	Zinc finger CCCH domain-containing protein 4 OS=Mus musculus GN=Zc3h4 PE=1 SV=1		0.72404	0.872789	0.920967	0.122952	-0.64	-0.27	0.41	-1.32	0.64	0.832	1.33	0.4	12.1	18.8	10	25.1	47.48	59.04	60.3	8.95	High	High	High	High	High	High	High	High	High	High	High	High	High	High	High	High	E9Q8K8 [1217-1230]	E9Q8K8 2xPhospho [S1221(99.6); S1227(100)]	2.95	100	1	11.3	12.9	25.5
FALSE	High	[K].YVEDTDGSSPEDLMAVLTGAEEK.[G]	Q9ES97	Reticulon-3 OS=Mus musculus GN=Rtn3 PE=1 SV=2		1	0.808769	0.442933	0.123294	-0.04	0.37	-0.59	0.92	0.973	1.291	0.663	1.896	8.3	8.5	10.7	5.7	14.2	11.37	37.16	60.65	High	High	High	High	High	High	High	High	High	High	High	High	High	High	High	High	Q9ES97 [589-611]	Q9ES97 3xPhospho [T593(100); S596(100); S597(100)]	4.11	100	1	10.5	8.1	7.7
FALSE	High	[K].SVPTVDSGNEDDDSSFK.[I]	Q05D44	Eukaryotic translation initiation factor 5B OS=Mus musculus GN=Eif5b PE=1 SV=2		0.971346	0.489004	0.518716	0.123319	-0.09	0.1	-0.15	0.16	0.941	1.074	0.903	1.119	32.1	34.2	34.5	30.9	9.24	8.53	6.38	12.59	High	High	High	High	High	High	High	High	High	High	High	High	High	High	High	High	Q05D44 [209-225]	Q05D44 1xPhospho [S215(100)]	5.42	100	1	32.1	32.1	28.2
FALSE	High	[R].DVMSDETNNEETESPSQEFVNITK.[Y]	P14873	Microtubule-associated protein 1B OS=Mus musculus GN=Map1b PE=1 SV=2		0.0216592	0.920533	0.388658	0.124497	-0.44	-0.1	-0.26	-0.27	0.738	0.935	0.834	0.828	10.8	14.6	10.1	12.2	15.45	8.76	17.48	11.67	High	High	High	High	High	High	High	High	High	High	High	High	High	High	High	High	P14873 [1138-1161]	P14873 2xPhospho [S1141(100); S1151(98.8)]	5.58	100	1	12.1	10	8.5
FALSE	High	[R].RSPSPYYSR.[YG]	E9QP00; P62996	Transformer-2 protein homolog alpha OS=Mus musculus GN=Tra2a PE=1 SV=1 Transformer-2 protein homolog beta OS=Mus musculus GN=Tra2b PE=1 SV=1	Shared	0.771063	0.0387791	0.992256	0.12457	0.3	-0.72	0.13	-0.54	1.229	0.609	1.091	0.686	21.1	17.2	12.9	18.8	18.01	28.82	22.73	13.79	High	High	High	High	High	High	High	High	High	High	High	High	High	High	High	High	E9QP00 [259-267]; P62996 [263-271]	E9QP00 2xPhospho [S260(100); S262(100)]; P62996 2xPhospho [S264(100); S266(100)]	2.21	100	2	17.7	21.4	27.2
FALSE	High	[K].TLTEGDSPSPQ.[-]	Q60720	Cytochrome b561 OS=Mus musculus GN=Cyb561 PE=1 SV=2		0.975333	0.469365	0.560234	0.126253	0.03	0.24	-0.24	0.5	1.02	1.177	0.85	1.413	35.5	34.8	41.7	29.5	26.29	15.03	22.38	7.95	High	High	High	High	High	High	High	High	High	High	High	High	High	High	High	High	Q60720 [240-250]	Q60720 1xPhospho [S246(100)]	3.57	100	1	42.7	32.9	22
FALSE	High	[R].LKSGSDEEER.[V]	Q6ZPK7	Lateral signaling target protein 2 homolog OS=Mus musculus GN=Zfyve28 PE=1 SV=2		0.979764	0.957649	0.449578	0.126515	0.25	-0.48	0.67	-0.89	1.19	0.718	1.587	0.538	16.8	14.1	12.1	22.4	36.85	26.1	30.44	17.6	High	High	High	High	High	High	High	High	High	High	High	High	High	High	High	High	Q6ZPK7 [390-399]	Q6ZPK7 2xPhospho [S392(100); S394(100)]	1.36	100	1	17.8	19.6	15.9
FALSE	High	[K].QHLENDPGSNEDADIPK.[G]	Q8CDN6	Thioredoxin-like protein 1 OS=Mus musculus GN=Txnl1 PE=1 SV=3		0.982236	0.0250982	0.896361	0.126844	0.05	-0.97	-0.22	-0.7	1.038	0.509	0.859	0.615	11.2	10.8	5.7	9.3	26.48	23.75	38.78	12.37	High	High	High	High	High	High	High	High	High	High	High	Not Found	High	High	High	High	Q8CDN6 [105-121]	Q8CDN6 1xPhospho [S113(100)]	3.17	94	1	11.9	10.6	14.5
FALSE	High	[R].TVSDNSLSSSK.[E]	A2AQ43	Formin-binding protein 1 OS=Mus musculus GN=Fnbp1 PE=1 SV=1		0.467361	0.925735	0.451716	0.126953	0.48	-0.05	-0.71	1.14	1.393	0.964	0.609	2.203	26.9	19.3	25.9	11.7	26.26	33.82	52.05	14.37	High	High	High	High	High	High	High	High	High	High	High	High	High	High	High	High	A2AQ43 [294-304]	A2AQ43 2xPhospho [S296(99.7); S299(100)]	4.29	100	1	21.7	31.7	22.7
FALSE	High	[K].LPQPPEGQCYSN.[-]	E9PY39	Protein Gm20431 OS=Mus musculus GN=Gm20431 PE=4 SV=1		0.998654	0.359959	0.827668	0.127328	0	0.56	-0.08	0.64	1.003	1.477	0.948	1.562	28.9	28.8	42.6	27.3	23.62	31.82	32.16	13.09	High	High	High	High	High	High	High	High	High	High	High	High	High	High	High	High	E9PY39 [360-371]	E9PY39 1xPhospho [S370(100)]	2.24	100	1	29.6	25.5	28.2
FALSE	High	[R].ADSVPNLEPSEESLVTK.[-]	Q7TQ95	Protein lunapark OS=Mus musculus GN=Lnp PE=1 SV=1		0.06754	0.979058	0.865632	0.127702	0.77	0.23	0.21	0.79	1.706	1.17	1.154	1.731	14.5	8.5	17	9.8	43.7	19.47	26.72	35.47	High	High	High	High	High	High	High	High	High	High	High	High	High	High	High	High	Q7TQ95 [409-425]	Q7TQ95 1xPhospho [S411(100)]	2.42	100	1	17.2	10.3	12.2
FALSE	High	[K].DDGQSDSQAVDGDGK.[T]	P26339	Chromogranin-A OS=Mus musculus GN=Chga PE=1 SV=1		0.88719	0.19992	0.807341	0.128242	0.27	-1.07	0.17	-0.97	1.203	0.475	1.123	0.509	21.1	17.5	10	19.7	24.59	35.56	54.46	26.75	High	High	High	Not Found	High	High	High	High	High	High	High	High	High	High	High	High	P26339 [276-290]	P26339 1xPhospho [S282(100)]	5.41	94	1	14.4	23.9	21.1
FALSE	High	[K].SIDDEVVEQRSGSSTPQR.[S]	Q8BRK8	5'-AMP-activated protein kinase catalytic subunit alpha-2 OS=Mus musculus GN=Prkaa2 PE=1 SV=3		0.952079	0.855875	0.701402	0.128502	0.05	1.52	-0.59	2.16	1.034	2.871	0.665	4.467	16.1	15.6	46.3	10.4	122.67	57.12	81.76	36.51	High	High	High	High	High	High	High	High	High	High	High	High	High	High	High	High	Q8BRK8 [471-488]	Q8BRK8 2xPhospho [S484(98.8); T485(100)]	3.18	100	1	20	10.5	13
FALSE	High	[R].ANSQDSLASR.[D]	Q8C052	Microtubule-associated protein 1S OS=Mus musculus GN=Map1s PE=1 SV=2		0.931021	0.69893	0.889605	0.128645	-0.04	0.89	-0.39	1.24	0.973	1.854	0.762	2.369	55.3	56.8	102.5	43.3	66.58	28.83	47.07	8.52	High	High	High	High	High	High	High	High	High	High	High	High	High	High	High	High	Q8C052 [460-469]	Q8C052 1xPhospho [S462(100)]	2.35	100	1	60.4	36.8	50.6
FALSE	High	[K].VEEEQEADEEDVSEEEAEDREGASK.[A]	Q8VBT0	Thioredoxin-related transmembrane protein 1 OS=Mus musculus GN=Tmx1 PE=1 SV=1		0.896267	0.999455	0.416505	0.128742	0.02	0.15	-0.2	0.37	1.017	1.107	0.869	1.295	26.4	26	29.2	22.5	14.21	9.31	19.15	5	High	High	High	High	High	High	High	High	High	High	High	High	High	High	High	High	Q8VBT0 [233-257]	Q8VBT0 1xPhospho [S245(100)]	7.72	100	1	26.2	25.4	26.6
FALSE	High	[K].LKEDSEAESTESVPLVCK.[S]	Q8C419	Probable G-protein coupled receptor 158 OS=Mus musculus GN=Gpr158 PE=1 SV=2		0.995546	0.708439	0.742372	0.129049	0.29	0.48	-0.38	1.15	1.223	1.393	0.77	2.213	9.9	8.1	13.8	6.2	72.16	35.44	49.66	45.42	High	High	High	High	High	High	Not Found	High	High	High	High	High	High	High	High	High	Q8C419 [861-878]	Q8C419 2xPhospho [S865(100); S869(100)]	3.38	94	1	10	9.9	5.1
FALSE	High	[K].VSDVTSSGVQSFDEEEGDANN.[-]	Q3TY60	Protein FAM131B OS=Mus musculus GN=Fam131b PE=1 SV=1		0.703513	0.0690217	0.485218	0.12975	-0.16	-0.26	-0.18	-0.24	0.894	0.837	0.88	0.849	30.9	34.6	25.8	30.4	14.85	7.85	5.19	13.91	High	High	High	High	High	High	High	High	High	High	High	High	High	High	High	High	Q3TY60 [312-332]	Q3TY60 1xPhospho [S322(100)]	5.75	100	1	30.7	31	39
FALSE	High	[R].FSHSYLSDSDTEAK.[L]	B2RRE2	Myo18a protein OS=Mus musculus GN=Myo18a PE=1 SV=1		0.712044	0.759302	0.986332	0.131044	-0.43	-0.73	-0.01	-1.15	0.74	0.602	0.991	0.449	25.7	34.7	15.5	34.4	42.61	55.17	59.71	75.21	High	High	High	High	High	High	High	High	High	High	High	High	High	High	High	High	B2RRE2 [2028-2041]	B2RRE2 2xPhospho [S2034(100); S2036(100)]	3.54	100	1	31.3	37.7	21.1
FALSE	High	[R].MQSIARDSDEGSEEEFFDAHENLYCTEEK.[Q]	A0A0G2JFQ8	Membrane-associated phosphatidylinositol transfer protein 2 OS=Mus musculus GN=Pitpnm2 PE=1 SV=1		0.999949	0.674982	0.634847	0.13126	0.11	1.26	-0.86	2.23	1.079	2.39	0.55	4.695	9.1	8.4	21.8	4.6	116.89	52.74	64.48	41.32	High	High	High	High	High	High	High	High	High	High	High	High	High	High	High	High	A0A0G2JFQ8 [327-355]	A0A0G2JFQ8 3xPhospho [S329(100); S334(100); S338(100)]	6.56	100	1	9.6	8.7	2.3
FALSE	High	[R].RSSLVDEAPEDEEFEQK.[I]	Q9R0L6	Pericentriolar material 1 protein OS=Mus musculus GN=Pcm1 PE=1 SV=2		0.916126	0.664551	0.931292	0.131325	-0.15	-0.53	0.12	-0.8	0.9	0.693	1.084	0.576	48.9	54.3	33.9	58.9	30.28	27.2	38.54	5.32	High	High	High	High	High	High	High	High	High	High	High	High	High	High	High	High	Q9R0L6 [643-659]	Q9R0L6 2xPhospho [S644(100); S645(100)]	6.56	100	1	49.7	48.1	63.2
FALSE	High	[K].ILDQMPATPSSPMYVD.[-]	P47809	Dual specificity mitogen-activated protein kinase kinase 4 OS=Mus musculus GN=Map2k4 PE=1 SV=2		0.840405	0.709923	0.960029	0.13151	0.46	0.13	-0.1	0.69	1.372	1.096	0.933	1.612	32.9	24	36.1	22.4	29.85	31.45	12.88	25.16	High	High	High	High	High	High	High	High	High	High	High	High	High	High	High	High	P47809 [382-397]	P47809 2xPhospho [T389(100); S391(100)]	4.43	100	1	36.8	30.1	17.4
FALSE	High	[R].RDSSESQLASTESDKPTTGR.[V]	Q8BH50	Uncharacterized protein C18orf25 homolog OS=Mus musculus PE=1 SV=1		0.669934	0.960645	0.871979	0.132287	-0.6	-0.02	0.31	-0.92	0.662	0.988	1.236	0.529	28.3	42.7	27.9	52.8	61.99	31.2	26.39	21.63	High	High	High	High	High	High	High	High	High	High	High	High	High	High	High	High	Q8BH50 [64-83]	Q8BH50 2xPhospho [S66(100); S67(100)]	4.81	100	1	28.4	28.1	69.6
FALSE	High	[R].ISESGQFSDGLEDR.[G]	Q8C996	Transmembrane protein 163 OS=Mus musculus GN=Tmem163 PE=1 SV=1		0.708277	0.869551	0.945803	0.132571	0.24	0.26	-0.26	0.76	1.181	1.197	0.834	1.695	54	45.7	64.7	38.1	35.88	16.4	33.07	21.34	High	High	High	High	High	High	High	High	High	High	High	High	High	High	High	High	Q8C996 [53-66]	Q8C996 1xPhospho [S54(100)]	3.12	100	1	57.5	50.7	38.2
FALSE	High	[K].EQNTPPKSPQ.[-]	Q6A0A2	La-related protein 4B OS=Mus musculus GN=Larp4b PE=1 SV=2		0.539012	0.623608	0.996508	0.133018	-0.31	-0.01	0.04	-0.36	0.807	0.993	1.03	0.778	37.8	46.8	37.5	48.2	24.09	10.48	6.79	14.8	High	High	High	High	High	High	High	High	High	High	High	High	High	High	High	High	Q6A0A2 [732-741]	Q6A0A2 2xPhospho [T735(100); S739(100)]	3.4	100	1	37.8	37.3	58.2
FALSE	High	[R].SLPDSGRTSPCPR.[D]	B1AS06	Disks large-associated protein 3 OS=Mus musculus GN=Dlgap3 PE=1 SV=1		0.999968	0.807429	0.451039	0.133874	-0.01	0.33	-0.33	0.65	0.992	1.259	0.796	1.569	20.9	21.1	26.3	16.8	26.2	34.05	32.4	16.75	High	High	High	High	High	High	High	High	High	High	High	High	High	High	High	High	B1AS06 [779-791]	B1AS06 2xPhospho [S783(100); T/S]	1.88	100	1	17.8	16.4	24.5
FALSE	High	[R].SRSSNNDDEDLTPEQK.[A]	A0A0J9YVI1	Transcription factor 4 OS=Mus musculus GN=Tcf4 PE=1 SV=1		0.88571	0.468473	0.998454	0.133916	-0.31	-0.51	-0.11	-0.71	0.808	0.702	0.929	0.61	8.9	11	6.3	10.3	26.97	32.75	23.54	10.85	High	High	High	High	High	High	High	High	High	High	High	High	High	High	High	High	A0A0J9YVI1 [486-501]		3.63	100	1	8.1	6.1	11.7
FALSE	High	[R].TKEYVSNDATQSDDEEKLQSQQTDTDGGR.[L]	Q6NVE8	WD repeat-containing protein 44 OS=Mus musculus GN=Wdr44 PE=1 SV=1		0.997363	0.543041	0.633493	0.134074	0.02	0.51	-0.32	0.85	1.013	1.427	0.799	1.808	12.9	12.8	18.4	10.2	31.24	39.2	33.03	22.77	High	High	High	High	High	High	High	High	High	High	High	High	High	High	High	High	Q6NVE8 [394-422]	Q6NVE8 2xPhospho [T403(100); S405(100)]	2.69	100	1	12.6	9.4	13.2
FALSE	High	[R].TPEEGGYSYEISEK.[T]	P14873	Microtubule-associated protein 1B OS=Mus musculus GN=Map1b PE=1 SV=2		0.825273	0.615097	0.241354	0.13427	-0.23	0.21	-0.6	0.58	0.852	1.159	0.661	1.493	9.1	10.7	10.6	7.1	8.6	22.84	26.95	31.19	High	High	High	High	High	High	High	High	High	High	High	High	High	High	High	High	P14873 [1945-1958]	P14873 1xPhospho [T1945(100)]	3.18	100	1	10	8.2	8.7
FALSE	High	[K].SSGQESESIPEYTAEEEREDNR.[L]	Q52KR3	Protein prune homolog 2 OS=Mus musculus GN=Prune2 PE=1 SV=2		0.986298	0.74791	0.732489	0.134294	0.07	0.85	-0.34	1.26	1.049	1.807	0.79	2.4	8	7.6	14.5	6	47.47	15.38	44.4	22.53	High	High	High	High	High	High	High	High	High	High	High	High	High	High	High	High	Q52KR3 [2843-2864]		2.99	100	1	8.3	7.7	5.2
FALSE	High	[K].EDTDQEEKASNEDVTK.[A]	Q99JF8	PC4 and SFRS1-interacting protein OS=Mus musculus GN=Psip1 PE=1 SV=1		0.982588	0.671476	0.757537	0.134736	-0.25	-0.69	0.32	-1.26	0.844	0.621	1.251	0.419	11	13.1	6.8	16.4	45.42	25.31	65.08	2.6	High	High	High	High	High	High	High	High	High	High	Not Found	High	High	High	High	High	Q99JF8 [120-135]	Q99JF8 1xPhospho [S129(100)]	3.12	94	1	9.3	13.1	19.7
FALSE	High	[R].EESETRSESSDFEVVPK.[R]	A0A0A0MQ79	Protein PRRC2C OS=Mus musculus GN=Prrc2c PE=1 SV=1		0.999424	0.15172	0.999973	0.134854	0.05	0.33	0.16	0.22	1.033	1.259	1.117	1.164	10.6	10.3	13.4	11.5	19	12.78	8.31	16.81	High	High	High	High	High	High	High	High	High	High	High	High	High	High	High	High	A0A0A0MQ79 [1211-1227]		2.18	100	1	10	13.5	11.3
FALSE	High	[R].DLSLDPR.[A]	Q9JI18	Low-density lipoprotein receptor-related protein 1B OS=Mus musculus GN=Lrp1b PE=1 SV=1		0.415101	0.860273	1	0.134882	-0.44	-0.25	0.03	-0.72	0.737	0.839	1.019	0.607	15.5	21	13	21.4	26.63	22.02	39.74	28.69	High	High	High	High	High	High	High	High	High	High	High	High	High	High	High	High	Q9JI18 [3134-3140]	Q9JI18 1xPhospho [S3136(100)]	1.72	100	1	20.7	18	11.5
FALSE	High	[K].VRPYIAEGESDTDSDLCTPCGPPPR.[S]	B7ZBV9; B7ZBW2	Potassium voltage-gated channel subfamily KQT member 2 OS=Mus musculus GN=Kcnq2 PE=1 SV=1 Potassium voltage-gated channel subfamily KQT member 2 OS=Mus musculus GN=Kcnq2 PE=1 SV=2	Shared	0.614915	0.911385	0.96225	0.135226	0.11	0.08	-0.16	0.35	1.077	1.057	0.895	1.272	34.8	32.3	36.7	28.9	9.52	15.02	20.12	11.9	High	High	High	High	High	High	High	High	High	High	High	High	High	High	High	High	B7ZBV9 [828-852]; B7ZBW2 [797-821]	B7ZBV9 3xPhospho [S837(100); T839(100); S841(100)]; B7ZBW2 3xPhospho [S806(100); T808(100); S810(100)]	5.75	100	2	32.4	37.3	31.2
FALSE	High	[K].GTGDCSDEEVDGKADGADAK.[A]	Q8VDD5	Myosin-9 OS=Mus musculus GN=Myh9 PE=1 SV=4		0.608308	0.399682	0.955583	0.135844	0.27	0.67	0.21	0.73	1.209	1.59	1.16	1.658	16.4	13.6	26.1	15.7	25.75	17.98	27.93	14.21	High	High	High	High	High	High	High	High	High	High	High	High	High	High	High	High	Q8VDD5 [1938-1957]	Q8VDD5 1xPhospho [S1943(100)]	5.81	100	1	14.1	18.1	14.9
FALSE	High	[R].KETESEAEDDNLDDLER.[H]	E9PUK6	Serine/arginine repetitive matrix protein 1 OS=Mus musculus GN=Srrm1 PE=1 SV=1		0.999771	0.917272	0.0538337	0.136138	0.02	-0.08	-0.33	0.27	1.013	0.947	0.794	1.208	48.8	48.2	46.2	38.3	12.14	13.68	9.68	8.62	High	High	High	High	High	High	High	High	High	High	High	High	High	High	High	High	E9PUK6 [888-904]	E9PUK6 2xPhospho [T890(100); S892(100)]	8.24	100	1	42.2	53.7	44.8
FALSE	High	[K].AKSEDSDAELSD.[-]	A2A791	Zinc finger MYM-type protein 4 OS=Mus musculus GN=Zmym4 PE=1 SV=1		0.910218	0.926817	0.697966	0.137141	0.26	-0.01	-0.37	0.62	1.2	0.993	0.775	1.537	23.5	19.5	23.3	15.2	29.18	22.78	33.59	10.44	High	High	High	High	High	High	High	High	High	High	High	High	High	High	High	High	A2A791 [1538-1549]	A2A791 2xPhospho [S1543(100); S1548(100)]	2.75	100	1	21.9	25.1	13
FALSE	High	[K].IEDVGSDEEDDSGKDK.[K]	P11499	Heat shock protein HSP 90-beta OS=Mus musculus GN=Hsp90ab1 PE=1 SV=3		0.999946	0.999678	0.129522	0.137252	0.08	-0.16	0.74	-0.82	1.057	0.893	1.666	0.567	12	11.4	10.7	18.9	23.17	22.29	31.62	35.11	High	High	High	High	High	High	High	High	High	High	High	Not Found	High	High	High	High	P11499 [250-265]	P11499 1xPhospho [S255(100)]	3.67	94	1	14	8.8	10.3
FALSE	High	[R].DTASLSTTPSESPR.[A]	Q8BUV3	Gephyrin OS=Mus musculus GN=Gphn PE=1 SV=2		0.311185	0.990769	0.83504	0.137328	-0.45	-0.11	0.16	-0.72	0.732	0.927	1.116	0.608	20.3	27.7	18.8	30.9	20.13	25.62	31.65	15	High	High	High	High	High	High	High	High	High	High	High	High	High	High	High	High	Q8BUV3 [259-272]	Q8BUV3 2xPhospho [T266(100); S270(100)]	4.45	100	1	21.3	19.3	23.1
FALSE	High	[K].ERSLDSVDR.[Q]	B1AS06	Disks large-associated protein 3 OS=Mus musculus GN=Dlgap3 PE=1 SV=1		0.737634	0.729812	0.991122	0.139375	0.18	0.23	-0.14	0.55	1.135	1.171	0.905	1.469	24.3	21.4	28.5	19.4	34.56	27.09	22.58	18.77	High	High	High	High	High	High	High	High	High	High	High	High	High	High	High	High	B1AS06 [917-925]	B1AS06 1xPhospho [S919(100)]	2.81	100	1	29.3	16	20.1
FALSE	High	[K].AGEASAESTGAADGAAPEEGEAKK.[T]	Q91XV3	Brain acid soluble protein 1 OS=Mus musculus GN=Basp1 PE=1 SV=3		0.996421	0.98763	0.0575629	0.140785	-0.07	-0.09	-0.79	0.63	0.952	0.938	0.579	1.543	23.5	24.7	22	14.3	23.25	16.8	29.63	16.5	High	High	High	High	High	High	High	High	High	High	High	High	High	High	High	High	Q91XV3 [124-147]	Q91XV3 2xPhospho [S128(100); S/T]	3.54	100	1	25.3	21.8	17.1
FALSE	High	[K].KEKEPAEGNESSEAPSPVNAMNSFV.[-]	Q810U4	Neuronal cell adhesion molecule OS=Mus musculus GN=Nrcam PE=1 SV=2		0.423136	0.932156	0.545718	0.141034	-0.13	-0.04	0.15	-0.33	0.912	0.972	1.113	0.797	14.3	15.7	13.9	17.4	9.56	5.23	18.94	14.17	High	High	High	High	High	High	High	High	High	High	High	High	High	High	High	High	Q810U4 [1232-1256]	Q810U4 2xPhospho [S1242(97.9); S1247(100)]	4.84	100	1	14.8	14.7	13.9
FALSE	High	[R].RRSSAASLGR.[V]	Q3UHD9	Arf-GAP with GTPase, ANK repeat and PH domain-containing protein 2 OS=Mus musculus GN=Agap2 PE=1 SV=1		0.775037	0.173123	0.703288	0.141065	-0.42	0.75	-0.31	0.64	0.746	1.68	0.806	1.555	27.8	37.2	46.7	30	50.63	15.81	25.7	17.9	High	High	High	High	High	High	High	High	High	High	High	High	High	High	High	High	Q3UHD9 [1169-1178]	Q3UHD9 2xPhospho [S1171(100); S1172(99.3)]	2.2	100	1	34.8	17.2	22.2
FALSE	High	[K].ENQSEGKGSDSDSEGDNPEK.[K]	Q8VEJ9	Vacuolar protein sorting-associated protein 4A OS=Mus musculus GN=Vps4a PE=1 SV=1		0.957485	0.73726	0.843208	0.141072	0.2	-1.23	0.55	-1.57	1.151	0.427	1.46	0.337	22.9	19.9	9.8	29	52.67	43.3	67.23	11.05	High	High	High	High	High	High	High	High	High	High	High	High	High	High	High	High	Q8VEJ9 [87-106]		4.56	100	1	20.1	26	28.3
FALSE	High	[R].IHDLEDDLEMSSDASDASGEEGSR.[T]	Q3THK3	General transcription factor IIF subunit 1 OS=Mus musculus GN=Gtf2f1 PE=1 SV=2		0.942975	0.561701	0.429088	0.141576	-0.11	0.2	-0.28	0.37	0.926	1.147	0.823	1.291	10.3	11.1	11.8	9.1	12.21	4.83	6.08	25.27	High	High	High	High	High	High	High	High	High	High	High	High	High	High	High	High	Q3THK3 [207-230]	Q3THK3 3xPhospho [S217(98.8); S218(98.8); S]	1.36	100	1	11.7	9.7	8.9
FALSE	High	[R].GGSSGEELEDEEPVKK.[R]	Q3UMU9	Hepatoma-derived growth factor-related protein 2 OS=Mus musculus GN=Hdgfrp2 PE=1 SV=1		0.990538	0.964018	0.186929	0.141975	0.12	-0.06	0.54	-0.47	1.09	0.962	1.451	0.723	19.7	18.1	19	26.2	24.03	3.42	39.17	22.13	High	High	High	High	High	High	High	High	High	High	High	High	High	High	High	High	Q3UMU9 [364-379]	Q3UMU9 2xPhospho [S366(100); S367(100)]	2.26	100	1	19.9	19.6	25.4
FALSE	High	[R].EESETRSESSDFEVVPK.[R]	A0A0A0MQ79	Protein PRRC2C OS=Mus musculus GN=Prrc2c PE=1 SV=1		0.995359	0.937868	0.0809429	0.142141	0.02	-0.07	-0.55	0.49	1.012	0.95	0.684	1.405	15	14.8	14.2	10.1	6.35	12.5	17.7	25.41	High	High	High	High	High	High	High	High	High	High	High	High	High	High	High	High	A0A0A0MQ79 [1211-1227]		1.72	100	1	16.2	14.2	14.4
FALSE	High	[K].DGEQSPSEASPSAQAGPENIPEPMSR.[E]	Q8K2L8	Trafficking protein particle complex subunit 12 OS=Mus musculus GN=Trappc12 PE=1 SV=2		0.666784	0.104123	0.774798	0.142449	-0.59	0.93	-0.39	0.73	0.664	1.906	0.762	1.662	5.9	8.9	11.3	6.8	40.75	24.61	6.53	27.87	High	High	High	High	High	High	High	High	High	High	High	High	High	High	High	High	Q8K2L8 [6-31]	Q8K2L8 2xPhospho [S10(99); S15(98.9)]	2.62	100	1	5.9	5.7	5.9
FALSE	High	[R].RFSSGGEEEDFDR.[S]	Q69ZX8	Actin-binding LIM protein 3 OS=Mus musculus GN=Ablim3 PE=1 SV=2		0.981126	0.260805	0.999996	0.142461	-0.01	-0.36	-0.05	-0.32	0.99	0.782	0.968	0.8	25.8	26	20.1	25.2	26.22	11.46	20.1	6.08	High	High	High	High	High	High	High	High	High	High	High	High	High	High	High	High	Q69ZX8 [500-512]	Q69ZX8 2xPhospho [S502(100); S503(100)]	3.85	100	1	22.8	16.8	29.1
FALSE	High	[K].IDSDDDEEKEGDEEK.[V]	Q8C1D8	Protein IWS1 homolog OS=Mus musculus GN=Iws1 PE=1 SV=1		0.9981	0.406123	0.806585	0.142698	0.1	-0.98	0.47	-1.35	1.074	0.506	1.384	0.392	35.2	32.8	17.8	45.4	53.73	22.88	83.05	18	High	High	High	High	High	High	High	High	High	High	High	High	High	High	High	High	Q8C1D8 [319-333]	Q8C1D8 1xPhospho [S321(100)]	4	100	1	32.4	38.3	64.8
FALSE	High	[K].AVEEQGDDQDSEKSKPAGSDGER.[R]	Q00PI9	Heterogeneous nuclear ribonucleoprotein U-like protein 2 OS=Mus musculus GN=Hnrnpul2 PE=1 SV=2		0.629596	0.997776	0.782207	0.143078	-0.63	-0.19	0.37	-1.2	0.644	0.874	1.294	0.435	11	17.1	9.6	22.1	52.17	33.03	55.85	21.67	High	High	High	High	High	High	High	High	High	High	High	High	High	High	High	High	Q00PI9 [173-195]	Q00PI9 1xPhospho [S183(100)]	3.46	100	1	9.9	12.2	20.5
FALSE	High	[R].SQSSDTEQPSPTSGGGK.[V]	Q8BGD9	Eukaryotic translation initiation factor 4B OS=Mus musculus GN=Eif4b PE=1 SV=1		0.931156	0.937503	0.659135	0.143941	-0.21	-0.05	0.43	-0.69	0.863	0.967	1.349	0.619	65.4	75.8	63.3	102.3	34.21	32.11	18.54	13.21	High	High	High	High	High	High	High	High	High	High	High	High	High	High	High	High	Q8BGD9 [495-511]		5.52	100	1	67.2	63.7	115
FALSE	High	[K].KDDSHSAEDSEDEKDDHK.[N]	Q80XU3	Nuclear ubiquitous casein and cyclin-dependent kinase substrate 1 OS=Mus musculus GN=Nucks1 PE=1 SV=1		0.906701	0.842428	0.833121	0.144179	-0.05	-0.48	0.52	-1.05	0.964	0.718	1.431	0.483	13.1	13.6	9.4	19.5	50.42	18.49	44.72	24.14	High	High	High	High	High	High	High	High	High	High	High	High	High	High	High	High	Q80XU3 [70-87]	Q80XU3 3xPhospho [S73(100); S75(100); S79(100)]	3.38	100	1	11.3	15.3	19.4
FALSE	High	[K].DTDSTGSPDRDGMK.[K]	F6VMS8	SH3-containing GRB2-like protein 3-interacting protein 1 (Fragment) OS=Mus musculus GN=Sgip1 PE=1 SV=1		0.999675	0.872039	0.476825	0.144493	-0.13	-0.22	0.49	-0.84	0.916	0.858	1.408	0.558	26.6	29	22.8	40.9	24.74	12.67	52.03	12.28	High	High	High	High	High	High	High	High	High	High	High	High	High	High	High	High	F6VMS8 [21-34]	F6VMS8 2xPhospho [S27(99.5); S/T]	3.38	100	1	24.4	29	39.5
FALSE	High	[R].GDSHSPGHK.[R]	Q8BTI8	Serine/arginine repetitive matrix protein 2 OS=Mus musculus GN=Srrm2 PE=1 SV=3		0.852854	0.796269	0.926783	0.145819	-0.06	-0.59	0.45	-1.1	0.957	0.665	1.362	0.467	30.5	31.9	20.3	43.4	41.05	30.91	68.81	17.13	High	High	High	High	High	High	High	High	High	High	High	High	High	High	High	High	Q8BTI8 [2677-2685]	Q8BTI8 2xPhospho [S2679(100); S2681(100)]	3.04	100	1	29.4	31.6	41.1
FALSE	High	[R].APSQAAESSPTK.[M]	Q80XA6	RalBP1-associated Eps domain-containing protein 2 OS=Mus musculus GN=Reps2 PE=1 SV=1		0.368727	0.676311	0.95774	0.145846	-0.44	-0.43	-0.09	-0.78	0.737	0.742	0.941	0.581	12.1	16.4	8.9	15.4	25.99	38.05	33.13	12.18	High	High	High	High	High	High	High	High	High	High	High	High	High	High	High	High	Q80XA6 [403-414]	Q80XA6 2xPhospho [S405(100); S411(100)]	4.41	100	1	11.7	16.4	12.5
FALSE	High	[K].KETESDQDDEAEKADR.[R]	A0A087WNU5	Ankyrin-3 (Fragment) OS=Mus musculus GN=Ank3 PE=1 SV=1		0.85005	0.825699	0.852803	0.146298	-0.21	-0.02	0.06	-0.29	0.863	0.989	1.045	0.816	8.8	10.2	8.7	10.6	19.14	14.61	14.69	13.03	High	High	High	High	High	High	High	High	High	High	High	Not Found	High	High	High	High	A0A087WNU5 [160-175]		1.08	94	1	9	11.4	7.2
FALSE	High	[K].LKDLGHPVEEEDESGDQEDDDDEIDDGDKDQDI.[-]	Q9Z1Z0	General vesicular transport factor p115 OS=Mus musculus GN=Uso1 PE=1 SV=2		0.845939	0.58889	0.995886	0.147018	0.22	0.64	-0.06	0.93	1.167	1.561	0.958	1.901	35.7	30.6	55.7	29.3	46.37	14.15	42.32	5.49	High	High	High	High	High	High	High	High	High	High	High	High	High	High	High	High	Q9Z1Z0 [927-959]	Q9Z1Z0 1xPhospho [S940(100)]	8.73	100	1	37.2	34.2	22.7
FALSE	High	[R].LRSSASESR.[M]	A4GZ26	ARF6 guanine nucleotide exchange factor IQArfGEF OS=Mus musculus GN=Iqsec2 PE=1 SV=1		0.994472	0.999986	0.204615	0.147046	0.35	0.36	-1.37	2.08	1.277	1.286	0.387	4.24	24.7	19.3	31.7	7.5	62.35	50.03	70.27	4.19	High	High	High	High	High	High	High	High	High	High	High	High	High	High	High	High	A4GZ26 [370-378]	A4GZ26 2xPhospho [S375(99.7); S]	2	100	1	23.4	26	9.9
FALSE	High	[R].ADSIGSGR.[A]	Q8BXK8	Arf-GAP with GTPase, ANK repeat and PH domain-containing protein 1 OS=Mus musculus GN=Agap1 PE=1 SV=1		0.876719	0.868353	0.151956	0.14727	-0.35	0.44	-0.58	0.68	0.783	1.361	0.667	1.597	15.3	19.5	20.8	13	35.04	21.43	29.02	20.23	High	High	High	High	High	High	High	High	High	High	High	High	High	High	High	High	Q8BXK8 [337-344]	Q8BXK8 1xPhospho [S339(100)]	2.17	100	1	14.4	14.8	15.8
FALSE	High	[R].QQTQQVQSPVDSATMSPVER.[T]	E9PW37	Protein Rasal2 OS=Mus musculus GN=Rasal2 PE=1 SV=1		0.716327	0.267459	0.489951	0.147291	-0.27	0.31	-0.46	0.5	0.828	1.236	0.726	1.41	11.4	13.8	14.1	10	14.52	9.75	28.68	34.65	High	High	High	High	High	High	High	High	High	High	High	High	High	High	High	High	E9PW37 [1086-1105]	E9PW37 3xPhospho [S1093(100); S1097(100); S1101(100)]	5.73	100	1	13.9	11.6	9.9
FALSE	High	[K].IDASKNEEDEGHSNSSPR.[H]	Q60668	Heterogeneous nuclear ribonucleoprotein D0 OS=Mus musculus GN=Hnrnpd PE=1 SV=2		0.831973	0.86928	0.16786	0.147476	0.22	-0.08	-0.32	0.46	1.165	0.948	0.801	1.379	30.4	26.1	28.8	20.9	20.61	13.12	17.6	24.79	High	High	High	High	High	High	High	High	High	High	High	High	High	High	High	High	Q60668 [68-85]	Q60668 2xPhospho [S80(100); S]	3.4	100	1	25.4	26.3	35.1
FALSE	High	[R].SCDNASAKSSDSDVSDVSAISR.[A]	Q99NE5	Regulating synaptic membrane exocytosis protein 1 OS=Mus musculus GN=Rims1 PE=1 SV=2		0.896214	0.722285	0.939378	0.147673	0.12	0.11	0	0.22	1.085	1.076	1	1.168	60.6	55.9	65.3	55.9	6.74	17.86	4.35	12.36	High	High	High	High	High	High	High	High	High	High	High	High	High	High	High	High	Q99NE5 [1102-1123]	Q99NE5 3xPhospho [S1110(100); S1111(100); S1113(100)]	7.17	100	1	58.5	64.2	55.3
FALSE	High	[K].NSQEDSEDSEEKDVK.[T]	Q80XU3	Nuclear ubiquitous casein and cyclin-dependent kinase substrate 1 OS=Mus musculus GN=Nucks1 PE=1 SV=1		0.447756	0.999498	0.904925	0.147786	-0.38	-0.33	0.24	-0.95	0.77	0.795	1.183	0.517	15.3	19.9	12.2	23.6	52.31	12.98	45.09	43.89	High	High	High	High	High	High	High	High	High	High	High	High	High	High	High	High	Q80XU3 [53-67]	Q80XU3 2xPhospho [S58(100); S61(100)]	3.82	100	1	13.1	17.9	20.5
FALSE	High	[K].DDSHSAEDSEDEKDDHK.[N]	Q80XU3	Nuclear ubiquitous casein and cyclin-dependent kinase substrate 1 OS=Mus musculus GN=Nucks1 PE=1 SV=1		0.942585	0.243228	0.845379	0.148583	0.15	-1.26	0.31	-1.43	1.109	0.417	1.241	0.372	23.1	20.8	9.6	25.8	24.62	49.11	89.28	15.11	High	High	High	Not Found	High	High	High	High	High	High	High	Not Found	High	High	High	High	Q80XU3 [71-87]	Q80XU3 3xPhospho [S73(100); S75(100); S79(100)]	4.52	88	1	18.8	23.1	30.5
FALSE	High	[K].EMLASDDEEESSPK.[I]	A0A0G2JDZ8	Nexilin (Fragment) OS=Mus musculus GN=Nexn PE=1 SV=1		0.185362	0.158785	0.173831	0.148687	0.17	-0.24	0.37	-0.44	1.123	0.847	1.292	0.736	14.2	12.6	12	16.3	24.67	21.07	13.34	15.8	High	High	High	High	High	High	High	High	High	High	High	High	High	High	High	High	A0A0G2JDZ8 [12-25]	A0A0G2JDZ8 1xPhospho [S16(100)]	4.24	100	1	13.3	13.9	21.6
FALSE	High	[K].ASLGSDDSTQAK.[E]	P51830	Adenylate cyclase type 9 OS=Mus musculus GN=Adcy9 PE=1 SV=1		0.992458	0.726775	0.756191	0.149508	0.14	0.15	-0.16	0.44	1.104	1.106	0.898	1.359	27.6	25	30.5	22.5	22.74	7.06	13.2	8.15	High	High	High	High	High	High	High	High	High	High	High	High	High	High	High	High	P51830 [1291-1302]	P51830 2xPhospho [S1295(100); S1298(100)]	3.9	100	1	32	31.5	19.3
FALSE	High	[R].VSDSESEDPPRPQASDSESEELPKPR.[V]	Q8C1D8	Protein IWS1 homolog OS=Mus musculus GN=Iws1 PE=1 SV=1		0.998758	0.5136	0.727354	0.149594	-0.15	-0.37	0.31	-0.83	0.901	0.776	1.243	0.562	24	26.6	18.6	33.1	54.21	15.09	53.24	21.91	High	High	High	High	High	High	High	High	High	High	High	High	High	High	High	High	Q8C1D8 [195-220]; [221-246]	Q8C1D8 2xPhospho [S209(97.1); S]; 2xPhospho [S235(97.1); S]	2.26	100	1	26.3	21.9	52.1
FALSE	High	[R].SSCSEYSPSPSLDSEAETLDGGPTR.[L]	O88737	Protein bassoon OS=Mus musculus GN=Bsn PE=1 SV=4		0.844676	0.86551	0.888258	0.150617	0.18	0.65	-0.58	1.41	1.131	1.565	0.668	2.65	17.6	15.5	27.5	10.4	56.84	38.28	48.67	25.37	High	High	High	High	High	High	High	High	High	High	High	High	High	High	High	High	O88737 [1131-1155]	O88737 2xPhospho [S1141(100); S1144(100)]	6.41	100	1	14.9	20.8	9.6
FALSE	High	[R].SDSDYDMSPK.[T]	O89084	cAMP-specific 3',5'-cyclic phosphodiesterase 4A OS=Mus musculus GN=Pde4a PE=1 SV=2		0.964944	0.0117058	0.255694	0.150851	-0.14	-0.69	-0.42	-0.4	0.91	0.622	0.748	0.757	11.4	12.6	7.1	9.4	14.26	18.49	22.74	20.32	High	High	High	High	High	High	High	High	High	High	High	High	High	High	High	High	O89084 [145-154]	O89084 1xPhospho [S147(99.8)]	3.24	100	1	11.2	10.9	14.7
FALSE	High	[K].LTEERDGSLNQSSGYR.[Y]	D3YZA2	Tyrosine-protein kinase Fyn (Fragment) OS=Mus musculus GN=Fyn PE=1 SV=1		0.719884	0.964788	0.357763	0.150904	0.23	-0.15	-0.5	0.58	1.17	0.9	0.705	1.493	14.7	12.5	13.2	8.8	24.54	20.62	41.23	16.21	High	High	High	High	High	High	High	High	High	High	High	High	High	High	High	High	D3YZA2 [14-29]	D3YZA2 2xPhospho [S21(99); S/T/Y]	2.41	100	1	15.4	12.7	13.9
FALSE	High	[R].DTDAYSDLSDGEK.[E]	Q3TY60	Protein FAM131B OS=Mus musculus GN=Fam131b PE=1 SV=1		0.999839	0.721212	0.653364	0.151244	0.11	-0.93	0.51	-1.32	1.082	0.525	1.419	0.4	61.7	57	32.4	81	35.52	41.2	72.03	11.17	High	High	High	High	High	High	High	High	High	High	High	High	High	High	High	High	Q3TY60 [109-121]	Q3TY60 1xPhospho [S117(100)]	4.3	100	1	60	69.4	63.5
FALSE	High	[K].EKEPAEGNESSEAPSPVNAMNSFV.[-]	Q810U4	Neuronal cell adhesion molecule OS=Mus musculus GN=Nrcam PE=1 SV=2		0.899469	0.765253	0.917841	0.151983	0.25	0.35	-0.44	1.04	1.189	1.279	0.738	2.061	11.9	10	15.2	7.4	48.77	9.13	36.05	37.07	High	High	High	High	High	High	High	High	High	High	High	High	High	High	High	High	Q810U4 [1233-1256]	Q810U4 3xPhospho [S1242(100); S1243(100); S1247(100)]	5.2	100	1	11.7	12	6.4
FALSE	High	[R].TLSSSSMDLSR.[R]	D3YXZ3	Kinesin light chain 2 OS=Mus musculus GN=Klc2 PE=1 SV=1		0.606987	0.998332	0.631533	0.152266	0.2	0.11	-0.34	0.64	1.146	1.076	0.792	1.558	16.8	14.7	18.1	11.6	30.59	14.13	38.93	5.08	High	High	High	High	High	High	High	High	High	High	High	High	High	High	High	High	D3YXZ3 [601-611]	D3YXZ3 2xPhospho [S603(99.3); S/T]	1.02	100	1	14.7	16.7	16.9
FALSE	High	[R].VKGSNYHLSDNDASDVE.[-]	Q3UHK1	Proton myo-inositol cotransporter OS=Mus musculus GN=Slc2a13 PE=1 SV=2		0.996643	0.785963	0.66546	0.152912	0.09	0.95	-0.53	1.56	1.062	1.927	0.694	2.949	29.2	27.5	56.2	19.1	83.09	46.26	80.89	8.62	High	High	High	High	High	High	High	High	High	High	High	High	High	High	High	High	Q3UHK1 [621-637]	Q3UHK1 2xPhospho [S629(100); S634(100)]	2.97	100	1	29.1	29.3	18.6
FALSE	High	[K].EHLGPGSSQEMER.[L]	Q03517	Secretogranin-2 OS=Mus musculus GN=Scg2 PE=1 SV=1		0.963324	0.757565	0.774705	0.153039	-0.1	-0.81	0.27	-1.18	0.93	0.572	1.206	0.442	17.9	19.2	10.2	23.2	46.4	11.71	67.2	37.72	High	High	High	High	High	High	High	High	High	High	High	High	High	High	High	High	Q03517 [549-561]	Q03517 1xPhospho [S556(100)]	4.45	94	1	15.3	20.9	27.3
FALSE	High	[K].RKSLSDSESDDSK.[S]	Q9DCC5	Cbx3 protein OS=Mus musculus GN=Cbx3 PE=1 SV=1		0.801838	0.974689	0.765551	0.153044	0	-0.43	0.49	-0.92	1.001	0.74	1.401	0.529	18.1	18.1	13.4	25.3	43.63	19.91	49.04	7.65	High	High	High	High	High	High	High	High	High	High	High	High	High	High	High	High	Q9DCC5 [91-103]	Q9DCC5 3xPhospho [S93(100); S95(100); S97(100)]	2.72	100	1	18.3	17.9	24
FALSE	High	[K].LGGSPTNGNSAAPSPPESEP.[-]	P0C027	Diphosphoinositol polyphosphate phosphohydrolase 3-alpha OS=Mus musculus GN=Nudt10 PE=1 SV=1		0.999956	0.647496	0.716968	0.153415	-0.05	0.91	-0.47	1.33	0.968	1.877	0.721	2.52	8.8	9.1	16.5	6.5	71.79	48.18	65.72	35.04	High	High	High	High	High	High	High	High	High	High	High	High	High	High	High	High	P0C027 [145-164]	P0C027 1xPhospho [S148(99.5)]	4.98	100	1	4.6	10.9	7.1
FALSE	High	[K].SASETSTPEHQGGGLLR.[S]	Q8K4Z2	Fibronectin type III domain-containing protein 5 OS=Mus musculus GN=Fndc5 PE=1 SV=1		0.269116	0.915492	0.992487	0.153728	0.43	0.24	0.17	0.49	1.348	1.179	1.128	1.409	13.9	10.3	16.4	11.6	16.82	4.7	27.53	26.11	High	High	High	High	High	High	High	High	High	High	High	High	High	High	High	High	Q8K4Z2 [190-206]	Q8K4Z2 3xPhospho [S192(99.2); S195(99.2); T196(99.2)]	2.41	100	1	17	12.4	12.1
FALSE	High	[K].GSYMEVEDNR.[S]	A0A0R4J0Z3	Aquaporin 4, isoform CRA_a OS=Mus musculus GN=Aqp4 PE=1 SV=1		0.999048	0.796634	0.460095	0.154093	0.1	-0.36	0.58	-0.84	1.074	0.779	1.499	0.558	37.4	34.9	29.2	52.3	31.83	8.12	43.83	21.28	High	High	High	High	High	High	High	High	High	High	High	High	High	High	High	High	A0A0R4J0Z3 [275-284]	A0A0R4J0Z3 1xPhospho [S276(100)]	2.76	100	1	42.6	50.9	32.9
FALSE	High	[R].SASSDTSEELNSQDSPK.[R]	P70441	Na(+)/H(+) exchange regulatory cofactor NHE-RF1 OS=Mus musculus GN=Slc9a3r1 PE=1 SV=3		0.998529	0.844295	0.398777	0.154256	-0.07	-0.01	0.27	-0.35	0.953	0.991	1.202	0.786	82.5	86.6	81.8	104.1	21.24	20.8	10.27	3.55	High	High	High	High	High	High	High	High	High	High	High	High	High	High	High	High	P70441 [283-299]		5.8	100	1	86	79.2	116.7
FALSE	High	[K].TDHGAEIVYKSPVVSGDTSPR.[H]	A0A0A0MQC7; B1AQW2	Microtubule-associated protein OS=Mus musculus GN=Mapt PE=1 SV=1 Microtubule-associated protein OS=Mus musculus GN=Mapt PE=1 SV=1	Shared	0.999766	0.834137	0.541861	0.154423	0.12	0.11	-0.26	0.48	1.084	1.078	0.835	1.399	53.5	49.4	57.6	41.2	23.09	17.78	22.44	24.54	High	High	High	High	High	High	High	High	High	High	High	High	High	High	High	High	A0A0A0MQC7 [678-698]; B1AQW2 [335-355]	A0A0A0MQC7 2xPhospho [S692(100); T/S/Y]; B1AQW2 2xPhospho [S349(100); T/S/Y]	6.7	100	2	40.1	47.4	60.3
FALSE	High	[R].SQSLQDQPTR.[N]	Q9JM52	Misshapen-like kinase 1 OS=Mus musculus GN=Mink1 PE=1 SV=3		0.999992	0.677268	0.68113	0.155792	0.14	0.49	-0.44	1.08	1.104	1.404	0.735	2.11	67.3	61	94.5	44.8	65.23	12.48	39.73	13.67	High	High	High	High	High	High	High	High	High	High	High	High	High	High	High	High	Q9JM52 [601-610]	Q9JM52 1xPhospho [S603(100)]	2.51	100	1	70.6	64.2	24.1
FALSE	High	[R].ATQSQPADQELGSNSPPQR.[N]	E9QN98	Inactive dipeptidyl peptidase 10 OS=Mus musculus GN=Dpp10 PE=1 SV=1		0.869332	0.629973	0.989264	0.155866	-0.3	0.05	0.04	-0.29	0.811	1.037	1.031	0.816	21.6	26.6	22.4	27.4	24.56	9.17	21.55	7.42	High	High	High	High	High	High	High	High	High	High	High	High	High	High	High	High	E9QN98 [16-34]	E9QN98 1xPhospho [S28(100)]	6.1	100	1	32.8	22.3	20.8
FALSE	High	[K].NEVNGTSEDIKSEGDTQSN.[-]	Q5SUF2	Luc7-like protein 3 OS=Mus musculus GN=Luc7l3 PE=1 SV=1		0.901048	0.895405	0.72495	0.156099	-0.17	-0.25	0.2	-0.62	0.89	0.841	1.15	0.651	11.8	13.2	9.9	15.2	38.91	20.5	30.74	18.78	High	High	High	High	High	High	High	High	High	High	High	Not Found	High	High	High	High	Q5SUF2 [414-432]	Q5SUF2 1xPhospho [S431(100)]	3.97	94	1	13	10.7	16.4
FALSE	High	[R].NESSHGGEFGCTMEELR.[S]	Q3UHH0; S4R1C4	Calcium-transporting ATPase OS=Mus musculus GN=Atp2b2 PE=1 SV=1 Calcium-transporting ATPase OS=Mus musculus GN=Atp2b2 PE=1 SV=1	Shared	0.105532	0.988704	0.999889	0.157497	0.44	-0.05	-0.08	0.47	1.353	0.969	0.948	1.383	29.1	21.5	28.2	20.4	22	19.96	14.24	7.97	High	High	High	High	High	High	High	High	High	High	High	High	High	High	High	High	Q3UHH0 [16-32]; S4R1C4 [16-32]	Q3UHH0 1xPhospho [S18(99.5)]; S4R1C4 1xPhospho [S18(99.5)]	2.82	100	2	28.8	29.4	21
FALSE	High	[K].EEEEGISQESSEEEQ.[-]	P17095	High mobility group protein HMG-I/HMG-Y OS=Mus musculus GN=Hmga1 PE=1 SV=4		0.971991	0.364527	0.747513	0.157615	0.33	-0.85	0.4	-0.92	1.258	0.555	1.324	0.528	14.6	11.6	8.1	15.4	18.83	38.35	61.84	13.27	High	High	High	High	High	High	High	High	High	High	High	High	High	High	High	High	P17095 [93-107]	P17095 2xPhospho [S102(100); S103(100)]	2.85	100	1	15.1	16.2	14.1
FALSE	High	[R].GLNNDSPER.[R]	D3YZW1	SLIT-ROBO Rho GTPase-activating protein 1 OS=Mus musculus GN=Srgap1 PE=1 SV=1		1	0.632127	0.712005	0.157942	0	0.18	-0.24	0.42	0.999	1.135	0.847	1.339	10.4	10.4	11.8	8.8	15.34	15.34	22.35	34.68	High	High	High	High	High	High	High	High	High	High	High	High	High	High	High	High	D3YZW1 [901-909]	D3YZW1 1xPhospho [S906(100)]	1.34	100	1	11.2	11	7.9
FALSE	High	[R].RGRSHSRSPATR.[G]	Q8BTI8	Serine/arginine repetitive matrix protein 2 OS=Mus musculus GN=Srrm2 PE=1 SV=3		0.930447	0.415779	0.999815	0.158667	0.01	0.86	-0.02	0.89	1.006	1.814	0.983	1.855	11.1	11	20.1	10.8	52.29	40	47.15	14.77	High	High	High	High	High	High	High	High	High	High	High	High	High	High	High	High	Q8BTI8 [556-567]	Q8BTI8 3xPhospho [S559(100); S561(100); S563(100)]	2.15	100	1	10	9.4	12.3
FALSE	High	[R].LSSLRASTSK.[S]	P62754	40S ribosomal protein S6 OS=Mus musculus GN=Rps6 PE=1 SV=1		0.660027	0.999993	0.674309	0.158808	0.15	0.18	-0.43	0.76	1.107	1.134	0.742	1.69	47	42.5	53.3	31.5	6.4	41.8	23.17	13.45	High	High	High	High	High	High	High	High	High	High	High	High	High	High	High	High	P62754 [234-243]	P62754 2xPhospho [S236(99.4); S240(99.4)]	2.42	100	1	45.8	52.6	46.5
FALSE	High	[K].IIESPER.[K]	Q8BJ42	Disks large-associated protein 2 OS=Mus musculus GN=Dlgap2 PE=1 SV=2		0.751833	0.828972	0.12525	0.158994	0.28	-0.5	0.73	-0.96	1.215	0.705	1.661	0.516	15.8	13	11.1	21.6	23.04	35.99	38.61	19.31	High	High	High	High	High	High	High	High	High	High	High	High	High	High	High	High	Q8BJ42 [980-986]	Q8BJ42 1xPhospho [S983(100)]	1.88	100	1	19.5	15.6	16
FALSE	High	[R].ISESGQFSDGLEDR.[G]	Q8C996	Transmembrane protein 163 OS=Mus musculus GN=Tmem163 PE=1 SV=1		0.785256	0.769147	0.167324	0.159531	-0.17	0.16	-0.42	0.4	0.886	1.114	0.749	1.318	20.4	23	22.7	17.2	25.77	8.56	12.24	9.42	High	High	High	High	High	High	High	High	High	High	High	High	High	High	High	High	Q8C996 [53-66]	Q8C996 2xPhospho [S56(100); S60(100)]	2.15	100	1	22.1	18.8	14.1
FALSE	High	[R].HMSESPNRK.[V]	A2AR02	Peptidyl-prolyl cis-trans isomerase G OS=Mus musculus GN=Ppig PE=1 SV=1		0.488179	0.806797	0.35692	0.160662	-0.35	0.41	0.47	-0.41	0.783	1.331	1.388	0.751	7.9	10.1	10.5	14	32.44	22.57	20.25	7.02	High	High	High	High	High	High	High	Not Found	High	High	High	Not Found	High	High	High	High	A2AR02 [409-417]	A2AR02 2xPhospho [S411(100); S413(100)]	2.9	88	1	7.4	8.4	12.1
FALSE	High	[K].YAEISSDEDNDSDEAFESSR.[K]	Q6KCD5	Nipped-B-like protein OS=Mus musculus GN=Nipbl PE=1 SV=1		0.99406	0.654074	0.834915	0.161318	-0.06	-0.4	0.24	-0.7	0.959	0.758	1.179	0.617	15.1	15.7	11.4	18.5	21.45	29.59	40.12	4.89	High	High	High	High	High	High	High	High	High	High	High	High	High	High	High	High	Q6KCD5 [1079-1098]	Q6KCD5 3xPhospho [S1083(100); S1084(100); S1090(100)]	5.59	100	1	16.2	14	18.9
FALSE	High	[K].ETQTPLATHQSEEDEEDEEMVEPK.[I]	O88485	Cytoplasmic dynein 1 intermediate chain 1 OS=Mus musculus GN=Dync1i1 PE=1 SV=2		0.999537	0.711902	0.582079	0.161942	0.15	0.11	-0.28	0.53	1.107	1.08	0.826	1.446	34.9	31.5	37.7	26	21.49	19.67	40.55	15.36	High	High	High	High	High	High	High	High	High	High	High	High	High	High	High	High	O88485 [152-175]	O88485 1xPhospho [S162(100)]	5.54	100	1	33.1	23.8	40.6
FALSE	High	[K].DAEAGGSQSQTPGSTASSEPVSPVQEK.[L]	Q811P8	Rho GTPase-activating protein 32 OS=Mus musculus GN=Arhgap32 PE=1 SV=2		0.972507	0.774841	0.817436	0.162021	-0.1	0.63	-0.29	0.83	0.932	1.551	0.816	1.774	23	24.7	35.7	20.1	55.54	17.62	56.74	20.27	High	High	High	High	High	High	High	High	High	High	High	High	High	High	High	High	Q811P8 [835-861]	Q811P8 2xPhospho [S852(100); S856(100)]	8.1	100	1	22.6	23.4	19.4
FALSE	High	[K].KAEGAGTEEEGTPK.[E]	Q91XV3	Brain acid soluble protein 1 OS=Mus musculus GN=Basp1 PE=1 SV=3		0.759559	0.729839	0.995312	0.162435	-0.23	-1	0.04	-1.27	0.854	0.5	1.027	0.416	43.4	50.8	21.7	52.1	42.47	50.26	59.54	9.06	High	High	High	High	High	High	High	High	High	High	High	High	High	High	High	High	Q91XV3 [25-38]	Q91XV3 2xPhospho [T31(100); T36(100)]	3.14	100	1	42.1	46.5	44.6
FALSE	High	[R].QPSEEEIIK.[L]	Q62048	Astrocytic phosphoprotein PEA-15 OS=Mus musculus GN=Pea15 PE=1 SV=1		0.465098	0.954633	0.994669	0.162721	-0.46	-0.27	-0.03	-0.71	0.727	0.827	0.982	0.612	48.3	66.4	39.9	65.2	40.3	14.92	38.55	18.13	High	High	High	High	High	High	High	High	High	High	High	High	High	High	High	High	Q62048 [114-122]	Q62048 1xPhospho [S116(100)]	2.09	100	1	50.5	46.2	70.3
FALSE	High	[R].RYDSDDDLPR.[L]	E9Q343	Protein Gpr137c OS=Mus musculus GN=Gpr137c PE=4 SV=1		0.137022	0.92006	0.952022	0.162773	0.4	-0.08	-0.28	0.61	1.324	0.947	0.821	1.528	15.8	12	15	9.8	12.55	26.16	21.84	21.33	High	High	High	High	High	High	High	High	High	High	High	High	High	High	High	High	E9Q343 [348-357]	E9Q343 1xPhospho [S351(100)]	2.67	100	1	14.4	18.2	14.4
FALSE	High	[R].QQEPGGNQEASFDYYNVSDDDDSEEGANK.[N]	Q499E5	Storkhead-box protein 2 OS=Mus musculus GN=Stox2 PE=2 SV=2		0.921434	0.529763	0.99464	0.163003	-0.35	-0.37	-0.01	-0.7	0.784	0.775	0.99	0.614	12.4	15.8	9.6	15.6	21.71	16.54	50.79	8.59	High	High	High	High	High	High	High	High	High	High	High	High	High	High	High	High	Q499E5 [760-788]	Q499E5 2xPhospho [S777(100); S782(100)]	5.92	100	1	10.2	12.9	16.8
FALSE	High	[R].SGSLSGR.[S]	P70268	Serine/threonine-protein kinase N1 OS=Mus musculus GN=Pkn1 PE=1 SV=3		0.7297	0.999998	0.63889	0.163246	0.52	0.07	-0.45	1.04	1.433	1.05	0.731	2.059	37.5	26.2	39.4	19.1	55.09	26.57	48.27	23.5	High	High	High	High	High	High	High	High	High	High	High	High	High	High	High	High	P70268 [375-381]	P70268 1xPhospho [S377(99.6)]	1.59	100	1	34.3	41	17.6
FALSE	High	[K].QCEGITSPEGSK.[S]	Q8BVQ5	Protein phosphatase methylesterase 1 OS=Mus musculus GN=Ppme1 PE=1 SV=5		0.750832	0.989519	0.780692	0.16345	0.07	0.2	-0.33	0.59	1.049	1.148	0.797	1.51	54.6	52.1	62.7	41.5	12.6	26.93	22.78	13.35	High	High	High	High	High	High	High	High	High	High	High	High	High	High	High	High	Q8BVQ5 [237-248]	Q8BVQ5 1xPhospho [S243(100)]	3.29	100	1	57.3	52	45.2
FALSE	High	[R].RQELESDSESDGELQAR.[K]	E9Q5F9	Histone-lysine N-methyltransferase SETD2 OS=Mus musculus GN=Setd2 PE=1 SV=1		0.759641	0.409839	0.398098	0.16372	-0.31	0.5	-0.4	0.6	0.808	1.419	0.759	1.511	21.8	26.9	30.9	20.4	42.3	13.2	26.14	9.7	High	High	High	High	High	High	High	High	High	High	High	High	High	High	High	High	E9Q5F9 [1382-1398]	E9Q5F9 3xPhospho [S1387(100); S1389(100); S1391(100)]	2.68	100	1	15.6	19.3	24.5
FALSE	High	[K].KEESEESEDDMGFGLFD.[-]	P47955	60S acidic ribosomal protein P1 OS=Mus musculus GN=Rplp1 PE=1 SV=1		0.836858	0.376803	0.515768	0.164303	-0.29	0.68	-0.38	0.77	0.817	1.602	0.767	1.705	9.1	11.2	14.6	8.6	41.17	21.59	24.64	41.31	High	High	High	High	High	High	High	High	High	High	High	High	High	High	High	High	P47955 [98-114]	P47955 1xPhospho [S104(100)]	4.69	100	1	7.7	6.4	15.8
FALSE	High	[K].DDDDIDLFGSDDEEESEEAK.[K]	A0A087WS46	Elongation factor 1-beta OS=Mus musculus GN=Eef1b2 PE=1 SV=1		0.593193	0.775955	0.999997	0.164381	-0.28	-0.27	0.13	-0.68	0.825	0.829	1.097	0.623	41.2	49.9	34.1	54.8	33.46	23.49	33.65	6.42	High	High	High	High	High	High	High	High	High	High	High	High	High	High	High	High	A0A087WS46 [56-75]	A0A087WS46 1xPhospho [S65(100)]	4.3	100	1	34.3	49.5	62.4
FALSE	High	[R].ELETPSEEK.[S]	Q61361	Brevican core protein OS=Mus musculus GN=Bcan PE=1 SV=2		0.758818	0.856338	0.927588	0.164489	-0.16	-0.41	0.19	-0.76	0.896	0.753	1.144	0.59	17.7	19.8	13.3	22.6	43.21	28.7	58.95	19.88	High	High	High	High	High	High	High	High	High	High	High	Not Found	High	High	High	High	Q61361 [582-590]	Q61361 1xPhospho [S587(100)]	2.82	94	1	18.6	18.1	17.3
FALSE	High	[R].SESLTAESR.[L]	E9PZP8	Protein Herc1 OS=Mus musculus GN=Herc1 PE=1 SV=1		0.987263	0.939055	0.548668	0.16449	0.29	0.44	-0.72	1.45	1.219	1.354	0.605	2.728	16.3	13.4	22.1	8.1	56.98	41.54	43.94	32.02	High	High	High	High	High	High	High	High	High	High	High	High	High	High	High	High	E9PZP8 [1489-1497]	E9PZP8 1xPhospho [S1491(99.7)]	1.68	100	1	14.6	18.2	6.4
FALSE	High	[R].GDVTAEEAAGASPAK.[A]	P28667	MARCKS-related protein OS=Mus musculus GN=Marcksl1 PE=1 SV=2		0.741026	0.904532	0.943081	0.164599	-0.2	-0.7	0.28	-1.17	0.873	0.614	1.211	0.443	132.3	151.5	81.3	183.4	40.67	40	65.51	8.3	High	High	High	High	High	High	High	High	High	High	High	High	High	High	High	High	P28667 [11-25]	P28667 1xPhospho [S22(100)]	8.31	100	1	122.3	143.1	160
FALSE	High	[K].GDDDEESDEEAVKK.[T]	Q922U1	U4/U6 small nuclear ribonucleoprotein Prp3 OS=Mus musculus GN=Prpf3 PE=1 SV=1		0.716289	0.992134	0.801462	0.165168	-0.32	-0.5	0.26	-1.08	0.802	0.709	1.199	0.474	13.6	16.9	9.6	20.3	45.38	25.35	48.2	10.35	High	High	High	High	High	High	High	High	High	High	High	High	High	High	High	High	Q922U1 [613-626]	Q922U1 1xPhospho [S619(100)]	1.46	100	1	13.3	13.8	18.2
FALSE	High	[R].SNSTSSMSSGLPEQDR.[M]	Q4JIM5	Abelson tyrosine-protein kinase 2 OS=Mus musculus GN=Abl2 PE=1 SV=1		0.999086	0.599488	0.632651	0.165454	0	-0.2	0.6	-0.8	0.998	0.872	1.519	0.573	9.2	9.2	8	14	20.01	42.08	36.73	25.82	High	High	High	High	High	High	High	High	High	High	High	High	High	High	High	High	Q4JIM5 [783-798]	Q4JIM5 1xPhospho [S785(99.6)]	3.88	94	1	7.6	8.3	11.8
FALSE	High	[K].DSGSDEDFLMEDDDDSDYGSSK.[K]	Q80XU3	Nuclear ubiquitous casein and cyclin-dependent kinase substrate 1 OS=Mus musculus GN=Nucks1 PE=1 SV=1		0.977676	0.237966	0.918564	0.165943	-0.01	0.45	-0.07	0.51	0.994	1.362	0.95	1.425	9.6	9.7	13.1	9.2	5.84	39.76	22.1	15.79	High	High	High	High	High	High	High	High	High	High	High	High	High	High	High	High	Q80XU3 [129-150]	Q80XU3 1xPhospho [S144(100)]	2.71	100	1	10.7	9.4	9.7
FALSE	High	[K].SPVVSGDTSPR.[H]	A0A0A0MQC7; B1AQW2	Microtubule-associated protein OS=Mus musculus GN=Mapt PE=1 SV=1 Microtubule-associated protein OS=Mus musculus GN=Mapt PE=1 SV=1	Shared	0.999995	0.57934	0.769352	0.166229	-0.02	-0.2	0.12	-0.34	0.983	0.871	1.087	0.788	173.6	176.5	151.3	191.9	22.47	13.77	22.76	9.31	High	High	High	High	High	High	High	High	High	High	High	High	High	High	High	High	A0A0A0MQC7 [688-698]; B1AQW2 [345-355]	A0A0A0MQC7 1xPhospho [S696(100)]; B1AQW2 1xPhospho [S353(100)]	3.25	100	2	178.3	169	236.3
FALSE	High	[R].AEGYEKTDDVSEKTSLADQEEVR.[T]	E9Q4J5	Phospholipid-transporting ATPase IA OS=Mus musculus GN=Atp8a1 PE=1 SV=1		1	0.498831	0.79746	0.166319	-0.2	1.59	-0.55	1.94	0.869	3.008	0.683	3.827	5.3	6.1	16	4.2	110.11	30.45	78.59	43.3	High	High	High	High	High	High	High	High	High	High	High	High	Not Found	High	High	High	E9Q4J5 [15-37]	E9Q4J5 3xPhospho [S25(99); T28(100); S29(100)]	4.88	94	1	9.5	2.3	3
FALSE	High	[R].DSGLEDGRESPSFDTPSQR.[V]	B1AWV9	Anion exchange protein OS=Mus musculus GN=Slc4a10 PE=1 SV=1		0.680152	0.612157	0.999183	0.166705	0.42	0.38	0.15	0.65	1.334	1.302	1.11	1.564	126	94.5	164.1	104.9	37.5	22.74	31.93	11.02	High	High	High	High	High	High	High	High	High	High	High	High	High	High	High	High	B1AWV9 [80-98]	B1AWV9 1xPhospho [S89(100)]	3.74	100	1	133.4	119	74.8
FALSE	High	[R].SPSQTR.[K]	A0A0G2JEG8	Amphiphysin OS=Mus musculus GN=Amph PE=1 SV=1		0.76372	0.933384	0.905301	0.167292	-1.02	-0.34	0.45	-1.81	0.493	0.788	1.365	0.285	11.7	23.7	9.2	32.3	81.17	83.2	55.22	39.74	High	High	High	High	High	High	High	High	High	High	High	High	High	High	High	High	A0A0G2JEG8 [293-298]	A0A0G2JEG8 1xPhospho [S295(100)]	1.43	100	1	5.9	7.6	35.5
FALSE	High	[K].IEDVGSDEEDDSGKDKK.[K]	P11499	Heat shock protein HSP 90-beta OS=Mus musculus GN=Hsp90ab1 PE=1 SV=3		0.984325	0.484868	0.97376	0.167467	-0.01	-1.07	0.1	-1.17	0.994	0.478	1.072	0.443	46.5	46.8	22.2	50.1	42.97	21.82	67.45	4.37	High	High	High	High	High	High	High	High	High	High	High	High	High	High	High	High	P11499 [250-266]	P11499 1xPhospho [S255(100)]	3.53	100	1	44.1	49.1	58.2
FALSE	High	[R].KSPSPAGGGSSPYSR.[R]	Q69ZA1	Cyclin-dependent kinase 13 OS=Mus musculus GN=Cdk13 PE=1 SV=3		0.600327	0.52632	0.974281	0.16754	-0.5	-0.34	-0.16	-0.69	0.708	0.787	0.897	0.622	12.7	17.9	10	16	18.88	26.47	43.22	15.78	High	High	High	High	High	High	High	High	High	High	High	High	High	High	High	High	Q69ZA1 [340-354]	Q69ZA1 3xPhospho [S341(100); S343(100); S/Y]	2.62	100	1	13.9	16.2	11.5
FALSE	High	[R].ETDYPAGEELSESGQVDK.[A]	F6WNT4	C-Jun-amino-terminal kinase-interacting protein 4 (Fragment) OS=Mus musculus GN=Spag9 PE=1 SV=1		0.936354	0.426205	0.615757	0.168574	-0.57	1.07	-0.64	1.13	0.673	2.098	0.644	2.194	15.5	23	32.5	14.8	81.03	46.08	50.31	4.64	High	High	High	High	High	High	High	High	High	High	High	High	High	High	High	High	F6WNT4 [439-456]		3.01	100	1	14.4	16.7	10.3
FALSE	High	[R].QNSATERADSIEIYIPEAQTR.[L]	Q8BJ42	Disks large-associated protein 2 OS=Mus musculus GN=Dlgap2 PE=1 SV=2		0.999981	0.678449	0.714403	0.168692	-0.15	0.46	-0.42	0.73	0.904	1.376	0.75	1.658	49	54.2	67.4	40.6	41.67	18.91	34.35	3.31	High	High	High	High	High	High	High	High	High	High	High	High	High	High	High	High	Q8BJ42 [1038-1058]	Q8BJ42 2xPhospho [S1040(100); S1047(100)]	6	100	1	50.5	47.5	33.5
FALSE	High	[R].HGYQLEMGSDVDTETEGAASPDHALR.[M]	A2ANL9	Teneurin-1 OS=Mus musculus GN=Tenm1 PE=1 SV=1		0.219183	0.976966	0.938329	0.168941	0.66	-0.02	-0.21	0.84	1.575	0.983	0.865	1.79	16.2	10.3	16	8.9	61.4	31.98	44.68	18.46	High	High	High	High	High	High	High	High	High	High	High	High	High	High	High	High	A2ANL9 [97-122]	A2ANL9 3xPhospho [S105(100); T109(98.2); S116(98.2)]	3.06	100	1	15.1	17.5	11.3
FALSE	High	[R].HSSLPTESDEDIAPAQR.[V]	O54774	AP-3 complex subunit delta-1 OS=Mus musculus GN=Ap3d1 PE=1 SV=1		0.985394	0.485046	0.689974	0.168999	0.05	0.13	-0.17	0.36	1.037	1.097	0.887	1.283	41.7	40.2	45.7	35.6	25.78	16.51	14.2	9.42	High	High	High	High	High	High	High	High	High	High	High	High	High	High	High	High	O54774 [753-769]	O54774 1xPhospho [S760(100)]	7.04	100	1	48.8	49.6	28.2
FALSE	High	[K].LAEMYGGNDSDLN.[-]	F8WHU6	Cadherin-9 OS=Mus musculus GN=Cdh9 PE=1 SV=1		0.761251	0.287201	0.557902	0.16956	-0.21	0.49	-0.28	0.56	0.866	1.405	0.826	1.473	10.9	12.6	15.3	10.4	42.52	15.51	10.42	35.03	High	High	High	High	High	High	High	High	High	High	High	High	High	High	High	High	F8WHU6 [776-788]	F8WHU6 1xPhospho [S785(100)]	3.11	100	1	11	10.9	4.8
FALSE	High	[K].GSAESPDEGITTTEGEGECEQTPEELEPVEK.[Q]	P14873	Microtubule-associated protein 1B OS=Mus musculus GN=Map1b PE=1 SV=2		0.999999	0.508868	0.856589	0.169657	-0.17	0.57	-0.26	0.66	0.89	1.487	0.836	1.582	120.8	135.8	179.7	113.6	28.08	16.09	23.09	14.18	High	High	High	High	High	High	High	High	High	High	High	High	High	High	High	High	P14873 [884-914]	P14873 1xPhospho [S888(100)]	6.72	100	1	133.4	104.5	109.3
FALSE	High	[R].ATDSHSDSEEELAAFCPQLDDSTVAR.[E]	Q9CQV4	Protein FAM134C OS=Mus musculus GN=Fam134c PE=1 SV=1		0.958949	0.824529	0.817096	0.17007	0.34	0.26	-0.08	0.67	1.264	1.199	0.949	1.596	9.2	7.3	11	6.9	35.41	39.01	23.51	35.67	High	High	High	High	High	High	High	High	High	High	High	High	High	High	High	High	Q9CQV4 [253-278]	Q9CQV4 3xPhospho [S256(100); S258(100); S260(100)]	8.61	100	1	8.8	9.6	5.1
FALSE	High	[R].RSPSPKPTK.[V]	Q99M28	RNA-binding protein with serine-rich domain 1 OS=Mus musculus GN=Rnps1 PE=1 SV=1		0.996098	0.636983	0.611215	0.170271	0.06	0.94	-0.19	1.19	1.04	1.924	0.875	2.286	8.2	7.9	15.7	6.9	73.52	64.31	51.14	44.86	High	High	High	High	High	High	High	High	High	High	High	High	High	High	High	High	Q99M28 [154-162]	Q99M28 2xPhospho [S155(100); S157(100)]	2.17	100	1	4.6	5.7	11.6
FALSE	High	[K].GTGDCSDEEVDGK.[A]	Q8VDD5	Myosin-9 OS=Mus musculus GN=Myh9 PE=1 SV=4		0.947107	0.544764	0.517204	0.17045	0.48	-0.47	0.73	-0.72	1.396	0.723	1.661	0.608	23	16.5	16.6	27.3	36.51	31.62	51.42	9.31	High	High	High	High	High	High	High	High	High	High	High	High	High	High	High	High	Q8VDD5 [1938-1950]	Q8VDD5 1xPhospho [S1943(100)]	3.97	100	1	24.4	31.2	21.6
FALSE	High	[K].TSSQPGPGDSESGSYEANSPGN.[-]	D3YXJ0	Diacylglycerol kinase OS=Mus musculus GN=Dgkh PE=1 SV=1		0.99508	0.991943	0.073308	0.170588	0.05	0.1	0.55	-0.41	1.034	1.071	1.467	0.755	19.2	18.6	20.6	27.3	23.43	14.03	9.41	14.47	High	High	High	High	High	High	High	High	High	High	High	High	High	High	High	High	D3YXJ0 [1135-1156]	D3YXJ0 2xPhospho [S1148(98.9); S1153(100)]	3.72	100	1	22.2	25.9	16
FALSE	High	[R].SGDETPGSEAPGDK.[A]	Q00PI9	Heterogeneous nuclear ribonucleoprotein U-like protein 2 OS=Mus musculus GN=Hnrnpul2 PE=1 SV=2		0.989253	0.695669	0.844835	0.170804	-0.13	-1.5	0.24	-1.86	0.915	0.354	1.181	0.275	130.7	142.8	46.3	168.7	56.61	53.13	92.57	11.48	High	High	High	High	High	High	High	High	High	High	High	High	High	High	High	High	Q00PI9 [159-172]	Q00PI9 1xPhospho [S159(100)]	5.14	100	1	105.9	161.4	165.9
FALSE	High	[R].QSPSPSTRPIR.[R]	E9PUK6	Serine/arginine repetitive matrix protein 1 OS=Mus musculus GN=Srrm1 PE=1 SV=1		0.980634	0.531809	0.965216	0.170818	-0.06	-1.12	0.16	-1.34	0.96	0.461	1.119	0.396	26.2	27.3	12.1	30.5	49.17	30.89	73.91	11.1	High	High	High	High	High	High	High	High	High	High	High	High	High	High	High	High	E9PUK6 [730-740]	E9PUK6 2xPhospho [S731(100); S733(100)]	2.63	100	1	23.8	28.8	37.5
FALSE	High	[K].DGSPDAPATPEKEEVAFSEYK.[T]	P20357	Microtubule-associated protein 2 OS=Mus musculus GN=Map2 PE=1 SV=2		0.999242	0.891392	0.528156	0.171376	-0.26	-0.49	0.42	-1.17	0.837	0.71	1.334	0.446	20.8	24.9	14.8	33.2	51.88	38.84	56.42	9.29	High	High	High	High	High	High	High	High	High	High	High	High	High	High	High	High	P20357 [1350-1370]	P20357 1xPhospho [S1352(100)]	6.08	100	1	23.8	18.2	35.6
FALSE	High	[R].ASETLSGTGSEEDTPASEPTTALPR.[K]	Q6PCN3	Tau-tubulin kinase 1 OS=Mus musculus GN=Ttbk1 PE=1 SV=3		0.746808	0.844489	0.977882	0.171456	0.28	0.05	-0.14	0.48	1.217	1.035	0.905	1.392	16.4	13.5	17	12.2	22.08	12.07	34.4	13.79	High	High	High	High	High	High	High	High	High	High	High	High	High	High	High	High	Q6PCN3 [1113-1137]		1.9	100	1	15.3	17.7	11.2
FALSE	High	[K].KNDGVKESSESTNTTIEDEDTKVR.[K]	P11798	Calcium/calmodulin-dependent protein kinase type II subunit alpha OS=Mus musculus GN=Camk2a PE=1 SV=2		0.999996	0.628921	0.735878	0.171937	-0.23	1.75	-0.49	2.02	0.855	3.374	0.71	4.063	14.9	17.4	50.3	12.4	130.28	119.94	78.37	26.7	High	High	High	High	High	High	High	High	High	High	High	High	High	High	High	High	P11798 [323-346]	P11798 3xPhospho [S330(99.9); S331(99.9); S333(97)]	2.71	100	1	15.3	11.5	14.5
FALSE	High	[K].SKSGRSLNEDVGEEDSEK.[K]	D3Z0G7	Regulator of G-protein-signaling 12 OS=Mus musculus GN=Rgs12 PE=1 SV=1		0.739236	0.765223	0.159727	0.172066	-0.35	0.41	-0.63	0.68	0.784	1.327	0.648	1.604	13.9	17.8	18.5	11.5	28.32	21.01	29.7	24.5	High	High	High	High	High	High	High	High	High	High	High	High	High	High	High	High	D3Z0G7 [216-233]	D3Z0G7 2xPhospho [S218(98.8); S221(100)]	4.76	100	1	13	14.9	11.1
FALSE	High	[R].SDADLVGGGEDGDDYDDDDYDDIDR.[G]	B9EKR1	Receptor-type tyrosine-protein phosphatase zeta OS=Mus musculus GN=Ptprz1 PE=1 SV=1		0.073897	1	0.955101	0.172457	-0.68	0.06	-0.24	-0.39	0.624	1.04	0.848	0.765	7.8	12.6	8.2	10.7	23.89	21.77	12.4	33.83	High	High	High	High	High	High	High	High	High	High	High	High	High	High	High	High	B9EKR1 [1416-1440]	B9EKR1 1xPhospho [Y1430(100)]	3.59	100	1	7	6.7	8.8
FALSE	High	[K].GTIEYTVESR.[D]	E9Q0A7	Oxidation resistance protein 1 OS=Mus musculus GN=Oxr1 PE=1 SV=1		0.979247	0.803151	0.364272	0.173497	0.22	-0.68	0.92	-1.38	1.166	0.624	1.889	0.385	23.1	19.8	14.4	37.4	37.75	40.24	64.07	28.36	High	High	High	High	High	High	High	High	High	High	High	High	High	High	High	High	E9Q0A7 [89-98]	E9Q0A7 1xPhospho [S97(100)]	2.51	100	1	19.7	26.9	33.8
FALSE	High	[R].AAMENQRSYSMER.[T]	D9HP81	Regulating synaptic membrane exocytosis 2 OS=Mus musculus GN=Rims2 PE=1 SV=1		0.676086	0.986352	0.876686	0.173955	0.45	0.34	-0.44	1.23	1.367	1.27	0.74	2.347	20	14.6	25.4	10.8	43.71	24.6	47.9	19.96	High	High	High	High	High	High	High	High	High	High	High	High	High	High	High	High	D9HP81 [402-414]		1.27	100	1	22.7	17.6	11.3
FALSE	High	[K].EGETTVNTETSSPK.[A]	V9GWU7	Serine/threonine-protein kinase WNK3 OS=Mus musculus GN=Wnk3 PE=1 SV=1		0.437458	0.999426	0.86453	0.174262	-0.35	0	0.12	-0.47	0.782	1.003	1.083	0.724	14	17.9	14	19.3	9.97	15.21	31.76	21.44	High	High	High	High	High	High	High	High	High	High	High	High	High	High	High	High	V9GWU7 [1060-1073]	V9GWU7 1xPhospho [S1071(100)]	5.17	100	1	16.4	13.5	14.5
FALSE	High	[R].EGTDQQDPIGSPVTPAR.[G]	Q7TSF4	Leucine-rich repeat-containing protein 75A OS=Mus musculus GN=Lrrc75a PE=1 SV=1		0.40048	0.722125	0.964527	0.174732	-0.46	-0.19	-0.09	-0.56	0.729	0.878	0.942	0.68	11.5	15.8	10.1	14.8	33.13	28.75	29.06	18.74	High	High	High	High	High	High	High	High	High	High	High	High	High	High	High	High	Q7TSF4 [312-328]	Q7TSF4 2xPhospho [S322(100); T325(100)]	2.97	100	1	17	14	9.4
FALSE	High	[R].VVREDAPPEDKESESEAKLDGETASDSESR.[A]	Q99L43	Phosphatidate cytidylyltransferase 2 OS=Mus musculus GN=Cds2 PE=1 SV=1		0.973802	0.996724	0.244147	0.176668	0.2	0.2	-0.71	1.12	1.151	1.151	0.61	2.171	13.7	11.9	15.8	7.3	35.65	15.94	45.66	23.09	High	High	High	High	High	High	High	High	High	High	High	High	High	High	High	High	Q99L43 [8-37]		3.43	100	1	15.7	12	8.8
FALSE	High	[R].FSHSYLSDSDTEAKLTETSA.[-]	B2RRE2	Myo18a protein OS=Mus musculus GN=Myo18a PE=1 SV=1		0.997502	0.528525	0.9226	0.178086	0.13	0.45	-0.5	1.08	1.093	1.367	0.706	2.115	14.6	13.4	20	9.5	57.25	24.33	56.81	17.91	High	High	High	High	High	High	High	High	High	High	High	High	High	High	High	High	B2RRE2 [2028-2047]	B2RRE2 2xPhospho [S2034(100); S2036(100)]	5.46	100	1	17.4	12.3	5.5
FALSE	High	[R].VVLKSDTQQSEDNNE.[-]	Q8C8R3	Ankyrin-2 OS=Mus musculus GN=Ank2 PE=1 SV=2		0.745838	0.934595	0.0898357	0.178905	-0.4	0.19	-0.56	0.35	0.758	1.142	0.678	1.277	24.2	31.9	27.6	21.6	30.55	12.37	21.91	13.58	High	High	High	High	High	High	High	High	High	High	High	High	High	High	High	High	Q8C8R3 [3884-3898]	Q8C8R3 2xPhospho [T3890(100); S3893(100)]	3.58	100	1	21.3	21.9	26.7
FALSE	High	[K].SLGSGESESESRPGK.[Y]	P97492	Regulator of G-protein signaling 14 OS=Mus musculus GN=Rgs14 PE=1 SV=2		0.859938	0.680975	0.99148	0.17934	-0.07	-0.77	0.13	-0.97	0.951	0.585	1.092	0.509	34.1	35.9	19.9	39.2	37.11	11.45	54.39	8.75	High	High	High	High	High	High	High	High	High	High	High	High	High	High	High	High	P97492 [289-303]	P97492 2xPhospho [S289(100); S292(100)]	1.98	100	1	34.9	33.3	39.9
FALSE	High	[R].SQSELDDQHDYDSVASDEDTDQEPLPSAGATR.[N]	Q68FF6	ARF GTPase-activating protein GIT1 OS=Mus musculus GN=Git1 PE=1 SV=1		0.997489	0.838642	0.652388	0.179569	-0.1	0.29	-0.55	0.74	0.935	1.22	0.681	1.675	21.4	22.9	26.1	15.6	45.48	25.64	41.2	11.92	High	High	High	High	High	High	High	High	High	High	High	High	High	High	High	High	Q68FF6 [382-413]	Q68FF6 2xPhospho [S394(100); T401(100)]	6.52	100	1	24.1	19.1	14
FALSE	High	[R].GPTSTSVDSIDGTPVRDER.[S]	Q6NXI6	Regulation of nuclear pre-mRNA domain-containing protein 2 OS=Mus musculus GN=Rprd2 PE=1 SV=1		0.995808	0.987531	0.20965	0.179709	-0.06	0.02	-0.62	0.57	0.958	1.011	0.651	1.489	15.7	16.4	15.9	10.7	9.31	11.11	35.03	27.18	High	High	High	High	High	High	High	High	High	High	High	High	High	High	High	High	Q6NXI6 [730-748]	Q6NXI6 2xPhospho [S738(100); T742(100)]	3.5	100	1	13.4	16.4	15
FALSE	High	[K].ESDDKPEIEDVGSDEEEEEKKDGDK.[K]	P07901	Heat shock protein HSP 90-alpha OS=Mus musculus GN=Hsp90aa1 PE=1 SV=4		0.985362	0.693794	0.876069	0.17973	-0.34	-1.28	0.04	-1.66	0.792	0.412	1.029	0.318	43.2	54.6	17.8	56.1	50.06	48.38	90.58	8.53	High	High	High	High	High	High	High	High	High	High	High	High	High	High	High	High	P07901 [251-275]	P07901 1xPhospho [S263(100)]	3.42	100	1	45.1	53.5	41.5
FALSE	High	[R].EPSAAGRLSDSSSEASK.[L]	A2APX8	Sodium channel protein type 1 subunit alpha OS=Mus musculus GN=Scn1a PE=1 SV=1		0.993339	0.906925	0.326244	0.180749	0.3	-0.53	0.66	-0.89	1.234	0.692	1.583	0.539	17.3	14.1	12	22.3	40.45	4.96	47.06	21.06	High	High	High	High	High	High	High	High	High	High	High	High	High	High	High	High	A2APX8 [472-488]	A2APX8 3xPhospho [S480(100); S482(100); S]	2.32	100	1	19	15.8	23
FALSE	High	[K].SPSSEEIER.[E]	Q9Z1B3	1-phosphatidylinositol 4,5-bisphosphate phosphodiesterase beta-1 OS=Mus musculus GN=Plcb1 PE=1 SV=2		0.793809	0.756198	0.99223	0.180791	-0.72	-0.94	-0.17	-1.48	0.607	0.522	0.886	0.358	18.3	30.2	9.6	26.8	42.07	42.35	88.58	22.27	High	High	High	High	High	High	High	High	High	High	High	High	High	High	High	High	Q9Z1B3 [1197-1205]	Q9Z1B3 1xPhospho [S1199(100)]	2.65	100	1	27	19.9	16.9
FALSE	High	[R].KRSPSPSPTPEAK.[K]	Q3UID0	SWI/SNF complex subunit SMARCC2 OS=Mus musculus GN=Smarcc2 PE=1 SV=1		0.838868	0.946621	0.115072	0.181942	0.13	-0.26	0.7	-0.82	1.095	0.838	1.619	0.567	8	7.3	6.7	11.8	20.78	48.45	20.78	23.65	High	High	High	High	High	High	High	High	High	High	High	High	High	High	High	High	Q3UID0 [300-312]	Q3UID0 3xPhospho [S302(100); S304(100); S306(100)]	1.01	100	1	6.3	6.8	9.5
FALSE	High	[R].AQSGTDSSPEHK.[I]	Q8BTI8	Serine/arginine repetitive matrix protein 2 OS=Mus musculus GN=Srrm2 PE=1 SV=3		0.993295	0.701919	0.786063	0.182509	-0.1	-0.48	0.41	-0.99	0.931	0.715	1.325	0.503	12.2	13.1	8.7	17.4	23.71	40.96	69.34	11.97	High	High	High	High	High	High	High	High	High	High	High	Not Found	High	High	High	High	Q8BTI8 [1570-1581]	Q8BTI8 3xPhospho [S1576(100); S1577(100); S/T]	3.16	94	1	13.9	15.1	10.7
FALSE	High	[K].STPASPVQSPSK.[A]	Q9QYB8	Beta-adducin OS=Mus musculus GN=Add2 PE=1 SV=4		0.999624	0.838636	0.493707	0.18306	0.35	-0.94	1.03	-1.62	1.274	0.521	2.045	0.324	45.1	35.4	23.5	72.4	70.93	19.27	81.48	11.32	High	High	High	High	High	High	High	High	High	High	High	High	High	High	High	High	Q9QYB8 [598-609]	Q9QYB8 2xPhospho [S602(100); S606(100)]	5.75	100	1	41.4	49.1	91.2
FALSE	High	[R].TSSPSSAGSVSLGHYTPTSR.[S]	D3Z0Y4	Actin-binding LIM protein 2 OS=Mus musculus GN=Ablim2 PE=1 SV=1		0.901482	0.886967	0.862412	0.18311	0.08	0.28	-0.31	0.66	1.059	1.21	0.809	1.585	11.4	10.7	13.8	8.7	16.79	40.81	15.91	18.89	High	High	High	High	High	High	High	High	High	High	High	High	High	High	High	High	D3Z0Y4 [131-150]	D3Z0Y4 2xPhospho [S132(99); S133(99)]	3.06	100	1	11.2	9.7	14.4
FALSE	High	[R].RHSRSPR.[R]	Q8K019	Bcl-2-associated transcription factor 1 OS=Mus musculus GN=Bclaf1 PE=1 SV=2		0.999541	0.726064	0.737403	0.183716	-0.06	-0.2	0.15	-0.42	0.957	0.872	1.112	0.75	61.4	64.1	53.5	71.4	15.21	8.75	21.19	9.76	High	High	High	High	High	High	High	High	High	High	High	High	High	High	High	High	Q8K019 [100-106]	Q8K019 2xPhospho [S102(100); S104(100)]	2.57	100	1	57.1	56.2	77.2
FALSE	High	[R].RVESEESGDEEGK.[K]	Q3UM45	Protein phosphatase 1 regulatory subunit 7 OS=Mus musculus GN=Ppp1r7 PE=1 SV=2		0.986705	0.861192	0.716553	0.184397	-0.2	-0.73	0.52	-1.46	0.869	0.602	1.438	0.364	75.4	86.8	45.4	124.8	68.37	35.95	74.39	19.48	High	High	High	High	High	High	High	High	High	High	High	High	High	High	High	High	Q3UM45 [21-33]	Q3UM45 1xPhospho [S24(100)]	3.84	100	1	73.4	77.5	159.2
FALSE	High	[R].SPSQESIGAR.[S]	Q8VHK1	Caskin-2 OS=Mus musculus GN=Caskin2 PE=1 SV=3		0.820657	0.904667	0.918805	0.184515	-0.3	-0.2	0.25	-0.75	0.813	0.872	1.189	0.596	13.8	17	12	20.2	50.04	13.05	43.06	12.98	High	High	High	High	High	High	High	High	High	High	High	High	High	High	High	High	Q8VHK1 [694-703]	Q8VHK1 1xPhospho [S696(100)]	2.15	100	1	26.2	13.3	14.4
FALSE	High	[R].SSPAYCTSSSDITEPEQK.[M]	A0A0A6YVS6	Ras/Rap GTPase-activating protein SynGAP (Fragment) OS=Mus musculus GN=Syngap1 PE=1 SV=2		0.981484	0.698913	0.491638	0.18461	-0.16	0.45	-0.63	0.92	0.893	1.368	0.645	1.895	27	30.2	36.9	19.5	32.53	31.58	42.72	15.04	High	High	High	High	High	High	High	High	High	High	High	High	High	High	High	High	A0A0A6YVS6 [801-818]	A0A0A6YVS6 3xPhospho [S808(99.8); T/S/Y]	4.12	100	1	30.1	24.2	15.8
FALSE	High	[R].DLTHSDSESSLHMSDR.[Q]	P70302	Stromal interaction molecule 1 OS=Mus musculus GN=Stim1 PE=1 SV=2		0.99436	0.992491	0.178633	0.185763	-0.02	0.01	-0.48	0.47	0.987	1.004	0.717	1.382	10	10.2	10.1	7.3	33.46	23.89	14.31	33.7	High	High	High	High	High	High	High	High	High	High	High	High	High	High	High	High	P70302 [515-530]	P70302 2xPhospho [S519(100); S521(100)]	2.01	100	1	11.9	15.3	8.4
FALSE	High	[K].HTGPNSPDTANDGFVR.[L]	Q8C2Q7	Heterogeneous nuclear ribonucleoprotein H OS=Mus musculus GN=Hnrnph1 PE=1 SV=1		0.712797	0.848887	0.990814	0.186001	-0.11	-0.56	0.1	-0.77	0.927	0.678	1.073	0.586	41.3	44.5	28	47.8	33.23	26.91	29.04	29.78	High	High	High	High	High	High	High	High	High	High	High	High	High	High	High	High	Q8C2Q7 [99-114]	Q8C2Q7 1xPhospho [S104(100)]	4.44	100	1	47.5	39.1	43.6
FALSE	High	[R].GHYEFPVVDDLSSGDTKER.[H]	D3YTS3	Protein D630045J12Rik OS=Mus musculus GN=D630045J12Rik PE=1 SV=2		0.463438	0.999726	0.939136	0.187841	0.41	0.24	-0.09	0.74	1.329	1.179	0.936	1.674	47	35.4	55.4	33.1	33.36	24.53	32.24	6.3	High	High	High	High	High	High	High	High	High	High	High	High	High	High	High	High	D3YTS3 [1391-1409]	D3YTS3 2xPhospho [S1402(100); S1403(99.5)]	7.35	100	1	49.7	44.5	35
FALSE	High	[R].ERSGSESSVEQK.[N]	Q8BTI8	Serine/arginine repetitive matrix protein 2 OS=Mus musculus GN=Srrm2 PE=1 SV=3		0.999122	0.998456	0.153204	0.188003	0.06	-0.16	0.86	-0.96	1.04	0.898	1.813	0.515	16.3	15.6	14.6	28.3	33.34	35.27	65.21	17.28	High	High	High	High	High	High	High	High	High	High	High	Not Found	High	High	High	High	Q8BTI8 [1471-1482]	Q8BTI8 3xPhospho [S1473(100); S1475(100); S]	2.91	94	1	17.2	15.3	23.2
FALSE	High	[K].RSYSPDGK.[E]	A0A087WSP7	MCG121979, isoform CRA_a OS=Mus musculus GN=Matr3 PE=1 SV=1		0.993964	0.821935	0.726972	0.188116	0.12	-1.16	0.48	-1.51	1.09	0.448	1.395	0.35	45.4	41.7	20.4	58.2	53.69	43.94	83.53	4.11	High	High	High	High	High	High	High	High	High	High	High	High	High	High	High	High	A0A087WSP7 [257-264]	A0A087WSP7 2xPhospho [S258(100); S260(100)]	1.96	100	1	45	50.5	45.9
FALSE	High	[K].KGATPAEDDEDKDIDLFGSDEEEEDKEAAR.[L]	Q91VK2	Eef1d protein OS=Mus musculus GN=Eef1d PE=1 SV=1		0.947866	0.808424	0.315862	0.188565	0.06	-0.11	0.38	-0.44	1.04	0.926	1.302	0.739	16.5	15.9	15.3	20.7	31.68	20.08	19.82	21.01	High	High	High	High	High	High	High	High	High	High	High	High	High	High	High	High	Q91VK2 [139-168]	Q91VK2 1xPhospho [S157(100)]	3.18	100	1	17.7	13.1	26.3
FALSE	High	[K].GSEQERPPEAVSK.[F]	Q5NCR9	Nuclear speckle splicing regulatory protein 1 OS=Mus musculus GN=Nsrp1 PE=1 SV=1		0.883393	0.821845	0.898965	0.188617	-0.06	-0.57	0.28	-0.9	0.961	0.676	1.214	0.534	16.1	16.7	10.8	20.3	36.48	17.46	60.25	8.62	High	High	High	High	High	High	High	High	High	High	High	Not Found	High	High	High	High	Q5NCR9 [494-506]	Q5NCR9 2xPhospho [S495(100); S505(100)]	2	94	1	17.4	14.8	19.1
FALSE	High	[K].HHSDSEEEKSHR.[R]	E9Q8K8	Zinc finger CCCH domain-containing protein 4 OS=Mus musculus GN=Zc3h4 PE=1 SV=1		0.985002	0.30212	0.931113	0.189199	0.11	-0.64	0.23	-0.77	1.078	0.641	1.174	0.588	11.2	10.4	7.2	12.2	12.92	32.29	42.62	31.42	High	High	High	Not Found	High	High	High	High	High	High	High	Not Found	High	High	High	High	E9Q8K8 [41-52]	E9Q8K8 2xPhospho [S43(100); S45(100)]	2.94	88	1	9.8	11.2	12.7
FALSE	High	[R].KGAEEEEEEEDDDSEEEIKAIR.[E]	Q9WV69	Dematin OS=Mus musculus GN=Dmtn PE=1 SV=1		0.978078	0.392551	0.788742	0.18957	-0.1	1.75	-0.17	1.82	0.935	3.366	0.891	3.531	7	7.5	23.6	6.7	78.09	81.52	60.08	28.87	High	High	High	High	High	High	High	High	High	High	High	High	High	High	High	High	Q9WV69 [213-234]	Q9WV69 1xPhospho [S226(100)]	5.5	88	1	4.6	6.5	7.5
FALSE	High	[K].EVEDKESEGEEEDEDEDLSK.[Y]	E9PUD0	Zinc finger Ran-binding domain-containing protein 2 OS=Mus musculus GN=Zranb2 PE=1 SV=1		0.997277	0.51327	0.945013	0.189894	0.03	-0.55	0.35	-0.87	1.02	0.683	1.276	0.546	44.9	44	30.7	56.1	54.82	21.34	71.19	14.73	High	High	High	High	High	High	High	High	High	High	High	High	High	High	High	High	E9PUD0 [110-129]	E9PUD0 1xPhospho [S116(100)]	5.02	100	1	40.6	49.6	80.2
FALSE	High	[R].NILVQTPESESPQSRR.[A]	Q8C7M3	E3 ubiquitin-protein ligase TRIM9 OS=Mus musculus GN=Trim9 PE=1 SV=2		0.281638	0.985698	0.927649	0.190076	0.3	0.08	0.02	0.36	1.233	1.055	1.011	1.286	13	10.5	13.7	10.7	10.66	4.07	22.93	19.15	High	High	High	High	High	High	High	High	High	High	High	High	High	High	High	High	Q8C7M3 [36-51]	Q8C7M3 3xPhospho [T41(100); S44(100); S46(100)]	1.8	100	1	12.2	12.9	13.1
FALSE	High	[R].QNSATESADSIEIYVPEAQTR.[L]	B1AZP2	Disks large-associated protein 4 OS=Mus musculus GN=Dlgap4 PE=1 SV=1		0.787679	0.887437	0.956328	0.190191	0.26	0.16	0.05	0.37	1.202	1.115	1.035	1.295	10.2	8.5	11.4	8.8	18.88	34.7	16.4	21.73	High	High	High	High	High	High	High	High	High	High	High	High	High	High	High	High	B1AZP2 [971-991]	B1AZP2 1xPhospho [S973(100)]	6.73	100	1	12.9	8.4	9.3
FALSE	High	[K].QSNVEDSPEK.[T]	Q80Z38	SH3 and multiple ankyrin repeat domains protein 2 OS=Mus musculus GN=Shank2 PE=1 SV=2		0.948591	0.999669	0.358468	0.191308	-0.21	0.15	0.61	-0.68	0.862	1.107	1.528	0.624	14	16.2	15.5	24.8	48.08	18.41	55.66	19.87	High	High	High	High	High	High	High	High	High	High	High	High	High	High	High	High	Q80Z38 [642-651]	Q80Z38 1xPhospho [S648(100)]	4.2	100	1	10	21.4	19.7
FALSE	High	[K].GDQVSQNGLPAEQGSPR.[M]	Q62261	Spectrin beta chain, non-erythrocytic 1 OS=Mus musculus GN=Sptbn1 PE=1 SV=2		0.739385	0.626001	0.999723	0.191312	-0.25	-0.1	-0.07	-0.29	0.839	0.93	0.951	0.82	54.8	65.4	51	62.2	12.5	13.36	32.69	0.9	High	High	High	High	High	High	High	High	High	High	High	High	High	High	High	High	Q62261 [2123-2139]	Q62261 1xPhospho [S2137(100)]	5.73	100	1	63	53.8	55.9
FALSE	High	[K].SESPKEPEQLR.[K]	Q5EBP8	Heterogeneous nuclear ribonucleoprotein A1 OS=Mus musculus GN=Hnrnpa1 PE=1 SV=1		0.99692	0.83891	0.454139	0.191769	0.24	-0.42	0.56	-0.74	1.184	0.746	1.472	0.6	34.8	29.4	26	43.3	36.84	17.48	44.95	10.34	High	High	High	High	High	High	High	High	High	High	High	High	High	High	High	High	Q5EBP8 [4-14]	Q5EBP8 1xPhospho [S6(99.4)]	1.22	100	1	33.8	35.8	48.5
FALSE	High	[K].AAQSPQQHSSGDPTEEESPV.[-]	P53986	Monocarboxylate transporter 1 OS=Mus musculus GN=Slc16a1 PE=1 SV=1		0.811063	0.654331	0.999711	0.192089	0.6	0.27	0.08	0.79	1.515	1.204	1.058	1.724	36.4	24	43.8	25.4	38.54	18.23	26.85	14.6	High	High	High	High	High	High	High	High	High	High	High	High	High	High	High	High	P53986 [474-493]	P53986 1xPhospho [S491(100)]	5.57	100	1	38.6	34.3	14
FALSE	High	[K].EMQDKAESESDGQAEETADPQSLHSGR.[S]	Z4YKC4	Eukaryotic translation initiation factor 4 gamma 3 OS=Mus musculus GN=Eif4g3 PE=1 SV=1		0.188087	0.719535	0.72726	0.19209	0.71	-0.39	-0.08	0.4	1.637	0.762	0.945	1.321	12.2	7.5	9.3	7.1	31.78	18.99	22.26	19.22	High	High	High	High	High	High	High	High	High	High	High	High	High	High	High	High	Z4YKC4 [470-496]	Z4YKC4 2xPhospho [S477(100); S479(100)]	8.08	100	1	15	15	7.4
FALSE	High	[R].SKTPPSNLSPIEDASPTEELR.[Q]	O88737	Protein bassoon OS=Mus musculus GN=Bsn PE=1 SV=4		1	0.757711	0.664447	0.192173	-0.02	0.38	-0.25	0.61	0.986	1.299	0.842	1.522	39.6	40.1	51.4	33.8	20.17	24.43	27.72	17.65	High	High	High	High	High	High	High	High	High	High	High	High	High	High	High	High	O88737 [1100-1120]	O88737 2xPhospho [S1108(100); S1114(98.9)]	2.9	100	1	40.7	38.5	37.7
FALSE	High	[K].LDQPVSAPPSPR.[D]	D3YZP9	Coiled-coil domain-containing protein 6 OS=Mus musculus GN=Ccdc6 PE=1 SV=1		0.994693	0.971842	0.481182	0.192981	0.01	0.4	-0.35	0.76	1.008	1.318	0.785	1.694	27.6	27.4	36.4	21.5	24.06	39.79	30.24	16.1	High	High	High	High	High	High	High	High	High	High	High	High	High	High	High	High	D3YZP9 [228-239]	D3YZP9 2xPhospho [S233(100); S237(100)]	4.67	100	1	25.1	26.9	28.4
FALSE	High	[R].KGAEEEEEEEDDDSEEEIK.[A]	Q9WV69	Dematin OS=Mus musculus GN=Dmtn PE=1 SV=1		0.985813	0.794456	0.811884	0.193481	-0.11	-0.31	0.3	-0.72	0.927	0.805	1.231	0.606	64.8	70	52.2	86.1	38.78	26.33	50.56	9.9	High	High	High	High	High	High	High	High	High	High	High	High	High	High	High	High	Q9WV69 [213-231]	Q9WV69 1xPhospho [S226(100)]	5.81	100	1	66.7	63	103.7
FALSE	High	[K].EAEDSDSDDNIKR.[G]	Q8C1D8	Protein IWS1 homolog OS=Mus musculus GN=Iws1 PE=1 SV=1		0.999945	0.717723	0.674821	0.193581	0.41	-1	0.54	-1.13	1.327	0.5	1.453	0.457	37.7	28.4	18.9	41.3	48.35	27.47	62.53	13.36	High	High	High	High	High	High	High	High	High	High	High	High	High	High	High	High	Q8C1D8 [454-466]	Q8C1D8 2xPhospho [S458(100); S460(100)]	3.22	100	1	35.6	39.9	51.7
FALSE	High	[R].SSSNESFSSNQSADSAPDEETLALR.[E]	Q3TA40	Protein 6430548M08Rik OS=Mus musculus GN=6430548M08Rik PE=1 SV=1		0.882467	0.699605	0.32722	0.194025	0.21	-0.39	0.3	-0.48	1.153	0.765	1.233	0.715	15.4	13.4	11.8	16.5	22.06	20.93	19.29	24.81	High	High	High	High	High	High	High	High	High	High	High	High	High	High	High	High	Q3TA40 [72-96]	Q3TA40 1xPhospho [S73(99.2)]	9.15	100	1	17.2	16.3	10
FALSE	High	[R].FRSADHDR.[A]	A0A0A6YVS6	Ras/Rap GTPase-activating protein SynGAP (Fragment) OS=Mus musculus GN=Syngap1 PE=1 SV=2		0.992231	0.612463	0.652476	0.194547	0.13	0.46	-0.3	0.9	1.096	1.375	0.81	1.861	64.7	59	89	47.8	44.98	32.73	25.87	19.46	High	High	High	High	High	High	High	High	High	High	High	High	High	High	High	High	A0A0A6YVS6 [148-155]	A0A0A6YVS6 1xPhospho [S150(100)]	3.21	100	1	69.9	59.9	30.2
FALSE	High	[K].VDGPRSPSYGR.[S]	H7BX95	Serine/arginine-rich-splicing factor 1 OS=Mus musculus GN=Srsf1 PE=1 SV=1		0.999028	0.48482	0.94975	0.196802	-0.19	-0.92	0.01	-1.11	0.879	0.53	1.005	0.463	51	58	27	58.3	45.25	41.04	66.51	19.05	High	High	High	High	High	High	High	High	High	High	High	High	High	High	High	High	H7BX95 [194-204]	H7BX95 2xPhospho [S199(100); S201(100)]	2.3	100	1	46.4	70.3	56
FALSE	High	[K].AEEGGESEGDASEKDAK.[E]	Q8BGC0	HIV Tat-specific factor 1 homolog OS=Mus musculus GN=Htatsf1 PE=1 SV=1		0.76968	0.825898	0.989201	0.197005	-0.44	-0.44	0.03	-0.91	0.736	0.736	1.019	0.531	11.3	15.4	8.4	15.7	50.51	18.93	51.02	15.08	High	High	High	High	High	High	High	High	High	High	High	High	High	High	High	High	Q8BGC0 [435-451]	Q8BGC0 1xPhospho [S441(100)]	5.67	100	1	9.7	13.3	20.6
FALSE	High	[K].LEGDSDDLLEDSDSEEHSR.[S]	O88738	Baculoviral IAP repeat-containing protein 6 OS=Mus musculus GN=Birc6 PE=1 SV=2		0.990203	0.95599	0.563899	0.197549	-0.06	-0.15	0.23	-0.45	0.96	0.899	1.177	0.733	52.9	55.1	47.6	64.9	22.07	21.08	24.91	11.4	High	High	High	High	High	High	High	High	High	High	High	High	High	High	High	High	O88738 [472-490]	O88738 1xPhospho [S483(99)]	1.98	100	1	58.5	62.7	47.9
FALSE	High	[R].APESDTGDEDQDQERDAVFLK.[D]	A2AUK5	Band 4.1-like protein 1 OS=Mus musculus GN=Epb41l1 PE=1 SV=1		0.994478	0.808668	0.474516	0.197634	-0.17	0.59	-0.59	1.02	0.89	1.506	0.663	2.022	34.6	38.8	52.1	25.7	55.56	19.83	33.58	11.8	High	High	High	High	High	High	High	High	High	High	High	High	High	High	High	High	A2AUK5 [575-595]	A2AUK5 2xPhospho [S578(100); T580(100)]	4.17	100	1	47.5	25.1	18
FALSE	High	[R].SISSDSSSSK.[K]	Q8BWS5	G protein-regulated inducer of neurite outgrowth 3 OS=Mus musculus GN=Gprin3 PE=1 SV=1		0.946779	0.712795	0.952951	0.197918	0.22	0.32	-0.08	0.62	1.166	1.248	0.946	1.538	9.9	8.5	12.4	8.1	13.22	27.94	27.47	36.41	High	High	High	High	High	High	High	High	High	High	High	High	High	High	High	High	Q8BWS5 [721-730]	Q8BWS5 3xPhospho [S721(100); S723(100); S724(99.2)]	2.5	100	1	9.3	11.4	8.5
FALSE	High	[R].SASEPSLNR.[A]	P28028	Serine/threonine-protein kinase B-raf OS=Mus musculus GN=Braf PE=1 SV=3		0.694869	0.904651	0.98389	0.197925	0.63	0.16	-0.04	0.83	1.543	1.119	0.973	1.773	211.6	137.2	236.7	133.5	41.45	27.91	36.47	14.02	High	High	High	High	High	High	High	High	High	High	High	High	High	High	High	High	P28028 [764-772]	P28028 1xPhospho [S766(100)]	2.72	100	1	227.8	196.6	97.9
FALSE	High	[K].YDSQLSSNEEK.[V]	Q8C145	Zinc transporter ZIP6 OS=Mus musculus GN=Slc39a6 PE=1 SV=1		0.995607	0.33996	0.998769	0.198423	0.01	-0.43	0	-0.41	1.01	0.741	0.997	0.751	26.6	26.3	19.7	26.3	19.64	9.9	25.65	14.99	High	High	High	High	High	High	High	High	High	High	High	High	High	High	High	High	Q8C145 [483-493]	Q8C145 2xPhospho [S488(100); S489(100)]	3.3	100	1	26.4	30.5	18.5
FALSE	High	[K].EAEEESSGGEEEDEDENIEVVYSK.[T]	P59325	Eukaryotic translation initiation factor 5 OS=Mus musculus GN=Eif5 PE=1 SV=1		0.721752	0.981524	0.894523	0.198892	-0.52	0.05	0.12	-0.59	0.698	1.035	1.089	0.663	15.9	22.8	16.5	24.8	31.74	26.83	28.44	12.28	High	High	High	High	High	High	High	High	High	High	High	High	High	High	High	High	P59325 [382-405]	P59325 1xPhospho [S388(99.6)]	5.03	100	1	17.2	14.7	25.7
FALSE	High	[K].TYETPPPSPGLDPTFSNQPVPPDAVR.[M]	Q9WV34	MAGUK p55 subfamily member 2 OS=Mus musculus GN=Mpp2 PE=1 SV=1		0.818367	0.945674	0.891863	0.199077	0.16	-0.01	-0.2	0.36	1.12	0.993	0.868	1.282	13.2	11.8	13.1	10.2	20.59	18.83	41.28	40.71	High	High	High	High	High	High	High	High	High	High	High	High	High	High	High	High	Q9WV34 [114-139]	Q9WV34 2xPhospho [T117(100); S121(100)]	6.02	100	1	12	11.5	14.6
FALSE	High	[R].IQQFDDGGSDEEDIWEEK.[H]	G5E8R4	SAPS domain family, member 3, isoform CRA_c OS=Mus musculus GN=Ppp6r3 PE=1 SV=1		0.999475	0.981731	0.39301	0.200052	-0.01	0.02	-0.39	0.4	0.995	1.015	0.763	1.323	17.9	18	18.2	13.8	17.94	17.05	22.39	9.66	High	High	High	High	High	High	High	High	High	High	High	High	High	High	High	High	G5E8R4 [609-626]	G5E8R4 1xPhospho [S617(100)]	5.52	100	1	19.8	12.7	18.1
FALSE	High	[K].QADVADQQTTELPAENGETENQSPASEEEKEAK.[S]	D3Z607	Non-histone chromosomal protein HMG-14 OS=Mus musculus GN=Hmgn1 PE=1 SV=1		0.858252	0.763082	0.983804	0.200259	-0.18	-0.17	0.19	-0.55	0.881	0.886	1.143	0.683	28.9	32.8	25.6	37.4	34.17	6.47	41.17	27.25	High	High	High	High	High	High	High	High	High	High	High	High	High	High	High	High	D3Z607 [52-84]	D3Z607 2xPhospho [S74(98.9); S77(100)]	8.63	100	1	25.6	32.5	39.5
FALSE	High	[K].IAELEEERSQGSTSNSDWMK.[N]	P14873	Microtubule-associated protein 1B OS=Mus musculus GN=Map1b PE=1 SV=2		0.984858	0.948743	0.149958	0.200685	0.35	-0.18	-1.07	1.23	1.27	0.882	0.476	2.351	14.7	11.5	12.9	5.5	38.06	31.34	57.3	48.28	High	High	High	High	High	High	High	High	High	High	High	High	High	High	High	High	P14873 [328-347]	P14873 3xPhospho [S336(100); S339(99.1); S/T]	5.95	100	1	13.1	16.4	7.6
FALSE	High	[K].VFFDTDDDDDVPHSTSR.[W]	O55176	E3 ubiquitin-protein ligase Praja-1 OS=Mus musculus GN=Pja1 PE=1 SV=3		0.781629	0.747623	0.182237	0.200725	0.19	-0.12	-0.58	0.65	1.14	0.918	0.668	1.568	24.3	21.3	22.3	14.2	22.89	17.58	24.81	20.1	High	High	High	High	High	High	High	High	High	High	High	High	High	High	High	High	O55176 [227-243]	O55176 1xPhospho [T231(100)]	5.06	100	1	31.2	28.1	21
FALSE	High	[K].DWEDDSDEDMSNFDR.[F]	Q9R0Q7	Prostaglandin E synthase 3 OS=Mus musculus GN=Ptges3 PE=1 SV=1		0.997329	0.549581	0.936891	0.200783	-0.2	-0.87	0.27	-1.34	0.869	0.546	1.203	0.395	58.8	67.6	32.1	81.3	43.1	57.23	82.92	21.63	High	High	High	High	High	High	High	High	High	High	High	High	High	High	High	High	Q9R0Q7 [108-122]	Q9R0Q7 1xPhospho [S113(100)]	6.54	100	1	48.5	71.3	83.6
FALSE	High	[R].DMSPSEGDVAPPK.[K]	E9Q3M9	Protein 2010300C02Rik OS=Mus musculus GN=2010300C02Rik PE=1 SV=1		0.994094	0.441739	0.840729	0.200846	0.1	-0.5	0.23	-0.63	1.072	0.705	1.169	0.646	25.6	23.8	18	27.9	16.13	23.51	54.73	11.5	High	High	High	High	High	High	High	High	High	High	High	High	High	High	High	High	E9Q3M9 [568-580]	E9Q3M9 1xPhospho [S570(100)]	4.45	100	1	23.2	28.5	28.1
FALSE	High	[R].TPSPFEDR.[T]	A0A0G2JDT9	Leucine-rich repeat-containing protein 7 OS=Mus musculus GN=Lrrc7 PE=1 SV=1		0.437446	0.0974645	0.695649	0.20135	-0.23	0.57	-0.17	0.51	0.854	1.484	0.891	1.423	26.6	31.2	39.5	27.8	28.98	8.17	17.1	18.25	High	High	High	High	High	High	High	High	High	High	High	High	High	High	High	High	A0A0G2JDT9 [853-860]	A0A0G2JDT9 1xPhospho [S855(100)]	2.68	100	1	30.5	23.3	17.7
FALSE	High	[K].ETSPETSLIQDEVALK.[L]	P20357	Microtubule-associated protein 2 OS=Mus musculus GN=Map2 PE=1 SV=2		0.736661	0.598549	0.997944	0.201561	-0.49	-0.31	-0.2	-0.6	0.714	0.807	0.871	0.661	16.4	23	13.2	20	28.66	43.44	12.87	17.38	High	High	High	High	High	High	High	High	High	High	High	High	High	High	High	High	P20357 [1159-1174]	P20357 2xPhospho [T1164(99.5); T/S]	4.38	100	1	13.4	18.2	24.8
FALSE	High	[R].CLSPDDSTVK.[M]	A2ARP8	Microtubule-associated protein 1A OS=Mus musculus GN=Map1a PE=1 SV=1		0.809647	0.868223	0.965822	0.201879	0.22	0.45	-0.21	0.88	1.165	1.37	0.866	1.843	23.8	20.5	32.7	17.7	52.88	23.1	38.46	22.89	High	High	High	High	High	High	High	High	High	High	High	High	High	High	High	High	A2ARP8 [1217-1226]	A2ARP8 1xPhospho [S1219(100)]	3.4	100	1	25.4	22.4	15.3
FALSE	High	[R].RSTPTPELTSK.[K]	Q8VD37	SH3-containing GRB2-like protein 3-interacting protein 1 OS=Mus musculus GN=Sgip1 PE=1 SV=1		0.994158	0.866568	0.415007	0.202345	0.14	-0.29	0.41	-0.56	1.104	0.82	1.331	0.68	20.6	18.6	16.9	24.8	16.5	10.89	35.56	13.93	High	High	High	High	High	High	High	High	High	High	High	High	High	High	High	High	Q8VD37 [178-188]	Q8VD37 3xPhospho [S179(100); T180(100); T182(100)]	2.15	100	1	20.4	21.8	20.8
FALSE	High	[K].AMGDEESGDSDGSPK.[T]	B1AS06	Disks large-associated protein 3 OS=Mus musculus GN=Dlgap3 PE=1 SV=1		0.757233	0.870183	0.141499	0.202444	0.24	-0.15	0.45	-0.36	1.179	0.902	1.369	0.777	17	14.4	15.3	19.7	14.76	27.12	11.54	21.89	High	High	High	High	High	High	High	High	High	High	High	High	High	High	High	High	B1AS06 [398-412]	B1AS06 2xPhospho [S407(100); S410(100)]	5.61	100	1	13.6	19.3	18
FALSE	High	[K].AFYGSEEDEAKGPGSEEAATAALPAR.[K]	Q9JME5	AP-3 complex subunit beta-2 OS=Mus musculus GN=Ap3b2 PE=1 SV=2		0.760229	0.298092	0.608427	0.202556	-0.2	0.49	-0.38	0.68	0.872	1.407	0.766	1.603	14.2	16.3	20	12.5	43.64	11.69	15.95	14.63	High	High	High	High	High	High	High	High	High	High	High	High	High	High	High	High	Q9JME5 [268-293]	Q9JME5 1xPhospho [S272(100)]	9.08	100	1	21.8	13.3	6.7
FALSE	High	[K].FLESAAADVSDEDEDEDTDGR.[A]	F8WH41	Striatin OS=Mus musculus GN=Strn PE=1 SV=1		0.457342	0.968524	0.998774	0.203032	-0.21	-0.14	0.08	-0.42	0.863	0.91	1.054	0.745	40.2	46.6	36.6	49.1	14.78	10.67	22.61	14.22	High	High	High	High	High	High	High	High	High	High	High	High	High	High	High	High	F8WH41 [83-103]	F8WH41 1xPhospho [S92(100)]	6.5	100	1	42.4	38.1	49.3
FALSE	High	[K].ESSESTNTTIEDEDTKVR.[K]	P11798	Calcium/calmodulin-dependent protein kinase type II subunit alpha OS=Mus musculus GN=Camk2a PE=1 SV=2		0.99164	0.817945	0.775324	0.203175	0.04	0.74	-0.27	1.04	1.025	1.668	0.832	2.054	75.3	73.5	125.7	61.2	54.38	51.23	38.4	13.05	High	High	High	High	High	High	High	High	High	High	High	High	High	High	High	High	P11798 [329-346]	P11798 1xPhospho [S331(99.7)]	5.8	100	1	90.5	57.6	62.7
FALSE	High	[K].HDTSASTQSTPASSR.[A]	Q62261	Spectrin beta chain, non-erythrocytic 1 OS=Mus musculus GN=Sptbn1 PE=1 SV=2		0.62042	0.757363	0.288627	0.203376	0.09	-0.18	-0.46	0.38	1.066	0.885	0.727	1.298	28.4	26.7	25.1	19.4	12.19	23.49	15.92	17.41	High	High	High	High	High	High	High	High	High	High	High	High	High	High	High	High	Q62261 [2310-2324]	Q62261 1xPhospho [T2319(100)]	5.11	100	1	26.5	33.1	30.5
FALSE	High	[K].LEEALSTEGAEDTGNSDK.[K]	Q61074	Protein phosphatase 1G OS=Mus musculus GN=Ppm1g PE=1 SV=3		0.383951	0.852871	0.0495357	0.2036	-0.45	0.25	-0.88	0.68	0.732	1.192	0.544	1.602	30.4	41.6	36.3	22.6	17.99	22	23.61	32.19	High	High	High	High	High	High	High	High	High	High	High	High	High	High	High	High	Q61074 [519-536]	Q61074 1xPhospho [S524(99.6)]	6.04	100	1	26.1	25.9	35.7
FALSE	High	[K].EENQTGPTTTPSDTQDLDMK.[K]	Q9Z0P4	Paralemmin-1 OS=Mus musculus GN=Palm PE=1 SV=1		0.964601	0.985663	0.167437	0.203643	-0.13	0.01	-0.78	0.66	0.917	1.005	0.584	1.577	16.5	18	16.6	10.5	44.57	23.15	15.09	13.82	High	High	High	High	High	High	High	High	High	High	High	High	High	High	High	High	Q9Z0P4 [354-373]		2.99	100	1	20.2	13.5	8.6
FALSE	High	[K].GSDDAPDADTAIINAEGGQSGGDDKKEYFI.[-]	Q99N28	Cell adhesion molecule 3 OS=Mus musculus GN=Cadm3 PE=1 SV=1		0.921707	0.716218	0.974544	0.205471	0.24	0.23	-0.17	0.63	1.179	1.169	0.89	1.549	12.6	10.7	14.7	9.5	28.84	19.94	37.36	16.92	High	High	High	High	High	High	High	High	High	High	High	High	High	High	High	High	Q99N28 [367-396]	Q99N28 1xPhospho [S386(100)]	4.42	100	1	12.5	7.5	12.7
FALSE	High	[K].QSNASSDVEVEEK.[E]	Q99JF8	PC4 and SFRS1-interacting protein OS=Mus musculus GN=Psip1 PE=1 SV=1		0.994341	0.436273	0.85435	0.20566	0.25	-1.53	0.16	-1.45	1.187	0.346	1.119	0.367	49.8	41.9	17.2	46.9	50.2	43.23	80.21	19.42	High	High	High	High	High	High	High	High	High	High	High	High	High	High	High	High	Q99JF8 [101-113]	Q99JF8 1xPhospho [S106(100)]	5.36	100	1	42	59.9	59
FALSE	High	[K].EENQTGPTTTPSDTQDLDMK.[K]	Q9Z0P4	Paralemmin-1 OS=Mus musculus GN=Palm PE=1 SV=1		0.988054	0.689324	0.904829	0.205781	-0.08	-0.2	0.2	-0.48	0.943	0.871	1.148	0.716	46.4	49.2	40.4	56.4	13.82	11.52	36.35	15.11	High	High	High	High	High	High	High	High	High	High	High	High	High	High	High	High	Q9Z0P4 [354-373]	Q9Z0P4 2xPhospho [T363(99.3); S365(99.3)]	5.86	100	1	47.3	51.9	45.5
FALSE	High	[R].RQSSVTSQSQDVASLSSPSR.[V]	S4R1C4	Calcium-transporting ATPase OS=Mus musculus GN=Atp2b2 PE=1 SV=1		0.189964	0.999982	0.99972	0.206337	0.55	0.04	0.1	0.48	1.462	1.025	1.074	1.396	55	37.6	56.3	40.4	26.57	13.48	28.02	8.55	High	High	High	High	High	High	High	High	High	High	High	High	High	High	High	High	S4R1C4 [1114-1133]	S4R1C4 3xPhospho [S1116(100); S1117(100); T1119(99.2)]	6.43	100	1	52.8	57.2	38.5
FALSE	High	[R].QREESETRSESSDFEVVPK.[R]	A0A0A0MQ79	Protein PRRC2C OS=Mus musculus GN=Prrc2c PE=1 SV=1		0.997172	0.753715	0.80024	0.206853	0.01	0.2	-0.14	0.35	1.004	1.151	0.91	1.27	34.1	34	39.3	30.9	19.54	10.35	38.52	9.31	High	High	High	High	High	High	High	High	High	High	High	High	High	High	High	High	A0A0A0MQ79 [1209-1227]	A0A0A0MQ79 3xPhospho [S1217(100); S/T]	3.92	100	1	30	36.2	32.1
FALSE	High	[K].KSLDSDESEDEDDDYQQKR.[K]	Q3UHX2	28 kDa heat- and acid-stable phosphoprotein OS=Mus musculus GN=Pdap1 PE=1 SV=1		0.99789	0.741183	0.802923	0.207135	0.26	1.14	-0.64	2.04	1.195	2.201	0.64	4.108	17.8	14.9	39.2	9.5	104.45	97.36	109.03	43.54	High	High	High	High	High	High	High	High	High	High	High	High	High	High	High	High	Q3UHX2 [56-74]	Q3UHX2 2xPhospho [S60(100); S63(100)]	3.8	100	1	16.8	7.9	18.9
FALSE	High	[R].ERSGSESSVEQK.[N]	Q8BTI8	Serine/arginine repetitive matrix protein 2 OS=Mus musculus GN=Srrm2 PE=1 SV=3		0.977672	0.806416	0.835792	0.208057	-0.61	-0.84	0.19	-1.64	0.654	0.558	1.139	0.32	11.1	17	6.2	19.3	46.56	35.68	85.93	38.04	High	High	High	Not Found	High	High	High	High	High	High	High	Not Found	High	High	High	High	Q8BTI8 [1471-1482]	Q8BTI8 2xPhospho [S1473(100); S1475(100)]	3.18	88	1	11.1	10.7	22.9
FALSE	High	[R].RLEDEQPPTLSPK.[K]	A0A087WQ41	Calcium-activated potassium channel subunit alpha-1 OS=Mus musculus GN=Kcnma1 PE=1 SV=1		0.203322	0.992118	0.993461	0.208654	0.28	0.08	-0.06	0.42	1.211	1.059	0.96	1.335	27.2	22.4	28.8	21.5	35.2	6.72	24.72	7.45	High	High	High	High	High	High	High	High	High	High	High	High	High	High	High	High	A0A087WQ41 [697-709]	A0A087WQ41 2xPhospho [T705(100); S707(100)]	2.45	100	1	26.9	23.4	27.4
FALSE	High	[R].SNSPENK.[Y]	E9Q020	WW domain-containing adapter protein with coiled-coil OS=Mus musculus GN=Wac PE=1 SV=1		0.998931	0.558713	0.924221	0.208875	0.06	-1.02	0.19	-1.15	1.044	0.493	1.144	0.449	24.6	23.6	12.1	27	43.54	17.04	74.95	8.68	High	High	High	High	High	High	High	High	High	High	High	High	High	High	High	High	E9Q020 [17-23]	E9Q020 1xPhospho [S19(100)]	2.32	100	1	27.9	21.7	33.6
FALSE	High	[R].SLDSVDR.[Q]	B1AS06	Disks large-associated protein 3 OS=Mus musculus GN=Dlgap3 PE=1 SV=1		0.319488	0.999942	0.984681	0.208984	-0.29	-0.07	0.06	-0.42	0.818	0.953	1.04	0.749	66.6	81.4	63.4	84.7	22.8	3.61	26.55	4.7	High	High	High	High	High	High	High	High	High	High	High	High	High	High	High	High	B1AS06 [919-925]	B1AS06 1xPhospho [S919(100)]	1.82	100	1	85.1	70.8	62.6
FALSE	High	[K].AEGAGTEEEGTPK.[E]	Q91XV3	Brain acid soluble protein 1 OS=Mus musculus GN=Basp1 PE=1 SV=3		0.723317	0.815002	0.998396	0.209539	-0.25	-1.24	0.13	-1.61	0.844	0.425	1.092	0.328	46.9	55.6	19.9	60.7	47.92	48.95	89.87	11.95	High	High	High	High	High	High	High	High	High	High	High	High	High	High	High	High	Q91XV3 [26-38]	Q91XV3 2xPhospho [T31(100); T36(100)]	6.42	100	1	49.9	51.1	44.1
FALSE	High	[R].TNSSEQER.[T]	Q05BF4	WD repeat-containing protein 37 OS=Mus musculus GN=Wdr37 PE=1 SV=1		0.935606	0.444315	0.676769	0.209585	-0.36	0.7	-0.3	0.65	0.779	1.63	0.811	1.565	13.5	17.3	21.9	14	49.44	29.34	34.27	10.86	High	High	High	High	High	High	High	High	High	High	High	High	High	High	High	High	Q05BF4 [28-35]	Q05BF4 1xPhospho [S30(99.7)]	2.38	100	1	15.5	11.5	11.7
FALSE	High	[K].ENQSEGKGSDSDSEGDNPEK.[K]	Q8VEJ9	Vacuolar protein sorting-associated protein 4A OS=Mus musculus GN=Vps4a PE=1 SV=1		0.907683	0.631045	0.996329	0.209991	-0.18	-0.7	-0.04	-0.85	0.88	0.615	0.973	0.556	19.3	21.9	11.9	21.3	39.27	27.25	53.71	14.5	High	High	High	High	High	High	High	High	High	High	High	High	High	High	High	High	Q8VEJ9 [87-106]	Q8VEJ9 3xPhospho [S95(100); S97(100); S99(100)]	4.5	100	1	18.1	24.6	20.5
FALSE	High	[R].LQSTEFSPSGSEAGSPGLQNGEGQR.[G]	Q9WV69	Dematin OS=Mus musculus GN=Dmtn PE=1 SV=1		0.999516	0.905136	0.573726	0.210129	0.08	0.19	-0.24	0.51	1.054	1.145	0.845	1.427	26.9	25.6	30.8	21.6	29.48	30.9	22.56	17.8	High	High	High	High	High	High	High	High	High	High	High	High	High	High	High	High	Q9WV69 [301-325]	Q9WV69 2xPhospho [S303(99.2); S307(100)]	4.99	100	1	29.2	24.9	22.6
FALSE	High	[K].VTGSTSDPGSR.[N]	Z4YJJ5	Ubiquitin carboxyl-terminal hydrolase CYLD OS=Mus musculus GN=Cyld PE=1 SV=1		0.928199	0.934986	0.804009	0.210295	0.4	0	0	0.4	1.32	1.003	1.003	1.32	41.6	31.5	41.7	31.6	22.89	25.14	13.88	31.95	High	High	High	High	High	High	High	High	High	High	High	High	High	High	High	High	Z4YJJ5 [339-349]	Z4YJJ5 1xPhospho [S344(100)]	1.85	100	1	42	41.2	25.3
FALSE	High	[R].SRTSSDCTDAAYIVR.[Q]	Q5F4T0	Protein Trpm3 OS=Mus musculus GN=Trpm3 PE=1 SV=1		0.471747	0.991043	0.989122	0.210385	0.19	0.01	-0.08	0.28	1.141	1.007	0.948	1.212	14.7	12.9	14.8	12.2	6.12	9.95	28.67	14.57	High	High	High	High	High	High	High	High	High	High	High	High	High	High	High	High	Q5F4T0 [1297-1311]	Q5F4T0 2xPhospho [S1301(100); T/S/Y]	3.6	100	1	14.2	16.1	15.2
FALSE	High	[K].AMGDEESGDSDGSPK.[T]	B1AS06	Disks large-associated protein 3 OS=Mus musculus GN=Dlgap3 PE=1 SV=1		0.999828	0.816775	0.584658	0.210386	0.14	-0.38	0.31	-0.55	1.099	0.767	1.236	0.682	53.4	48.6	40.9	60.1	18.39	10.65	23.4	16.91	High	High	High	High	High	High	High	High	High	High	High	High	High	High	High	High	B1AS06 [398-412]	B1AS06 2xPhospho [S407(100); S410(100)]	5.32	100	1	53.6	56.4	53.2
FALSE	High	[R].AGMTSSPDATTGQTFG.[-]	Q61624	Zinc finger protein 148 OS=Mus musculus GN=Znf148 PE=1 SV=2		0.883046	0.983205	0.0345771	0.210842	-0.24	0.05	-0.51	0.31	0.844	1.038	0.705	1.243	8.5	10.1	8.8	7.1	16.05	20.43	13.54	15.85	High	High	High	High	High	High	High	High	High	High	High	High	High	High	High	High	Q61624 [779-794]	Q61624 1xPhospho [S784(99)]	1.17	100	1	8.6	8.4	8.4
FALSE	High	[K].SSSSERPEPQQK.[A]	A0A0R4J124	SRSF protein kinase 2 OS=Mus musculus GN=Srpk2 PE=1 SV=1		0.0754247	0.994991	0.003062	0.211451	0.41	-0.03	0.73	-0.35	1.326	0.978	1.654	0.784	11.2	8.5	11	14	17.8	23.15	13.15	14.29	High	High	High	High	High	High	High	High	High	High	High	High	High	High	High	High	A0A0R4J124 [8-19]		1.24	100	1	12	10.5	8.9
FALSE	High	[K].TLEVVSPSQSVTGSAGHTPYYQSPTDEK.[S]	P14873	Microtubule-associated protein 1B OS=Mus musculus GN=Map1b PE=1 SV=2		0.909677	0.992685	0.281561	0.211609	0.08	-0.19	-0.58	0.47	1.057	0.875	0.667	1.386	18.4	17.4	16.1	11.6	9.94	31.74	43.55	11.53	High	High	High	High	High	High	High	High	High	High	High	Not Found	High	High	High	High	P14873 [1312-1339]	P14873 2xPhospho [S1317(100); S1334(100)]	5.11	94	1	22	17.8	18.5
FALSE	High	[K].ESSESTNTTIEDEDTK.[V]	P11798	Calcium/calmodulin-dependent protein kinase type II subunit alpha OS=Mus musculus GN=Camk2a PE=1 SV=2		0.971452	0.904105	0.765756	0.212485	-0.01	-0.64	0.32	-0.97	0.991	0.643	1.245	0.512	98.8	99.7	63.5	124.1	32.02	25.16	47.58	12.54	High	High	High	High	High	High	High	High	High	High	High	High	High	High	High	High	P11798 [329-344]	P11798 2xPhospho [T337(99.6); S/T]	4.21	100	1	105.6	106.9	92.5
FALSE	High	[R].RGSSAESALPR.[V]	A0A087WSE3	Striated muscle-specific serine/threonine-protein kinase (Fragment) OS=Mus musculus GN=Speg PE=1 SV=1		0.859687	0.778606	0.985074	0.213428	0.3	0.36	0.17	0.49	1.231	1.282	1.124	1.405	8.1	6.6	10.4	7.4	37.52	42.09	32.56	37.22	High	High	High	High	High	High	High	High	High	High	High	High	High	High	High	High	A0A087WSE3 [1765-1775]	A0A087WSE3 2xPhospho [S1767(100); S1768(100)]	1.98	100	1	7.8	8.3	6.4
FALSE	High	[R].SNSQENVEASHPSQDGK.[R]	B2RUJ5	Amyloid beta A4 precursor protein-binding family A member 1 OS=Mus musculus GN=Apba1 PE=1 SV=2		0.514731	0.146857	0.706251	0.213439	0.42	-0.86	0.18	-0.62	1.335	0.552	1.135	0.649	11.6	8.7	6.4	9.9	36.34	39.53	34.59	33.38	High	High	High	High	High	High	High	High	High	High	High	Not Found	High	High	High	High	B2RUJ5 [571-587]	B2RUJ5 1xPhospho [S573(100)]	2.98	88	1	11.6	8.3	17.2
FALSE	High	[R].DNSEEFLK.[R]	O70305	Ataxin-2 OS=Mus musculus GN=Atxn2 PE=1 SV=1		0.936609	0.472111	0.656648	0.213937	0.33	-0.91	0.47	-1.04	1.26	0.533	1.384	0.485	20.1	16	10.7	22.1	20.56	29.08	73.58	5.96	High	High	High	High	High	High	High	High	High	High	High	High	High	High	High	High	O70305 [398-405]	O70305 1xPhospho [S400(100)]	1.76	100	1	19.7	20.5	22.1
FALSE	High	[R].VESEESGDEEGK.[K]	Q3UM45	Protein phosphatase 1 regulatory subunit 7 OS=Mus musculus GN=Ppp1r7 PE=1 SV=2		0.999053	0.654379	0.8256	0.214089	-0.12	-0.51	0.14	-0.77	0.919	0.702	1.103	0.585	39.4	42.9	27.7	47.4	44.2	41.52	56.06	14.92	High	High	High	High	High	High	High	High	High	High	High	Not Found	High	High	High	High	Q3UM45 [22-33]	Q3UM45 2xPhospho [S24(100); S27(100)]	5.03	94	1	42.6	36.5	58.7
FALSE	High	[R].EALVEPASESPRPALAR.[S]	P70441	Na(+)/H(+) exchange regulatory cofactor NHE-RF1 OS=Mus musculus GN=Slc9a3r1 PE=1 SV=3		0.889058	0.770047	0.977889	0.214416	0.14	1.01	-0.1	1.25	1.102	2.014	0.934	2.377	23	20.8	46.2	19.5	73.18	36.18	58.37	7.77	High	High	High	High	High	High	High	High	High	High	High	High	High	High	High	High	P70441 [266-282]	P70441 1xPhospho [S273(99.4)]	2.67	100	1	18.4	19	27.7
FALSE	High	[K].KEESEESDDDMGFGLFD.[-]	P99027	60S acidic ribosomal protein P2 OS=Mus musculus GN=Rplp2 PE=1 SV=3		0.995955	0.621883	0.9208	0.214712	-0.05	-0.99	0.22	-1.26	0.967	0.503	1.164	0.418	371.5	384	187	446.9	62	36.63	73.16	9.35	High	High	High	High	High	High	High	High	High	High	High	High	High	High	High	High	P99027 [99-115]	P99027 2xPhospho [S102(100); S105(100)]	4.86	100	1	358.2	385.3	662.4
FALSE	High	[R].RVESEESGDEEGK.[K]	Q3UM45	Protein phosphatase 1 regulatory subunit 7 OS=Mus musculus GN=Ppp1r7 PE=1 SV=2		0.997472	0.647418	0.893326	0.214849	-0.13	-1.27	0.26	-1.66	0.916	0.414	1.197	0.317	126.3	137.8	52.3	164.9	57.16	53.65	87	12.77	High	High	High	High	High	High	High	High	High	High	High	High	High	High	High	High	Q3UM45 [21-33]	Q3UM45 2xPhospho [S24(100); S27(100)]	5.15	100	1	127.6	124.9	187.4
FALSE	High	[R].TEEVLSPDGSPSKSPSKK.[K]	Q9QYB5	Gamma-adducin OS=Mus musculus GN=Add3 PE=1 SV=2		0.930399	0.131935	0.79824	0.21536	-0.08	-0.74	-0.09	-0.72	0.948	0.598	0.937	0.605	14.8	15.6	8.9	14.6	23.45	28.02	33.11	16.95	High	High	High	High	High	High	High	High	High	High	High	High	High	High	High	High	Q9QYB5 [668-685]	Q9QYB5 2xPhospho [S677(99); S681(98.9)]	1.54	100	1	17.6	17.5	10.9
FALSE	High	[R].SATPATDGRATPATEESTVPATQSSALPAAK.[A]	A0A0A6YW88	CaM kinase-like vesicle-associated protein OS=Mus musculus GN=Camkv PE=1 SV=1		0.979088	0.994744	0.0784091	0.215938	-0.23	0.26	-1.19	1.22	0.853	1.195	0.439	2.322	11.9	13.9	14.2	6.1	25.95	11.9	37.72	47.72	High	High	High	High	High	High	High	High	High	High	High	High	High	High	High	High	A0A0A6YW88 [408-438]	A0A0A6YW88 2xPhospho [T410(98.7); T/S]	4.09	100	1	13.2	10.7	9.9
FALSE	High	[K].QGGGDHQIHSASDDEIPR.[K]	Q80TK0	Uncharacterized protein KIAA1107 OS=Mus musculus GN=Kiaa1107 PE=1 SV=5		0.662518	0.516251	0.310905	0.216264	-0.17	0.25	-0.27	0.36	0.891	1.19	0.828	1.28	8.5	9.5	10.1	7.9	31.32	15.68	13.63	31.39	High	High	High	High	High	High	High	High	High	High	High	High	High	High	High	High	Q80TK0 [904-921]	Q80TK0 2xPhospho [S913(100); S915(100)]	4.85	100	1	7.5	4.9	10.7
FALSE	High	[R].NNNPQSELAAAHGDSESPR.[H]	Q62417	Sorbin and SH3 domain-containing protein 1 OS=Mus musculus GN=Sorbs1 PE=1 SV=2		1	0.72149	0.690248	0.216356	0.11	-0.15	0.39	-0.42	1.083	0.901	1.31	0.745	8.5	7.9	7.7	10.3	16.26	25.43	47.47	10.25	High	High	High	High	High	High	High	High	High	High	High	Not Found	High	High	High	High	Q62417 [953-971]		6.76	94	1	8.3	10.1	8.7
FALSE	High	[R].SWVYSPLHYSARPASDGESDT.[-]	O70161	Phosphatidylinositol 4-phosphate 5-kinase type-1 gamma OS=Mus musculus GN=Pip5k1c PE=1 SV=2		0.995122	0.963018	0.544515	0.216368	0.13	-0.02	-0.43	0.54	1.094	0.987	0.741	1.458	11.1	10.1	10.9	7.5	25.6	32.64	28.35	8.08	High	High	High	High	High	High	High	High	High	High	High	High	High	High	High	High	O70161 [641-661]	O70161 3xPhospho [S645(100); S655(98); S659(99)]	4.06	100	1	10.5	6.9	11.7
FALSE	High	[R].SAPASPTHPGLMSPR.[S]	P42128	Forkhead box protein K1 OS=Mus musculus GN=Foxk1 PE=1 SV=2		0.636398	0.866287	0.999624	0.216373	0.46	0.71	0.26	0.92	1.38	1.639	1.199	1.887	8.7	6.3	14.3	7.6	61.64	52.17	54.92	28.87	High	High	High	High	High	High	High	High	High	High	High	High	High	High	High	High	P42128 [402-416]	P42128 2xPhospho [S406(97.7); S414(100)]	1.32	100	1	7.3	8.2	9.3
FALSE	High	[R].LKASSCESIPEEDSEAR.[V]	Q6NSW3	A-kinase anchor protein SPHKAP OS=Mus musculus GN=Sphkap PE=1 SV=2		0.997116	0.99913	0.345375	0.216693	-0.1	0.46	-0.72	1.08	0.932	1.373	0.606	2.112	57.5	61.6	78.9	37.3	46.64	13.75	56.45	19.15	High	High	High	High	High	High	High	High	High	High	High	High	High	High	High	High	Q6NSW3 [1063-1079]	Q6NSW3 2xPhospho [S1067(100); S1070(100)]	5.45	100	1	54.3	60.7	49.6
FALSE	High	[R].TPSQEGCQDLTQEQR.[D]	Q5BL07	Peroxisome biogenesis factor 1 OS=Mus musculus GN=Pex1 PE=1 SV=2		1	0.689731	0.77471	0.216731	0.2	-0.91	0.36	-1.07	1.146	0.531	1.281	0.475	46.9	40.9	24.9	52.4	46.99	31.28	74.39	14.72	High	High	High	High	High	High	High	High	High	High	High	High	High	High	High	High	Q5BL07 [1180-1194]	Q5BL07 1xPhospho [S1182(99.6)]	3.83	100	1	44.5	49.4	55
FALSE	High	[K].LEKEEEEGISQESSEEEQ.[-]	P17095	High mobility group protein HMG-I/HMG-Y OS=Mus musculus GN=Hmga1 PE=1 SV=4		0.962422	0.3737	0.999709	0.217671	-0.26	-0.41	-0.21	-0.46	0.835	0.755	0.864	0.729	48.7	58.3	36.8	50.4	17.38	24.07	25.69	8.19	High	High	High	High	High	High	High	High	High	High	High	High	High	High	High	High	P17095 [90-107]	P17095 3xPhospho [S99(100); S102(100); S103(100)]	6.52	100	1	51	46.5	61.2
FALSE	High	[R].RSSSELSPEVVEK.[V]	Q8BTI8	Serine/arginine repetitive matrix protein 2 OS=Mus musculus GN=Srrm2 PE=1 SV=3		0.327469	0.998704	0.999065	0.217835	-0.34	-0.2	0.15	-0.69	0.793	0.869	1.108	0.622	15.6	19.7	13.5	21.8	17.54	10.48	35.73	13.99	High	High	High	High	High	High	High	High	High	High	High	High	High	High	High	High	Q8BTI8 [1337-1349]	Q8BTI8 3xPhospho [S1338(100); S1339(99.5); S1343(100)]	4.96	100	1	12.9	17.6	18.5
FALSE	High	[R].DGVEDGDSQGDGSSQPDTISIASR.[T]	B1B1A7	Kalirin (Fragment) OS=Mus musculus GN=Kalrn PE=1 SV=1		0.943942	0.706472	0.446452	0.218193	0.12	-0.5	0.28	-0.66	1.088	0.706	1.211	0.634	10	9.2	7.1	11.2	13.15	31.27	36.92	13.45	High	High	High	High	High	High	High	High	High	High	High	High	High	High	High	High	B1B1A7 [1357-1380]	B1B1A7 1xPhospho [S1364(100)]	3.43	100	1	10.3	10.9	9.7
FALSE	High	[K].EQGVESPGAQPASSPR.[A]	Q6PAM1	Alpha-taxilin OS=Mus musculus GN=Txlna PE=1 SV=1		0.926029	0.396895	0.70409	0.218408	0.21	-0.23	0.39	-0.41	1.16	0.852	1.309	0.755	13.6	11.7	11.6	15.3	26.18	39.43	54.03	19.24	High	High	High	High	High	High	High	High	High	High	High	Not Found	High	High	High	High	Q6PAM1 [510-525]	Q6PAM1 1xPhospho [S515(100)]	4.7	94	1	11.6	17.8	15.8
FALSE	High	[R].YLPEEVAHSDISETSSR.[A]	P35436	Glutamate receptor ionotropic, NMDA 2A OS=Mus musculus GN=Grin2a PE=1 SV=2		0.984875	0.805951	0.843542	0.218496	0.14	0.36	-0.25	0.76	1.105	1.283	0.84	1.689	75.8	68.6	97.3	57.6	26.45	29.57	28.88	11.47	High	High	High	High	High	High	High	High	High	High	High	High	High	High	High	High	P35436 [1051-1067]	P35436 3xPhospho [S1059(100); S1062(99.3); S1065(99.3)]	6.35	100	1	83.2	69.1	50.4
FALSE	High	[K].KEDSDDSLVDYGEGVNGQFNEDGSFIGQYSGK.[K]	Q810U4	Neuronal cell adhesion molecule OS=Mus musculus GN=Nrcam PE=1 SV=2		0.99545	0.952419	0.572449	0.219231	0.05	0.18	-0.55	0.78	1.039	1.131	0.684	1.718	28.2	27.2	31.9	18.6	32.39	41.74	25.21	13.39	High	High	High	High	High	High	High	High	High	High	High	High	High	High	High	High	Q810U4 [1200-1231]	Q810U4 3xPhospho [S1203(100); S1206(100); S1229(100)]	5.93	100	1	24.1	33	16.4
FALSE	High	[R].SPTNSSEIFTPAHEENVR.[F]	Q3UGS4	Mapk-regulated corepressor-interacting protein 1 OS=Mus musculus GN=Mcrip1 PE=1 SV=1		0.935488	0.2899	0.856358	0.219825	0.04	-0.5	0.07	-0.52	1.03	0.709	1.046	0.698	9.5	9.2	6.7	9.6	19.12	18.82	39.71	18.25	High	High	High	High	High	High	High	High	High	High	High	Not Found	High	High	High	High	Q3UGS4 [21-38]	Q3UGS4 1xPhospho [S21(99.5)]	4.99	94	1	7.5	9.1	9.8
FALSE	High	[K].GGGSESEQSEEEDEKK.[K]	Q9JME5	AP-3 complex subunit beta-2 OS=Mus musculus GN=Ap3b2 PE=1 SV=2		0.999343	0.383224	0.953117	0.220491	0.03	-0.79	0.12	-0.88	1.023	0.578	1.089	0.543	23.6	23.1	13.6	25.1	37.67	29.37	46.21	29.42	High	High	High	High	High	High	High	High	High	High	High	High	High	High	High	High	Q9JME5 [728-743]	Q9JME5 3xPhospho [S731(100); S733(100); S736(100)]	4.95	100	1	24.8	36	22.5
FALSE	High	[R].AISLEGEPR.[K]	Q91XM9	Disks large homolog 2 OS=Mus musculus GN=Dlg2 PE=1 SV=2		0.980835	0.81067	0.855715	0.220545	0.02	0.29	-0.13	0.44	1.016	1.221	0.914	1.357	257.9	253.9	314.9	232	26.4	7.12	25.57	3.97	High	High	High	High	High	High	High	High	High	High	High	High	High	High	High	High	Q91XM9 [412-420]	Q91XM9 1xPhospho [S414(100)]	2.9	100	1	283.9	234.2	210.3
FALSE	High	[K].SSDPDLSVNSDQESGVEDLSCR.[S]	Q9Z2C9	Myotubularin-related protein 7 OS=Mus musculus GN=Mtmr7 PE=1 SV=2		0.999165	0.741764	0.655077	0.22062	-0.21	0.37	-0.44	0.59	0.863	1.293	0.739	1.51	18	20.8	23.2	15.4	37.02	32.58	31.81	15.99	High	High	High	High	High	High	High	High	High	High	High	High	High	High	High	High	Q9Z2C9 [612-633]	Q9Z2C9 1xPhospho [S621(99.4)]	5.72	100	1	20.5	15.8	14.1
FALSE	High	[R].TASETRSEGSEYEEIPK.[R]	G3UX48	Protein PRRC2A OS=Mus musculus GN=Prrc2a PE=1 SV=1		0.951964	0.428045	0.747457	0.220762	-0.49	0.87	-0.48	0.85	0.71	1.825	0.719	1.803	11	15.5	20.1	11.2	62.38	33.94	58.28	17.59	High	High	High	High	High	High	High	High	High	High	High	High	High	High	High	High	G3UX48 [1026-1042]	G3UX48 3xPhospho [T1030(99.3); S1032(99.3); S1035(100)]	3.59	100	1	10.1	8.1	12.1
FALSE	High	[K].AGTKSPAVSPSKTSEDTK.[K]	Q9QYB8	Beta-adducin OS=Mus musculus GN=Add2 PE=1 SV=4		0.0255461	0.767612	0.987734	0.220896	-0.63	0.2	-0.13	-0.3	0.646	1.151	0.916	0.812	30.8	47.6	35.4	43.6	18.81	11.86	22.56	13.76	High	High	High	High	High	High	High	High	High	High	High	High	High	High	High	High	Q9QYB8 [610-627]	Q9QYB8 2xPhospho [S614(100); S/T]	4.26	100	1	35.5	35.6	24.6
FALSE	High	[K].APTLAELDSSDSEEEK.[S]	D3YTL8	Protein spire homolog 1 OS=Mus musculus GN=Spire1 PE=1 SV=1		0.968671	0.485101	0.730466	0.221281	0.38	-1	0.49	-1.11	1.3	0.5	1.405	0.462	70.2	54	35.1	75.8	26.8	49.4	61.81	17.12	High	High	High	High	High	High	High	High	High	High	High	High	High	High	High	High	D3YTL8 [284-299]	D3YTL8 3xPhospho [S292(100); S293(100); S295(100)]	6.23	100	1	67.7	72.8	74.4
FALSE	High	[R].SGSIIGSR.[Y]	Q8BL97	Serine/arginine-rich splicing factor 7 OS=Mus musculus GN=Srsf7 PE=1 SV=1		0.800433	0.998646	0.754791	0.221436	-0.25	0.25	0.34	-0.34	0.843	1.192	1.268	0.792	12.9	15.3	15.4	19.5	27.45	34.38	23.71	7.56	High	High	High	High	High	High	High	High	High	High	High	High	High	High	High	High	Q8BL97 [210-217]	Q8BL97 1xPhospho [S210(100)]	1.3	100	1	13.6	11.3	20
FALSE	High	[R].RGSSAAAPPSSPPPGR.[A]	Q8QZV4	Serine/threonine-protein kinase 32C OS=Mus musculus GN=Stk32c PE=1 SV=1		0.999813	0.64127	0.783973	0.221703	-0.45	0.92	-0.53	1	0.732	1.894	0.694	1.998	9.1	12.4	17.2	8.6	58.3	27.63	51.57	17.73	High	High	High	High	High	High	High	High	High	High	High	High	High	High	High	High	Q8QZV4 [8-23]	Q8QZV4 2xPhospho [S10(100); S]	5.76	100	1	9.2	8.9	7.8
FALSE	High	[R].SASSDTSEELNSQDSPKR.[Q]	P70441	Na(+)/H(+) exchange regulatory cofactor NHE-RF1 OS=Mus musculus GN=Slc9a3r1 PE=1 SV=3		0.48453	0.994918	0.984964	0.222585	-0.49	-0.06	0.03	-0.58	0.71	0.961	1.019	0.67	62.4	87.9	60	89.5	30.39	21.77	33.71	11.68	High	High	High	High	High	High	High	High	High	High	High	High	High	High	High	High	P70441 [283-300]	P70441 2xPhospho [S285(100); S297(100)]	3.97	100	1	62.2	62.6	98.2
FALSE	High	[K].VDGPRSPSYGRSR.[S]	H7BX95	Serine/arginine-rich-splicing factor 1 OS=Mus musculus GN=Srsf1 PE=1 SV=1		0.997011	0.3856	0.93166	0.223067	0.11	-0.88	0.01	-0.78	1.077	0.544	1.005	0.583	12.6	11.7	6.9	11.8	31.17	36.86	46.14	18.52	High	High	High	High	High	High	High	High	High	High	High	High	High	High	High	High	H7BX95 [194-206]	H7BX95 3xPhospho [S199(100); S201(99.3); S205(100)]	1.27	100	1	13.4	13.1	12.2
FALSE	High	[K].SPSPSPTSPGSLR.[K]	Q9JLM8; Q80VB6; H7BX36	Serine/threonine-protein kinase DCLK1 OS=Mus musculus GN=Dclk1 PE=1 SV=1 Dclk1 protein OS=Mus musculus GN=Dclk1 PE=1 SV=1 Serine/threonine-protein kinase DCLK1 OS=Mus musculus GN=Dclk1 PE=1 SV=1	Shared	0.864633	0.929188	0.90439	0.223202	-0.03	-0.62	0.27	-0.93	0.977	0.651	1.209	0.526	26.3	26.9	17.1	32.5	42.03	17.86	53.79	9.63	High	High	High	High	High	High	High	High	High	High	High	High	High	High	High	High	Q9JLM8 [330-342]; Q80VB6 [330-342]; H7BX36 [23-35]	Q9JLM8 2xPhospho [S332(100); S337(100)]; Q80VB6 2xPhospho [S332(100); S337(100)]; H7BX36 2xPhospho [S25(100); S30(100)]	2.7	100	3	25.6	27	33.2
FALSE	High	[K].VMDSDEDDADY.[-]	D3Z7Q5	Programmed cell death protein 5 OS=Mus musculus GN=Pdcd5 PE=1 SV=1		0.999958	0.62096	0.821432	0.224272	-0.05	0.2	-0.16	0.32	0.968	1.151	0.895	1.245	44.5	46	51.2	41.2	10.88	11.48	50.31	13	High	High	High	High	High	High	High	High	High	High	High	High	High	High	High	High	D3Z7Q5 [195-205]	D3Z7Q5 1xPhospho [S198(100)]	3.39	100	1	41.7	45.3	53.1
FALSE	High	[K].DKGSPHSEGSDRYR.[Q]	P35436	Glutamate receptor ionotropic, NMDA 2A OS=Mus musculus GN=Grin2a PE=1 SV=2		0.700105	0.56164	0.980872	0.224689	0.39	0.78	0.05	1.13	1.31	1.723	1.033	2.184	12.4	9.4	21.3	9.8	64.22	57.68	27.62	23.46	High	High	High	High	High	High	High	High	High	High	High	High	High	High	High	High	P35436 [1195-1208]	P35436 2xPhospho [S1198(100); S1201(100)]	2.26	100	1	11.1	13.8	6.3
FALSE	High	[K].NSQEDSEDSEEKDVK.[T]	Q80XU3	Nuclear ubiquitous casein and cyclin-dependent kinase substrate 1 OS=Mus musculus GN=Nucks1 PE=1 SV=1		0.995763	0.650801	0.915721	0.22492	-0.33	-0.38	0.08	-0.79	0.795	0.77	1.056	0.58	104.9	131.9	80.8	139.3	55.07	27.8	22.71	19.73	High	High	High	High	High	High	High	High	High	High	High	High	High	High	High	High	Q80XU3 [53-67]	Q80XU3 2xPhospho [S58(100); S61(100)]	5.92	100	1	107.5	102.3	220.2
FALSE	High	[R].SSDEENGPPSSPDLDR.[I]	F6R8S6	Proline-rich AKT1 substrate 1 (Fragment) OS=Mus musculus GN=Akt1s1 PE=1 SV=9		0.999395	0.333501	0.978218	0.225137	0.15	-0.61	0.06	-0.53	1.106	0.655	1.043	0.695	28.4	25.6	18.6	26.7	26.94	12.16	39.66	18.48	High	High	High	High	High	High	High	High	High	High	High	High	High	High	High	High	F6R8S6 [209-224]	F6R8S6 2xPhospho [S210(99.6); S219(99.6)]	5.98	100	1	25.1	32.1	33.8
FALSE	High	[K].RPASDDECPGDSK.[V]	Q7TMI3	E3 ubiquitin-protein ligase UHRF2 OS=Mus musculus GN=Uhrf2 PE=1 SV=1		0.0655827	0.154302	0.0994039	0.225439	-0.37	0.23	-0.25	0.12	0.773	1.177	0.839	1.084	27.5	35.7	32.4	29.9	11.83	3.88	13.64	10.63	High	High	High	High	High	High	High	High	High	High	High	High	High	High	High	High	Q7TMI3 [665-677]	Q7TMI3 1xPhospho [S668(100)]	3.68	100	1	27.2	26.3	27.9
FALSE	High	[R].RASYDSVEDSSESENSPVAR.[R]	Q9QYX7	Protein piccolo OS=Mus musculus GN=Pclo PE=1 SV=4		0.854502	0.999915	0.646638	0.226215	0.14	0.16	-0.34	0.64	1.103	1.116	0.792	1.555	23.5	21.3	26.3	16.9	12.81	16.74	31.72	18.66	High	High	High	High	High	High	High	High	High	High	High	High	High	High	High	High	Q9QYX7 [1442-1461]	Q9QYX7 2xPhospho [S1444(100); S1447(100)]	4.6	100	1	24	19.5	23.1
FALSE	High	[R].TREQESSGEEDNDLSPEEREK.[K]	Q9DCL8	Protein phosphatase inhibitor 2 OS=Mus musculus GN=Ppp1r2 PE=1 SV=3		0.999999	0.938503	0.548115	0.226613	0.24	1.21	-1.09	2.54	1.185	2.319	0.471	5.83	9.4	7.9	21.8	3.7	126.81	149.37	96.89	35.41	High	High	High	High	High	High	Not Found	High	High	High	High	High	High	High	High	High	Q9DCL8 [117-137]	Q9DCL8 2xPhospho [S122(100); S123(100)]	3.72	94	1	7.1	5.4	12.4
FALSE	High	[R].GEGVSQVGPGTPPAPESPR.[K]	P58871	182 kDa tankyrase-1-binding protein OS=Mus musculus GN=Tnks1bp1 PE=1 SV=2		0.997906	0.790645	0.786441	0.22677	-0.2	0.12	0.35	-0.43	0.87	1.086	1.271	0.743	21.4	24.6	23.3	31.3	17.69	12.85	50.09	10.14	High	High	High	High	High	High	High	High	High	High	High	High	High	High	High	High	P58871 [523-541]	P58871 2xPhospho [T533(100); S539(100)]	6.98	100	1	28.2	21.2	19
FALSE	High	[K].AEEDSMEDPYELK.[L]	Q9QYX7	Protein piccolo OS=Mus musculus GN=Pclo PE=1 SV=4		0.999939	0.566657	0.908535	0.226814	0.03	0.39	-0.12	0.55	1.024	1.314	0.92	1.463	11.4	11.1	14.9	10.2	12.8	23.76	15.64	34.72	High	High	High	High	High	High	High	High	High	High	High	High	High	High	High	High	Q9QYX7 [4038-4050]	Q9QYX7 1xPhospho [S4042(100)]	3.39	100	1	11.3	11.4	10.5
FALSE	High	[K].TVASPCSSTESLSQR.[TS]	A0A0A6YWR6	Zinc finger and BTB domain-containing protein 18 OS=Mus musculus GN=Zbtb18 PE=1 SV=1		0.999835	0.829406	0.687967	0.227027	0.06	-0.2	0.32	-0.47	1.044	0.868	1.251	0.724	23.5	22.5	20.4	28.1	9.53	34.09	28.21	8.95	High	High	High	High	High	High	High	High	High	High	High	High	High	High	High	High	A0A0A6YWR6 [220-234]	A0A0A6YWR6 2xPhospho [S223(100); S227(99.5)]	3.04	100	1	21.5	23.9	26.9
FALSE	High	[R].SRSSSPDSK.[M]	Q8BTI8	Serine/arginine repetitive matrix protein 2 OS=Mus musculus GN=Srrm2 PE=1 SV=3		0.990357	0.999976	0.363768	0.22719	-0.09	-0.41	0.46	-0.96	0.938	0.752	1.374	0.513	12.3	13.1	9.2	18	37.66	38.73	41.05	22.77	High	High	High	High	High	High	High	High	High	High	High	High	High	High	High	High	Q8BTI8 [942-950]	Q8BTI8 3xPhospho [S946(100); S]	2.29	100	1	13.3	11.3	14.3
FALSE	High	[K].SGYHDDSDEDLLE.[-]	Q6PHU5	Sortilin OS=Mus musculus GN=Sort1 PE=1 SV=1		0.514317	0.977635	0.995687	0.227612	0.65	-0.01	-0.06	0.7	1.57	0.994	0.959	1.627	62.2	39.6	61.8	38	28.7	17.64	37.49	16.24	High	High	High	High	High	High	High	High	High	High	High	High	High	High	High	High	Q6PHU5 [813-825]	Q6PHU5 1xPhospho [S819(100)]	4.18	100	1	64.9	59.7	32
FALSE	High	[R].RCSLTGSEGSSR.[A]	Q3UN16	Probable G-protein coupled receptor 162 OS=Mus musculus GN=Gpr162 PE=1 SV=2		0.305531	0.999758	0.990906	0.22765	1.69	0.01	0.39	1.31	3.232	1.01	1.312	2.488	19.9	6.2	20.1	8.1	54.35	59.07	52.82	63.21	High	High	High	High	High	High	High	High	High	High	High	High	High	High	High	High	Q3UN16 [559-570]	Q3UN16 2xPhospho [S561(100); T/S]	2.55	100	1	15.8	25.1	7.6
FALSE	High	[R].GSVSSYDR.[G]	Q61644	Protein kinase C and casein kinase substrate in neurons protein 1 OS=Mus musculus GN=Pacsin1 PE=1 SV=1		0.862091	0.770774	0.99093	0.228301	-0.38	-0.86	0.12	-1.35	0.771	0.553	1.084	0.393	191.5	248.5	105.8	269.3	55.65	32.67	86.72	16.25	High	High	High	High	High	High	High	High	High	High	High	High	High	High	High	High	Q61644 [342-349]	Q61644 1xPhospho [S346(99.7)]	2.26	100	1	194.4	188.6	287.3
FALSE	High	[K].QNPSPGAR.[L]	Q9ET80	Junctophilin-1 OS=Mus musculus GN=Jph1 PE=1 SV=1		0.927033	0.795069	0.955723	0.228414	0.32	0.31	-0.09	0.72	1.245	1.239	0.938	1.644	26.5	21.3	32.8	19.9	51.64	19.51	29.63	12.81	High	High	High	High	High	High	High	High	High	High	High	High	High	High	High	High	Q9ET80 [487-494]	Q9ET80 1xPhospho [S490(100)]	1.56	100	1	26.7	26.3	13.8
FALSE	High	[K].EGKPEDEVEPEDEEKSDEEEKPDK.[K]	Q9DB24	Protein Tceal6 OS=Mus musculus GN=Tceal6 PE=1 SV=1		0.985006	0.819183	0.845112	0.228781	-0.16	-0.73	0.25	-1.13	0.897	0.605	1.191	0.456	17	19	10.3	22.6	59.17	42.33	50.59	28.66	High	High	High	High	High	High	High	High	High	High	High	High	High	High	High	High	Q9DB24 [15-38]	Q9DB24 1xPhospho [S30(100)]	4.1	100	1	18.6	15.6	29.5
FALSE	High	[K].VNLKSPSSEEIER.[E]	Q9Z1B3	1-phosphatidylinositol 4,5-bisphosphate phosphodiesterase beta-1 OS=Mus musculus GN=Plcb1 PE=1 SV=2		0.999602	0.670938	0.758156	0.23021	0.08	-0.82	0.43	-1.17	1.054	0.567	1.344	0.445	22.8	21.6	12.9	29	35.76	22.41	60.99	21.49	High	High	High	High	High	High	High	High	High	High	High	High	High	High	High	High	Q9Z1B3 [1193-1205]	Q9Z1B3 2xPhospho [S1197(100); S1199(99.4)]	1.45	100	1	22.3	32.4	23.2
FALSE	High	[K].TESVTSGPLSPEGSPSKSPSK.[K]	Q9QYB8	Beta-adducin OS=Mus musculus GN=Add2 PE=1 SV=4		0.924888	0.834141	0.938014	0.230366	-0.22	-0.83	0.07	-1.12	0.859	0.561	1.047	0.461	59.5	69.3	33.4	72.5	44.57	36.5	62.49	9.38	High	High	High	High	High	High	High	High	High	High	High	High	High	High	High	High	Q9QYB8 [683-703]	Q9QYB8 3xPhospho [S692(100); S696(100); S700(100)]	4.71	100	1	62.6	56.5	72.7
FALSE	High	[K].EEPLSEEEPCTSTAVPSPEK.[K]	Q6DFW4	Nucleolar protein 58 OS=Mus musculus GN=Nop58 PE=1 SV=1		0.911307	0.37309	0.750459	0.230526	-0.3	0.39	-0.38	0.47	0.811	1.308	0.767	1.382	15.3	18.9	20	14.5	7.46	32.87	17.63	11.66	High	High	High	High	High	High	High	High	High	High	High	High	High	High	High	High	Q6DFW4 [505-524]	Q6DFW4 2xPhospho [S509(100); S521(100)]	2.49	100	1	14.6	14.9	15.7
FALSE	High	[R].DGDSGSLGSPSASR.[E]	Q9JJY3	Sphingomyelin phosphodiesterase 3 OS=Mus musculus GN=Smpd3 PE=1 SV=1		0.310152	0.994658	0.999982	0.230792	0.55	0.21	-0.16	0.92	1.463	1.155	0.894	1.889	24.5	16.8	28.3	15	49.02	19.26	41.04	29.03	High	High	High	High	High	High	High	High	High	High	High	High	High	High	High	High	Q9JJY3 [284-297]	Q9JJY3 1xPhospho [S287(100)]	2.61	100	1	24.5	24.5	15.3
FALSE	High	[K].TETQEK.[N]	P20065	Thymosin beta-4 OS=Mus musculus GN=Tmsb4x PE=1 SV=1		0.588676	0.7752	0.996384	0.230914	-0.67	-1.44	-0.28	-1.83	0.629	0.368	0.822	0.282	43.3	68.9	16	56.6	49.35	59.93	100.45	11.17	High	High	High	High	High	High	High	High	High	High	High	High	High	High	High	High	P20065 [27-32]	P20065 1xPhospho [T29(100)]	2.15	100	1	38.4	48.9	50.7
FALSE	High	[R].VGECSGPAAVNNSSDTESVPSPR.[S]	Q9WU42	Nuclear receptor corepressor 2 OS=Mus musculus GN=Ncor2 PE=1 SV=3		0.770772	0.767133	0.999721	0.231165	-0.11	-0.25	0.01	-0.37	0.928	0.839	1.008	0.772	12.7	13.7	10.7	13.8	25.55	23.08	27.17	19.94	High	High	High	High	High	High	High	High	High	High	High	High	High	High	High	High	Q9WU42 [730-752]	Q9WU42 3xPhospho [S743(100); S747(100); S750(100)]	5.59	100	1	12.8	12.7	16.3
FALSE	High	[R].ELDDISLTPDPEPTHEDPNYLMANER.[M]	Q9D394	Protein RUFY3 OS=Mus musculus GN=Rufy3 PE=1 SV=1		0.996753	0.748691	0.622528	0.231391	-0.02	-0.05	0.26	-0.33	0.983	0.967	1.194	0.796	13	13.2	12.5	15.7	6.78	14.15	19.37	21.85	High	High	High	High	High	High	High	High	High	High	High	High	High	High	High	High	Q9D394 [44-69]	Q9D394 2xPhospho [S49(100); T51(100)]	6.06	100	1	12.7	12.7	14.6
FALSE	High	[R].ESYSDSMHSYEEFSEPR.[A]	Q4KUS2	Protein unc-13 homolog A OS=Mus musculus GN=Unc13a PE=1 SV=3		0.918063	0.965641	0.790948	0.231468	0.23	0.04	-0.18	0.45	1.17	1.027	0.88	1.366	130.8	111.8	134.3	98.3	18.02	12.63	29.41	8.52	High	High	High	High	High	High	High	High	High	High	High	High	High	High	High	High	Q4KUS2 [236-252]	Q4KUS2 2xPhospho [S241(100); S244(100)]	5.17	100	1	134.6	127.1	89.8
FALSE	High	[R].DHLSPDFYDESETDPGAEELPAR.[I]	Q80U40	RIMS-binding protein 2 OS=Mus musculus GN=Rimbp2 PE=1 SV=3		0.393767	0.637556	0.846376	0.231507	-0.17	-0.15	-0.15	-0.18	0.886	0.9	0.903	0.884	11.4	12.9	10.2	11.6	15.48	10.12	15.73	17.31	High	High	High	High	High	High	High	High	High	High	High	High	High	High	High	High	Q80U40 [849-871]	Q80U40 1xPhospho [S852(100)]	7.07	100	1	13.4	12.3	9.4
FALSE	High	[R].STSMQDTVR.[E]	A0A0A0MQD5	SH3 and multiple ankyrin repeat domains protein 3 OS=Mus musculus GN=Shank3 PE=1 SV=1		0.999853	0.853683	0.66409	0.231649	-0.33	0.61	-0.59	0.87	0.798	1.528	0.667	1.829	55.5	69.6	84.9	46.4	58.41	23	46.95	21.53	High	High	High	High	High	High	High	High	High	High	High	High	High	High	High	High	A0A0A0MQD5 [874-882]	A0A0A0MQD5 1xPhospho [S876(100)]	2.56	100	1	55.3	41.3	55.8
FALSE	High	[R].APDSGAEVER.[E]	A2ARP8	Microtubule-associated protein 1A OS=Mus musculus GN=Map1a PE=1 SV=1		0.661407	0.974862	0.590654	0.231695	-0.21	-0.02	0.34	-0.57	0.865	0.986	1.268	0.672	15	17.4	14.8	22	15.57	14.8	27.73	24.07	High	High	High	High	High	High	High	High	High	High	High	High	High	High	High	High	A2ARP8 [846-855]	A2ARP8 1xPhospho [S849(100)]	0.99	100	1	17.2	16.5	13.6
FALSE	High	[K].SPDPERSSPPMLSADDAEYPR.[E]	A0A140LHX7	SRC kinase-signaling inhibitor 1 (Fragment) OS=Mus musculus GN=Srcin1 PE=1 SV=2		0.999734	0.842308	0.585418	0.232302	-0.07	0.24	-0.34	0.51	0.953	1.183	0.789	1.427	29.8	31.2	35.2	24.7	16.7	13.71	29.66	15.06	High	High	High	High	High	High	High	High	High	High	High	High	High	High	High	High	A0A140LHX7 [61-81]	A0A140LHX7 2xPhospho [S73(100); S/Y]	2.47	100	1	32.2	24	27.5
FALSE	High	[R].VESEESGDEEGKK.[H]	Q3UM45	Protein phosphatase 1 regulatory subunit 7 OS=Mus musculus GN=Ppp1r7 PE=1 SV=2		0.992628	0.312559	0.999897	0.232858	-0.14	-0.24	0.01	-0.39	0.907	0.846	1.004	0.765	29.8	32.9	25.3	33	33.72	19.02	45.5	10.5	High	High	High	High	High	High	High	High	High	High	High	High	High	High	High	High	Q3UM45 [22-34]	Q3UM45 2xPhospho [S24(100); S27(100)]	4.61	100	1	30.3	29.3	46.3
FALSE	High	[R].SRTLSQSSESGTLPSGPPGHTMEVSC.[-]	Q9QYG0	Protein NDRG2 OS=Mus musculus GN=Ndrg2 PE=1 SV=1		0.997055	0.599054	0.943027	0.233293	0.13	0.63	-0.02	0.78	1.091	1.551	0.985	1.718	13.4	12.2	20.7	12.1	19.2	23.3	38.74	12.79	High	High	High	High	High	High	High	High	High	High	High	High	High	High	High	High	Q9QYG0 [346-371]	Q9QYG0 2xPhospho [S350(100); S/T]	3.4	100	1	13.6	10.7	13.1
FALSE	High	[R].DTASLSTTPSESPRAQATSR.[L]	Q8BUV3	Gephyrin OS=Mus musculus GN=Gphn PE=1 SV=2		0.999845	0.427947	0.952316	0.233788	-0.27	1.39	-0.05	1.17	0.829	2.617	0.964	2.252	14.6	17.6	38.3	17	87.26	43.51	61.11	20.92	High	High	High	High	High	High	High	High	High	High	High	High	High	High	High	High	Q8BUV3 [259-278]	Q8BUV3 3xPhospho [T266(100); S270(100); T/S]	1.97	100	1	14.8	14.5	13.4
FALSE	High	[K].DAEAGGSQSQTPGSTASSEPVSPVQEK.[L]	Q811P8	Rho GTPase-activating protein 32 OS=Mus musculus GN=Arhgap32 PE=1 SV=2		0.998915	0.598507	0.927656	0.234791	-0.1	0.64	-0.2	0.74	0.931	1.562	0.868	1.675	19.8	21.3	30.9	18.5	61.95	21.04	48.28	5.62	High	High	High	High	High	High	High	High	High	High	High	High	High	High	High	High	Q811P8 [835-861]	Q811P8 3xPhospho [S851(97.9); S852(97.9); S856(100)]	6.87	100	1	17.1	23	13.6
FALSE	High	[K].EASPPTSADK.[S]	P20357	Microtubule-associated protein 2 OS=Mus musculus GN=Map2 PE=1 SV=2		0.910747	0.910112	0.894968	0.234879	-0.19	-0.71	0.27	-1.18	0.874	0.61	1.207	0.442	31.7	36.2	19.3	43.7	48.27	27.7	79.56	6.66	High	High	High	High	High	High	High	High	High	High	High	High	High	High	High	High	P20357 [936-945]	P20357 1xPhospho [S938(100)]	2.77	100	1	41.1	30.1	33.4
FALSE	High	[R].ASAAEGSEASPPSLR.[S]	Q8BNW9	Kelch repeat and BTB domain-containing protein 11 OS=Mus musculus GN=Kbtbd11 PE=1 SV=3		0.993279	0.873592	0.453059	0.23545	-0.02	0.36	-0.3	0.64	0.985	1.286	0.814	1.556	8.1	8.2	10.4	6.7	45.33	40.1	31.51	37.23	High	High	High	High	High	High	High	High	High	High	High	High	High	High	High	High	Q8BNW9 [61-75]	Q8BNW9 3xPhospho [S67(100); S70(100); S73(100)]	7.9	100	1	10.8	14	5.4
FALSE	High	[R].DTDAYSDLSDGEKEAR.[F]	Q3TY60	Protein FAM131B OS=Mus musculus GN=Fam131b PE=1 SV=1		0.999913	0.604031	0.846071	0.236589	-0.04	0.29	-0.28	0.53	0.973	1.223	0.826	1.441	49.8	51.2	60.9	42.3	20.22	13.8	30.15	16.08	High	High	High	High	High	High	High	High	High	High	High	High	High	High	High	High	Q3TY60 [109-124]	Q3TY60 2xPhospho [S114(100); S117(100)]	5.37	100	1	49.2	37.7	50.5
FALSE	High	[R].APDRTPPSEEDSAEAER.[L]	Q8BJU0	Small glutamine-rich tetratricopeptide repeat-containing protein alpha OS=Mus musculus GN=Sgta PE=1 SV=2		0.928588	0.571438	0.999695	0.236738	0.01	-0.22	0.2	-0.41	1.008	0.859	1.152	0.752	23.2	23.1	20	26.6	30.07	40.72	37.17	7.84	High	High	High	High	High	High	High	High	High	High	High	High	High	High	High	High	Q8BJU0 [78-94]	Q8BJU0 1xPhospho [T82(100)]	2.65	100	1	32.5	27.5	19.7
FALSE	High	[K].EGKPEDEVEPEDEEKSDEDEKPDK.[K]	A2AEC2	Transcription elongation factor A protein-like 3 (Fragment) OS=Mus musculus GN=Tceal3 PE=1 SV=1		0.989713	0.536087	0.976812	0.237302	-0.18	-0.6	0.05	-0.84	0.882	0.658	1.037	0.56	11.3	12.8	7.4	13.3	42.21	22.94	49.1	17.71	High	High	High	Not Found	High	High	High	High	Not Found	High	High	Not Found	High	High	High	High	A2AEC2 [15-38]	A2AEC2 1xPhospho [S30(100)]	3.55	81	1	11.3	7.2	17.2
FALSE	High	[R].GSPTRPNPPVR.[N]	E9PWE8	Dihydropyrimidinase-related protein 3 OS=Mus musculus GN=Dpysl3 PE=1 SV=1		0.998281	0.682506	0.850999	0.237419	-0.14	-0.05	0.18	-0.37	0.907	0.967	1.131	0.776	20	22	19.3	24.9	38.46	14.86	41.91	10.46	High	High	High	High	High	High	High	High	High	High	High	Not Found	High	High	High	High	E9PWE8 [634-644]	E9PWE8 1xPhospho [S635(100)]	1.86	94	1	18.4	21.7	31.2
FALSE	High	[R].RASPSPPPKR.[R]	E9PUK6	Serine/arginine repetitive matrix protein 1 OS=Mus musculus GN=Srrm1 PE=1 SV=1		0.986797	0.676412	0.946272	0.237449	0.07	0.38	-0.16	0.62	1.053	1.303	0.895	1.532	29.7	28.2	38.6	25.2	38.77	30.61	32.33	4.36	High	High	High	High	High	High	High	High	High	High	High	High	High	High	High	High	E9PUK6 [643-652]	E9PUK6 2xPhospho [S645(100); S647(100)]	3.17	100	1	22	20.5	40
FALSE	High	[R].ALYLEPSDGVSPTQETGEAQSQDDER.[S]	Q6ZPE2	Myotubularin-related protein 5 OS=Mus musculus GN=Sbf1 PE=1 SV=2		0.995984	0.0500978	0.649827	0.238205	0.06	0.34	0.17	0.23	1.04	1.268	1.125	1.173	39.9	38.3	50.6	43.1	3.05	13.38	12.93	11.29	High	High	High	High	High	High	High	High	High	High	High	High	High	High	High	High	Q6ZPE2 [696-721]	Q6ZPE2 1xPhospho [S706(100)]	7.08	100	1	39.8	37.7	39.9
FALSE	High	[R].SLESDNEEK.[A]	P11627	Neural cell adhesion molecule L1 OS=Mus musculus GN=L1cam PE=1 SV=1		0.995094	0.441412	0.995862	0.238434	-0.24	-0.45	-0.18	-0.5	0.848	0.734	0.881	0.707	29.6	34.9	21.7	30.7	24.91	27.57	45.84	12.12	High	High	High	High	High	High	High	High	High	High	High	High	High	High	High	High	P11627 [1181-1189]	P11627 1xPhospho [S1184(100)]	2.16	100	1	32.3	38.4	27
FALSE	High	[K].QPTSPDGRASPINEDIR.[S]	Q80TZ9	Arginine-glutamic acid dipeptide repeats protein OS=Mus musculus GN=Rere PE=1 SV=3		0.892148	0.902904	0.923951	0.238925	-0.04	-0.31	0.26	-0.61	0.975	0.807	1.199	0.656	11.4	11.7	9.2	14	27.04	14.44	41.96	16.54	High	High	High	High	High	High	High	High	High	High	High	High	High	High	High	High	Q80TZ9 [591-607]	Q80TZ9 2xPhospho [S600(100); T/S]	2.45	100	1	7.3	13.2	13.3
FALSE	High	[K].EYVSNDATQSDDEEK.[L]	Q6NVE8	WD repeat-containing protein 44 OS=Mus musculus GN=Wdr44 PE=1 SV=1		0.636887	0.991659	0.952718	0.239227	-0.61	-0.3	0.32	-1.23	0.657	0.81	1.249	0.426	13.8	21.1	11.2	26.3	47.12	48.4	78.58	11.15	High	High	High	High	High	High	High	High	High	High	High	High	High	High	High	High	Q6NVE8 [396-410]	Q6NVE8 1xPhospho [S405(100)]	4.9	100	1	11.9	25	16.1
FALSE	High	[R].GSDELTVPR.[Y]	B1AQX6	SRC kinase-signaling inhibitor 1 OS=Mus musculus GN=Srcin1 PE=1 SV=1		0.420912	0.981246	0.999969	0.239247	-0.25	-0.4	0.02	-0.68	0.838	0.758	1.015	0.626	18.1	21.6	13.8	22	32.85	13.78	31.42	22.48	High	High	High	High	High	High	High	High	High	High	High	High	High	High	High	High	B1AQX6 [1021-1029]	B1AQX6 1xPhospho [S1022(100)]	2.1	100	1	20.2	16.4	20.1
FALSE	High	[R].DGLLLDEDEEEEEAAESEEDDNLSSVLHQR.[A]	A0A1B0GT25	Protein Abcc8 (Fragment) OS=Mus musculus GN=Abcc8 PE=1 SV=1		0.565291	0.961532	0.997232	0.240162	-0.19	-0.11	-0.02	-0.28	0.878	0.924	0.987	0.823	24.2	27.6	22.4	27.2	23.41	8.57	21.52	13.63	High	High	High	High	High	High	High	High	High	High	High	High	High	High	High	High	A0A1B0GT25 [292-321]	A0A1B0GT25 3xPhospho [S308(100); S315(100); S316(100)]	1.8	100	1	26.2	22.4	30
FALSE	High	[R].RGSAGGVGDR.[R]	Q3UHI4	Protein TMED8 OS=Mus musculus GN=Tmed8 PE=2 SV=1		0.200237	0.998791	0.992748	0.240398	-0.51	-0.27	-0.01	-0.76	0.704	0.831	0.991	0.59	59.1	84	49.1	83.2	30.07	27.59	55.92	11.05	High	High	High	High	High	High	High	High	High	High	High	High	High	High	High	High	Q3UHI4 [19-28]	Q3UHI4 1xPhospho [S21(100)]	3.27	100	1	55	63.6	65.5
FALSE	High	[K].LDHELSLDRESEAGTGSSEHEDGER.[E]	Q8BPN8	DmX-like protein 2 OS=Mus musculus GN=Dmxl2 PE=1 SV=3		0.911344	0.777373	0.364222	0.241346	0.52	-0.43	0.79	-0.69	1.437	0.745	1.725	0.62	31.4	21.8	23.4	37.7	17.37	18.83	69.91	19.15	High	High	High	High	High	High	High	High	High	High	High	High	High	High	High	High	Q8BPN8 [446-470]	Q8BPN8 3xPhospho [T460(100); S462(100); S463(100)]	7.99	100	1	31	31.8	31.9
FALSE	High	[K].HSASDPGPAPVVNSSSR.[S]	Q8BI84	Melanoma inhibitory activity protein 3 OS=Mus musculus GN=Mia3 PE=1 SV=2		0.119931	0.876987	0.640894	0.241449	0.54	0.02	0.12	0.43	1.452	1.012	1.088	1.351	12.1	8.3	12.3	9.1	17.35	26.53	23.26	23.73	High	High	High	High	High	High	High	High	High	High	High	High	High	High	High	High	Q8BI84 [1751-1767]	Q8BI84 2xPhospho [S1754(100); S1766(99.4)]	6.84	100	1	12.2	12	8.3
FALSE	High	[R].EIEDLSQSQSPESETDYPVSTDTR.[D]	Q9EPN1	Neurobeachin OS=Mus musculus GN=Nbea PE=1 SV=1		0.999977	0.389212	0.989376	0.242033	-0.07	0.37	-0.08	0.38	0.95	1.295	0.948	1.298	36.2	38.1	46.9	36.1	24.78	15.25	17.08	8.57	High	High	High	High	High	High	High	High	High	High	High	High	High	High	High	High	Q9EPN1 [992-1015]	Q9EPN1 2xPhospho [S1001(100); S1004(99.3)]	6.23	100	1	33.6	39	31
FALSE	High	[K].EAVSAASEDDIFRR.[A]	A0A087WS40	Voltage-dependent L-type calcium channel subunit alpha OS=Mus musculus GN=Cacna1c PE=1 SV=1		0.62119	0.833294	0.409018	0.242034	0.1	-0.08	-0.38	0.4	1.074	0.946	0.77	1.319	12.9	12	12.2	9.3	24.06	19.58	14.87	26.79	High	High	High	High	High	High	High	High	High	High	High	High	High	High	High	High	A0A087WS40 [1699-1712]	A0A087WS40 2xPhospho [S1702(100); S1705(100)]	2.86	100	1	11.9	14.1	11.2
FALSE	High	[K].TLSDVEDQKELASPVSPELR.[Q]	A2AN08	E3 ubiquitin-protein ligase UBR4 OS=Mus musculus GN=Ubr4 PE=1 SV=1		0.903842	0.610417	0.507736	0.242081	-0.18	0.29	-0.38	0.5	0.884	1.225	0.767	1.412	10.3	11.7	12.7	9	29.88	30.54	24.54	17.83	High	High	High	High	High	High	High	High	High	High	High	High	High	High	High	High	A2AN08 [166-185]	A2AN08 2xPhospho [S178(100); S181(100)]	5.42	100	1	9.9	10.8	7.1
FALSE	High	[R].QQSDGSLVR.[S]	A0A140LHW2	Rho GTPase-activating protein 33 OS=Mus musculus GN=Arhgap33 PE=1 SV=1		0.979498	0.727074	0.558258	0.242227	0.07	0.32	-0.59	0.98	1.049	1.248	0.664	1.971	22.6	21.5	28.2	14.3	49.44	38.98	25.09	7.82	High	High	High	High	High	High	High	High	High	High	High	High	High	High	High	High	A0A140LHW2 [969-977]	A0A140LHW2 1xPhospho [S971(100)]	2.09	100	1	26.1	19.5	7.8
FALSE	High	[K].EGEEPTVYSDDEEPKDETAR.[K]	O55022	Membrane-associated progesterone receptor component 1 OS=Mus musculus GN=Pgrmc1 PE=1 SV=4		0.880863	0.755602	0.99302	0.242474	-0.35	-0.1	0.11	-0.56	0.784	0.931	1.077	0.678	25.7	32.8	24	35.3	35.56	18.26	54.31	5.28	High	High	High	High	High	High	High	High	High	High	High	High	High	High	High	High	O55022 [173-192]	O55022 1xPhospho [S181(100)]	4.14	100	1	20.7	31.9	37.2
FALSE	High	[R].QESLER.[R]	E9PVP4	Ena/VASP-like protein OS=Mus musculus GN=Evl PE=1 SV=1		0.494164	0.923919	0.999962	0.242533	-0.1	-0.17	0	-0.27	0.93	0.891	1.001	0.827	19.1	20.5	17	20.5	22.56	8.25	25.27	10.56	High	High	High	High	High	High	High	High	High	High	High	Not Found	High	High	High	High	E9PVP4 [135-140]	E9PVP4 1xPhospho [S137(100)]	1.91	94	1	19.4	19.7	18.7
FALSE	High	[R].SSPELTR.[K]	Q8BTI8	Serine/arginine repetitive matrix protein 2 OS=Mus musculus GN=Srrm2 PE=1 SV=3		0.90031	0.960439	0.843204	0.242777	-0.02	-0.32	0.44	-0.78	0.987	0.802	1.359	0.582	24.6	25	19.7	33.9	27.5	18.47	66.24	3.8	High	High	High	High	High	High	High	High	High	High	High	High	High	High	High	High	Q8BTI8 [1649-1655]	Q8BTI8 1xPhospho [S1650(100)]	2.08	100	1	27.1	26.2	23.1
FALSE	High	[K].IVDEQGDMDFQISPDR.[K]	Q8C8R3	Ankyrin-2 OS=Mus musculus GN=Ank2 PE=1 SV=2		0.990059	0.771688	0.883397	0.243101	-0.1	-0.17	0.14	-0.41	0.933	0.889	1.101	0.753	9.1	9.7	8.1	10.7	20.66	28.45	24.5	30.04	High	High	High	High	High	High	High	High	High	High	High	High	High	High	High	High	Q8C8R3 [2078-2093]	Q8C8R3 1xPhospho [S2090(100)]	6.14	100	1	9.4	12	8.7
FALSE	High	[K].SSPSTGSLDSGNESKEK.[L]	Q6ZQK5	Arf-GAP with coiled-coil, ANK repeat and PH domain-containing protein 2 OS=Mus musculus GN=Acap2 PE=1 SV=2		0.538708	0.978114	0.995634	0.243204	0.44	0.26	0.16	0.54	1.357	1.198	1.119	1.453	11.3	8.3	13.5	9.3	37.59	31.15	24.56	28.58	High	High	High	High	High	High	High	High	High	High	High	High	High	High	High	High	Q6ZQK5 [378-394]	Q6ZQK5 3xPhospho [S379(99); S387(100); S/T]	1.73	100	1	10	12.7	7.5
FALSE	High	[R].GQLHGSSDESEVENEAK.[D]	Q5SSI6	U3 small nucleolar RNA-associated protein 18 homolog OS=Mus musculus GN=Utp18 PE=1 SV=1		0.743738	0.995716	0.635809	0.243215	-0.43	-0.19	0.61	-1.23	0.742	0.876	1.526	0.426	13.3	17.9	11.7	27.4	69.99	27.71	57.14	12.91	High	High	High	High	High	High	High	High	High	High	High	High	High	High	High	High	Q5SSI6 [109-125]	Q5SSI6 2xPhospho [S114(100); S115(100)]	6.52	100	1	15.6	11.3	25.9
FALSE	High	[K].SSSFSQGEAEPR.[G]	A0A087WSE3	Striated muscle-specific serine/threonine-protein kinase (Fragment) OS=Mus musculus GN=Speg PE=1 SV=1		0.953861	0.76958	0.955162	0.243586	0.25	0.22	-0.24	0.72	1.193	1.165	0.847	1.642	13.9	11.7	16.2	9.9	42.66	35.26	31.34	22.81	High	High	High	High	High	High	High	High	High	High	High	High	High	High	High	High	A0A087WSE3 [1881-1892]	A0A087WSE3 1xPhospho [S1883(99.7)]	2.27	100	1	11.5	16.8	6.9
FALSE	High	[K].TEQSVTPEQQK.[K]	Q61644	Protein kinase C and casein kinase substrate in neurons protein 1 OS=Mus musculus GN=Pacsin1 PE=1 SV=1		0.977088	0.90015	0.804745	0.245015	-0.11	-0.17	0.26	-0.54	0.927	0.889	1.198	0.688	40.1	43.3	35.7	51.8	28.01	14.29	27.79	13.35	High	High	High	High	High	High	High	High	High	High	High	High	High	High	High	High	Q61644 [176-186]	Q61644 1xPhospho [T181(100)]	4.73	100	1	41.6	38.7	56
FALSE	High	[R].SLSQSNLAS.[-]	Q80TL1	Adenylate cyclase type 2 OS=Mus musculus GN=Adcy2 PE=1 SV=2		0.623165	0.942847	0.996806	0.245616	0.54	0.07	-0.11	0.73	1.457	1.053	0.924	1.66	12.8	8.8	13.5	8.1	36.58	18.59	45.72	16.76	High	High	High	High	High	High	High	High	High	High	High	High	High	High	High	High	Q80TL1 [1082-1090]	Q80TL1 1xPhospho [S1084(99.7)]	2.2	100	1	11.8	13.8	6.1
FALSE	High	[K].ATETAEEEDDQPLSLSWPTNTR.[K]	Q14BI1	Protein Slc24a2 OS=Mus musculus GN=Slc24a2 PE=1 SV=1		0.822828	1	0.682883	0.245917	0.31	-0.05	-0.23	0.5	1.241	0.968	0.851	1.412	17.2	13.9	16.7	11.8	19.33	19.48	40.65	12.2	High	High	High	High	High	High	High	High	High	High	High	High	High	High	High	High	Q14BI1 [497-518]	Q14BI1 1xPhospho [S510(100)]	2.17	100	1	18.5	16	12.8
FALSE	High	[R].ESKSSDDIDYR.[G]	Q8BPN8	DmX-like protein 2 OS=Mus musculus GN=Dmxl2 PE=1 SV=3		0.996085	0.800807	0.825462	0.245987	-0.14	-0.69	0.28	-1.11	0.908	0.619	1.212	0.464	16.9	18.7	10.5	22.6	57.91	52.74	54.98	14.68	High	High	High	High	High	High	High	High	High	High	High	High	High	High	High	High	Q8BPN8 [2704-2714]		1.77	100	1	29.2	27	10.6
FALSE	High	[K].LGTSDGEEER.[Q]	A0A0R4J205	tRNA methyltransferase 10 homolog A OS=Mus musculus GN=Trmt10a PE=1 SV=1		0.672738	0.999493	0.776508	0.246222	-0.12	-0.55	0.32	-0.99	0.92	0.683	1.246	0.504	11.4	12.4	7.8	15.4	43.95	18.8	31.94	21.86	High	High	High	High	High	High	High	High	High	High	High	High	High	High	High	High	A0A0R4J205 [21-30]		1.29	100	1	11.1	12.6	11.7
FALSE	High	[R].ATEEPSGTGSDELIK.[S]	O54724	Polymerase I and transcript release factor OS=Mus musculus GN=Ptrf PE=1 SV=1		0.993714	0.637981	0.951586	0.247552	-0.17	-0.26	0.18	-0.61	0.89	0.833	1.13	0.656	9.4	10.5	7.8	11.9	41.59	37.27	23.88	47.76	High	High	High	High	High	High	High	High	High	High	High	High	High	High	High	High	O54724 [33-47]	O54724 2xPhospho [S38(100); S42(100)]	3.6	100	1	8.6	16.5	10.2
FALSE	High	[K].VENMSSNQDGNDSDEFM.[-]	Q78PG9	Coiled-coil domain-containing protein 25 OS=Mus musculus GN=Ccdc25 PE=1 SV=1		0.997673	0.452003	0.992792	0.24778	0.06	0.13	0.02	0.17	1.045	1.096	1.016	1.128	54.4	52	59.6	52.8	7.17	15.09	14.84	11.36	High	High	High	High	High	High	High	High	High	High	High	High	High	High	High	High	Q78PG9 [192-208]	Q78PG9 1xPhospho [S204(100)]	3.68	100	1	50.8	57.5	51.3
FALSE	High	[K].ENSAAPSPGRPQSASPAKEEQK.[S]	Q9Z0P4	Paralemmin-1 OS=Mus musculus GN=Palm PE=1 SV=1		0.95781	0.582127	0.994124	0.248123	0.18	-0.93	0.1	-0.85	1.133	0.524	1.069	0.556	19.6	17.3	10.3	18.5	50	27.36	46.02	10.68	High	High	High	High	High	High	High	High	High	High	High	Not Found	High	High	High	High	Q9Z0P4 [110-131]	Q9Z0P4 2xPhospho [S116(100); S]	2.32	94	1	19.6	19.5	24.4
FALSE	High	[K].ESTESSNTTIEDEDVK.[A]	Q8CCM0	Calcium/calmodulin-dependent protein kinase type II subunit delta OS=Mus musculus GN=Camk2d PE=1 SV=1		0.760298	0.999867	0.792886	0.248385	-0.26	-0.09	0.33	-0.68	0.837	0.936	1.257	0.623	11.3	13.6	10.6	17	32.44	26.78	53.84	18.49	High	High	High	High	High	High	High	High	High	High	High	High	High	High	High	High	Q8CCM0 [329-344]	Q8CCM0 1xPhospho [T337(99.5)]	2.02	100	1	13.6	12.1	10.6
FALSE	High	[R].DHSSQSEEEVVEGEKEVEALKK.[S]	Q91Z78	BCL2/adenovirus E1B 19 kDa protein-interacting protein 3-like OS=Mus musculus GN=Bnip3l PE=1 SV=1		0.949792	0.68246	0.988013	0.249758	-0.05	-0.44	0.01	-0.49	0.968	0.74	1.008	0.71	20.5	21.2	15.2	21.4	20.46	6.3	42.91	18.8	High	High	High	High	High	High	High	High	High	High	High	High	High	High	High	High	Q91Z78 [114-135]	Q91Z78 3xPhospho [S116(100); S117(100); S119(100)]	2.35	100	1	18.9	14.8	24.2
FALSE	High	[R].VVSSTSEEEEAFTEK.[F]	E9Q0A7	Oxidation resistance protein 1 OS=Mus musculus GN=Oxr1 PE=1 SV=1		0.92598	0.750604	0.421924	0.249853	-0.11	0.26	-0.29	0.43	0.926	1.196	0.82	1.35	72.8	78.6	87	64.5	17.63	9.33	28.62	11.89	High	High	High	High	High	High	High	High	High	High	High	High	High	High	High	High	E9Q0A7 [192-206]		6.49	100	1	71.9	63	94.5
FALSE	High	[R].DNSSFDKDDSQMR.[I]	Q80ZH9	Protein R3hdm1 OS=Mus musculus GN=R3hdm1 PE=1 SV=1		0.986427	0.827351	0.859989	0.250285	-0.05	0.43	-0.25	0.62	0.963	1.345	0.842	1.537	32.8	34	44.1	28.7	50.77	19.09	33.98	9.36	High	High	High	High	High	High	High	High	High	High	High	High	High	High	High	High	Q80ZH9 [259-271]	Q80ZH9 2xPhospho [S261(100); S262(100)]	2.87	100	1	27.6	38.9	25.3
FALSE	High	[R].RDTDSDTQDANDSSCK.[S]	B1AZP2	Disks large-associated protein 4 OS=Mus musculus GN=Dlgap4 PE=1 SV=1		0.992609	0.507863	0.844	0.250324	0.04	0.27	-0.23	0.54	1.028	1.204	0.853	1.451	10.2	10	12.3	8.5	48.92	17.06	15.49	27.22	High	High	High	High	High	High	High	High	High	High	High	High	High	High	High	High	B1AZP2 [712-727]	B1AZP2 2xPhospho [T714(100); S716(100)]	4.5	100	1	4.6	7.5	15
FALSE	High	[K].DGASPEGTSK.[G]	D3Z593	Adhesion G protein-coupled receptor L3 OS=Mus musculus GN=Adgrl3 PE=1 SV=1		0.998538	0.862251	0.731606	0.250402	0.12	-0.18	0.43	-0.5	1.083	0.881	1.35	0.707	12	11.1	10.6	15	31.56	36.97	40.03	34.72	High	High	High	High	High	High	High	High	High	High	High	High	High	High	High	High	D3Z593 [1485-1494]	D3Z593 1xPhospho [S1488(100)]	2.67	100	1	10.2	14.2	14.5
FALSE	High	[R].TASFSESR.[A]	Q3TS02	ATP-citrate synthase OS=Mus musculus GN=Acly PE=1 SV=1		0.836327	0.999995	0.688076	0.250522	0.66	-0.12	-0.44	0.98	1.579	0.92	0.736	1.976	74.8	47.4	68.8	34.8	39.63	36.58	34.39	11.65	High	High	High	High	High	High	High	High	High	High	High	High	High	High	High	High	Q3TS02 [453-460]	Q3TS02 1xPhospho [S455(100)]	2.27	100	1	75.3	74.2	25.8
FALSE	High	[R].SPSPKPTK.[V]	Q99M28	RNA-binding protein with serine-rich domain 1 OS=Mus musculus GN=Rnps1 PE=1 SV=1		0.970204	0.999192	0.156098	0.250578	-0.1	0.01	-0.33	0.24	0.934	1.005	0.796	1.178	9.4	10	9.4	8	23.29	8.68	16.83	31.78	High	High	High	High	High	High	High	High	High	High	High	High	High	High	High	High	Q99M28 [155-162]	Q99M28 2xPhospho [S155(100); S157(100)]	2.56	100	1	9.6	9.1	12.5
FALSE	High	[K].SDAAPAASDSKPSSAEPAPSSK.[E]	Q91XV3	Brain acid soluble protein 1 OS=Mus musculus GN=Basp1 PE=1 SV=3		0.0508875	0.985743	0.00301121	0.251622	-0.48	0.02	-0.8	0.34	0.719	1.011	0.574	1.265	13.9	19.3	14	11.1	12.07	19.76	14.79	14.2	High	High	High	High	High	High	High	High	High	High	High	High	High	High	High	High	Q91XV3 [160-181]	Q91XV3 2xPhospho [S169(99.3); S173(99.3)]	2.4	100	1	11.2	13.5	14.9
FALSE	High	[R].STELGSDYYELSDSRGSAQESLDTISPK.[N]	P20357	Microtubule-associated protein 2 OS=Mus musculus GN=Map2 PE=1 SV=2		0.960237	0.999952	0.128179	0.251646	-0.15	0.02	-0.5	0.37	0.901	1.015	0.708	1.291	20.9	23.2	21.2	16.4	23.92	14.46	9.45	11.17	High	High	High	High	High	High	High	High	High	High	High	High	High	High	High	High	P20357 [583-610]	P20357 3xPhospho [S599(97.8); S603(100); S608(100)]	7.23	100	1	21.3	15.4	20.4
FALSE	High	[K].TPTADDSDDSREK.[T]	E9QP54	Jouberin OS=Mus musculus GN=Ahi1 PE=1 SV=1		0.478814	0.92469	0.999258	0.251754	-0.67	-0.02	-0.07	-0.62	0.628	0.983	0.95	0.65	15.7	25	15.4	23.7	39.13	20.44	36.43	12.58	High	High	High	High	High	High	High	High	High	High	High	High	High	High	High	High	E9QP54 [20-32]	E9QP54 1xPhospho [S26(100)]	2.02	100	1	18.5	28.3	13.3
FALSE	High	[R].AEGYEKTDDVSEKTSLADQEEVR.[T]	E9Q4J5	Phospholipid-transporting ATPase IA OS=Mus musculus GN=Atp8a1 PE=1 SV=1		0.966639	0.636484	0.98938	0.252125	0	1.5	-0.07	1.56	0.998	2.821	0.955	2.948	17.8	17.9	50.3	17.1	114.37	47.1	84.77	16.45	High	High	High	High	High	High	High	High	High	High	High	High	High	High	High	High	E9Q4J5 [15-37]	E9Q4J5 3xPhospho [S25(100); T28(100); S29(100)]	7.61	100	1	19.3	16.4	13.9
FALSE	High	[R].TSSKESSPVPSPTLDRK.[A]	Q62261	Spectrin beta chain, non-erythrocytic 1 OS=Mus musculus GN=Sptbn1 PE=1 SV=2		0.996619	0.829137	0.80071	0.252498	-0.1	0.5	-0.4	0.8	0.931	1.414	0.757	1.738	41.5	44.6	58.6	33.7	41.96	19.83	55.1	16.3	High	High	High	High	High	High	High	High	High	High	High	High	High	High	High	High	Q62261 [2158-2174]	Q62261 3xPhospho [S2160(99.2); S2168(99.2); S/T]	3.39	100	1	44.2	39	30.6
FALSE	High	[K].ESESDQEPEEEIGMTSEKNDETESTETSVLK.[S]	Q8C8R3	Ankyrin-2 OS=Mus musculus GN=Ank2 PE=1 SV=2		0.80571	0.782318	0.26965	0.252659	-0.39	0.3	-0.65	0.57	0.765	1.235	0.637	1.484	10.7	14	13.2	8.9	37.76	24.82	26.74	16.12	High	High	High	High	High	High	High	High	High	High	High	High	High	High	High	High	Q8C8R3 [1425-1455]	Q8C8R3 1xPhospho [S1428(99.1)]	4.76	100	1	10.4	10.9	6.2
FALSE	High	[K].KGSAEGSSDEEGK.[L]	P51859	Hepatoma-derived growth factor OS=Mus musculus GN=Hdgf PE=1 SV=2		0.839322	0.924263	0.916492	0.252763	-0.29	-0.67	0.41	-1.37	0.818	0.628	1.325	0.388	13.1	16	8.2	21.2	29.15	40.1	78.11	15.21	High	High	High	High	High	High	High	High	High	High	High	Not Found	High	High	High	High	P51859 [126-138]	P51859 2xPhospho [S132(100); S133(100)]	1.33	94	1	11.9	19.3	14.3
FALSE	High	[K].QPGIQSPSR.[E]	P14873	Microtubule-associated protein 1B OS=Mus musculus GN=Map1b PE=1 SV=2		0.565974	0.88235	0.999733	0.252819	-0.2	-0.5	0	-0.7	0.87	0.706	0.998	0.615	15.3	17.6	10.8	17.5	28.23	25.64	50.57	14.72	High	High	High	High	High	High	High	High	High	High	High	High	High	High	High	High	P14873 [1068-1076]	P14873 1xPhospho [S1073(100)]	1.56	100	1	17.7	16.4	14.3
FALSE	High	[K].EKTPSPKEEDEEAESPPEKK.[S]	Q80XU3	Nuclear ubiquitous casein and cyclin-dependent kinase substrate 1 OS=Mus musculus GN=Nucks1 PE=1 SV=1		0.918967	0.868568	0.940219	0.253577	-0.39	-0.32	0.27	-0.98	0.761	0.804	1.202	0.509	30.5	40	24.5	48.1	56.32	9.92	65.19	11.43	High	High	High	High	High	High	High	High	High	High	High	High	High	High	High	High	Q80XU3 [200-219]	Q80XU3 3xPhospho [T202(100); S204(100); S214(100)]	2.73	100	1	26.2	35.4	67.9
FALSE	High	[K].AMGDEDSGDSDTSPKPSPK.[V]	Q9D415; D3Z6F4	Disks large-associated protein 1 OS=Mus musculus GN=Dlgap1 PE=1 SV=3 Disks large-associated protein 1 OS=Mus musculus GN=Dlgap1 PE=1 SV=1	Shared	0.698327	0.917889	0.995425	0.253881	0.44	0.01	-0.09	0.54	1.353	1.007	0.938	1.453	15.3	11.3	15.4	10.6	25.5	22.54	20.72	33.25	High	High	High	High	High	High	High	High	High	High	High	High	High	High	High	High	Q9D415 [356-374]; D3Z6F4 [58-76]	Q9D415 2xPhospho [S362(100); S365(100)]; D3Z6F4 2xPhospho [S64(100); S67(100)]	2.06	100	2	15.1	9.4	18.2
FALSE	High	[R].EMLLEDVGSEEEPEEDDEAPFQEK.[D]	Q80XU3	Nuclear ubiquitous casein and cyclin-dependent kinase substrate 1 OS=Mus musculus GN=Nucks1 PE=1 SV=1		0.974207	0.937358	0.768937	0.254085	-0.17	-0.33	0.07	-0.57	0.887	0.797	1.052	0.671	8.9	10	7.1	10.5	25.19	34.74	48.11	34.65	High	High	High	High	High	High	High	High	High	High	High	High	High	High	High	High	Q80XU3 [105-128]	Q80XU3 1xPhospho [S113(100)]	4.92	100	1	7.7	10.4	10.2
FALSE	High	[R].RLDVEDSSFDQDSR.[K]	D3Z0Y4	Actin-binding LIM protein 2 OS=Mus musculus GN=Ablim2 PE=1 SV=1		0.941287	0.861279	0.183395	0.254512	0.01	-0.04	-0.35	0.32	1.008	0.975	0.787	1.249	40	39.7	39	31.2	8.4	8.76	22.93	15.29	High	High	High	High	High	High	High	High	High	High	High	High	High	High	High	High	D3Z0Y4 [180-193]		3.78	100	1	46.5	39.2	39.2
FALSE	High	[R].DIILAPESCEGSPSSAHSK.[R]	Q80Y17	Lethal(2) giant larvae protein homolog 1 OS=Mus musculus GN=Llgl1 PE=1 SV=1		0.996938	0.818514	0.0444159	0.254606	0.02	-0.36	-0.66	0.32	1.014	0.781	0.635	1.247	17.2	16.9	13.4	10.7	31.35	11.49	16.16	11.31	High	High	High	High	High	High	High	High	High	High	High	High	High	High	High	High	Q80Y17 [975-993]	Q80Y17 2xPhospho [S982(100); S986(100)]	3.5	100	1	22.9	18.4	10.2
FALSE	High	[K].YFAESDEEEDVDFAMFN.[-]	Q64511	DNA topoisomerase 2-beta OS=Mus musculus GN=Top2b PE=1 SV=2		0.80183	0.999137	0.793138	0.255046	-0.07	-0.21	0.44	-0.72	0.951	0.863	1.357	0.605	8.3	8.7	7.2	11.8	30.76	34.02	34.46	15.5	High	High	High	High	High	High	High	High	High	High	High	High	High	High	High	High	Q64511 [1596-1612]	Q64511 1xPhospho [S1600(100)]	5.33	100	1	9.9	7	5.5
FALSE	High	[K].EHLGPGSSQEMER.[L]	Q03517	Secretogranin-2 OS=Mus musculus GN=Scg2 PE=1 SV=1		0.78112	0.815526	0.999113	0.256158	-0.56	-0.41	-0.05	-0.92	0.679	0.754	0.968	0.529	17.7	26.1	13.4	25.3	60.45	22.32	62.81	19.52	High	High	High	High	High	High	High	High	High	High	High	High	High	High	High	High	Q03517 [549-561]	Q03517 1xPhospho [S556(99.7)]	4.26	100	1	20	15.8	37
FALSE	High	[R].ETTGSESDGGDSSSTK.[S]	Q8R550	SH3 domain-containing kinase-binding protein 1 OS=Mus musculus GN=Sh3kbp1 PE=1 SV=1		0.993507	0.993442	0.114264	0.2562	-0.01	0.11	-0.47	0.58	0.993	1.082	0.721	1.491	16.2	16.3	17.6	11.8	12.51	16.76	30.69	25.71	High	High	High	High	High	High	High	High	High	High	High	High	High	High	High	High	Q8R550 [221-236]	Q8R550 2xPhospho [S225(100); S227(100)]	4.95	100	1	17	19.7	15.4
FALSE	High	[R].SSRSSPELTR.[K]	Q8BTI8	Serine/arginine repetitive matrix protein 2 OS=Mus musculus GN=Srrm2 PE=1 SV=3		0.652402	0.999967	0.753747	0.256346	-0.27	0.01	0.36	-0.61	0.832	1.01	1.281	0.656	9.9	11.9	10	15.2	25.29	26.63	14.43	23.89	High	High	High	High	High	High	High	High	High	High	High	High	High	High	High	High	Q8BTI8 [1646-1655]	Q8BTI8 2xPhospho [S1649(100); S1650(100)]	1.95	94	1	6.8	9.2	12.7
FALSE	High	[R].LETSDGDEEGSAEVNK.[G]	Q9WTR1	Transient receptor potential cation channel subfamily V member 2 OS=Mus musculus GN=Trpv2 PE=1 SV=2		0.996036	0.920835	0.441646	0.256898	0.02	-0.12	0.27	-0.37	1.015	0.922	1.206	0.776	14	13.8	12.9	16.7	11.67	10.42	12.99	20.27	High	High	High	High	High	High	High	High	High	High	High	High	High	High	High	High	Q9WTR1 [12-27]		3.29	100	1	14.1	16.8	14
FALSE	High	[K].SSDSDVSDVSAISR.[A]	Q99NE5	Regulating synaptic membrane exocytosis protein 1 OS=Mus musculus GN=Rims1 PE=1 SV=2		0.999668	0.838937	0.626095	0.257024	-0.01	-0.36	0.4	-0.77	0.994	0.778	1.316	0.588	18.5	18.6	14.4	24.5	38.88	45.33	43.28	19.86	High	High	High	High	High	High	High	High	High	High	High	High	High	High	High	High	Q99NE5 [1110-1123]	Q99NE5 1xPhospho [S1111(100)]	2.75	100	1	19.9	25.9	17.3
FALSE	High	[K].IEDVGSDEEDDSGKDK.[K]	P11499	Heat shock protein HSP 90-beta OS=Mus musculus GN=Hsp90ab1 PE=1 SV=3		0.997747	0.753182	0.864475	0.257577	-0.21	-1.63	0.19	-2.03	0.865	0.323	1.14	0.245	88	101.7	28.4	116	60.28	57.41	114.51	10.12	High	High	High	High	High	High	High	High	High	High	High	High	High	High	High	High	P11499 [250-265]	P11499 2xPhospho [S255(100); S261(100)]	6.89	100	1	84.3	128.4	91.8
FALSE	High	[K].NDGVKESSESTNTTIEDEDTKVR.[K]	P11798	Calcium/calmodulin-dependent protein kinase type II subunit alpha OS=Mus musculus GN=Camk2a PE=1 SV=2		0.999509	0.683135	0.886746	0.258127	0.07	1.27	-0.22	1.56	1.049	2.415	0.86	2.948	103.9	99.1	251	85.1	87.86	75.13	72.13	15.65	High	High	High	High	High	High	High	High	High	High	High	High	High	High	High	High	P11798 [324-346]		4.71	100	1	122.8	69.3	88
FALSE	High	[K].ESESDQEPEEEIGMTSEK.[N]	Q8C8R3; S4R1M4	Ankyrin-2 OS=Mus musculus GN=Ank2 PE=1 SV=2 Ankyrin-2 (Fragment) OS=Mus musculus GN=Ank2 PE=1 SV=1	Shared	0.947723	0.835028	0.937872	0.258376	0.06	-0.21	0.21	-0.37	1.04	0.863	1.157	0.776	17.1	16.4	14.7	19	25.73	14.27	36.76	7.01	High	High	High	High	High	High	High	High	High	High	High	High	High	High	High	High	Q8C8R3 [1425-1442]; S4R1M4 [111-128]	Q8C8R3 1xPhospho [S1428(99.5)]; S4R1M4 1xPhospho [S114(99.5)]	3.93	100	2	18.6	18.3	16
FALSE	High	[R].SASSDTSEELNSQDSPKR.[Q]	P70441	Na(+)/H(+) exchange regulatory cofactor NHE-RF1 OS=Mus musculus GN=Slc9a3r1 PE=1 SV=3		0.999927	0.872668	0.606675	0.258547	0.1	-0.37	0.43	-0.7	1.069	0.775	1.349	0.615	60.7	56.8	47.1	76.6	41.65	32.68	16.42	10.37	High	High	High	High	High	High	High	High	High	High	High	High	High	High	High	High	P70441 [283-300]	P70441 3xPhospho [S286(99.1); S297(100); T/S]	3.18	100	1	32.7	48.7	89.5
FALSE	High	[K].GAEEEEEEEDDDSEEEIK.[A]	Q9WV69	Dematin OS=Mus musculus GN=Dmtn PE=1 SV=1		0.998553	0.539358	0.973249	0.258817	-0.04	-0.51	0.14	-0.7	0.974	0.7	1.104	0.618	40.3	41.4	28.2	45.7	42.9	7.16	63.03	10.99	High	High	High	High	High	High	High	High	High	High	High	High	High	High	High	High	Q9WV69 [214-231]	Q9WV69 1xPhospho [S226(100)]	4.76	100	1	34.6	46.9	65.7
FALSE	High	[R].KETESEAEDDNLDDLER.[H]	E9PUK6	Serine/arginine repetitive matrix protein 1 OS=Mus musculus GN=Srrm1 PE=1 SV=1		0.920353	0.999391	0.501867	0.259336	-0.02	0.05	-0.31	0.34	0.984	1.038	0.806	1.267	52.3	53.2	54.3	42.8	17.13	17.35	25.61	5.78	High	High	High	High	High	High	High	High	High	High	High	High	High	High	High	High	E9PUK6 [888-904]	E9PUK6 1xPhospho [S892(100)]	5.09	100	1	47.7	49.9	54.8
FALSE	High	[R].SRTASLTSAASIDGSR.[S]	Q9QYG0	Protein NDRG2 OS=Mus musculus GN=Ndrg2 PE=1 SV=1		0.993724	0.986247	0.5489	0.26031	0.08	0.06	-0.36	0.5	1.059	1.04	0.778	1.416	70.8	66.9	73.7	52	14.24	10.29	41.25	14.72	High	High	High	High	High	High	High	High	High	High	High	High	High	High	High	High	Q9QYG0 [328-343]	Q9QYG0 2xPhospho [T330(100); S332(100)]	3.57	100	1	59.5	72.9	68.8
FALSE	High	[R].KQEEDDSLSDAGTYTIETEAQDQEVEEARR.[M]	Q80U49	Centrosomal protein of 170 kDa protein B OS=Mus musculus GN=Cep170b PE=1 SV=2		0.980189	0.70889	0.609776	0.261141	-0.24	0.62	-0.42	0.79	0.846	1.533	0.748	1.734	6.7	8	10.3	6	46.42	57.68	45.43	23.93	High	High	High	High	High	High	High	High	High	High	High	High	High	High	High	High	Q80U49 [555-584]	Q80U49 2xPhospho [S561(100); S563(99.8)]	2.85	100	1	7.3	6.2	6.1
FALSE	High	[K].IGSTDNIK.[Y]	P20357	Microtubule-associated protein 2 OS=Mus musculus GN=Map2 PE=1 SV=2		0.599744	0.193694	0.727138	0.261142	0.49	-0.85	0.64	-1	1.401	0.555	1.556	0.499	10.5	7.5	5.8	11.7	27.2	41.42	46.05	31.41	High	High	High	High	High	High	High	High	High	High	High	Not Found	High	High	High	High	P20357 [1678-1685]	P20357 1xPhospho [S1680(100)]	2.61	94	1	10.4	15.2	10.5
FALSE	High	[K].IEDVGSDEEDDSGKDKK.[K]	P11499	Heat shock protein HSP 90-beta OS=Mus musculus GN=Hsp90ab1 PE=1 SV=3		0.998636	0.422184	0.996717	0.261199	0.09	-0.83	-0.06	-0.69	1.064	0.561	0.96	0.622	111	104.3	62.3	100.1	33.38	21.24	58.21	13.35	High	High	High	High	High	High	High	High	High	High	High	High	High	High	High	High	P11499 [250-266]	P11499 2xPhospho [S255(100); S261(100)]	4.68	100	1	105.3	122.7	117.1
FALSE	High	[K].TMKDQDDDAETGLTDGEEKEEPKEEEK.[L]	D3Z7R4	Synaptotagmin-1 (Fragment) OS=Mus musculus GN=Syt1 PE=1 SV=1		0.9936	0.976462	0.591477	0.26134	-0.25	0.5	-0.7	0.95	0.841	1.415	0.617	1.927	10.2	12.1	14.4	7.5	63.16	32.32	43.32	41.73	High	High	High	High	High	High	High	High	High	High	High	High	High	High	High	High	D3Z7R4 [112-138]	D3Z7R4 1xPhospho [T125(98.8)]	3.89	100	1	12.9	8	7.5
FALSE	High	[K].QNSLEYMDQNDDR.[L]	Q640R3	Hepatocyte cell adhesion molecule OS=Mus musculus GN=Hepacam PE=1 SV=2		0.781587	0.248884	0.799292	0.261445	0.49	-0.74	0.6	-0.85	1.401	0.6	1.518	0.554	15.4	11	9.2	16.7	27.64	45.14	35.92	29.18	High	High	High	High	High	High	High	High	High	High	High	High	High	High	High	High	Q640R3 [278-290]	Q640R3 1xPhospho [S280(100)]	4.3	100	1	18.1	21.7	12.1
FALSE	High	[K].LEETEVRSVASNQSEMEYSSLQDMPK.[E]	Q8VDP4	Cell cycle and apoptosis regulator protein 2 OS=Mus musculus GN=Ccar2 PE=1 SV=2		0.917164	0.776861	0.984784	0.262209	0.09	0.18	-0.04	0.32	1.067	1.135	0.971	1.246	8.8	8.3	10	8	11.45	30.25	33.13	29.49	High	High	High	High	High	High	High	High	High	High	High	High	High	High	High	High	Q8VDP4 [667-692]	Q8VDP4 2xPhospho [S674(100); S677(100)]	5.3	100	1	10.9	8.6	8.8
FALSE	High	[R].QLHIEGASLELSDDDTESKTSDVNDTQPPQSE.[-]	Q5SV64	Myosin-10 OS=Mus musculus GN=Myh10 PE=1 SV=1		0.958602	0.941576	0.799673	0.26285	0.35	1.39	-0.62	2.36	1.272	2.619	0.651	5.118	11.3	8.9	29.6	5.8	101.25	61.8	84.39	9.92	High	High	High	High	High	High	High	High	High	High	High	High	High	High	High	High	Q5SV64 [1976-2007]	Q5SV64 2xPhospho [S1983(100); S1987(100)]	7.75	88	1	11.3	7	0
FALSE	High	[K].AGSAETESAAK.[A]	P06837	Neuromodulin OS=Mus musculus GN=Gap43 PE=1 SV=1		0.923624	0.820719	0.968227	0.263193	-0.11	-0.26	0.02	-0.39	0.929	0.835	1.017	0.763	32.6	35.1	27.3	35.7	30.79	28.81	36.49	11.37	High	High	High	High	High	High	High	High	High	High	High	High	High	High	High	High	P06837 [126-136]	P06837 1xPhospho [S128(100)]	3.72	100	1	33.9	37.7	31.4
FALSE	High	[R].GTDDSPK.[N]	A2AEC2; Q8CCT4; Q9DB24	Transcription elongation factor A protein-like 3 (Fragment) OS=Mus musculus GN=Tceal3 PE=1 SV=1 Transcription elongation factor A protein-like 5 OS=Mus musculus GN=Tceal5 PE=1 SV=1 Protein Tceal6 OS=Mus musculus GN=Tceal6 PE=1 SV=1	Shared	0.980628	0.740528	0.947626	0.263193	-0.13	-1.84	0.07	-2.04	0.915	0.28	1.052	0.244	50.1	54.7	14	57.6	63	62.26	118.31	28.17	High	High	High	High	High	High	High	High	High	High	High	High	High	High	High	High	A2AEC2 [116-122]; Q8CCT4 [116-122]; Q9DB24 [116-122]	A2AEC2 1xPhospho [S120(100)]; Q8CCT4 1xPhospho [S120(100)]; Q9DB24 1xPhospho [S120(100)]	1.88	100	3	39.6	63.4	69.4
FALSE	High	[K].SPSSDSWTCADASTGR.[R]	Q3TGS9	ADP-ribosylation factor GTPase-activating protein 1 OS=Mus musculus GN=Arfgap1 PE=1 SV=1		0.359355	0.99596	1	0.263279	-0.29	-0.16	0.09	-0.53	0.819	0.898	1.065	0.691	22	26.8	19.7	28.6	18.69	16.92	31.79	11.72	High	High	High	High	High	High	High	High	High	High	High	High	High	High	High	High	Q3TGS9 [322-337]	Q3TGS9 1xPhospho [S327(100)]	3.28	100	1	21.1	22.9	28.3
FALSE	High	[R].ETSPTRGEPVPAWEGKSPEQEVR.[Y]	A2ARP8	Microtubule-associated protein 1A OS=Mus musculus GN=Map1a PE=1 SV=1		0.862693	0.805507	0.311787	0.26328	-0.24	0.19	-0.57	0.53	0.847	1.144	0.671	1.444	23.7	28	27.2	18.8	24.23	20.79	38.37	18.15	High	High	High	High	High	High	High	High	High	High	High	High	High	High	High	High	A2ARP8 [1870-1892]	A2ARP8 2xPhospho [S1886(100); T/S]	4.09	100	1	20.4	18	27.6
FALSE	High	[K].LGIHEDSTNR.[R]	P11499	Heat shock protein HSP 90-beta OS=Mus musculus GN=Hsp90ab1 PE=1 SV=3		0.9996	0.997787	0.234818	0.263298	0.07	0.09	-0.41	0.57	1.052	1.063	0.751	1.488	11.4	10.8	12.1	8.1	24.79	20.72	36.08	34.05	High	High	High	High	High	High	High	High	High	High	High	High	High	High	High	High	P11499 [439-448]	P11499 1xPhospho [S445(99.6)]	3.12	100	1	8.9	15.7	10.4
FALSE	High	[K].EDSDEDEDEEDEDDSDEDEDDEEEDEFEPPIVK.[G]	P09405	Nucleolin OS=Mus musculus GN=Ncl PE=1 SV=2		0.998186	0.150715	0.997007	0.263567	-0.21	-0.26	-0.18	-0.29	0.866	0.833	0.882	0.818	28.5	32.9	23.7	29	25.71	19.56	21.11	21.67	High	High	High	High	High	High	High	High	High	High	High	High	High	High	High	High	P09405 [143-175]	P09405 2xPhospho [S145(100); S157(100)]	5.86	100	1	26.7	29.9	44.1
FALSE	High	[R].RYSPSPPPK.[R]	E9PUK6	Serine/arginine repetitive matrix protein 1 OS=Mus musculus GN=Srrm1 PE=1 SV=1		0.918529	0.911984	0.914172	0.263762	-0.09	-0.3	0.19	-0.59	0.939	0.811	1.145	0.665	33.1	35.2	26.8	40.3	47.06	25.93	33.9	4.39	High	High	High	High	High	High	High	High	High	High	High	High	High	High	High	High	E9PUK6 [622-630]	E9PUK6 2xPhospho [S624(100); S626(100)]	2.73	100	1	30.6	35.9	50.9
FALSE	High	[R].TPEELDDSDFETEDFDVR.[S]	P26231	Catenin alpha-1 OS=Mus musculus GN=Ctnna1 PE=1 SV=1		0.994168	0.411961	0.999798	0.264257	-0.01	0.64	0.03	0.6	0.996	1.555	1.019	1.521	9.1	9.1	14.2	9.3	19.15	14.65	29.23	27.48	High	High	High	High	High	High	High	High	High	High	High	High	High	High	High	High	P26231 [634-651]	P26231 1xPhospho [S641(100)]	4.99	100	1	9.8	12	8.5
FALSE	High	[K].AETSESSGSAPAVPEASASPK.[Q]	D3YY81	Methyl-CpG-binding protein 2 OS=Mus musculus GN=Mecp2 PE=1 SV=1		0.910651	0.689085	0.477615	0.264887	0.29	-0.28	0.58	-0.57	1.226	0.822	1.498	0.673	14.3	11.7	11.8	17.5	43.8	25.14	33.75	21.1	High	High	High	High	High	High	High	High	High	High	High	High	High	High	High	High	D3YY81 [62-82]	D3YY81 1xPhospho [S80(100)]	7.44	100	1	14.7	13.9	23.9
FALSE	High	[R].GGDSIGETPTPGASK.[R]	G5E866	Splicing factor 3B subunit 1 OS=Mus musculus GN=Sf3b1 PE=1 SV=1		0.943975	0.825375	0.951888	0.264903	0.44	0.69	-0.18	1.31	1.353	1.61	0.881	2.472	14.4	10.6	23.1	9.4	72.21	74.99	60.61	41.12	High	High	High	High	High	High	High	High	High	High	High	High	High	High	High	High	G5E866 [319-333]	G5E866 2xPhospho [T326(100); T328(100)]	3.83	100	1	11.6	17.8	7.6
FALSE	High	[R].WHQLQNENHVSSD.[-]	P47708	Rabphilin-3A OS=Mus musculus GN=Rph3a PE=1 SV=2		0.17061	0.997711	0.999469	0.26525	0.39	-0.02	-0.08	0.46	1.314	0.989	0.946	1.373	52.6	40	52	37.9	11.98	26.51	19.13	20.37	High	High	High	High	High	High	High	High	High	High	High	High	High	High	High	High	P47708 [669-681]	P47708 1xPhospho [S680(99.7)]	5.6	100	1	58.3	43.4	52.3
FALSE	High	[R].QTSSSPEGCGVEIK.[R]	F7A043	DNA repair endonuclease XPF (Fragment) OS=Mus musculus GN=Ercc4 PE=1 SV=1		0.618717	0.961184	0.996264	0.265588	0.42	0.08	-0.01	0.51	1.336	1.057	0.991	1.425	10	7.5	10.5	7.4	13.13	28.83	34.15	14.68	High	High	High	High	High	High	High	High	High	High	High	High	High	High	High	High	F7A043 [428-441]	F7A043 2xPhospho [S431(99.3); S432(99.3)]	1.97	100	1	10.2	9.8	7.6
FALSE	High	[K].LDGPTENISEDEAQSSSQR.[K]	F6U5V1	MCG125090, isoform CRA_a OS=Mus musculus GN=Larp1b PE=1 SV=1		0.783954	0.684582	0.34074	0.265995	0.14	-0.32	0.16	-0.34	1.102	0.802	1.117	0.791	14.7	13.4	11.8	14.9	18.31	19.95	10.31	8.67	High	High	High	High	High	High	High	High	High	High	High	High	High	High	High	High	F6U5V1 [52-70]	F6U5V1 1xPhospho [S60(100)]	6.12	100	1	14.7	10	15.5
FALSE	High	[K].AEDGAAPSPSSETPK.[K]	P26645	Myristoylated alanine-rich C-kinase substrate OS=Mus musculus GN=Marcks PE=1 SV=2		0.246647	0.999999	0.999882	0.266744	-0.44	0.07	-0.04	-0.33	0.735	1.049	0.972	0.793	84.7	115.2	88.9	112	26.82	22.13	18.42	14.78	High	High	High	High	High	High	High	High	High	High	High	High	High	High	High	High	P26645 [131-145]	P26645 1xPhospho [T143(100)]	5.99	100	1	92.1	77.9	119.4
FALSE	High	[K].KGSLDSDNDDSDCPYSEK.[V]	A7E1Z5	Anion exchange protein OS=Mus musculus GN=Slc4a4 PE=1 SV=1		0.998742	0.877992	0.558752	0.266796	0.14	-0.37	0.28	-0.51	1.101	0.776	1.215	0.703	25.8	23.4	20	28.5	25.43	21.53	38.4	12.84	High	High	High	High	High	High	High	High	High	High	High	High	High	High	High	High	A7E1Z5 [1015-1032]	A7E1Z5 3xPhospho [S1017(100); S1020(100); S1025(100)]	4.37	100	1	27.5	28.1	24.2
FALSE	High	[R].DLESLSPR.[E]	Q3TY60	Protein FAM131B OS=Mus musculus GN=Fam131b PE=1 SV=1		0.986655	0.977532	0.640646	0.267699	0.05	-0.41	0.65	-1	1.038	0.754	1.567	0.499	16.4	15.8	12.4	24.8	51.8	25.76	53.4	24.91	High	High	High	High	High	High	High	High	High	High	High	High	High	High	High	High	Q3TY60 [292-299]	Q3TY60 1xPhospho [S297(100)]	1.84	100	1	16.7	23.8	16.1
FALSE	High	[K].TQSIYDDK.[N-]	P43006	Excitatory amino acid transporter 2 OS=Mus musculus GN=Slc1a2 PE=1 SV=1		0.964341	0.50315	0.772679	0.267844	0.13	-0.72	0.36	-0.94	1.097	0.609	1.284	0.521	31.1	28.4	19	36.4	61.99	28.03	34.43	23.41	High	High	High	High	High	High	High	High	High	High	High	High	High	High	High	High	P43006 [518-525]	P43006 1xPhospho [S520(100)]	3.05	100	1	39.7	64	24.4
FALSE	High	[K].GSAEGSSDEEGK.[L]	P51859	Hepatoma-derived growth factor OS=Mus musculus GN=Hdgf PE=1 SV=2		0.914336	0.839558	0.968773	0.268715	-0.23	-0.51	0.11	-0.85	0.853	0.701	1.078	0.555	45.3	53.1	31.8	57.2	29.61	34.84	55.08	15.79	High	High	High	High	High	High	High	High	High	High	High	High	High	High	High	High	P51859 [127-138]	P51859 2xPhospho [S132(100); S133(100)]	3.58	100	1	42.9	54.2	47.8
FALSE	High	[R].TASEGSEAETPEAPK.[Q]	Q05CL8	La-related protein 7 OS=Mus musculus GN=Larp7 PE=1 SV=2		0.96711	0.955782	0.188261	0.269309	-0.04	-0.05	0.69	-0.78	0.97	0.969	1.609	0.584	12.9	13.3	12.5	21.5	45.88	21.71	29	8.65	High	High	High	High	High	High	High	High	High	High	High	Not Found	High	High	High	High	Q05CL8 [251-265]	Q05CL8 1xPhospho [S253(99.7)]	5.39	94	1	15.7	10.6	20.1
FALSE	High	[R].SRTASLTSAASIDGSR.[S]	Q9QYG0	Protein NDRG2 OS=Mus musculus GN=Ndrg2 PE=1 SV=1		0.682708	0.999996	0.843583	0.269427	0.25	0.16	-0.24	0.64	1.186	1.117	0.847	1.564	199	167.8	222.2	142.1	34.88	13.8	45.49	12.79	High	High	High	High	High	High	High	High	High	High	High	High	High	High	High	High	Q9QYG0 [328-343]	Q9QYG0 3xPhospho [T330(100); S338(100); S/T]	3.65	100	1	162.7	229.8	172.3
FALSE	High	[K].ADSASPSPR.[K]	Q3UNH4	G protein-regulated inducer of neurite outgrowth 1 OS=Mus musculus GN=Gprin1 PE=1 SV=2		0.933946	0.434412	0.779748	0.269531	-0.31	0.89	-0.44	1.03	0.809	1.856	0.735	2.042	7.7	9.5	14.2	7	80.93	30.74	39.51	38.5	High	High	High	High	High	High	High	High	High	High	High	High	High	High	High	High	Q3UNH4 [616-624]	Q3UNH4 2xPhospho [S620(100); S622(100)]	2.61	100	1	8.6	6.8	4.4
FALSE	High	[K].AEEGGESEGDASEKDAK.[E]	Q8BGC0	HIV Tat-specific factor 1 homolog OS=Mus musculus GN=Htatsf1 PE=1 SV=1		0.945318	0.660792	0.996501	0.270553	-0.2	-1.46	-0.1	-1.56	0.87	0.365	0.934	0.34	119.7	137.5	43.6	128.5	61.39	47.8	95.09	12.54	High	High	High	High	High	High	High	High	High	High	High	High	High	High	High	High	Q8BGC0 [435-451]	Q8BGC0 2xPhospho [S441(100); S446(100)]	5.35	100	1	109	131.4	166.9
FALSE	High	[K].SLDSDESEDEDDDYQQK.[R]	Q3UHX2	28 kDa heat- and acid-stable phosphoprotein OS=Mus musculus GN=Pdap1 PE=1 SV=1		0.998424	0.547262	0.886332	0.271462	-0.02	0.42	-0.08	0.48	0.986	1.336	0.945	1.394	42.9	43.5	57.4	41.2	25.4	19.79	18.63	7.35	High	High	High	High	High	High	High	High	High	High	High	High	High	High	High	High	Q3UHX2 [57-73]	Q3UHX2 1xPhospho [S63(100)]	6.44	100	1	36.6	33.2	50.3
FALSE	High	[R].GLLHGWSQSSTEEVPR.[D]	Q3UTJ2	Sorbin and SH3 domain-containing protein 2 OS=Mus musculus GN=Sorbs2 PE=1 SV=2		0.895616	0.988527	0.804213	0.27206	0.17	0.11	-0.4	0.68	1.122	1.078	0.756	1.601	14.8	13.2	15.9	9.9	25.13	43.62	14.84	19.92	High	High	High	High	High	High	High	High	High	High	High	High	High	High	High	High	Q3UTJ2 [568-583]	Q3UTJ2 2xPhospho [S574(98.9); S/T]	3.18	100	1	14.8	19.4	10.3
FALSE	High	[R].GTDDSPKNSQEDLQDR.[H]	A2AEC2; Q8CCT4; Q9DB24	Transcription elongation factor A protein-like 3 (Fragment) OS=Mus musculus GN=Tceal3 PE=1 SV=1 Transcription elongation factor A protein-like 5 OS=Mus musculus GN=Tceal5 PE=1 SV=1 Protein Tceal6 OS=Mus musculus GN=Tceal6 PE=1 SV=1	Shared	0.999289	0.787657	0.825969	0.2725	-0.1	-0.21	0.28	-0.59	0.933	0.864	1.215	0.663	144.3	154.7	124.7	187.9	44.6	16.12	38.18	15.68	High	High	High	High	High	High	High	High	High	High	High	High	High	High	High	High	A2AEC2 [116-131]; Q8CCT4 [116-131]; Q9DB24 [116-131]	A2AEC2 1xPhospho [S120(100)]; Q8CCT4 1xPhospho [S120(100)]; Q9DB24 1xPhospho [S120(100)]	3.85	100	3	130.2	159.8	270.3
FALSE	High	[R].ERDHSPTPSVFNSDEER.[Y]	Q9D824	Pre-mRNA 3'-end-processing factor FIP1 OS=Mus musculus GN=Fip1l1 PE=1 SV=1		0.987314	0.306052	0.974626	0.273251	0.25	-1.24	0.15	-1.14	1.193	0.423	1.108	0.455	10.2	8.5	4.3	9.4	39.24	17.64	64.68	11.95	High	High	High	High	High	High	High	High	High	High	High	Not Found	High	High	High	High	Q9D824 [475-491]	Q9D824 2xPhospho [S479(100); S487(99.5)]	2.43	94	1	11	9.4	14.3
FALSE	High	[K].AVEEQGDDQDSEK.[S]	Q00PI9	Heterogeneous nuclear ribonucleoprotein U-like protein 2 OS=Mus musculus GN=Hnrnpul2 PE=1 SV=2		0.996533	0.730105	0.706891	0.274031	0.32	-1.4	0.83	-1.92	1.249	0.379	1.784	0.265	79.2	63.4	30	113.1	47.67	67.51	112.73	28.62	High	High	High	High	High	High	High	High	High	High	High	High	High	High	High	High	Q00PI9 [173-185]	Q00PI9 1xPhospho [S183(100)]	5.9	100	1	67.9	92.5	102
FALSE	High	[R].APTPGGGHPDSPGLPAPAGQQQR.[V]	B2RUJ5	Amyloid beta A4 precursor protein-binding family A member 1 OS=Mus musculus GN=Apba1 PE=1 SV=2		0.773988	0.846577	0.999027	0.274041	-0.44	-0.33	-0.27	-0.5	0.738	0.798	0.83	0.709	10.4	14.1	8.3	11.7	37.83	23.94	35.5	26.57	High	High	High	High	High	High	High	High	High	High	High	High	High	High	High	High	B2RUJ5 [307-329]	B2RUJ5 2xPhospho [T309(100); S317(100)]	4.08	100	1	13.3	14.9	8.2
FALSE	High	[R].ASYDSVEDSSESENSPVAR.[R]	Q9QYX7	Protein piccolo OS=Mus musculus GN=Pclo PE=1 SV=4		0.981494	0.990533	0.613768	0.274296	-0.05	-0.09	0.24	-0.38	0.967	0.938	1.182	0.767	86.1	89.1	80.8	105.3	14.55	12.58	16.3	13.91	High	High	High	High	High	High	High	High	High	High	High	High	High	High	High	High	Q9QYX7 [1443-1461]	Q9QYX7 2xPhospho [S1452(99.6); S1457(100)]	5	100	1	80.4	74.1	102.7
FALSE	High	[K].GDSIEEILADSEDEDEEEER.[G]	Q6P5B0	RRP12-like protein OS=Mus musculus GN=Rrp12 PE=1 SV=1		0.999065	0.563289	0.889412	0.275215	-0.05	0.66	-0.13	0.75	0.969	1.582	0.913	1.679	21.1	21.8	33.4	19.9	58.72	35	50.52	8.7	High	High	High	High	High	High	High	High	High	High	High	High	High	High	High	High	Q6P5B0 [1071-1090]	Q6P5B0 1xPhospho [S1081(100)]	5.54	100	1	20	22.3	14.5
FALSE	High	[K].WVHFSDASPEHVTPELTPR.[E]	Q8VD37	SH3-containing GRB2-like protein 3-interacting protein 1 OS=Mus musculus GN=Sgip1 PE=1 SV=1		0.777179	0.980246	0.113989	0.275223	-0.17	0.19	-0.42	0.44	0.891	1.138	0.747	1.358	17.6	19.7	20	14.7	20.31	6.62	14.34	21.87	High	High	High	High	High	High	High	High	High	High	High	High	High	High	High	High	Q8VD37 [312-330]	Q8VD37 3xPhospho [S316(100); S319(100); T324(100)]	3.96	100	1	19	14.4	16.2
FALSE	High	[R].STSQQGEEPQK.[S]	Q8JZP2	Synapsin-3 OS=Mus musculus GN=Syn3 PE=1 SV=2		0.807874	0.996879	0.0469739	0.275443	-0.6	0.15	-0.9	0.44	0.658	1.106	0.536	1.359	24.3	36.9	26.9	19.8	42.45	27.57	8.5	26.69	High	High	High	High	High	High	High	High	High	High	High	High	High	High	High	High	Q8JZP2 [517-527]	Q8JZP2 1xPhospho [S519(99.7)]	4.63	100	1	25.3	23.4	21.1
FALSE	High	[R].TEENVSDGSPNAGTVEQTPK.[K]	P46414	Cyclin-dependent kinase inhibitor 1B OS=Mus musculus GN=Cdkn1b PE=1 SV=2		0.856671	0.817772	0.994822	0.275493	-0.35	-0.27	-0.11	-0.51	0.786	0.831	0.927	0.704	11.4	14.5	9.4	13.4	25.96	26.96	27.11	12.45	High	High	High	High	High	High	High	High	High	High	High	High	High	High	High	High	P46414 [170-189]	P46414 1xPhospho [S178(100)]	4.06	100	1	12	10.8	16.7
FALSE	High	[R].DASPGRGSHSQSSSPGALTLGR.[Q]	O88935	Synapsin-1 OS=Mus musculus GN=Syn1 PE=1 SV=2		0.274924	1	1	0.276031	0.61	0.25	0.11	0.75	1.523	1.191	1.081	1.678	11.3	7.4	13.5	8	38.04	37.06	47.86	29.51	High	High	High	High	High	High	High	High	High	High	High	High	High	High	High	High	O88935 [425-446]	O88935 3xPhospho [S427(100); S434(100); S/T]	2.85	100	1	9.4	9.7	13.2
FALSE	High	[K].LFDSSDDEDSDSKEDSTR.[F]	Q3UHX0	Nucleolar protein 8 OS=Mus musculus GN=Nol8 PE=1 SV=2		0.643135	0.83509	0.99926	0.276253	-0.2	-0.55	0.1	-0.86	0.868	0.682	1.073	0.552	18.6	21.4	12.7	23	36.27	10.34	47.46	25.56	High	High	High	High	High	High	High	High	High	High	High	High	High	High	High	High	Q3UHX0 [816-833]	Q3UHX0 3xPhospho [S819(100); S820(100); S825(100)]	3.58	100	1	17.6	19.6	20.8
FALSE	High	[R].ESSLSGR.[A]	Q6P9K8	Caskin-1 OS=Mus musculus GN=Caskin1 PE=1 SV=2		0.993882	0.998526	0.470985	0.27635	-0.24	0.56	-0.88	1.2	0.849	1.47	0.542	2.303	8.6	10.2	12.7	5.5	63.09	38.17	62.33	40.5	High	High	High	High	High	High	High	High	High	High	High	High	High	High	High	High	Q6P9K8 [697-703]		1.49	100	1	8.7	8.5	6.8
FALSE	High	[R].SGKSPSPSPTSPGSLR.[K]	Q9JLM8; Q80VB6; H7BX36	Serine/threonine-protein kinase DCLK1 OS=Mus musculus GN=Dclk1 PE=1 SV=1 Dclk1 protein OS=Mus musculus GN=Dclk1 PE=1 SV=1 Serine/threonine-protein kinase DCLK1 OS=Mus musculus GN=Dclk1 PE=1 SV=1	Shared	0.98369	0.782739	0.569178	0.276364	0.06	-0.28	0.26	-0.48	1.043	0.824	1.2	0.716	21.7	20.8	17.9	25	24.48	26.06	38.6	11.4	High	High	High	High	High	High	High	High	High	High	High	High	High	High	High	High	Q9JLM8 [327-342]; Q80VB6 [327-342]; H7BX36 [20-35]	Q9JLM8 3xPhospho [S330(100); S332(100); T/S]; Q80VB6 3xPhospho [S330(100); S332(100); T/S]; H7BX36 3xPhospho [S23(100); S25(100); T/S]	2.55	100	3	23.3	25.4	20.2
FALSE	High	[R].LYADSDSGEDSDKR.[S]	O35071	Kinesin-like protein KIF1C OS=Mus musculus GN=Kif1c PE=1 SV=2		0.987747	0.814405	0.894858	0.276375	-0.08	-0.12	0.08	-0.28	0.947	0.917	1.057	0.822	13	13.7	11.9	14.5	14.53	10.62	28.14	17.16	High	High	High	High	High	High	High	High	High	High	High	High	High	High	High	High	O35071 [670-683]	O35071 3xPhospho [S674(100); S676(100); S680(100)]	2.79	100	1	10.3	12.2	14.5
FALSE	High	[R].SASQSSLDKLDQELKEQQK.[E]	F6WNT4	C-Jun-amino-terminal kinase-interacting protein 4 (Fragment) OS=Mus musculus GN=Spag9 PE=1 SV=1		0.957628	0.827629	0.944629	0.276657	0.16	0	-0.21	0.37	1.118	1.003	0.868	1.292	19.6	17.6	19.7	15.2	20.59	19.72	23.84	23.47	High	High	High	High	High	High	High	High	High	High	High	High	High	High	High	High	F6WNT4 [364-382]		1.84	100	1	20.7	13	18.6
FALSE	High	[R].QSDSNASFLR.[A]	S4R2T7	Ankyrin-2 (Fragment) OS=Mus musculus GN=Ank2 PE=1 SV=2		0.388399	0.997725	0.971345	0.276793	0.72	-0.01	-0.08	0.8	1.647	0.996	0.944	1.738	35.1	21.3	35	20.1	38.39	38.35	35.5	17.22	High	High	High	High	High	High	High	High	High	High	High	High	High	High	High	High	S4R2T7 [24-33]	S4R2T7 1xPhospho [S27(100)]	1.03	100	1	31.5	39.1	19.8
FALSE	High	[R].AQTTARVSPPESPR.[A]	E9PWP6	Regulating synaptic membrane exocytosis protein 1 (Fragment) OS=Mus musculus GN=Rims1 PE=1 SV=3		0.90222	0.946741	0.903354	0.27755	-0.25	-0.37	0.09	-0.7	0.841	0.776	1.062	0.615	38.1	45.3	29.6	48.1	34.67	30.2	47.63	13	High	High	High	High	High	High	High	High	High	High	High	High	High	High	High	High	E9PWP6 [436-449]	E9PWP6 2xPhospho [S443(100); S447(100)]	1.92	100	1	43.5	41.6	34.9
FALSE	High	[K].FSGEEGEIEDDESGTENREEK.[D]	Q569Z6	Thyroid hormone receptor-associated protein 3 OS=Mus musculus GN=Thrap3 PE=1 SV=1		0.733864	0.481684	0.940293	0.278064	-0.37	-0.41	-0.3	-0.48	0.775	0.755	0.814	0.719	9.1	11.8	6.9	9.6	23.8	31.2	27.91	25.83	High	High	High	High	High	High	High	High	High	High	High	Not Found	High	High	High	High	Q569Z6 [923-943]	Q569Z6 1xPhospho [S935(99.4)]	1.9	94	1	9.1	11.3	9.2
FALSE	High	[K].EVSMDDHK.[L]	Q8VDN2	Sodium/potassium-transporting ATPase subunit alpha-1 OS=Mus musculus GN=Atp1a1 PE=1 SV=1		0.996271	0.967177	0.385024	0.278667	-0.2	0.01	0.44	-0.62	0.872	1.01	1.352	0.651	8.9	10.2	8.9	13.7	42.82	21.26	44.98	11.07	High	High	High	High	High	High	High	High	High	High	High	High	High	High	High	High	Q8VDN2 [38-45]	Q8VDN2 1xPhospho [S40(100)]	1.11	100	1	8.1	17	9.7
FALSE	High	[R].SDVETATDSDTESR.[G]	Q8BJ42	Disks large-associated protein 2 OS=Mus musculus GN=Dlgap2 PE=1 SV=2		0.703239	0.99968	0.88842	0.278727	0.44	-0.02	0.12	0.3	1.359	0.983	1.086	1.231	15.4	11.4	15.2	12.3	11.09	31.64	3.97	32.62	High	High	High	High	High	High	High	High	High	High	High	High	High	High	High	High	Q8BJ42 [737-750]	Q8BJ42 1xPhospho [S745(99.6)]	3.47	100	1	15.4	15.4	12.6
FALSE	High	[R].RSPASPSQAPYAQR.[S]	A0A0R4J102	Cytoplasmic polyadenylation element-binding protein 3 OS=Mus musculus GN=Cpeb3 PE=1 SV=1		0.985886	0.241393	0.97022	0.279169	-0.24	-0.42	-0.26	-0.41	0.848	0.746	0.837	0.755	26.1	30.8	19.5	25.8	11.62	19.6	36.24	8.61	High	High	High	High	High	High	High	High	High	High	High	High	High	High	High	High	A0A0R4J102 [193-206]	A0A0R4J102 2xPhospho [S194(100); S197(100)]	3.42	100	1	23.5	26.9	30.8
FALSE	High	[K].TLTEGDSPSPQ.[-]	Q60720	Cytochrome b561 OS=Mus musculus GN=Cyb561 PE=1 SV=2		0.602582	0.609681	0.274655	0.279424	-0.41	0.25	-0.48	0.33	0.754	1.193	0.716	1.257	27.1	35.9	32.3	25.7	20.48	23.94	9.09	23.37	High	High	High	High	High	High	High	High	High	High	High	High	High	High	High	High	Q60720 [240-250]	Q60720 2xPhospho [S246(100); S248(100)]	3.24	100	1	36.3	27.8	22.6
FALSE	High	[R].SQSSSQFR.[S]	Q61151	Serine/threonine-protein phosphatase 2A 56 kDa regulatory subunit epsilon isoform OS=Mus musculus GN=Ppp2r5e PE=1 SV=3		0.946338	0.787011	0.97444	0.279735	0.3	0.45	-0.11	0.86	1.231	1.362	0.924	1.814	25.7	20.9	35.1	19.3	54.05	14.38	50.81	22.09	High	High	High	High	High	High	High	High	High	High	High	High	High	High	High	High	Q61151 [30-37]	Q61151 2xPhospho [S32(100); S33(100)]	2.24	100	1	24.4	27.2	11.6
FALSE	High	[R].YGSQEHPIGDK.[S]	Q60790	Ras GTPase-activating protein 3 OS=Mus musculus GN=Rasa3 PE=1 SV=2		0.995794	0.369029	0.999996	0.28078	0.08	-0.52	0	-0.44	1.058	0.696	0.998	0.738	13.5	12.7	9.4	12.7	32.85	16.39	22.02	13.44	High	High	High	High	High	High	High	High	High	High	High	High	High	High	High	High	Q60790 [807-817]	Q60790 1xPhospho [S809(100)]	2.08	100	1	14.1	12.9	6.6
FALSE	High	[K].DWEDDSDEDMSNFDR.[F]	Q9R0Q7	Prostaglandin E synthase 3 OS=Mus musculus GN=Ptges3 PE=1 SV=1		0.962136	0.960679	0.792774	0.282342	0.05	-0.49	0.36	-0.79	1.039	0.712	1.28	0.578	219.3	211.1	156	270.1	36.09	31.63	38.87	6.8	High	High	High	High	High	High	High	High	High	High	High	High	High	High	High	High	Q9R0Q7 [108-122]	Q9R0Q7 1xPhospho [S113(100)]	6.58	100	1	193	249.1	270
FALSE	High	[R].LHHYDERSDGESDSPEKEAEFAPYPR.[M]	B2RUJ5	Amyloid beta A4 precursor protein-binding family A member 1 OS=Mus musculus GN=Apba1 PE=1 SV=2		0.0141426	0.998392	0.253941	0.282538	0.54	0.05	0.3	0.3	1.456	1.037	1.228	1.229	11.7	8	12.1	9.9	13.88	25.56	7.07	15.24	High	High	High	High	High	High	High	High	High	High	High	High	High	High	High	High	B2RUJ5 [239-264]		3.19	100	1	10.7	10	12.8
FALSE	High	[R].DDGDEEGLLTHSEEELEHSQDTDAEDGALQ.[-]	Q64012	RNA-binding protein Raly OS=Mus musculus GN=Raly PE=1 SV=3		0.515539	0.307051	0.143973	0.28265	0.63	-0.85	-0.93	0.71	1.544	0.555	0.524	1.636	21.7	14	12	7.4	31.43	34.73	27.32	29.36	Not Found	High	High	High	High	High	High	High	High	High	High	High	High	High	High	High	Q64012 [283-312]	Q64012 3xPhospho [T292(100); S294(100); T304(98.2)]	7.14	94	1	0	23.7	12.4
FALSE	High	[R].GGSGYHSRSPTR.[Q]	Q8BTI8	Serine/arginine repetitive matrix protein 2 OS=Mus musculus GN=Srrm2 PE=1 SV=3		0.994922	0.487166	0.995597	0.2828	0.22	-0.45	0.16	-0.39	1.163	0.734	1.119	0.762	42.1	36.2	30.9	40.6	34.44	6.01	51.62	11.4	High	High	High	High	High	High	High	High	High	High	High	Not Found	High	High	High	High	Q8BTI8 [1772-1783]	Q8BTI8 2xPhospho [S1778(100); S1780(100)]	2.73	94	1	45.4	39.7	44.7
FALSE	High	[K].QSSSSDGTDEPAGK.[R]	E9QMA2	Protein FAM172A OS=Mus musculus GN=Fam172a PE=1 SV=1		0.499734	0.462551	0.310974	0.283048	0.33	-0.52	0.5	-0.69	1.257	0.695	1.412	0.619	14.6	11.7	10.2	16.5	11.84	42.28	22.17	22.08	High	High	High	High	High	High	High	High	High	High	High	High	High	High	High	High	E9QMA2 [168-181]		3.12	100	1	14.8	12.6	14.4
FALSE	High	[R].RSSSVDTAR.[I]	B1AS06	Disks large-associated protein 3 OS=Mus musculus GN=Dlgap3 PE=1 SV=1		0.984973	0.972362	0.31727	0.283137	-0.31	0.33	-0.75	0.77	0.805	1.26	0.596	1.702	14.4	17.9	18.2	10.7	51.89	30.98	28.69	29.26	High	High	High	High	High	High	High	High	High	High	High	High	High	High	High	High	B1AS06 [426-434]		2.14	100	1	12.1	10	17.3
FALSE	High	[K].KGQEGGEPSEETPM.[-]	Q9CPV9	P2Y purinoceptor 12 OS=Mus musculus GN=P2ry12 PE=1 SV=1		0.999066	0.978796	0.194534	0.283196	-0.06	0.14	0.5	-0.42	0.957	1.104	1.411	0.749	20.9	21.9	23.1	30.9	28.11	31.87	22.21	13.29	High	High	High	High	High	High	High	High	High	High	High	High	High	High	High	High	Q9CPV9 [334-347]	Q9CPV9 1xPhospho [S342(100)]	3.55	100	1	22.6	30.5	15.9
FALSE	High	[R].SCDELSPVSPTQGGYPSEPTR.[S]	A2A690	Protein TANC2 OS=Mus musculus GN=Tanc2 PE=1 SV=1		0.827839	0.241216	0.878797	0.283783	-0.44	0.92	-0.07	0.54	0.736	1.889	0.952	1.459	9.9	13.4	18.6	12.8	42.84	13.22	23.72	35.96	High	High	High	High	High	High	High	High	High	High	High	High	High	High	High	High	A2A690 [1823-1843]	A2A690 1xPhospho [S1831(100)]	3.1	100	1	9.6	7.9	10.1
FALSE	High	[K].IEDVGSDEEDDSGKDK.[K]	P11499	Heat shock protein HSP 90-beta OS=Mus musculus GN=Hsp90ab1 PE=1 SV=3		0.988392	0.819042	0.896577	0.284201	-0.08	-1.56	0.17	-1.81	0.944	0.34	1.127	0.285	247.8	262.5	84.3	295.9	56.9	52.62	92.9	3.7	High	High	High	High	High	High	High	High	High	High	High	High	High	High	High	High	P11499 [250-265]	P11499 1xPhospho [S255(100)]	5.24	100	1	256.8	285.7	239.2
FALSE	High	[K].NSSLLSFDSEDENE.[-]	Q8K039	Uncharacterized protein KIAA1143 homolog OS=Mus musculus PE=1 SV=1		0.63232	0.995824	0.806013	0.284539	-0.07	0.02	0.2	-0.26	0.95	1.011	1.148	0.837	41.7	43.9	42.2	50.3	12.9	14.14	13.46	9.34	High	High	High	High	High	High	High	High	High	High	High	High	High	High	High	High	Q8K039 [142-155]	Q8K039 2xPhospho [S147(100); S150(100)]	4.09	100	1	45.4	40.6	42.8
FALSE	High	[K].SDAEEDGVTGSQDEEDSKPK.[A]	P35564	Calnexin OS=Mus musculus GN=Canx PE=1 SV=1		0.99918	0.657352	0.831587	0.284736	0.32	-0.77	0.34	-0.79	1.247	0.587	1.264	0.579	46	36.9	27	46.7	43.92	22.86	67.22	6.18	High	High	High	High	High	High	High	High	High	High	High	High	High	High	High	High	P35564 [553-572]	P35564 1xPhospho [S563(100)]	4.97	100	1	49.4	53.6	42.9
FALSE	High	[R].TGESARSEDDAASGEHDIQIEGVR.[V]	Q8BFT9	Synaptic vesicle 2-related protein OS=Mus musculus GN=Svop PE=1 SV=1		0.665019	0.999111	0.931113	0.284828	0.48	-0.07	0.02	0.38	1.391	0.951	1.014	1.305	35.7	25.6	33.9	26	26.19	10.76	21.64	31.59	High	High	High	High	High	High	High	High	High	High	High	High	High	High	High	High	Q8BFT9 [19-42]	Q8BFT9 2xPhospho [S22(100); S25(100)]	5.32	100	1	37.9	33.6	21.1
FALSE	High	[R].DPNASPGDAGEQAIR.[Q]	Q64727	Vinculin OS=Mus musculus GN=Vcl PE=1 SV=4		0.984791	0.835433	0.526565	0.285183	0.36	-0.43	0.65	-0.72	1.287	0.742	1.57	0.608	15	11.6	11.1	18.3	26.65	28.87	31.79	23.06	High	High	High	High	High	High	High	High	High	High	High	High	High	High	High	High	Q64727 [286-300]	Q64727 1xPhospho [S290(100)]	4.62	100	1	14.5	17.9	15.4
FALSE	High	[R].HKSDSPESDTEREK.[D]	A0A1B0GRU8	Pre-mRNA-processing factor 40 homolog A OS=Mus musculus GN=Prpf40a PE=1 SV=1		0.85599	0.250668	0.893908	0.28523	0.23	-0.74	0.27	-0.77	1.174	0.599	1.202	0.585	31.4	26.7	18.8	32.1	37.59	38.33	29.02	9.34	High	High	High	High	High	High	High	High	High	High	High	High	High	High	High	High	A0A1B0GRU8 [850-863]	A0A1B0GRU8 3xPhospho [S852(100); S854(100); S857(100)]	2.94	100	1	33.5	29.4	51.2
FALSE	High	[K].GVSDEDTDEEKETLK.[N]	A2AWA9	Rab GTPase-activating protein 1 OS=Mus musculus GN=Rabgap1 PE=1 SV=1		0.99998	0.20989	0.994295	0.285628	0.1	0.5	0.14	0.46	1.07	1.418	1.106	1.373	22.6	21.2	32.1	23.4	12.36	38.29	17.99	15.84	High	High	High	High	High	High	High	High	High	High	High	High	High	High	High	High	A2AWA9 [985-999]	A2AWA9 2xPhospho [S987(100); T991(100)]	2.63	100	1	22.4	25.9	19.1
FALSE	High	[R].KRETDDEGEDD.[-]	Q9EST5	Acidic leucine-rich nuclear phosphoprotein 32 family member B OS=Mus musculus GN=Anp32b PE=1 SV=1		0.394964	0.962791	0.887532	0.285874	-0.34	0.24	0.1	-0.2	0.789	1.185	1.075	0.869	16.3	20.7	19.3	22.2	23.88	15.55	11.26	11.95	High	High	High	High	High	High	High	High	High	High	High	High	High	High	High	High	Q9EST5 [262-272]	Q9EST5 1xPhospho [T265(100)]	1.68	100	1	16.2	15.2	24.5
FALSE	High	[K].EAEEESSGGEEEDEDENIEVVYSK.[T]	P59325	Eukaryotic translation initiation factor 5 OS=Mus musculus GN=Eif5 PE=1 SV=1		0.639944	0.356973	0.545043	0.285991	0.15	-0.15	0.34	-0.34	1.111	0.9	1.265	0.791	21.2	19.1	19.1	24.1	31.7	14.96	32.4	18.58	High	High	High	High	High	High	High	High	High	High	High	High	High	High	High	High	P59325 [382-405]	P59325 2xPhospho [S387(100); S388(100)]	6.99	100	1	19.2	23.2	35.6
FALSE	High	[R].SSSASPELK.[D]	Q8BTI8	Serine/arginine repetitive matrix protein 2 OS=Mus musculus GN=Srrm2 PE=1 SV=3		0.988596	0.961168	0.707149	0.286284	-0.16	-0.19	0.28	-0.64	0.894	0.874	1.214	0.644	25.7	28.8	22.5	35	25.49	39.67	37.08	5.46	High	High	High	High	High	High	High	High	High	High	High	High	High	High	High	High	Q8BTI8 [1376-1384]	Q8BTI8 2xPhospho [S1380(100); S]	2.18	100	1	27.2	24.3	34.4
FALSE	High	[K].DSFSQESSPSSPSDLAK.[L]	Q9QYX7	Protein piccolo OS=Mus musculus GN=Pclo PE=1 SV=4		0.999997	0.733522	0.822362	0.286925	0.03	-0.14	0.13	-0.25	1.02	0.907	1.097	0.843	51.5	50.5	46.7	55.4	11.52	7.72	25.62	13.82	High	High	High	High	High	High	High	High	High	High	High	High	High	High	High	High	Q9QYX7 [1331-1347]	Q9QYX7 2xPhospho [S1338(98.7); S1341(100)]	4.37	100	1	51.6	54.4	51.5
FALSE	High	[R].RSPSVDSTR.[K]	P98203	Armadillo repeat protein deleted in velo-cardio-facial syndrome homolog OS=Mus musculus GN=Arvcf PE=1 SV=2		0.783909	0.880125	0.99702	0.287059	-0.27	-0.28	0.08	-0.63	0.832	0.823	1.06	0.646	10	12	8.2	12.8	28.18	13.53	43.72	7.01	High	High	High	High	High	High	High	High	High	High	High	High	High	High	High	High	P98203 [344-352]	P98203 1xPhospho [S347(99.5)]	1.4	100	1	14.8	7.9	9.1
FALSE	High	[K].TTLYFDEEPELEMESLTDSPEDR.[S]	Q9QYX7	Protein piccolo OS=Mus musculus GN=Pclo PE=1 SV=4		0.99088	0.954307	0.386183	0.28723	0.32	-0.18	0.58	-0.43	1.251	0.884	1.491	0.742	19.3	15.4	17.1	23	19.52	25.77	47.88	19.2	High	High	High	High	High	High	High	High	High	High	High	High	High	High	High	High	Q9QYX7 [1624-1646]	Q9QYX7 1xPhospho [S1642(100)]	5.82	100	1	21.2	20.4	18.3
FALSE	High	[K].GVTSNTSDSESSSK.[G]	P70175	Disks large homolog 3 OS=Mus musculus GN=Dlg3 PE=1 SV=1		0.998855	0.571667	0.892399	0.287744	0.18	-0.35	0.27	-0.44	1.134	0.787	1.207	0.74	17.2	15.1	13.5	18.3	30.28	35.08	38.27	7.91	High	High	High	High	High	High	High	High	High	High	High	High	High	High	High	High	P70175 [626-639]	P70175 2xPhospho [S632(99); S634(100)]	3.24	100	1	19.1	19.9	15.4
FALSE	High	[R].ADAHSMELEEK.[T]	P16014	Secretogranin-1 OS=Mus musculus GN=Chgb PE=1 SV=2		0.785042	0.969136	0.959921	0.288551	-0.23	-0.41	0.21	-0.85	0.853	0.753	1.157	0.555	19.8	23.2	14.9	26.9	45.12	30.31	46.41	15.49	High	High	High	High	High	High	High	High	High	High	High	High	High	High	High	High	P16014 [216-226]	P16014 1xPhospho [S220(100)]	3.86	100	1	20.1	19.5	27.1
FALSE	High	[R].DLESLSPREDPEMSTALSR.[K]	Q3TY60	Protein FAM131B OS=Mus musculus GN=Fam131b PE=1 SV=1		0.999959	0.754443	0.792318	0.289053	0.01	-0.45	0.24	-0.68	1.005	0.734	1.18	0.625	10.9	10.9	8	12.8	30.59	27.47	31.9	19.62	High	High	High	High	High	High	High	High	High	High	High	High	High	High	High	High	Q3TY60 [292-310]	Q3TY60 2xPhospho [S295(100); S297(100)]	1.7	100	1	9.9	15.6	12
FALSE	High	[K].QKSDAEEDGVTGSQDEEDSKPK.[A]	P35564	Calnexin OS=Mus musculus GN=Canx PE=1 SV=1		0.986347	0.905913	0.766935	0.28956	-0.2	-0.4	0.38	-0.97	0.871	0.759	1.298	0.51	12.1	13.9	9.2	18	49.94	39.15	63.13	23.77	High	High	High	High	High	High	High	High	High	High	High	Not Found	High	High	High	High	P35564 [551-572]	P35564 1xPhospho [S553(100)]	3.03	94	1	16.7	16.4	8.9
FALSE	High	[R].CSPCSSPQNSPGLQR.[A]	Q8K4P8	E3 ubiquitin-protein ligase HECW1 OS=Mus musculus GN=Hecw1 PE=1 SV=3		0.51675	0.995778	0.995293	0.291163	-0.53	-0.11	-0.07	-0.57	0.695	0.926	0.954	0.674	7.5	10.8	6.9	10.3	20.78	20.97	47.89	7.54	High	High	High	High	High	High	High	High	High	High	High	High	High	High	High	High	Q8K4P8 [1198-1212]	Q8K4P8 3xPhospho [S1199(98.5); S1202(98.5); S1207(100)]	2.42	100	1	6	6.8	9.5
FALSE	High	[R].SSPSGASSPR.[S]	F6SMY7	E3 ubiquitin-protein ligase MYCBP2 (Fragment) OS=Mus musculus GN=Mycbp2 PE=1 SV=1		0.998633	0.852011	0.799937	0.291967	0.04	0.39	-0.45	0.88	1.028	1.309	0.732	1.839	12.5	12.1	16.3	8.9	59.8	25.14	35.61	33.36	High	High	High	High	High	High	High	High	High	High	High	High	High	High	High	High	F6SMY7 [2794-2803]		1.45	100	1	15.7	9.9	5.2
FALSE	High	[K].THTPSPTSPK.[S]	D3YTR7	Adenylyl cyclase-associated protein OS=Mus musculus GN=Cap2 PE=1 SV=1		0.939113	0.934004	0.892049	0.292348	-0.11	-0.74	0.17	-1.02	0.925	0.601	1.126	0.494	40.7	44	24.5	49.6	41.86	33.3	70.25	11.11	High	High	High	High	High	High	High	High	High	High	High	High	High	High	High	High	D3YTR7 [192-201]	D3YTR7 2xPhospho [S196(100); S199(100)]	3.33	100	1	40.3	41.2	46.2
FALSE	High	[K].ETPPGGNLSPAPR.[L]	G3UX48	Protein PRRC2A OS=Mus musculus GN=Prrc2a PE=1 SV=1		0.650163	0.670367	0.96624	0.292836	-0.22	-0.3	-0.03	-0.49	0.86	0.812	0.983	0.711	12	13.9	9.7	13.7	12.08	33.77	33.7	16.49	High	High	High	High	High	High	High	High	High	High	High	High	High	High	High	High	G3UX48 [939-951]	G3UX48 1xPhospho [S947(100)]	4.04	100	1	13.6	11.1	13
FALSE	High	[R].SAKDSDDEEEVVHVDR.[D]	P61264	Syntaxin-1B OS=Mus musculus GN=Stx1b PE=1 SV=1		0.954392	0.909042	0.899651	0.292958	-0.02	-0.71	0.3	-1.03	0.985	0.609	1.228	0.489	194.6	197.5	118.6	242.5	48.66	37.17	54.59	11.19	High	High	High	High	High	High	High	High	High	High	High	High	High	High	High	High	P61264 [10-25]	P61264 1xPhospho [S14(100)]	6.93	100	1	238	247.7	159.1
FALSE	High	[R].EQSESVNTAPESPSK.[Q]	Q99MP8	BRCA1-associated protein OS=Mus musculus GN=Brap PE=1 SV=1		0.998613	0.989527	0.521465	0.293436	0	-0.1	0.34	-0.44	1	0.934	1.267	0.737	27.9	27.9	26.1	35.3	17.9	28.94	15.9	12.53	High	High	High	High	High	High	High	High	High	High	High	High	High	High	High	High	Q99MP8 [105-119]	Q99MP8 1xPhospho [S116(100)]	4.62	100	1	29.2	26.7	35.1
FALSE	High	[R].LYADSDSGEDSDK.[R]	O35071	Kinesin-like protein KIF1C OS=Mus musculus GN=Kif1c PE=1 SV=2		0.946125	0.991122	0.203649	0.295403	-0.12	0.14	0.32	-0.31	0.917	1.105	1.252	0.809	7.7	8.4	8.5	10.6	25.26	18.14	10.41	20.05	High	High	High	High	High	High	High	High	High	High	High	High	High	High	High	High	O35071 [670-682]	O35071 2xPhospho [S674(100); S676(100)]	3.35	100	1	12	7.6	7.8
FALSE	High	[R].SHSLPNSLDYAQASER.[G]	A3KGH6	Regulator of microtubule dynamics protein 3 (Fragment) OS=Mus musculus GN=Rmdn3 PE=1 SV=1		0.800956	0.0258979	0.130556	0.295542	-0.12	-0.7	-0.45	-0.37	0.919	0.616	0.733	0.772	21.7	23.6	13.4	17.3	16.66	10.31	27.99	8.72	High	High	High	High	High	High	High	High	High	High	High	High	High	High	High	High	A3KGH6 [44-59]	A3KGH6 2xPhospho [S46(100); S50(100)]	5.57	100	1	16.5	23.6	23.8
FALSE	High	[R].GHYEFPVVDDLSSGDTK.[E]	D3YTS3	Protein D630045J12Rik OS=Mus musculus GN=D630045J12Rik PE=1 SV=2		0.999028	0.77096	0.737533	0.29643	0.18	-0.37	0.32	-0.52	1.132	0.774	1.252	0.7	14	12.3	10.8	15.4	31.05	24.66	33.43	14.55	High	High	High	High	High	High	High	High	High	High	High	High	High	High	High	High	D3YTS3 [1391-1407]	D3YTS3 2xPhospho [S1402(100); S1403(100)]	6.34	100	1	15.1	18.1	12.9
FALSE	High	[R].ESFLYRSDSDYDLSPK.[SA]	B1AWC8; E9PVU7	Phosphodiesterase OS=Mus musculus GN=Pde4b PE=1 SV=1 Phosphodiesterase OS=Mus musculus GN=Pde4d PE=1 SV=1	Shared	0.878043	0.886969	0.979394	0.298519	0.59	1.5	0.1	1.99	1.51	2.83	1.074	3.981	12.3	8.1	34.7	8.7	121.68	128.14	93.96	53.29	High	High	High	High	High	High	High	High	High	High	High	High	High	High	High	High	B1AWC8 [55-70]; E9PVU7 [184-199]	B1AWC8 2xPhospho [S63(100); S68(100)]; E9PVU7 2xPhospho [S192(100); S197(100)]	3.27	100	2	12.7	10.6	11.9
FALSE	High	[K].TTLYFDEEPELEMESLTDSPEDR.[S]	Q9QYX7	Protein piccolo OS=Mus musculus GN=Pclo PE=1 SV=4		0.89783	0.223425	0.959781	0.299003	-0.36	0.59	-0.21	0.44	0.778	1.509	0.865	1.358	10	12.8	15	11.1	34.73	17.38	16.58	5.95	High	High	High	High	High	High	High	High	High	High	High	High	High	High	High	High	Q9QYX7 [1624-1646]	Q9QYX7 1xPhospho [S1642(100)]	5.13	100	1	8.8	8.4	11.3
FALSE	High	[K].MGSDGESDQASGTSSDEVQSPTGVCLR.[N]	Q8K0D0	Cyclin-dependent kinase 17 OS=Mus musculus GN=Cdk17 PE=1 SV=2		1	0.720085	0.852689	0.299101	-0.09	0.39	-0.38	0.68	0.937	1.314	0.768	1.604	14.6	15.5	19.1	11.9	22.74	18.65	40.3	30.93	High	High	High	High	High	High	High	High	High	High	High	High	High	High	High	High	Q8K0D0 [103-129]	Q8K0D0 1xPhospho [S122(99.6)]	6.97	100	1	11.8	17.5	12.1
FALSE	High	[R].HGRDDSFDSLDSFGSR.[S]	D3Z589	LIM and calponin homology domains-containing protein 1 OS=Mus musculus GN=Limch1 PE=1 SV=2		0.999537	0.721934	0.90033	0.299475	-0.08	-0.13	0.25	-0.46	0.944	0.917	1.19	0.728	11.1	11.8	10.2	14	14.6	29.03	17.03	32.83	High	High	High	High	High	High	High	High	High	High	High	High	High	High	High	High	D3Z589 [37-52]	D3Z589 2xPhospho [S42(100); S45(100)]	2.08	100	1	10.3	10.3	13.8
FALSE	High	[R].TADSSSSEDEEEYVVEK.[V]	Q61686	Chromobox protein homolog 5 OS=Mus musculus GN=Cbx5 PE=1 SV=1		0.952054	0.568706	1	0.29996	0.13	0.2	0.06	0.27	1.094	1.149	1.045	1.202	37.2	34	42.7	35.6	17.49	13.23	10.42	7.18	High	High	High	High	High	High	High	High	High	High	High	High	High	High	High	High	Q61686 [8-24]	Q61686 3xPhospho [S11(99.4); S12(99.4); S13(99.4)]	4.23	100	1	39.9	34.7	30.2
FALSE	High	[K].TGSSTNNNEEEKSR.[L]	Q9WV18	Gamma-aminobutyric acid type B receptor subunit 1 OS=Mus musculus GN=Gabbr1 PE=1 SV=1		0.999882	0.825313	0.795474	0.300338	-0.45	1.78	-0.66	1.99	0.735	3.428	0.634	3.975	9.6	13.1	33	8.3	138.42	86.16	91.19	29.06	High	High	High	High	High	High	High	High	High	High	High	High	High	High	High	High	Q9WV18 [875-888]	Q9WV18 2xPhospho [S877(100); S878(100)]	2.38	100	1	12	7.8	7.7
FALSE	High	[R].AVTCDISEDEED.[-]	P49586	Choline-phosphate cytidylyltransferase A OS=Mus musculus GN=Pcyt1a PE=1 SV=1		0.640918	0.953676	0.999116	0.301025	0.21	-0.01	-0.05	0.26	1.16	0.994	0.964	1.197	45.3	39	45	37.6	14.84	2.73	16.7	9.49	High	High	High	High	High	High	High	High	High	High	High	High	High	High	High	High	P49586 [356-367]	P49586 1xPhospho [S362(100)]	2.96	100	1	44.7	34	48.7
FALSE	High	[R].DSGLEDGRESPSFDTPSQR.[V]	B1AWV9	Anion exchange protein OS=Mus musculus GN=Slc4a10 PE=1 SV=1		0.638835	0.9998	0.885018	0.301142	0.33	-0.07	-0.2	0.46	1.254	0.954	0.868	1.379	28.3	22.6	27	19.6	27.14	20.24	20.23	14.27	High	High	High	High	High	High	High	High	High	High	High	High	High	High	High	High	B1AWV9 [80-98]	B1AWV9 2xPhospho [S89(100); S91(100)]	3.47	100	1	28.3	28.4	18
FALSE	High	[K].ADSFSEGDDLSQGHLAEPCFLR.[A]	F8WIG2	Brain-enriched guanylate kinase-associated protein OS=Mus musculus GN=Begain PE=1 SV=2		0.798448	0.999997	0.799867	0.301174	0.38	0.13	-0.16	0.66	1.299	1.092	0.896	1.583	15	11.5	16.4	10.3	18.34	30.1	28.46	10.07	High	High	High	High	High	High	High	High	High	High	High	High	High	High	High	High	F8WIG2 [500-521]	F8WIG2 3xPhospho [S502(100); S504(100); S510(100)]	2.55	100	1	14.4	15.6	10.4
FALSE	High	[R].DYDDMSPR.[R]	P61979	Heterogeneous nuclear ribonucleoprotein K OS=Mus musculus GN=Hnrnpk PE=1 SV=1		0.835123	0.990131	0.893985	0.30205	0.13	0.05	-0.23	0.41	1.095	1.037	0.853	1.33	152.2	139.1	157.8	118.6	25.15	15.05	25.18	17.26	High	High	High	High	High	High	High	High	High	High	High	High	High	High	High	High	P61979 [279-286]	P61979 1xPhospho [S284(100)]	2.25	100	1	126.7	124	182.9
FALSE	High	[R].EIQSITDESR.[G]	A0A076FR46	KCC2a-S25 variant 1 OS=Mus musculus GN=Slc12a5 PE=1 SV=1		0.617127	0.988242	0.991701	0.303753	0.37	0.27	-0.14	0.77	1.289	1.207	0.91	1.709	32.4	25.2	39.2	22.9	44.57	24.69	50.68	16.57	High	High	High	High	High	High	High	High	High	High	High	High	High	High	High	High	A0A076FR46 [952-961]	A0A076FR46 1xPhospho [S955(100)]	2.94	100	1	32.8	32.1	22.8
FALSE	High	[K].TPTPLMANDSTETSEAGEEEEDHEGDSENK.[E]	Q80TB8	Synaptic vesicle membrane protein VAT-1 homolog-like OS=Mus musculus GN=Vat1l PE=1 SV=2		0.999752	0.570215	0.971495	0.303888	0.13	-0.59	0.08	-0.54	1.093	0.666	1.057	0.689	13.4	12.2	8.9	12.9	34.56	21.15	18.07	17.77	High	High	High	High	High	High	High	High	High	High	High	High	High	High	High	High	Q80TB8 [381-410]	Q80TB8 2xPhospho [T393(98.2); S394(100)]	4.73	100	1	17.1	15.1	11.8
FALSE	High	[K].AEDGAAPSPSSETPK.[K]	P26645	Myristoylated alanine-rich C-kinase substrate OS=Mus musculus GN=Marcks PE=1 SV=2		0.570461	0.917809	0.99939	0.304085	-0.31	-0.35	-0.01	-0.64	0.809	0.785	0.99	0.641	73.9	91.3	58	90.4	27.79	34.66	42.76	7.83	High	High	High	High	High	High	High	High	High	High	High	High	High	High	High	High	P26645 [131-145]	P26645 2xPhospho [S138(100); T143(100)]	4.57	100	1	67.7	80.6	86.3
FALSE	High	[K].EGILADCEKETCSPVSEGEEFSSPATNTCGAK.[N]	Q8BXR1	Probable cationic amino acid transporter OS=Mus musculus GN=Slc7a14 PE=1 SV=1		0.924572	0.821217	0.42324	0.305605	-0.23	0.32	-0.46	0.55	0.855	1.249	0.728	1.467	11	12.8	13.7	9.3	52.86	20.2	30	18.83	High	High	High	High	High	High	High	High	High	High	High	High	High	High	High	High	Q8BXR1 [453-484]	Q8BXR1 2xPhospho [S465(100); S468(100)]	6.51	100	1	14.6	8.2	6
FALSE	High	[R].SSPAYCTSSSDITEPEQK.[M]	A0A0A6YVS6	Ras/Rap GTPase-activating protein SynGAP (Fragment) OS=Mus musculus GN=Syngap1 PE=1 SV=2		0.993325	0.468769	0.930554	0.30568	0.17	0.95	-0.27	1.4	1.128	1.938	0.831	2.633	11.2	10	21.8	8.3	90.05	31.27	56.26	11.69	High	High	High	High	High	High	High	High	High	High	High	High	High	High	High	High	A0A0A6YVS6 [801-818]		4.44	100	1	11.8	10.7	2.1
FALSE	High	[R].SGTSQEELR.[I]	Q6TA13	Kinesin-like protein KIF1A OS=Mus musculus GN=Kif1a PE=1 SV=1		0.998427	0.482293	0.997026	0.305757	0.04	0.39	-0.2	0.63	1.025	1.312	0.868	1.549	41.2	40.2	54.1	34.9	31.77	29.9	19.23	9.77	High	High	High	High	High	High	High	High	High	High	High	High	High	High	High	High	Q6TA13 [943-951]		2.95	100	1	51.5	37.8	22.5
FALSE	High	[R].DNSSFDKDDSQMR.[I]	Q80ZH9	Protein R3hdm1 OS=Mus musculus GN=R3hdm1 PE=1 SV=1		0.921826	0.993701	0.487376	0.306415	0.09	0.05	-0.4	0.54	1.065	1.034	0.756	1.457	47.6	44.7	49.3	33.8	28.46	32.85	26.76	20.82	High	High	High	High	High	High	High	High	High	High	High	High	High	High	High	High	Q80ZH9 [259-271]	Q80ZH9 2xPhospho [S261(100); S262(100)]	2.12	100	1	49.6	42	45.8
FALSE	High	[R].VSDSESEDPQKGPASDSEAEDASR.[H]	Q8C1D8	Protein IWS1 homolog OS=Mus musculus GN=Iws1 PE=1 SV=1		0.982256	0.999982	0.507275	0.306809	-0.76	0.31	0.49	-0.94	0.591	1.239	1.402	0.522	6.9	11.7	8.6	16.5	83.24	40.99	55.78	38.24	High	High	High	High	High	High	High	High	High	High	High	High	High	High	High	High	Q8C1D8 [247-270]	Q8C1D8 2xPhospho [S248(100); S261(99.2)]	7.5	100	1	6.2	4.3	23.1
FALSE	High	[R].YTGSPDSLR.[S]	P70207	Plexin-A2 OS=Mus musculus GN=Plxna2 PE=1 SV=2		0.997834	0.568067	0.986974	0.306953	0.03	0.41	-0.04	0.48	1.022	1.33	0.972	1.398	46.2	45.2	61.4	43.9	38.38	19.74	41.31	11.92	High	High	High	High	High	High	High	High	High	High	High	High	High	High	High	High	P70207 [1627-1635]		2.2	100	1	49.3	33.4	43.3
FALSE	High	[R].VDSIGSGR.[A]	A0A0G2JER6	Arf-GAP with GTPase, ANK repeat and PH domain-containing protein 3 (Fragment) OS=Mus musculus GN=Agap3 PE=1 SV=1		0.973948	0.996523	0.642004	0.309417	0.32	0.15	0	0.47	1.252	1.107	1.003	1.382	11.9	9.5	13.2	9.6	18.19	46.01	21.56	16.91	High	High	High	High	High	High	High	High	High	High	High	High	High	High	High	High	A0A0G2JER6 [31-38]	A0A0G2JER6 1xPhospho [S33(100)]	1.3	100	1	13.5	10.2	10.6
FALSE	High	[R].SASSDTSEELNSQDSPK.[R]	P70441	Na(+)/H(+) exchange regulatory cofactor NHE-RF1 OS=Mus musculus GN=Slc9a3r1 PE=1 SV=3		0.966595	0.99289	0.69813	0.309667	-0.2	0.06	0.07	-0.21	0.87	1.045	1.053	0.863	231.9	266.7	242.2	280.8	17.57	9.27	7.07	9.98	High	High	High	High	High	High	High	High	High	High	High	High	High	High	High	High	P70441 [283-299]	P70441 3xPhospho [S285(100); S286(100); S289(99.5)]	8.03	100	1	231.1	232.7	318.3
FALSE	High	[K].SPERTEEVLSPDGSPSKSPSK.[K]	Q9QYB5	Gamma-adducin OS=Mus musculus GN=Add3 PE=1 SV=2		0.996593	0.519602	0.921442	0.309857	-0.07	1.03	-0.01	0.98	0.955	2.043	0.991	1.969	12	12.6	24.6	12.5	68.06	65.59	47.68	28.2	High	High	High	High	High	High	High	High	High	High	High	High	High	High	High	High	Q9QYB5 [664-684]	Q9QYB5 3xPhospho [S673(98.1); S677(100); S/T]	2.37	100	1	15.1	8.5	9.6
FALSE	High	[R].ADAPDAGAQSDSELPSYHQNDVSLDR.[G]	Q6DFZ1	Golgi-specific brefeldin A-resistance factor 1 OS=Mus musculus GN=Gbf1 PE=1 SV=1		0.971164	0.518378	0.829321	0.309946	0.32	0.04	-0.36	0.73	1.246	1.031	0.777	1.654	14.5	11.6	15	9	45.39	12.86	8.84	20.13	High	High	High	High	High	High	High	High	High	High	High	High	High	High	High	High	Q6DFZ1 [1289-1314]	Q6DFZ1 1xPhospho [S1298(100)]	6.99	100	1	14.3	14.7	4
FALSE	High	[R].AQRPGSETR.[A]	Q5DTT2	PH and SEC7 domain-containing protein 1 OS=Mus musculus GN=Psd PE=1 SV=2		0.919443	0.269592	0.949362	0.310024	-0.82	1.27	-0.5	0.95	0.565	2.407	0.705	1.928	11.1	19.6	26.6	13.8	68.89	44.5	38.48	15.44	High	High	High	High	High	High	High	High	High	High	High	High	High	High	High	High	Q5DTT2 [1006-1014]	Q5DTT2 1xPhospho [S1011(100)]	1.62	100	1	11.9	10.3	10
FALSE	High	[R].TASSSTEPSVSR.[Q]	F8WIZ7	Oxysterol-binding protein OS=Mus musculus GN=Osbpl6 PE=1 SV=1		0.928473	0.970524	0.862672	0.310122	0.44	0.59	-0.29	1.32	1.359	1.504	0.817	2.504	41.7	30.7	62.7	25	90.6	29.36	70.42	19.99	High	High	High	High	High	High	High	High	High	High	High	High	High	High	High	High	F8WIZ7 [42-53]	F8WIZ7 1xPhospho [S44(99.6)]	2.25	100	1	48.1	36.1	15.7
FALSE	High	[R].TGEPDEEEGTFRSSIR.[R]	Q9Z239	Phospholemman OS=Mus musculus GN=Fxyd1 PE=1 SV=1		0.999899	0.826195	0.736172	0.310204	-0.18	0.77	-0.64	1.23	0.881	1.706	0.642	2.343	53.2	60.3	90.7	38.7	58.49	38.13	58.54	22.61	High	High	High	High	High	High	High	High	High	High	High	High	High	High	High	High	Q9Z239 [70-85]		4.48	100	1	55.7	50.7	33.3
FALSE	High	[K].AEGAGTEEEGTPKESEPQAAADATEVK.[E]	Q91XV3	Brain acid soluble protein 1 OS=Mus musculus GN=Basp1 PE=1 SV=3		0.793865	0.658749	0.993112	0.310559	-0.08	-0.96	-0.06	-0.98	0.947	0.515	0.962	0.507	65.1	68.7	33.5	66.1	46.41	31.62	61.02	8.81	High	High	High	High	High	High	High	High	High	High	High	High	High	High	High	High	Q91XV3 [26-52]	Q91XV3 2xPhospho [T31(100); T36(100)]	6.73	100	1	63.3	66.8	83.3
FALSE	High	[K].SVSTPSDAGSQDSGDLGPLTR.[T]	O88485	Cytoplasmic dynein 1 intermediate chain 1 OS=Mus musculus GN=Dync1i1 PE=1 SV=2		0.91418	0.733195	0.503323	0.310889	0	0.23	-0.06	0.29	0.999	1.172	0.959	1.221	9.7	9.8	11.4	9.4	9.86	18.05	13.27	11.09	High	High	High	High	High	High	High	High	High	High	High	High	High	High	High	High	O88485 [85-105]	O88485 1xPhospho [S94(100)]	3.76	100	1	9.1	10.4	11
FALSE	High	[K].AFYGSEEDEAK.[G]	Q9JME5	AP-3 complex subunit beta-2 OS=Mus musculus GN=Ap3b2 PE=1 SV=2		0.985841	0.662689	0.751221	0.31103	0.08	-0.74	0.37	-1.03	1.057	0.599	1.295	0.489	15.1	14.3	9.1	18.5	52.21	55.52	46.4	16.5	High	High	High	High	High	High	High	High	High	High	High	High	High	High	High	High	Q9JME5 [268-278]	Q9JME5 1xPhospho [S272(100)]	3.92	100	1	21.5	26.3	10.6
FALSE	High	[R].STPTPELTSK.[K]	Q8VD37	SH3-containing GRB2-like protein 3-interacting protein 1 OS=Mus musculus GN=Sgip1 PE=1 SV=1		0.925626	0.915043	0.298013	0.311268	-0.09	0.06	0.37	-0.4	0.939	1.042	1.289	0.759	10.8	11.5	11.2	14.8	10.82	17.33	16.57	12.86	High	High	High	High	High	High	High	High	High	High	High	High	High	High	High	High	Q8VD37 [179-188]	Q8VD37 1xPhospho [T182(98.7)]	1.15	100	1	9.4	12.2	10.5
FALSE	High	[K].FLESAAADVSDEDEDEDTDGRAK.[S]	F8WH41	Striatin OS=Mus musculus GN=Strn PE=1 SV=1		0.999643	0.837238	0.705695	0.31131	0.14	0.67	-0.31	1.11	1.102	1.586	0.808	2.164	8.9	8.1	14.1	6.5	79.59	80.29	70.04	57.39	High	High	High	High	High	High	High	High	High	High	High	High	High	High	High	High	F8WH41 [83-105]	F8WH41 1xPhospho [S92(100)]	5.82	100	1	4.6	8.1	9.9
FALSE	High	[R].IVSIASEESETDSSCSTPLR.[F]	Q6P9N8	Protein Trak2 OS=Mus musculus GN=Trak2 PE=1 SV=1		0.9962	0.529414	0.996306	0.311403	-0.17	0.61	-0.03	0.47	0.889	1.528	0.977	1.39	7.1	7.9	10.8	7.8	38.91	30.11	33.3	11.26	High	High	High	High	High	High	High	High	High	High	High	High	High	High	High	High	Q6P9N8 [177-196]		1.54	100	1	6.6	7.1	7
FALSE	High	[R].DLESLSPR.[E]	Q3TY60	Protein FAM131B OS=Mus musculus GN=Fam131b PE=1 SV=1		0.9792	0.821131	0.941834	0.312667	-0.11	-0.38	0.18	-0.67	0.927	0.768	1.133	0.628	21.1	22.8	16.2	25.8	34.94	33.73	31.25	20.43	High	High	High	High	High	High	High	High	High	High	High	High	High	High	High	High	Q3TY60 [292-299]	Q3TY60 2xPhospho [S295(100); S297(100)]	1.8	100	1	22.1	29.4	20.2
FALSE	High	[K].QIIEMSADEDASGSEDEEFIR.[S]	Q9QYX7	Protein piccolo OS=Mus musculus GN=Pclo PE=1 SV=4		0.202168	0.324108	0.194392	0.312941	-0.42	0.32	-0.35	0.25	0.747	1.251	0.784	1.193	47.5	63.6	59.4	49.8	20.82	10.28	14.03	12.7	High	High	High	High	High	High	High	High	High	High	High	High	High	High	High	High	Q9QYX7 [1494-1514]	Q9QYX7 2xPhospho [S1505(100); S1507(100)]	7.89	100	1	46.4	41.7	65.8
FALSE	High	[K].VDGPRSPSYGR.[S]	H7BX95	Serine/arginine-rich-splicing factor 1 OS=Mus musculus GN=Srsf1 PE=1 SV=1		0.974503	0.989642	0.624607	0.313108	-0.32	0.18	0.77	-0.9	0.803	1.132	1.701	0.535	10.1	12.6	11.4	21.4	62.23	49.03	66.41	19.77	High	High	High	High	High	High	High	High	High	High	High	High	High	High	High	High	H7BX95 [194-204]	H7BX95 1xPhospho [S199(100)]	2.28	94	1	8.4	12.1	23.7
FALSE	High	[K].DTSPEK.[T]	P20357	Microtubule-associated protein 2 OS=Mus musculus GN=Map2 PE=1 SV=2		0.999072	0.888989	0.771306	0.313178	0.1	-2.06	0.61	-2.57	1.072	0.239	1.526	0.168	146.1	136.4	35	208.1	61.61	72.35	111.7	16.16	High	High	High	High	High	High	High	High	High	High	High	High	High	High	High	High	P20357 [1011-1016]	P20357 1xPhospho [S1013(100)]	2.23	100	1	149.8	153.9	142.6
FALSE	High	[K].GSDDAPDADTAIINAEGGQSGGDDK.[K]	Q99N28	Cell adhesion molecule 3 OS=Mus musculus GN=Cadm3 PE=1 SV=1		0.72949	0.974194	0.984038	0.313758	-0.65	-0.01	-0.06	-0.6	0.638	0.995	0.962	0.66	25.5	40	25.4	38.5	37.52	30.18	49.95	5.05	High	High	High	High	High	High	High	High	High	High	High	High	High	High	High	High	Q99N28 [367-391]	Q99N28 1xPhospho [S386(100)]	8.99	100	1	38.4	32	20.4
FALSE	High	[K].SETSSNPSSPEICPNK.[E]	Q5SVL6	Rap1 GTPase-activating protein 2 OS=Mus musculus GN=Rap1gap2 PE=1 SV=1		0.758063	0.995788	0.930213	0.31396	-0.25	-0.19	0.18	-0.61	0.843	0.877	1.13	0.654	48.2	57.2	42.3	64.7	39.78	22.37	35.75	5.58	High	High	High	High	High	High	High	High	High	High	High	High	High	High	High	High	Q5SVL6 [586-601]	Q5SVL6 2xPhospho [S593(99.5); S/T]	4.62	100	1	47.2	49.3	70.4
FALSE	High	[K].KGSSEESVDEDR.[G]	Q8C8R3	Ankyrin-2 OS=Mus musculus GN=Ank2 PE=1 SV=2		0.995575	0.931374	0.698226	0.313992	0.08	-0.22	0.4	-0.54	1.056	0.86	1.323	0.687	55.9	53	48.1	70.1	43.06	30.94	52.14	13.68	High	High	High	High	High	High	High	High	High	High	High	Not Found	High	High	High	High	Q8C8R3 [1697-1708]	Q8C8R3 2xPhospho [S1700(99.5); S1703(100)]	2.79	94	1	60.1	67.7	52.1
FALSE	High	[R].NVTASDEEEGAGLFDSAGK.[A]	D3YZ21	Protein D430041D05Rik OS=Mus musculus GN=D430041D05Rik PE=1 SV=1		0.818635	0.897308	0.994471	0.314053	0.1	0.19	-0.02	0.32	1.071	1.144	0.984	1.244	51	47.6	58.3	46.9	23.25	21.43	25.28	8.08	High	High	High	High	High	High	High	High	High	High	High	High	High	High	High	High	D3YZ21 [895-913]	D3YZ21 2xPhospho [S899(100); S910(100)]	8.05	100	1	50.3	51.7	44.6
FALSE	High	[K].ILDQMPATPSSPMYVD.[-]	P47809	Dual specificity mitogen-activated protein kinase kinase 4 OS=Mus musculus GN=Map2k4 PE=1 SV=2		0.991649	0.705963	0.969302	0.314857	0.37	-0.07	-0.09	0.38	1.293	0.951	0.942	1.305	44.2	34.2	42	32.2	32.92	15.59	15.78	13.66	High	High	High	High	High	High	High	High	High	High	High	High	High	High	High	High	P47809 [382-397]	P47809 2xPhospho [T389(100); S391(100)]	5.16	100	1	46.5	45	19.6
FALSE	High	[K].SDISPLTPR.[E]	P14873	Microtubule-associated protein 1B OS=Mus musculus GN=Map1b PE=1 SV=2		0.934237	0.74023	0.99693	0.315405	-0.21	-0.82	-0.02	-1.01	0.864	0.568	0.986	0.497	122.9	142.2	69.7	140.2	45.07	31.59	72.79	10.47	High	High	High	High	High	High	High	High	High	High	High	High	High	High	High	High	P14873 [1778-1786]	P14873 2xPhospho [S1781(100); T1784(100)]	3.09	100	1	118.7	127.3	181.1
FALSE	High	[K].GLNGCDSPDPDADDSVGHSPESEDKYR.[K]	A0A0G2JEC2	Myocyte-specific enhancer factor 2C OS=Mus musculus GN=Mef2c PE=1 SV=1		0.979345	0.986167	0.704303	0.315455	0.04	0.21	-0.2	0.45	1.028	1.158	0.873	1.363	16.4	15.9	18.9	13.9	34.6	16.95	24.56	15.47	High	High	High	High	High	High	High	High	High	High	High	High	High	High	High	High	A0A0G2JEC2 [92-118]	A0A0G2JEC2 3xPhospho [S98(100); S106(100); S110(100)]	4.97	100	1	19.5	13.7	13.1
FALSE	High	[R].IQQTGNTSPR.[A]	Q9JMK2	Casein kinase I isoform epsilon OS=Mus musculus GN=Csnk1e PE=1 SV=2		0.842466	0.612413	0.529531	0.315926	-0.24	0.22	-0.45	0.43	0.848	1.162	0.733	1.343	15.5	18.3	18	13.4	27.54	24.25	31.45	22.96	High	High	High	High	High	High	High	High	High	High	High	High	High	High	High	High	Q9JMK2 [356-365]	Q9JMK2 1xPhospho [T362(99.6)]	1.66	100	1	18.7	13.3	10
FALSE	High	[R].SISQSSTDSYSSAASYTDSSDDEVSPR.[E]	F7ATQ6	Putative adenosylhomocysteinase 2 (Fragment) OS=Mus musculus GN=Ahcyl1 PE=1 SV=1		0.960234	0.985675	0.763744	0.316242	-0.11	-0.01	0	-0.12	0.924	0.995	0.999	0.921	46.7	50.6	46.5	50.5	4.73	16.02	9.74	13.02	High	High	High	High	High	High	High	High	High	High	High	High	High	High	High	High	F7ATQ6 [5-31]	F7ATQ6 3xPhospho [T21(100); S23(100); S24(100)]	8.14	100	1	46.9	47.7	46.6
FALSE	High	[R].HYYSGYSSSPEYSSESTHK.[I]	Q68FM6	Protein phosphatase 1 regulatory subunit 29 OS=Mus musculus GN=Elfn2 PE=1 SV=1		0.444352	0.999963	0.996068	0.316472	0.61	0.02	0.01	0.61	1.523	1.012	1.009	1.528	27.9	18.3	28.2	18.5	29.44	41.48	34.11	31.49	High	High	High	High	High	High	High	High	High	High	High	High	High	High	High	High	Q68FM6 [753-771]	Q68FM6 2xPhospho [S760(100); S761(100)]	6.84	100	1	31.8	35.7	17.5
FALSE	High	[K].YDLDFKSPDDPSR.[Y]	P17182	Alpha-enolase OS=Mus musculus GN=Eno1 PE=1 SV=3		0.959264	0.824478	0.967643	0.316753	0.04	0.18	-0.21	0.43	1.028	1.13	0.865	1.343	37.9	36.9	42.9	31.9	26.39	12.01	32.3	13.39	High	High	High	High	High	High	High	High	High	High	High	High	High	High	High	High	P17182 [257-269]	P17182 1xPhospho [S263(100)]	1.83	100	1	31.6	30.3	45.5
FALSE	High	[R].KGTGDCSDEEVDGKADGADAK.[A]	Q8VDD5	Myosin-9 OS=Mus musculus GN=Myh9 PE=1 SV=4		0.999582	0.819004	0.829452	0.31721	-0.23	1.23	-0.95	1.95	0.85	2.352	0.516	3.874	9.5	11.2	22.4	5.8	85.12	41.99	50.57	45.18	High	High	High	High	High	High	Not Found	High	High	Not Found	High	High	High	High	High	High	Q8VDD5 [1937-1957]	Q8VDD5 2xPhospho [T1939(100); S1943(100)]	5.36	88	1	28.4	20.5	3.8
FALSE	High	[R].GSSDSLDSLSPR.[T]	H3BL28	Protein Ppp1r9a (Fragment) OS=Mus musculus GN=Ppp1r9a PE=1 SV=1		0.797199	0.809556	1	0.31737	0.05	0.31	0.03	0.33	1.037	1.242	1.022	1.26	18.7	18	23.2	18.4	37.52	21.98	26.03	5.39	High	High	High	High	High	High	High	High	High	High	High	High	High	High	High	High	H3BL28 [183-194]	H3BL28 3xPhospho [S187(100); S190(100); S192(100)]	3.07	100	1	19.3	18.1	17.7
FALSE	High	[R].LKASSCESIPEEDSEAR.[V]	Q6NSW3	A-kinase anchor protein SPHKAP OS=Mus musculus GN=Sphkap PE=1 SV=2		0.926796	0.567226	0.699683	0.31739	-0.35	0.6	-0.31	0.57	0.785	1.518	0.804	1.483	10.6	13.5	16.1	10.8	37.93	9.12	30.33	39.58	High	High	High	High	High	High	High	High	High	High	High	High	High	High	High	High	Q6NSW3 [1063-1079]	Q6NSW3 3xPhospho [S1066(100); S1067(100); S1070(100)]	1.69	100	1	10.2	8.5	11
FALSE	High	[R].GAIYSIPISEDGGGGSSTPEDPAEAPR.[T]	Q61361	Brevican core protein OS=Mus musculus GN=Bcan PE=1 SV=2		0.92996	0.439776	0.828334	0.318183	0.22	-0.7	0.32	-0.8	1.167	0.616	1.249	0.575	9.5	8.2	5.9	10.2	32.21	24.46	44.31	12.78	High	High	High	High	High	High	High	High	High	High	High	High	High	High	High	High	Q61361 [398-424]	Q61361 1xPhospho [S414(99.5)]	5.17	100	1	6.4	9.7	14.2
FALSE	High	[K].STSAPQMSPGSSDNQSSSPQPAQQK.[L]	A0A0G2JDV6	Ubiquitin associated protein 2-like, isoform CRA_g OS=Mus musculus GN=Ubap2l PE=1 SV=1		0.914381	0.769631	0.477926	0.319541	0.18	-0.36	0.38	-0.56	1.131	0.78	1.305	0.676	8.6	7.6	6.7	9.9	6.1	43.86	23.76	28.74	High	High	High	High	High	High	High	High	High	High	High	High	High	High	High	High	A0A0G2JDV6 [460-484]		2.76	100	1	9.1	8.6	7.9
FALSE	High	[K].GADSGGEKEEGANR.[E]	Q9D0B6	Protein PBDC1 OS=Mus musculus GN=Pbdc1 PE=1 SV=1		0.974005	0.38701	0.965183	0.320702	-0.16	-1.01	-0.03	-1.13	0.893	0.498	0.977	0.455	32.1	35.9	16	35	24.12	46.27	86.18	15.28	High	High	High	Not Found	High	High	High	High	High	High	High	High	High	High	High	High	Q9D0B6 [181-194]	Q9D0B6 1xPhospho [S184(100)]	1.03	94	1	31.4	32.1	47.1
FALSE	High	[K].GNKSPSPPPDGSPAATPEIR.[V]	Q6P1B9	Bin1 protein OS=Mus musculus GN=Bin1 PE=1 SV=1		0.998406	0.999446	0.355034	0.320716	0.21	-0.38	0.52	-0.69	1.153	0.769	1.431	0.62	9.8	8.5	7.5	12.1	52.57	28.9	32.01	82.38	High	High	High	High	High	High	Not Found	High	High	High	High	High	High	High	High	High	Q6P1B9 [262-281]	Q6P1B9 2xPhospho [S265(100); S267(100)]	4.05	94	1	13.4	14.3	7.2
FALSE	High	[R].VEEHSPLER.[D]	P54285	Voltage-dependent L-type calcium channel subunit beta-3 OS=Mus musculus GN=Cacnb3 PE=1 SV=2		0.999823	0.869972	0.775277	0.321285	0.28	-0.82	0.43	-0.98	1.212	0.566	1.35	0.508	19.8	16.3	11.2	22	50.09	22.56	67.65	13.81	High	High	High	High	High	High	High	High	High	High	High	High	High	High	High	High	P54285 [389-397]	P54285 1xPhospho [S393(100)]	4.05	100	1	20.7	18.9	24.4
FALSE	High	[R].AERGGSSGEELEDEEPVKK.[R]	Q3UMU9	Hepatoma-derived growth factor-related protein 2 OS=Mus musculus GN=Hdgfrp2 PE=1 SV=1		0.973339	0.477456	0.888273	0.322304	-0.48	1.45	-0.7	1.67	0.719	2.724	0.614	3.189	10.5	14.6	28.5	8.9	74.47	88.48	66.94	57.47	High	High	High	High	High	High	High	High	High	High	High	High	High	High	High	High	Q3UMU9 [361-379]	Q3UMU9 2xPhospho [S366(100); S367(100)]	3.42	94	1	9	7.4	12.2
FALSE	High	[K].GAEDAPDADTAIINAEGSQVNAEEK.[K]	G3UZM4	Cell adhesion molecule 2 (Fragment) OS=Mus musculus GN=Cadm2 PE=1 SV=1		0.535497	0.289724	0.581128	0.323087	0.2	-0.69	0.31	-0.8	1.15	0.619	1.241	0.574	26.6	23.1	16.5	28.7	29.93	40.9	14.89	23.83	High	High	High	High	High	High	High	High	High	High	High	High	High	High	High	High	G3UZM4 [406-430]	G3UZM4 1xPhospho [S423(100)]	8.04	100	1	25.3	38.6	27.9
FALSE	High	[R].GSSQPNLSTSYSEQEYGK.[A]	J3QNT7; Q8CHU3	Epsin-2 OS=Mus musculus GN=Epn2 PE=1 SV=1 Epsin-2 OS=Mus musculus GN=Epn2 PE=1 SV=1	Shared	0.627324	0.80104	0.98643	0.323275	0.22	0.15	0.13	0.24	1.162	1.113	1.096	1.179	41.5	35.8	46.2	39.2	21.3	21.13	9.22	11.92	High	High	High	High	High	High	High	High	High	High	High	High	High	High	High	High	J3QNT7 [171-188]; Q8CHU3 [171-188]		5.2	100	2	31.3	40.9	42.2
FALSE	High	[K].IVDSGVQTDDEETADRTYASR.[R]	Q9QYX7	Protein piccolo OS=Mus musculus GN=Pclo PE=1 SV=4		0.996931	0.625748	0.982193	0.323721	0.01	1.28	0.38	0.91	1.01	2.428	1.301	1.885	7.2	7.1	17.4	9.3	104.88	69.18	69.95	37.68	High	High	High	High	High	High	High	High	High	High	High	High	High	High	High	High	Q9QYX7 [3369-3389]		2.84	100	1	9.3	5.6	5.5
FALSE	High	[R].ESSSPESFGTEEGDEPSLK.[Q]	Q9D074	E3 ubiquitin-protein ligase MGRN1 OS=Mus musculus GN=Mgrn1 PE=1 SV=2		0.705489	0.845125	0.453924	0.323803	-0.27	0.31	0.3	-0.26	0.829	1.242	1.232	0.836	26.8	32.4	33.3	39.9	24.15	14.27	9.43	13.4	High	High	High	High	High	High	High	High	High	High	High	High	High	High	High	High	Q9D074 [467-485]	Q9D074 3xPhospho [S469(99.2); S470(100); S473(100)]	4.45	100	1	28.1	25.2	40.5
FALSE	High	[R].GEGPAVPGDTPPPTPR.[S]	P60469	Liprin-alpha-3 OS=Mus musculus GN=Ppfia3 PE=1 SV=2		0.988538	0.998396	0.39625	0.32424	0.05	-0.15	0.36	-0.46	1.035	0.9	1.279	0.728	9.7	9.4	8.7	12	21.52	12.9	22.12	20.66	High	High	High	High	High	High	High	High	High	High	High	High	High	High	High	High	P60469 [705-720]	P60469 1xPhospho [T714(100)]	4.06	100	1	10.5	10.3	9.2
FALSE	High	[R].SASSDTSEELNSQDSPKR.[Q]	P70441	Na(+)/H(+) exchange regulatory cofactor NHE-RF1 OS=Mus musculus GN=Slc9a3r1 PE=1 SV=3		0.980231	0.482115	0.88416	0.324654	-0.49	3.37	-0.05	2.93	0.711	10.332	0.964	7.624	7	9.8	71.9	9.4	157.71	139.26	75.02	38	High	High	High	High	High	High	High	High	Not Found	High	High	High	High	High	High	High	P70441 [283-300]	P70441 1xPhospho [S285(100)]	1.32	94	1	6	3	8
FALSE	High	[K].SSDDIDYR.[G]	Q8BPN8	DmX-like protein 2 OS=Mus musculus GN=Dmxl2 PE=1 SV=3		0.77047	0.997992	0.914575	0.324942	-0.13	-0.23	0.14	-0.5	0.914	0.853	1.105	0.705	89.1	97.5	76	107.7	29.04	9.39	33.7	10.52	High	High	High	High	High	High	High	High	High	High	High	High	High	High	High	High	Q8BPN8 [2707-2714]	Q8BPN8 1xPhospho [S2708(99.7)]	2.83	100	1	110.7	89.4	88.7
FALSE	High	[K].SPAYTPQNVDSESESGSSIAER.[S]	Q925J9	Mediator of RNA polymerase II transcription subunit 1 OS=Mus musculus GN=Med1 PE=1 SV=2		0.916938	0.843595	0.410925	0.325235	0.02	0.16	-0.17	0.34	1.012	1.115	0.892	1.266	11	10.9	12.3	9.7	20.57	38.22	9.97	17.73	High	High	High	High	High	High	High	High	High	High	High	High	High	High	High	High	Q925J9 [1455-1476]	Q925J9 3xPhospho [S1465(100); S1467(100); S1469(99.1)]	2.93	100	1	8.5	11.7	14
FALSE	High	[R].SESHGESSSELGEQDLSPQK.[S]	Q5SWP3	NAC-alpha domain-containing protein 1 OS=Mus musculus GN=Nacad PE=1 SV=1		0.994936	0.348525	0.990994	0.325238	-0.04	-0.31	-0.03	-0.31	0.974	0.806	0.976	0.804	24.3	25	19.6	24.4	13.08	18.78	24.03	8.71	High	High	High	High	High	High	High	High	High	High	High	High	High	High	High	High	Q5SWP3 [1313-1332]	Q5SWP3 2xPhospho [S1319(99.2); S1320(98.4)]	4.43	100	1	26.1	20.4	27.3
FALSE	High	[K].LEETEVRSVASNQSEMEYSSLQDMPK.[E]	Q8VDP4	Cell cycle and apoptosis regulator protein 2 OS=Mus musculus GN=Ccar2 PE=1 SV=2		0.996884	0.88365	0.603088	0.325694	-0.04	0.15	-0.45	0.56	0.971	1.109	0.73	1.476	10.4	10.7	11.5	7.8	51.88	11.98	38.09	26.21	High	High	High	High	High	High	High	High	High	High	High	High	High	High	High	High	Q8VDP4 [667-692]	Q8VDP4 3xPhospho [S674(100); S677(100); S680(100)]	5.3	100	1	11.1	9.8	5.2
FALSE	High	[R].DHSPTPSVFNSDEER.[Y]	Q9D824	Pre-mRNA 3'-end-processing factor FIP1 OS=Mus musculus GN=Fip1l1 PE=1 SV=1		0.703873	0.913191	0.172419	0.32581	0.35	-0.29	0.62	-0.57	1.275	0.815	1.541	0.675	15.3	12	12.4	18.4	32.31	39.06	36.32	14.94	High	High	High	High	High	High	High	High	High	High	High	High	High	High	High	High	Q9D824 [477-491]	Q9D824 2xPhospho [S479(100); S487(100)]	4.28	100	1	14	21	16.6
FALSE	High	[R].SEMCENSEQPQAQPETPTQK.[S]	Q9ES97	Reticulon-3 OS=Mus musculus GN=Rtn3 PE=1 SV=2		0.999091	0.698121	0.842971	0.326454	-0.03	0.72	-0.21	0.89	0.977	1.643	0.865	1.856	12.9	13.2	21.3	11.5	41.4	30.91	48.33	23.23	High	High	High	High	High	High	High	High	High	High	High	High	High	High	High	High	Q9ES97 [509-528]	Q9ES97 1xPhospho [T524(100)]	6.96	100	1	13.6	12.3	9
FALSE	High	[K].DAEAGGSQSQTPGSTASSEPVSPVQEK.[L]	Q811P8	Rho GTPase-activating protein 32 OS=Mus musculus GN=Arhgap32 PE=1 SV=2		0.999777	0.297173	0.998622	0.327165	-0.01	0.51	0.06	0.43	0.992	1.423	1.045	1.35	8.6	8.6	12.2	9	27.64	29.79	35.33	13.52	High	High	High	High	High	High	High	High	High	High	High	High	High	High	High	High	Q811P8 [835-861]	Q811P8 1xPhospho [S856(100)]	6.42	100	1	8.9	5.7	8.3
FALSE	High	[R].SRSESETSTMAAK.[K]	Q8BH50	Uncharacterized protein C18orf25 homolog OS=Mus musculus PE=1 SV=1		0.957677	0.831552	0.970908	0.327496	-0.04	-0.32	0.14	-0.51	0.973	0.799	1.104	0.704	10.9	11.2	8.7	12.4	21.8	7.84	38.08	17.74	High	High	High	High	High	High	High	High	High	High	High	High	High	High	High	High	Q8BH50 [143-155]	Q8BH50 2xPhospho [S145(99.6); S147(100)]	3.43	100	1	12.7	12.6	9.4
FALSE	High	[R].FVSEGDGGR.[L]	Q61823	Programmed cell death protein 4 OS=Mus musculus GN=Pdcd4 PE=1 SV=1		0.982641	0.97837	0.340691	0.327697	-0.1	0.09	-0.66	0.65	0.935	1.063	0.632	1.573	22.4	24	23.8	15.1	32.93	16.79	33.57	22.73	High	High	High	High	High	High	High	High	High	High	High	High	High	High	High	High	Q61823 [455-463]	Q61823 1xPhospho [S457(100)]	1.64	100	1	25.5	19.7	13.1
FALSE	High	[R].LRSSMSENR.[M]	E9PUA3	IQ motif and SEC7 domain-containing protein 1 OS=Mus musculus GN=Iqsec1 PE=1 SV=1		0.889091	0.999451	0.650183	0.327764	0.14	0.3	-0.59	1.03	1.103	1.232	0.664	2.046	10.1	9.2	12.5	6.1	68.87	55.42	60.7	19.01	High	High	High	High	High	High	High	High	High	High	High	High	High	High	High	High	E9PUA3 [142-150]	E9PUA3 2xPhospho [S145(100); S147(100)]	1.49	100	1	9.3	11	8
FALSE	High	[K].GYSSPEPDIQDSSGSEAQSVKPSTR.[R]	B9EJ86	Oxysterol-binding protein-related protein 8 OS=Mus musculus GN=Osbpl8 PE=1 SV=1		0.997198	0.918447	0.779011	0.327827	-0.18	0.5	-0.4	0.72	0.883	1.414	0.757	1.649	13.1	14.8	18.5	11.2	40.94	16.19	40.6	5.58	High	High	High	High	High	High	High	High	High	High	High	High	High	High	High	High	B9EJ86 [796-820]	B9EJ86 3xPhospho [S807(100); S808(100); S810(100)]	4.91	100	1	14.6	11.7	10.7
FALSE	High	[R].AGEEDEGEVDSDSDPETSAK.[A]	E9Q411	Protein Nbas OS=Mus musculus GN=Nbas PE=1 SV=1		0.990467	0.999465	0.253513	0.32802	-0.09	-0.03	-0.38	0.26	0.94	0.977	0.766	1.198	24.3	25.8	23.7	19.8	28	14.79	20.52	7.4	High	High	High	High	High	High	High	High	High	High	High	High	High	High	High	High	E9Q411 [462-481]	E9Q411 2xPhospho [S472(100); S474(100)]	4.31	100	1	24.2	24.3	17.9
FALSE	High	[R].ESSPLYSPGFSDSTSAAK.[E]	P14873	Microtubule-associated protein 1B OS=Mus musculus GN=Map1b PE=1 SV=2		0.336255	0.426375	0.435725	0.32826	-0.4	-0.22	-0.35	-0.28	0.758	0.857	0.786	0.826	42.6	56.2	36.5	44.2	12.71	15.7	25.11	7.5	High	High	High	High	High	High	High	High	High	High	High	High	High	High	High	High	P14873 [1787-1804]	P14873 2xPhospho [S1793(100); S/Y/T]	6.35	100	1	44.1	35.2	47.8
FALSE	High	[R].VSDSESEDPPRPQASDSESEELPKPR.[V]	Q8C1D8	Protein IWS1 homolog OS=Mus musculus GN=Iws1 PE=1 SV=1		0.968787	0.985473	0.0768186	0.328335	0.25	0.48	0.83	-0.09	1.191	1.398	1.775	0.938	7.6	6.3	10.6	11.3	25.21	18.01	46.71	21.87	High	High	High	High	High	High	High	High	High	High	High	Not Found	High	High	High	High	Q8C1D8 [195-220]; [221-246]	Q8C1D8 3xPhospho [S198(98.2); S200(98.2); S209(96.4)]; 3xPhospho [S224(98.2); S226(98.2); S235(96.4)]	1.75	94	1	7.1	8.1	9.5
FALSE	High	[K].SSPQPAAAAAR.[N]	Q7TNS5	Protein B630019K06Rik OS=Mus musculus GN=B630019K06Rik PE=1 SV=1		0.694647	0.820916	0.212881	0.328373	0.2	-0.24	0.74	-0.77	1.152	0.849	1.669	0.586	9	7.8	7.7	13.1	44.9	38.21	17.44	34.5	High	High	High	High	High	High	High	High	High	High	High	Not Found	High	High	High	High	Q7TNS5 [41-51]	Q7TNS5 1xPhospho [S42(100)]	1.15	94	1	14.8	12.4	6.6
FALSE	High	[K].KDSFSQESSPSSPSDLAK.[L]	Q9QYX7	Protein piccolo OS=Mus musculus GN=Pclo PE=1 SV=4		0.639382	0.995647	0.848943	0.328439	-0.23	-0.09	0.14	-0.46	0.854	0.938	1.099	0.729	53.9	63.2	50.6	69.4	33.7	23.03	26.58	5.87	High	High	High	High	High	High	High	High	High	High	High	High	High	High	High	High	Q9QYX7 [1330-1347]	Q9QYX7 3xPhospho [S1332(100); S1334(100); S1337(96.8)]	3.63	100	1	58.7	49.5	64.8
FALSE	High	[R].SSLEDTYGAGDGLK.[R]	A4GZ26	ARF6 guanine nucleotide exchange factor IQArfGEF OS=Mus musculus GN=Iqsec2 PE=1 SV=1		0.991504	0.993257	0.545855	0.328923	-0.27	-0.25	0.49	-1.01	0.831	0.842	1.408	0.497	7.6	9.2	6.4	12.9	48.9	43.01	40.18	18.03	High	High	High	High	High	High	High	High	High	High	High	Not Found	High	High	High	High	A4GZ26 [1114-1127]	A4GZ26 1xPhospho [S1115(99.8)]	3.08	94	1	12.4	8.6	6.7
FALSE	High	[R].TAKDSDDDDDVTVTVDR.[D]	O35526	Syntaxin-1A OS=Mus musculus GN=Stx1a PE=1 SV=3		0.999295	0.774954	0.782307	0.329001	-0.01	-0.68	0.49	-1.19	0.991	0.623	1.407	0.439	234.4	236.6	146	333	44.03	48.74	61.15	24.61	High	High	High	High	High	High	High	High	High	High	High	High	High	High	High	High	O35526 [10-26]	O35526 1xPhospho [S14(100)]	5.71	100	1	281.6	343.4	195.1
FALSE	High	[K].KVQIPVSHPDPEPVSDNEDDSYDEEVHDPR.[A]	P39447	Tight junction protein ZO-1 OS=Mus musculus GN=Tjp1 PE=1 SV=2		0.528738	0.999961	0.985528	0.329279	0.27	0.12	-0.01	0.4	1.202	1.088	0.994	1.316	22.9	19.1	25	19	38.97	11.28	20.99	22.75	High	High	High	High	High	High	High	High	High	High	High	High	High	High	High	High	P39447 [111-140]	P39447 2xPhospho [S125(100); S131(98.7)]	7.25	100	1	16.6	23.5	39.8
FALSE	High	[K].ADSEASSGPLLDDK.[A]	E9QN14	SLIT-ROBO Rho GTPase-activating protein 3 OS=Mus musculus GN=Srgap3 PE=1 SV=1		0.996803	0.998369	0.259945	0.329315	0.13	-0.03	0.48	-0.38	1.094	0.98	1.396	0.768	8.4	7.7	8.3	10.8	18.41	28.39	51.14	34.93	High	High	High	Not Found	High	High	High	High	High	High	High	Not Found	High	High	High	High	E9QN14 [791-804]	E9QN14 1xPhospho [S797(99.7)]	2.41	88	1	6.2	8.9	8.4
FALSE	High	[K].ESSDSTNTTIEDEDAK.[A]	P28652	Calcium/calmodulin-dependent protein kinase type II subunit beta OS=Mus musculus GN=Camk2b PE=1 SV=2		0.999983	0.885511	0.702102	0.329347	-0.05	-0.64	0.24	-0.93	0.966	0.643	1.184	0.524	137.4	142.3	88.3	168.5	41.11	42.31	72.45	17.11	High	High	High	High	High	High	High	High	High	High	High	High	High	High	High	High	P28652 [393-408]	P28652 3xPhospho [T400(100); T401(100); S/T]	6.17	100	1	158.6	149.8	126
FALSE	High	[R].AADTEEVDIDMDSGDEA.[-]	Q9Z2E1	Methyl-CpG-binding domain protein 2 OS=Mus musculus GN=Mbd2 PE=2 SV=2		0.92403	0.157822	0.99938	0.329787	0.1	-0.24	0.03	-0.17	1.071	0.846	1.02	0.888	20.4	19	17.3	19.4	13.4	14	9.71	12.44	High	High	High	High	High	High	High	High	High	High	High	High	High	High	High	High	Q9Z2E1 [398-414]	Q9Z2E1 1xPhospho [S410(100)]	3.46	100	1	21	23.7	17.1
FALSE	High	[R].LGSEEEVDEDLTVDESSQDSPPSQASLTPGR.[A]	A0A0A0MQC7	Microtubule-associated protein OS=Mus musculus GN=Mapt PE=1 SV=1		0.637395	0.520394	0.427383	0.329794	-0.37	0.42	-0.34	0.4	0.776	1.34	0.79	1.317	10.3	13.3	13.8	10.5	21.92	18.26	12.54	18.11	High	High	High	High	High	High	High	High	High	High	High	High	High	High	High	High	A0A0A0MQC7 [186-216]	A0A0A0MQC7 3xPhospho [S188(100); S205(99.2); S/T]	2.19	100	1	9.8	9.8	15
FALSE	High	[R].EFDELSPSAQR.[D]	O55143	Sarcoplasmic/endoplasmic reticulum calcium ATPase 2 OS=Mus musculus GN=Atp2a2 PE=1 SV=2		0.323222	0.940676	0.945172	0.330314	0.27	-0.19	-0.12	0.2	1.202	0.878	0.918	1.149	104	86.6	91.3	79.5	10.15	18.13	23.19	13.49	High	High	High	High	High	High	High	High	High	High	High	High	High	High	High	High	O55143 [656-666]	O55143 1xPhospho [S663(100)]	2.81	100	1	89.7	104	104
FALSE	High	[R].GSPRYSPR.[H]	H7BX95	Serine/arginine-rich-splicing factor 1 OS=Mus musculus GN=Srsf1 PE=1 SV=1		0.845922	0.999869	0.648243	0.331494	-0.59	0.34	0.31	-0.56	0.666	1.268	1.242	0.68	12.1	18.2	15.4	22.6	51.55	38.33	34.06	11.72	High	High	High	High	High	High	High	High	High	High	High	Not Found	High	High	High	High	H7BX95 [233-240]	H7BX95 2xPhospho [S234(100); S238(100)]	1.93	94	1	12.9	11.4	27
FALSE	High	[R].AVSEVSINR.[S]	Q9D415; D3Z6F4	Disks large-associated protein 1 OS=Mus musculus GN=Dlgap1 PE=1 SV=3 Disks large-associated protein 1 OS=Mus musculus GN=Dlgap1 PE=1 SV=1	Shared	0.943401	0.991477	0.466638	0.332764	-0.17	0.19	-0.73	0.75	0.89	1.138	0.604	1.677	16.5	18.6	18.8	11.2	53.9	27.2	40.78	23.84	High	High	High	High	High	High	High	High	High	High	High	High	High	High	High	High	Q9D415 [416-424]; D3Z6F4 [118-126]	Q9D415 2xPhospho [S418(100); S421(100)]; D3Z6F4 2xPhospho [S120(100); S123(100)]	2.47	100	2	12.1	17.8	15.4
FALSE	High	[K].ADEFPDFYDSEEQMGPHQEANDEK.[A]	P16014	Secretogranin-1 OS=Mus musculus GN=Chgb PE=1 SV=2		0.80581	0.862631	0.99972	0.334134	-0.07	-0.36	0.15	-0.58	0.952	0.778	1.11	0.667	15.7	16.5	12.2	18.3	39.05	37.43	41.41	18.54	High	High	High	High	High	High	High	High	High	High	High	High	High	High	High	High	P16014 [617-640]	P16014 1xPhospho [S626(100)]	4.95	100	1	14.4	17.1	23.4
FALSE	High	[R].ALGLEESPEEEGK.[A]	A2ARP8	Microtubule-associated protein 1A OS=Mus musculus GN=Map1a PE=1 SV=1		0.996721	0.721719	0.956147	0.334308	0.07	-0.83	0.1	-0.86	1.051	0.563	1.072	0.553	70	66.6	39.4	71.3	43.21	33.55	57.4	10.95	High	High	High	High	High	High	High	High	High	High	High	High	High	High	High	High	A2ARP8 [1838-1850]	A2ARP8 1xPhospho [S1844(100)]	4.95	100	1	69.7	70.3	88.1
FALSE	High	[R].SLSDPKPLSPTAEESAKER.[F]	O88737	Protein bassoon OS=Mus musculus GN=Bsn PE=1 SV=4		0.961201	0.827612	0.972469	0.334428	0.15	1.25	-0.24	1.64	1.108	2.373	0.845	3.111	13.6	12.3	32.4	10.4	116.29	107.42	92.58	19.79	High	High	High	High	High	High	High	High	High	High	High	High	High	High	High	High	O88737 [2858-2876]	O88737 2xPhospho [S2866(98.5); S/T]	1.96	100	1	13.3	9	14
FALSE	High	[K].SPSPPPDGSPAATPEIR.[V]	Q6P1B9	Bin1 protein OS=Mus musculus GN=Bin1 PE=1 SV=1		0.882408	0.744369	0.999997	0.334932	-0.23	-0.01	0.02	-0.26	0.851	0.994	1.017	0.833	84.2	98.9	83.7	100.5	16.02	16.16	28.83	4.16	High	High	High	High	High	High	High	High	High	High	High	High	High	High	High	High	Q6P1B9 [265-281]	Q6P1B9 2xPhospho [S273(100); S/T]	5.77	100	1	83.1	85.2	111.7
FALSE	High	[R].VVCDADDSDSDVVSDK.[S]	Q8C1D8	Protein IWS1 homolog OS=Mus musculus GN=Iws1 PE=1 SV=1		0.999886	0.997026	0.4682	0.335447	-0.15	0.09	0.36	-0.42	0.904	1.063	1.288	0.746	12.6	13.9	13.4	17.9	29.1	34.29	11.57	26.88	High	High	High	High	High	High	High	High	High	High	High	High	High	High	High	High	Q8C1D8 [359-374]	Q8C1D8 1xPhospho [S366(100)]	4.25	100	1	13.8	11.1	20
FALSE	High	[R].VESEESGDEEGK.[K]	Q3UM45	Protein phosphatase 1 regulatory subunit 7 OS=Mus musculus GN=Ppp1r7 PE=1 SV=2		0.945395	0.928425	0.926679	0.335781	-0.11	-0.68	0.27	-1.06	0.927	0.626	1.208	0.48	46.7	50.4	29.2	60.9	61.57	32.48	75.86	11.35	High	High	High	High	High	High	High	High	High	High	High	High	High	High	High	High	Q3UM45 [22-33]	Q3UM45 1xPhospho [S24(100)]	4.3	100	1	47.6	45.8	82.9
FALSE	High	[R].GLMAGGRPEGQYSEDEDTDTEEYR.[E]	Q3TIR3	Synembryn-A OS=Mus musculus GN=Ric8a PE=1 SV=2		0.966469	0.56535	0.999997	0.335801	-0.04	-0.22	0.05	-0.31	0.973	0.856	1.034	0.806	24	24.6	20.5	25.5	22.94	13.28	46.44	14.45	High	High	High	High	High	High	High	High	High	High	High	High	High	High	High	High	Q3TIR3 [423-446]	Q3TIR3 2xPhospho [S435(100); T440(100)]	6.43	100	1	27.3	28.2	21.1
FALSE	High	[R].SYSSATEEDSAK.[Q]	Q4V9W2	Protein SREK1IP1 OS=Mus musculus GN=Srek1ip1 PE=1 SV=1		0.687084	0.984026	0.990823	0.336286	-0.12	0.05	0.14	-0.2	0.922	1.036	1.101	0.868	28.8	31.2	29.8	34.3	12.97	20.21	15.43	8.15	High	High	High	High	High	High	High	High	High	High	High	High	High	High	High	High	Q4V9W2 [94-105]	Q4V9W2 2xPhospho [S96(100); S97(100)]	4.76	100	1	27.1	29.8	35.7
FALSE	High	[K].SHGAEGGGGSPEK.[Q]	Q76LS9	Ubiquitin carboxyl-terminal hydrolase MINDY-1 OS=Mus musculus GN=Fam63a PE=1 SV=1		0.989103	0.557176	0.999458	0.336353	0.1	-0.46	0.01	-0.37	1.073	0.726	1.009	0.773	31.2	29.1	22.7	29.4	32.64	6.58	53.05	14.57	High	High	High	High	High	High	High	High	High	High	High	High	High	High	High	High	Q76LS9 [373-385]	Q76LS9 1xPhospho [S382(100)]	6.85	100	1	36.5	33.6	29
FALSE	High	[K].AEEDEILNRSPR.[N]	P35564	Calnexin OS=Mus musculus GN=Canx PE=1 SV=1		0.972047	0.823469	0.964515	0.336387	-0.1	-0.29	0.17	-0.56	0.935	0.816	1.128	0.677	67.3	72	54.9	81.2	43.57	31.8	44.49	16.51	High	High	High	High	High	High	High	High	High	High	High	High	High	High	High	High	P35564 [573-584]	P35564 1xPhospho [S582(100)]	3.4	100	1	79.5	92.9	57
FALSE	High	[K].SRSESDLSQPESDEEGYALSGR.[R]	E9PZP8	Protein Herc1 OS=Mus musculus GN=Herc1 PE=1 SV=1		0.999998	0.743761	0.883146	0.336543	0.21	0	-0.11	0.33	1.158	1.002	0.924	1.256	25.5	22	25.5	20.3	30.38	15.88	26.54	7.01	High	High	High	High	High	High	High	High	High	High	High	High	High	High	High	High	E9PZP8 [1510-1531]	E9PZP8 2xPhospho [S1512(100); S1521(100)]	4.36	100	1	24.5	26.5	13.5
FALSE	High	[R].TPPPSQGK.[G]	P04370; F6RT34	Myelin basic protein OS=Mus musculus GN=Mbp PE=1 SV=2 Myelin basic protein (Fragment) OS=Mus musculus GN=Mbp PE=1 SV=1	Shared	0.897712	0.933417	0.962316	0.336868	0.16	0.34	-0.38	0.88	1.12	1.263	0.77	1.837	10	8.9	12.7	6.9	62.79	43.5	64.2	14.2	High	High	High	High	High	High	High	High	High	High	High	High	High	High	High	High	P04370 [229-236]; F6RT34 [139-146]	P04370 1xPhospho [T229(100)]; F6RT34 1xPhospho [T139(100)]	1.62	100	2	5.9	7.7	13.1
FALSE	High	[R].DSPYPESSPDMAEDLSPSRRSENEDIYYK.[S]	A0A0G2JDE3	Adhesion G protein-coupled receptor L2 OS=Mus musculus GN=Adgrl2 PE=1 SV=1		0.701088	0.999987	0.918277	0.337267	0.32	-0.07	-0.23	0.49	1.252	0.955	0.851	1.404	10.1	8.1	9.7	6.9	23.2	37.73	23.9	27.71	High	High	High	High	High	High	High	High	High	High	High	High	High	High	High	High	A0A0G2JDE3 [1324-1352]		2.17	100	1	12.1	11	6.9
FALSE	High	[K].AAVLSDSEDDAGNASAK.[K]	Q8C1D8	Protein IWS1 homolog OS=Mus musculus GN=Iws1 PE=1 SV=1		0.997372	0.782918	0.747484	0.337367	-0.31	-0.23	0.28	-0.81	0.808	0.854	1.213	0.569	11.5	14.2	9.8	17.2	49.46	50.01	41.64	23.74	High	High	High	High	High	High	High	High	High	High	High	High	High	High	High	High	Q8C1D8 [339-355]	Q8C1D8 1xPhospho [S343(100)]	4.84	100	1	11.7	11.3	26.4
FALSE	High	[R].DDSLDLSPQGR.[L]	A0A087WNZ7	E3 ubiquitin-protein ligase TRIP12 OS=Mus musculus GN=Trip12 PE=1 SV=1		0.509474	0.718756	0.885671	0.337628	0.36	0.29	0.39	0.27	1.286	1.223	1.307	1.203	20.8	16.2	25.4	21.1	18.41	22.12	13.09	24.58	High	High	High	High	High	High	High	High	High	High	High	High	High	High	High	High	A0A087WNZ7 [985-995]	A0A087WNZ7 1xPhospho [S991(100)]	1.6	100	1	22.4	19.3	17.5
FALSE	High	[R].GSPIVQEPEEASEPKEESSPR.[K]	Q8C8R3	Ankyrin-2 OS=Mus musculus GN=Ank2 PE=1 SV=2		0.99988	0.588301	0.981077	0.338097	-0.14	1.18	-0.04	1.08	0.908	2.274	0.974	2.119	6.3	7	14.3	6.8	93.23	72.99	45.06	34.19	High	High	High	High	High	High	High	High	High	High	High	High	High	High	High	High	Q8C8R3 [3763-3783]	Q8C8R3 2xPhospho [S3774(100); S]	4.36	94	1	4.7	8.5	3.7
FALSE	High	[K].EAEASAPVVQEESSINR.[A]	Q80TL4	PHD finger protein 24 OS=Mus musculus GN=Phf24 PE=1 SV=2		0.899962	0.819086	0.428004	0.338228	-0.1	0.04	-0.25	0.19	0.93	1.028	0.839	1.14	15.8	17	16.2	14.2	22.37	10.22	25.24	12.95	High	High	High	High	High	High	High	High	High	High	High	High	High	High	High	High	Q80TL4 [60-76]		6.06	100	1	14.4	19.1	11.2
FALSE	High	[K].ESDDKPEIEDVGSDEEEEEKK.[D]	P07901	Heat shock protein HSP 90-alpha OS=Mus musculus GN=Hsp90aa1 PE=1 SV=4		0.729476	0.997839	0.948038	0.33825	-0.45	-0.78	0.13	-1.36	0.732	0.583	1.092	0.39	21.4	29.2	12.5	31.9	51.41	56.42	70.32	9.33	High	High	High	High	High	High	High	High	High	High	High	High	High	High	High	High	P07901 [251-271]	P07901 1xPhospho [S263(100)]	3.48	100	1	25	24.1	18.9
FALSE	High	[R].AGPPPSPGAPSDDDDDDAGTTPPAR.[L]	P34971	Beta-1 adrenergic receptor OS=Mus musculus GN=Adrb1 PE=1 SV=2		0.927149	0.951454	0.922424	0.33844	0.37	0.11	0.03	0.45	1.292	1.08	1.024	1.361	42.5	32.9	45.9	33.7	28.26	28.74	28.8	13.49	High	High	High	High	High	High	High	High	High	High	High	High	High	High	High	High	P34971 [407-431]	P34971 2xPhospho [S412(100); S417(100)]	5.44	100	1	42.9	42.2	26.9
FALSE	High	[K].SLDSDESEDEDDDYQQKR.[K]	Q3UHX2	28 kDa heat- and acid-stable phosphoprotein OS=Mus musculus GN=Pdap1 PE=1 SV=1		0.992695	0.592493	0.875567	0.339143	-0.15	1.33	-0.32	1.5	0.899	2.518	0.802	2.822	7.7	8.5	19.3	6.8	75.38	80.49	72.36	33.24	High	High	High	High	High	High	High	High	High	High	High	High	High	High	High	High	Q3UHX2 [57-74]	Q3UHX2 1xPhospho [S60(100)]	2.39	100	1	6.5	5.2	9.1
FALSE	High	[R].SSSLGSTPHEELER.[L]	A8Y5K6	Eukaryotic translation initiation factor 4E transporter OS=Mus musculus GN=Eif4enif1 PE=1 SV=2		0.996444	0.395711	0.987225	0.340629	0.21	-0.55	0.09	-0.43	1.154	0.681	1.061	0.741	10.7	9.2	7.3	9.8	13.79	25	27.26	29.62	High	High	High	High	High	High	High	High	High	High	High	High	High	High	High	High	A8Y5K6 [187-200]	A8Y5K6 3xPhospho [S192(100); T193(100); S]	3.73	100	1	10.7	10.6	11.9
FALSE	High	[R].TQSSSCEDLPSTTQPK.[G]	A0A067XG53	Peripheral plasma membrane protein CASK (Fragment) OS=Mus musculus GN=Cask PE=1 SV=1		0.995767	0.924481	0.799789	0.340723	0.29	0.5	-0.17	0.96	1.221	1.419	0.888	1.95	48	39.4	68.2	35	55.34	44.04	54.48	15.9	High	High	High	High	High	High	High	High	High	High	High	High	High	High	High	High	A0A067XG53 [541-556]	A0A067XG53 2xPhospho [S545(99.7); S/T]	4.83	100	1	45.7	50.5	24.4
FALSE	High	[K].LAEEHGS.[-]	P56480	ATP synthase subunit beta, mitochondrial OS=Mus musculus GN=Atp5b PE=1 SV=2		0.99899	0.996756	0.209331	0.341606	-0.03	0.09	0.69	-0.63	0.982	1.064	1.616	0.647	16.8	17.1	17.8	27.6	41.4	31.32	32.67	10.56	High	High	High	High	High	High	High	High	High	High	High	High	High	High	High	High	P56480 [523-529]	P56480 1xPhospho [S529(100)]	1.95	100	1	13.9	20.2	30.4
FALSE	High	[R].DAAQSSPAFGDR.[R]	P10518	Delta-aminolevulinic acid dehydratase OS=Mus musculus GN=Alad PE=1 SV=1		0.788806	0.999293	0.896959	0.342009	-0.43	-0.18	0.13	-0.73	0.744	0.886	1.093	0.603	14.3	19.3	12.7	21.1	35.16	24.81	54.24	17.65	High	High	High	High	High	High	High	High	High	High	High	High	High	High	High	High	P10518 [210-221]		2.62	100	1	14.2	19.2	14.5
FALSE	High	[R].GLYDGPVCEVSVTPK.[T]	O08553	Dihydropyrimidinase-related protein 2 OS=Mus musculus GN=Dpysl2 PE=1 SV=2		0.869377	0.999991	0.113533	0.342432	-0.3	0	-0.71	0.41	0.813	1	0.61	1.333	11.4	14	11.4	8.5	30.87	8.82	26.42	35.34	High	High	High	High	High	High	High	High	High	High	High	High	High	High	High	High	O08553 [497-511]	O08553 2xPhospho [S507(100); T509(100)]	4.77	100	1	8.4	17.2	12.2
FALSE	High	[K].SHSSPSLNPDASPVTAK.[V]	E9PUC5	PH and SEC7 domain-containing protein 3 OS=Mus musculus GN=Psd3 PE=1 SV=1		0.374532	0.961147	0.974706	0.342502	-0.66	-0.17	-0.51	-0.33	0.631	0.887	0.704	0.796	57.5	91.1	51	64.1	15.96	34.56	10.8	64.21	High	High	High	High	High	High	High	High	High	High	High	High	High	High	High	High	E9PUC5 [337-353]	E9PUC5 2xPhospho [S339(99.2); S348(100)]	4.43	100	1	58.8	69.4	47
FALSE	High	[R].VSPPESPR.[A]	E9PWP6	Regulating synaptic membrane exocytosis protein 1 (Fragment) OS=Mus musculus GN=Rims1 PE=1 SV=3		0.989748	0.882328	0.890219	0.342649	-0.13	-0.89	0.22	-1.23	0.916	0.54	1.164	0.425	229.9	251	124.1	292.2	53.59	44.45	82.84	11.63	High	High	High	High	High	High	High	High	High	High	High	High	High	High	High	High	E9PWP6 [442-449]	E9PWP6 2xPhospho [S443(100); S447(100)]	2.27	100	1	279.9	293.7	188.8
FALSE	High	[K].QGDEESENSVKR.[H]	P51830	Adenylate cyclase type 9 OS=Mus musculus GN=Adcy9 PE=1 SV=1		0.978421	0.741385	0.98643	0.343011	0.09	0.39	-0.17	0.65	1.063	1.312	0.891	1.565	14.6	13.7	19.2	12.3	43.94	33.56	16.38	17.11	High	High	High	High	High	High	High	High	High	High	High	High	High	High	High	High	P51830 [349-360]	P51830 1xPhospho [S354(100)]	2.06	100	1	25.9	13	9.3
FALSE	High	[R].ATEEEDSDEDAVLAPSGVTGAGTGDEGDGQAPGST.[-]	Q9CT10	Ran-binding protein 3 OS=Mus musculus GN=Ranbp3 PE=1 SV=2		0.3795	0.705702	0.748868	0.343227	-0.42	-0.3	-0.27	-0.45	0.747	0.814	0.83	0.732	9.9	13.3	8.1	11	18.23	21.55	31.88	27.8	High	High	High	High	High	High	High	High	High	High	High	High	High	High	High	High	Q9CT10 [457-491]	Q9CT10 2xPhospho [S463(100); S/T]	3.88	100	1	8.6	10.3	13
FALSE	High	[K].EEDSSEDEKQGK.[K]	Q61687	Transcriptional regulator ATRX OS=Mus musculus GN=Atrx PE=1 SV=3		0.999551	0.619945	0.92382	0.344161	0.04	-1.15	0.31	-1.42	1.028	0.449	1.236	0.374	31.3	30.5	14.1	37.7	49.56	56.54	84.32	27.78	High	High	High	High	High	High	High	High	High	High	High	High	High	High	High	High	Q61687 [825-836]	Q61687 2xPhospho [S828(100); S829(100)]	1.58	100	1	40.2	47	24.4
FALSE	High	[R].TEEVLSPDGSPSKSPSK.[K]	Q9QYB5	Gamma-adducin OS=Mus musculus GN=Add3 PE=1 SV=2		0.782786	0.950398	0.992512	0.344298	0.36	0.18	0.03	0.51	1.285	1.13	1.019	1.425	17	13.2	19.2	13.5	28.46	44.62	34.95	26.98	High	High	High	High	High	High	High	High	High	High	High	High	High	High	High	High	Q9QYB5 [668-684]	Q9QYB5 3xPhospho [S673(100); S677(100); S681(99.4)]	3.68	100	1	18.6	15.6	12.1
FALSE	High	[R].CEEDHAALVNQESEQSDDELLTLSSPHGNAEGDKPHGAK.[K]	Q80TZ3	Putative tyrosine-protein phosphatase auxilin OS=Mus musculus GN=Dnajc6 PE=1 SV=2		0.796081	0.879337	0.999747	0.344582	0.23	0.44	-0.37	1.04	1.17	1.358	0.772	2.058	15	12.8	20.4	9.9	54.42	43.98	41.47	19.19	High	High	High	High	High	High	High	High	High	High	High	High	High	High	High	High	Q80TZ3 [466-504]	Q80TZ3 2xPhospho [S490(95.2); S/T]	5.33	100	1	20.8	10.8	6.9
FALSE	High	[R].YMSGQTSPR.[K]	Q9JM13	Rab5 GDP/GTP exchange factor OS=Mus musculus GN=Rabgef1 PE=1 SV=1		0.999072	0.766844	0.918342	0.344702	0.27	-0.53	0.25	-0.51	1.205	0.692	1.191	0.7	49.5	41.1	34.3	49	41.43	22.74	58.33	15.25	High	High	High	High	High	High	High	High	High	High	High	High	High	High	High	High	Q9JM13 [384-392]	Q9JM13 1xPhospho [S390(100)]	1.81	100	1	45.1	56	54.4
FALSE	High	[K].AAQSPQQHSSGDPTEEESPV.[-]	P53986	Monocarboxylate transporter 1 OS=Mus musculus GN=Slc16a1 PE=1 SV=1		0.978022	0.503328	0.893378	0.345236	0.21	0.27	-0.09	0.57	1.159	1.208	0.94	1.489	29.3	25.2	35.3	23.7	30.42	30.79	39.8	10.85	High	High	High	High	High	High	High	High	High	High	High	High	High	High	High	High	P53986 [474-493]	P53986 2xPhospho [S483(99.4); S491(100)]	5.38	100	1	31.8	26.9	16
FALSE	High	[R].RHSSLAR.[I]	O88502	High affinity cAMP-specific and IBMX-insensitive 3',5'-cyclic phosphodiesterase 8A OS=Mus musculus GN=Pde8a PE=1 SV=1		0.788078	0.985301	0.965495	0.345999	0.35	0.09	-0.21	0.65	1.278	1.062	0.867	1.565	10	7.8	10.6	6.8	18.94	39.58	36.44	61.94	High	High	High	High	High	High	High	High	High	High	High	High	High	High	High	High	O88502 [373-379]	O88502 2xPhospho [S375(100); S376(100)]	1.21	100	1	8.1	9.2	10.9
FALSE	High	[K].SPVVSGDTSPR.[H]	A0A0A0MQC7; B1AQW2	Microtubule-associated protein OS=Mus musculus GN=Mapt PE=1 SV=1 Microtubule-associated protein OS=Mus musculus GN=Mapt PE=1 SV=1	Shared	0.672973	0.802161	0.989649	0.34605	-0.48	-0.49	-0.21	-0.77	0.715	0.711	0.865	0.587	14.8	20.7	10.5	17.9	24.92	25.11	71.5	17.78	High	High	High	High	High	High	High	High	High	High	High	High	High	High	High	High	A0A0A0MQC7 [688-698]; B1AQW2 [345-355]	A0A0A0MQC7 2xPhospho [S692(100); S696(99.7)]; B1AQW2 2xPhospho [S349(100); S353(99.7)]	4.47	100	2	10.1	15	19
FALSE	High	[R].GSSTEDGPGVPPPSPR.[R]	D3YZU5	SH3 and multiple ankyrin repeat domains protein 1 OS=Mus musculus GN=Shank1 PE=1 SV=1		0.90092	0.99739	0.823218	0.34693	-0.41	0	-0.01	-0.39	0.752	1.003	0.991	0.761	15	20	15.1	19.8	15.4	29.78	11.37	14.05	High	High	High	High	High	High	High	High	High	High	High	High	High	High	High	High	D3YZU5 [1506-1521]		4.7	100	1	14.5	15.2	14.9
FALSE	High	[R].SEGVQDAQEPQSLVGSPSTR.[G]	F8VQN6	Rho guanine nucleotide exchange factor 12 OS=Mus musculus GN=Arhgef12 PE=1 SV=1		0.996363	0.794889	0.734127	0.346938	0.05	-0.05	0.43	-0.43	1.038	0.964	1.346	0.743	9.4	9.1	9.1	12.2	32.37	26.98	24.39	14.14	High	High	High	High	High	High	High	High	High	High	High	High	High	High	High	High	F8VQN6 [327-346]	F8VQN6 1xPhospho [S342(99.3)]	5.22	100	1	14.7	7.7	11.4
FALSE	High	[K].AAVLSDSEDDAGNASAK.[K]	Q8C1D8	Protein IWS1 homolog OS=Mus musculus GN=Iws1 PE=1 SV=1		0.885923	0.698779	0.999808	0.346975	-0.1	-0.29	-0.07	-0.31	0.936	0.817	0.951	0.804	75.1	80.2	61.3	76.3	18.98	17.01	15.97	6.57	High	High	High	High	High	High	High	High	High	High	High	High	High	High	High	High	Q8C1D8 [339-355]	Q8C1D8 2xPhospho [S343(100); S345(100)]	7.38	100	1	72.2	78.1	78.1
FALSE	High	[R].RDSLTSPEDELGAEVGDEAGDK.[K]	A2A699	Protein FAM171A2 OS=Mus musculus GN=Fam171a2 PE=1 SV=1		0.960498	0.620848	0.754525	0.347161	0.26	-0.7	0.39	-0.83	1.195	0.615	1.31	0.561	34.7	29.1	21.4	38.1	29.3	23.77	63.92	17.4	High	High	High	High	High	High	High	High	High	High	High	High	High	High	High	High	A2A699 [783-804]	A2A699 2xPhospho [S785(100); T787(100)]	9.38	100	1	39.7	36.5	33
FALSE	High	[R].STELGSDYYELSDSRGSAQESLDTISPK.[N]	P20357	Microtubule-associated protein 2 OS=Mus musculus GN=Map2 PE=1 SV=2		0.28754	0.667893	0.586635	0.347672	-0.41	-0.13	-0.29	-0.25	0.754	0.912	0.816	0.842	12.2	16.1	11.1	13.2	10.72	24.51	19.34	26.79	High	High	High	High	High	High	High	High	High	High	High	High	High	High	High	High	P20357 [583-610]	P20357 2xPhospho [S599(96.9); S608(100)]	6.23	100	1	11	12.9	13.9
FALSE	High	[R].RTSETSISPPGSSIGSPNR.[V]	Q69ZX8	Actin-binding LIM protein 3 OS=Mus musculus GN=Ablim3 PE=1 SV=2		0.997173	0.867391	0.865111	0.348036	-0.16	-0.2	0.19	-0.55	0.893	0.872	1.138	0.684	26.1	29.3	22.8	33.3	23.52	8.88	37.76	17.82	High	High	High	High	High	High	High	High	High	High	High	High	High	High	High	High	Q69ZX8 [275-293]	Q69ZX8 3xPhospho [S280(98.3); S290(98.3); T/S]	3.39	100	1	39.6	26.7	25.6
FALSE	High	[R].SGQASPSRPESPRPPFDL.[-]	A0A0J9YUN4	Dynamin-1 OS=Mus musculus GN=Dnm1 PE=1 SV=1		0.701449	0.547658	0.483495	0.348768	-0.54	0.79	-0.51	0.75	0.688	1.724	0.703	1.687	12.4	18.1	21.4	12.7	36.7	25.95	32.83	6.4	High	High	High	High	High	High	High	High	High	High	High	High	High	High	High	High	A0A0J9YUN4 [847-864]	A0A0J9YUN4 2xPhospho [S851(98); S857(100)]	1.68	100	1	10.9	11.6	13.3
FALSE	High	[R].HDSPEDVK.[R]	Q60864	Stress-induced-phosphoprotein 1 OS=Mus musculus GN=Stip1 PE=1 SV=1		0.844402	0.98419	0.901893	0.349367	-0.24	0.05	0.25	-0.44	0.848	1.037	1.191	0.738	18.6	22	19.3	26.2	52.42	25.07	47.1	16	High	High	High	High	High	High	High	High	High	High	High	High	High	High	High	High	Q60864 [479-486]	Q60864 1xPhospho [S481(100)]	3.82	94	1	18.9	18.4	30
FALSE	High	[K].SESARGSDSEDEVLR.[L]	Q5XJE5	RNA polymerase-associated protein LEO1 OS=Mus musculus GN=Leo1 PE=1 SV=2		0.900729	0.997856	0.134937	0.349683	-0.01	0.33	1.23	-0.91	0.993	1.257	2.347	0.532	7.3	7.4	9.2	17.3	66.55	47.04	17.93	29.32	High	High	High	Not Found	High	High	High	High	High	High	High	Not Found	High	High	High	High	Q5XJE5 [272-286]	Q5XJE5 2xPhospho [S278(100); S280(100)]	3.33	88	1	7.3	6.3	19.5
FALSE	High	[R].TREQESSGEEDNDLSPEER.[E]	Q9DCL8	Protein phosphatase inhibitor 2 OS=Mus musculus GN=Ppp1r2 PE=1 SV=3		0.716857	0.971424	0.995172	0.349854	-0.72	0	-0.06	-0.66	0.605	1.001	0.958	0.633	22.2	36.6	22.2	35.1	39.9	32.32	40.33	13.23	High	High	High	High	High	High	High	High	High	High	High	High	High	High	High	High	Q9DCL8 [117-135]	Q9DCL8 2xPhospho [S122(100); S123(100)]	5.94	100	1	25	19.7	39.6
FALSE	High	[R].TASLTSAASIDGSR.[S]	Q9QYG0	Protein NDRG2 OS=Mus musculus GN=Ndrg2 PE=1 SV=1		0.914498	0.986516	0.511834	0.350121	0.15	-0.06	-0.38	0.47	1.113	0.957	0.771	1.383	34.7	31.2	33.2	24	40.83	28.52	21.71	6.17	High	High	High	High	High	High	High	High	High	High	High	High	High	High	High	High	Q9QYG0 [330-343]	Q9QYG0 3xPhospho [T334(100); S335(100); S338(100)]	4.97	100	1	30.1	59.1	23.3
FALSE	High	[K].ENQSEGKGSDSDSEGDNPEK.[K]	Q8VEJ9	Vacuolar protein sorting-associated protein 4A OS=Mus musculus GN=Vps4a PE=1 SV=1		0.999275	0.675377	0.950803	0.350158	-0.14	-0.1	0.25	-0.5	0.905	0.933	1.19	0.709	8.6	9.5	8	11.3	47.83	12.26	48.46	26.63	High	High	High	High	High	High	High	High	High	High	High	Not Found	High	High	High	High	Q8VEJ9 [87-106]	Q8VEJ9 1xPhospho [S97(100)]	5.04	94	1	5.5	7.1	16.1
FALSE	High	[R].SRSSSVTSIDKESR.[E]	D3Z079	Syntaxin-binding protein 5 OS=Mus musculus GN=Stxbp5 PE=1 SV=1		0.804394	0.994098	0.936471	0.350198	0.34	0.05	-0.16	0.54	1.263	1.034	0.895	1.458	82.9	65.6	85.7	58.8	32.58	15.39	34.44	8.29	High	High	High	High	High	High	High	High	High	High	High	High	High	High	High	High	D3Z079 [743-756]	D3Z079 3xPhospho [S746(99.5); S747(100); S750(100)]	2.78	100	1	84.1	81.7	47.5
FALSE	High	[R].DLGDGSSSTGSVGSPDQLPLACSPDD.[-]	Q6PDY0	Coiled-coil domain-containing protein 85B OS=Mus musculus GN=Ccdc85b PE=1 SV=1		0.790863	0.926892	0.997268	0.350355	-0.02	-0.41	0.04	-0.47	0.985	0.753	1.031	0.72	85.6	86.9	64.5	89.6	24.93	20.58	23.16	14.54	High	High	High	High	High	High	High	High	High	High	High	High	High	High	High	High	Q6PDY0 [177-202]	Q6PDY0 2xPhospho [S187(99.2); S190(100)]	3.35	100	1	94	77.8	94.4
FALSE	High	[K].AGEASAESTGAADGAAPEEGEAK.[K]	Q91XV3	Brain acid soluble protein 1 OS=Mus musculus GN=Basp1 PE=1 SV=3		0.99782	0.855215	0.0783566	0.350798	0.05	-0.24	-0.37	0.18	1.038	0.845	0.773	1.136	27.9	26.8	23.6	20.7	15.11	12.49	13.1	22.89	High	High	High	High	High	High	High	High	High	High	High	High	High	High	High	High	Q91XV3 [124-146]	Q91XV3 2xPhospho [S128(100); S131(100)]	7.44	100	1	22	30.3	30.6
FALSE	High	[R].SGKNSQEDSEDSEEKDVK.[T]	Q80XU3	Nuclear ubiquitous casein and cyclin-dependent kinase substrate 1 OS=Mus musculus GN=Nucks1 PE=1 SV=1		0.862261	0.528392	0.685033	0.351281	-0.27	0.82	-0.19	0.75	0.828	1.771	0.874	1.677	51.8	62.6	91.7	54.7	55.03	64.98	52.64	24.69	High	High	High	High	High	High	High	High	High	High	High	High	High	High	High	High	Q80XU3 [50-67]	Q80XU3 2xPhospho [S54(100); S61(100)]	2.18	100	1	41.5	39.2	64.7
FALSE	High	[K].AMGDEESGESDSSPK.[T]	Q8BJ42	Disks large-associated protein 2 OS=Mus musculus GN=Dlgap2 PE=1 SV=2		0.81671	0.980165	0.171668	0.351288	0.42	-0.31	0.89	-0.78	1.337	0.807	1.849	0.583	12.6	9.5	10.2	17.5	29.18	63.01	30.66	32.1	High	High	High	High	High	High	High	High	High	High	High	High	High	High	High	High	Q8BJ42 [444-458]	Q8BJ42 1xPhospho [S456(100)]	5.27	100	1	16.5	12	13.3
FALSE	High	[K].ATYGGLSSEDENEPEGLGVVYK.[S]	Q8R3P8	Protein Rnf113a1 OS=Mus musculus GN=Rnf113a1 PE=1 SV=1		0.288629	0.975032	0.941759	0.352354	-0.39	-0.12	-0.01	-0.51	0.764	0.918	0.996	0.704	10.8	14.1	9.9	14	24.02	23.6	15.94	19.36	High	High	High	High	High	High	High	High	High	High	High	High	High	High	High	High	Q8R3P8 [78-99]	Q8R3P8 2xPhospho [S84(100); S85(100)]	5.04	100	1	10.3	11.2	13.6
FALSE	High	[R].LRDSASSAEDGEGSDGPGGK.[V]	Q8K070	Sterile alpha motif domain-containing protein 14 OS=Mus musculus GN=Samd14 PE=1 SV=1		0.978193	0.998077	0.661388	0.352403	0.09	0.13	-0.33	0.56	1.068	1.098	0.794	1.477	23.9	22.4	26.2	17.7	29.85	17.14	35.25	23.68	High	High	High	High	High	High	High	High	High	High	High	High	High	High	High	High	Q8K070 [51-70]	Q8K070 3xPhospho [S54(100); S56(100); S57(100)]	4.17	100	1	22.4	20.2	25.4
FALSE	High	[R].VLDEEGSEREFEEDSDEKEEEGDDDEEEVVYER.[V]	Q8BGC0	HIV Tat-specific factor 1 homolog OS=Mus musculus GN=Htatsf1 PE=1 SV=1		0.216604	0.999872	0.974768	0.352742	-0.76	0.21	-0.19	-0.36	0.591	1.157	0.877	0.78	20.2	34.2	23.4	30	43.68	17.73	11.04	8.45	High	High	High	High	High	High	High	High	High	High	High	High	High	High	High	High	Q8BGC0 [607-639]	Q8BGC0 2xPhospho [S613(100); S621(100)]	4.11	100	1	18.6	20.4	41.6
FALSE	High	[K].AQSPCFGDDDPAK.[K]	A0A0N4SWD0	Secernin-1 (Fragment) OS=Mus musculus GN=Scrn1 PE=1 SV=1		0.561849	0.957316	0.80744	0.353112	-0.23	0.06	0.26	-0.43	0.85	1.043	1.195	0.741	14.8	17.5	15.5	20.9	42.33	22.79	9.94	8.65	High	High	High	High	High	High	High	High	High	High	High	High	High	High	High	High	A0A0N4SWD0 [70-82]	A0A0N4SWD0 1xPhospho [S72(100)]	4.31	100	1	17	13	23.1
FALSE	High	[R].GSPIVQEPEEASEPKEESSPR.[K]	Q8C8R3	Ankyrin-2 OS=Mus musculus GN=Ank2 PE=1 SV=2		0.99649	0.909342	0.595224	0.353692	0.04	0.6	-0.56	1.2	1.031	1.513	0.68	2.295	11.8	11.4	17.9	7.8	87.17	80.41	56	27.5	High	High	High	High	High	High	High	High	High	High	High	High	High	High	High	High	Q8C8R3 [3763-3783]		3.56	100	1	10.4	13.4	5.7
FALSE	High	[R].GYSSQDAEEQDREFEK.[R]	P58871	182 kDa tankyrase-1-binding protein OS=Mus musculus GN=Tnks1bp1 PE=1 SV=2		0.908868	0.989115	0.874863	0.35418	-0.42	-0.18	0.1	-0.7	0.749	0.884	1.073	0.617	34.9	46.5	30.8	49.9	40.72	35.06	55.91	4.21	High	High	High	High	High	High	High	High	High	High	High	High	High	High	High	High	P58871 [909-924]	P58871 1xPhospho [S911(100)]	2.74	100	1	35.1	34.6	51.8
FALSE	High	[K].REDSPGPEVQPMDK.[Q]	D3Z7V9	Tripartite motif-containing protein 3 (Fragment) OS=Mus musculus GN=Trim3 PE=1 SV=8		0.777091	0.987977	0.70163	0.35423	-0.1	-0.06	0.2	-0.36	0.936	0.958	1.148	0.78	44.7	47.8	42.8	54.9	19.67	18.86	25.21	11.27	High	High	High	High	High	High	High	High	High	High	High	High	High	High	High	High	D3Z7V9 [4-17]	D3Z7V9 1xPhospho [S7(100)]	4.27	100	1	46.3	43.2	49.9
FALSE	High	[R].QLSESESSLEMDDER.[Y]	D3YZP9	Coiled-coil domain-containing protein 6 OS=Mus musculus GN=Ccdc6 PE=1 SV=1		0.880167	0.99983	0.717631	0.354291	-0.3	0.05	0.38	-0.63	0.813	1.037	1.305	0.646	8.3	10.2	8.6	13.3	25.94	20.36	13.65	33.27	High	High	High	High	High	High	High	High	High	High	High	High	High	High	High	High	D3YZP9 [314-328]	D3YZP9 1xPhospho [S316(100)]	3.68	100	1	9	7	7.6
FALSE	High	[K].TGSSTNNNEEEKSR.[L]	Q9WV18	Gamma-aminobutyric acid type B receptor subunit 1 OS=Mus musculus GN=Gabbr1 PE=1 SV=1		0.999025	0.712471	0.894918	0.354495	-0.48	4.27	-0.67	4.46	0.715	19.328	0.627	22.062	4.6	6.4	89	4	152.19	129.44	76.35	4.13	Not Found	High	High	High	High	High	Not Found	High	High	Not Found	High	High	High	Not Found	Not Found	High	Q9WV18 [875-888]	Q9WV18 1xPhospho [S877(99.4)]	1.2	69	1	0	3.8	4.6
FALSE	High	[K].SSPSTGSLDSGNESK.[E]	Q6ZQK5	Arf-GAP with coiled-coil, ANK repeat and PH domain-containing protein 2 OS=Mus musculus GN=Acap2 PE=1 SV=2		0.999972	0.925306	0.667838	0.354683	0.3	-0.29	0.55	-0.55	1.228	0.815	1.464	0.684	18.8	15.3	15.3	22.4	17.16	49.9	40.71	15.16	High	High	High	High	High	High	High	High	High	High	High	High	High	High	High	High	Q6ZQK5 [378-392]	Q6ZQK5 3xPhospho [S379(99.3); S381(98.6); S387(100)]	3.17	100	1	19	21.8	18.6
FALSE	High	[R].TEADGNSDPNSDGPLGPR.[G]	A0A0A6YWY8	Protein Pcdh9 OS=Mus musculus GN=Pcdh9 PE=1 SV=1		0.327444	0.901648	0.877744	0.354862	0.74	0.04	0.38	0.39	1.665	1.025	1.301	1.312	11.4	6.8	11.7	8.9	24.51	50.12	51.25	3.77	High	High	High	High	High	High	High	High	High	High	High	High	High	High	High	High	A0A0A6YWY8 [1069-1086]	A0A0A6YWY8 1xPhospho [S1075(100)]	4.66	100	1	10.2	12.7	8.7
FALSE	High	[K].ADSEASSGPLLDDK.[A]	E9QN14	SLIT-ROBO Rho GTPase-activating protein 3 OS=Mus musculus GN=Srgap3 PE=1 SV=1		0.999981	0.92423	0.67288	0.354899	0.06	-0.55	0.51	-1	1.041	0.681	1.419	0.499	19.3	18.6	13.2	26.4	51.49	39.45	59.19	23.73	High	High	High	High	High	High	High	High	High	High	High	High	High	High	High	High	E9QN14 [791-804]	E9QN14 2xPhospho [S796(100); S797(100)]	3.9	100	1	26.1	29	14.3
FALSE	High	[K].DETFGEYRSLESDNEEK.[A]	P11627	Neural cell adhesion molecule L1 OS=Mus musculus GN=L1cam PE=1 SV=1		0.995101	0.749131	0.777881	0.354909	0.11	-0.43	0.26	-0.58	1.078	0.743	1.2	0.668	70.9	65.7	52.7	78.9	20.42	40.25	41.14	16.52	High	High	High	High	High	High	High	High	High	High	High	High	High	High	High	High	P11627 [1173-1189]	P11627 2xPhospho [S1181(100); S1184(100)]	4.36	100	1	82.9	81.6	54.4
FALSE	High	[R].DIISSDGDSS.[-]	Q8BLH7	HIRA-interacting protein 3 OS=Mus musculus GN=Hirip3 PE=1 SV=1		0.365557	0.988956	0.986493	0.355045	-0.65	0.25	0.19	-0.58	0.637	1.193	1.139	0.667	6.9	10.8	8.2	12.3	36.19	27	38.47	22.88	High	High	High	High	High	High	High	High	High	High	High	High	High	High	High	High	Q8BLH7 [592-601]	Q8BLH7 2xPhospho [S596(100); S]	2.57	100	1	5.3	9	10.1
FALSE	High	[K].RTEGYAAFQEDSSGDEAESPSK.[V]	Q62172	RalA-binding protein 1 OS=Mus musculus GN=Ralbp1 PE=1 SV=4		0.998489	0.527645	0.998102	0.355109	0.03	0.18	0.03	0.18	1.02	1.129	1.02	1.129	41.3	40.5	46.6	41.3	18.72	7.14	6.09	8.46	High	High	High	High	High	High	High	High	High	High	High	High	High	High	High	High	Q62172 [81-102]	Q62172 2xPhospho [S92(100); S93(100)]	6.49	100	1	48.7	47.6	35.8
FALSE	High	[R].LHGGFDSDCSEDGEALNGEPELDLTSK.[L]	O08582	GTP-binding protein 1 OS=Mus musculus GN=Gtpbp1 PE=1 SV=2		0.999317	0.93903	0.736189	0.355226	0.04	0.35	-0.45	0.84	1.029	1.277	0.733	1.791	9.4	9.1	12	6.7	44.62	16.5	40.82	32.2	High	High	High	High	High	High	High	High	High	High	High	High	High	High	High	High	O08582 [38-64]	O08582 2xPhospho [S44(100); S47(100)]	4.86	100	1	10.3	8.5	4.4
FALSE	High	[R].EGTDQQDPIGSPVTPARGQESTECVIQT.[-]	Q7TSF4	Leucine-rich repeat-containing protein 75A OS=Mus musculus GN=Lrrc75a PE=1 SV=1		0.430785	0.759935	0.139759	0.355242	-0.76	0.62	-0.9	0.76	0.591	1.536	0.538	1.689	7	11.9	10.8	6.4	44.25	15.28	14.14	49.34	High	High	High	High	High	High	High	High	High	High	High	Not Found	High	High	High	High	Q7TSF4 [312-339]	Q7TSF4 2xPhospho [S322(100); T325(99.9)]	2.45	94	1	13.6	6.7	5.3
FALSE	High	[K].SSTPEEVK.[K]	P18760	Cofilin-1 OS=Mus musculus GN=Cfl1 PE=1 SV=3		0.936099	0.529358	0.994394	0.355334	-0.09	-0.11	0.02	-0.21	0.941	0.927	1.012	0.862	17.2	18.2	15.9	18.5	14.18	19.22	40.04	4.04	High	High	High	High	High	High	High	High	High	High	High	High	High	High	High	High	P18760 [23-30]	P18760 1xPhospho [T25(100)]	1.86	100	1	15.3	19.2	19.8
FALSE	High	[K].SLSSPTDNLELSAR.[S]	Q68FF6	ARF GTPase-activating protein GIT1 OS=Mus musculus GN=Git1 PE=1 SV=1		0.824644	0.963474	0.979431	0.355386	-0.14	-0.29	0.06	-0.5	0.907	0.815	1.044	0.708	20.5	22.6	16.7	23.6	26.5	22.3	25.13	11.59	High	High	High	High	High	High	High	High	High	High	High	High	High	High	High	High	Q68FF6 [368-381]	Q68FF6 2xPhospho [S368(100); S/T]	1.71	100	1	23.8	22.9	18.3
FALSE	High	[R].GPVPMRRDSDSEDD.[-]	Q8BVF2	Phosducin-like protein 3 OS=Mus musculus GN=Pdcl3 PE=1 SV=1		1	0.645074	0.948875	0.355396	-0.15	0.99	-0.24	1.08	0.902	1.986	0.846	2.117	9.6	10.6	19	9	67.87	100.26	84.94	18.33	High	High	High	High	High	High	High	High	High	High	High	High	High	High	High	High	Q8BVF2 [227-240]	Q8BVF2 2xPhospho [S235(100); S237(100)]	1.52	100	1	7.8	10.3	9
FALSE	High	[R].SGSNKSSYEGHPLSEER.[R]	P16014	Secretogranin-1 OS=Mus musculus GN=Chgb PE=1 SV=2		0.211491	0.99927	0.981805	0.3554	-0.79	0.1	-0.2	-0.49	0.579	1.07	0.871	0.711	7.4	12.7	7.9	11.1	23.75	41.21	22.89	15.65	High	High	High	High	High	High	High	High	High	High	High	Not Found	High	High	High	High	P16014 [295-311]	P16014 2xPhospho [S301(99.3); S308(100)]	3.07	94	1	5.5	9.8	6.9
FALSE	High	[R].SSSHDFDPTDSSSK.[K]	Q8R4H2; F8VQN6	Rho guanine nucleotide exchange factor 12 OS=Mus musculus GN=Arhgef12 PE=1 SV=2 Rho guanine nucleotide exchange factor 12 OS=Mus musculus GN=Arhgef12 PE=1 SV=1	Shared	0.996537	0.825369	0.713475	0.35644	0.31	-0.43	0.45	-0.58	1.236	0.741	1.364	0.671	16.1	13.1	12	17.8	24.52	21.88	39.9	22.93	High	High	High	High	High	High	High	High	High	High	High	High	High	High	High	High	Q8R4H2 [39-52]; F8VQN6 [39-52]		2.42	100	2	16	16.4	16.3
FALSE	High	[R].AAPTTSSSSSPPSPASPTSLNQGAR.[G]	A2AQ25	Sickle tail protein OS=Mus musculus GN=Skt PE=1 SV=1		0.999965	0.628473	0.967049	0.35653	-0.01	0.3	-0.14	0.43	0.992	1.235	0.91	1.346	41.1	41.4	50.8	37.7	31.07	14.78	22.99	18.46	High	High	High	High	High	High	High	High	High	High	High	High	High	High	High	High	A2AQ25 [1890-1914]	A2AQ25 3xPhospho [S1899(97.9); S1902(100); S1905(98.9)]	5.91	100	1	41.2	41	32.2
FALSE	High	[K].QRSLEAAR.[L]	E9Q3I4	Intersectin-1 OS=Mus musculus GN=Itsn1 PE=1 SV=1		0.998404	0.580321	0.993779	0.35695	-0.27	0.63	-0.19	0.55	0.831	1.545	0.876	1.467	11.6	13.9	17.8	12.2	61.56	17.27	58.15	20.43	High	High	High	High	High	High	High	High	High	High	High	High	High	High	High	High	E9Q3I4 [584-591]	E9Q3I4 1xPhospho [S586(100)]	1.77	100	1	12.1	9.6	11
FALSE	High	[R].HSSATESADSIEIYIPEAQTR.[L]	B1AS06	Disks large-associated protein 3 OS=Mus musculus GN=Dlgap3 PE=1 SV=1		0.990606	0.742222	0.976711	0.357137	-0.17	-0.47	-0.01	-0.62	0.892	0.723	0.994	0.648	81.7	91.6	59.1	91.1	30.41	30.8	46.21	5.46	High	High	High	High	High	High	High	High	High	High	High	High	High	High	High	High	B1AS06 [945-965]	B1AS06 2xPhospho [S951(99.5); S954(100)]	7.36	100	1	104.4	95.3	70
FALSE	High	[R].RGFSEEQLR.[Q]	Q9R1Q8	Transgelin-3 OS=Mus musculus GN=Tagln3 PE=1 SV=1		0.845611	0.979222	0.194028	0.357234	-0.21	0.04	-0.44	0.27	0.863	1.029	0.739	1.202	118	136.7	121.4	101	19.88	14.3	16.22	7.85	High	High	High	High	High	High	High	High	High	High	High	High	High	High	High	High	Q9R1Q8 [160-168]	Q9R1Q8 1xPhospho [S163(100)]	2.36	100	1	106.2	93	145.2
FALSE	High	[R].TPEGPDEEDVSD.[-]	Q8BY35	FYVE, RhoGEF and PH domain-containing protein 2 OS=Mus musculus GN=Fgd2 PE=1 SV=1		0.986654	0.98318	0.739918	0.35776	-0.04	-0.09	0.16	-0.3	0.971	0.939	1.12	0.814	14.3	14.7	13.4	16.5	18	25.87	29.05	12.71	High	High	High	High	High	High	High	High	High	High	High	High	High	High	High	High	Q8BY35 [644-655]	Q8BY35 1xPhospho [S654(100)]	3.28	100	1	14.8	13.8	17.1
FALSE	High	[R].ERSLESSQR.[Q]	Q9D415; D3Z6F4	Disks large-associated protein 1 OS=Mus musculus GN=Dlgap1 PE=1 SV=3 Disks large-associated protein 1 OS=Mus musculus GN=Dlgap1 PE=1 SV=1	Shared	0.991874	0.559753	0.909478	0.357819	-0.33	0.53	-0.22	0.42	0.796	1.445	0.858	1.34	39.2	49.2	56.6	42.3	42.69	22.18	25.3	17.01	High	High	High	High	High	High	High	High	High	High	High	High	High	High	High	High	Q9D415 [945-953]; D3Z6F4 [619-627]	Q9D415 1xPhospho [S947(100)]; D3Z6F4 1xPhospho [S621(100)]	2.39	100	2	36.7	31.1	41.8
FALSE	High	[R].FGEAVVVGRPGSGDGDSDQSR.[N]	A0A087WS83	Voltage-dependent R-type calcium channel subunit alpha OS=Mus musculus GN=Cacna1e PE=1 SV=1		0.904562	0.49471	0.975669	0.358379	0.32	0.36	0.19	0.5	1.251	1.285	1.138	1.414	14.9	11.9	19.1	13.5	26.86	23.64	28.41	19.1	High	High	High	High	High	High	High	High	High	High	High	High	High	High	High	High	A0A087WS83 [4-24]	A0A087WS83 1xPhospho [S15(100)]	3.62	100	1	15.3	14.5	8.9
FALSE	High	[R].QSLGESPR.[T]	E9Q030	Actin-binding LIM protein 1 OS=Mus musculus GN=Ablim1 PE=1 SV=1		0.98808	0.949267	0.824573	0.358608	-0.25	-0.1	0.27	-0.63	0.838	0.931	1.205	0.647	33.6	40	31.2	48.2	45.13	29.11	42.69	15.23	High	High	High	High	High	High	High	High	High	High	High	High	High	High	High	High	E9Q030 [149-156]	E9Q030 1xPhospho [S154(100)]	2.24	100	1	31.8	35.4	67.5
FALSE	High	[R].DFQEYVEPGEDFPASPQR.[R]	Q8R1Q8	Cytoplasmic dynein 1 light intermediate chain 1 OS=Mus musculus GN=Dync1li1 PE=1 SV=1		0.886426	0.917339	0.984245	0.358872	-0.23	-0.43	0.08	-0.74	0.853	0.744	1.057	0.6	32.6	38.3	24.3	40.4	30.98	27.15	48.62	10.58	High	High	High	High	High	High	High	High	High	High	High	High	High	High	High	High	Q8R1Q8 [193-210]	Q8R1Q8 1xPhospho [S207(100)]	6.44	100	1	34.5	44.1	30.9
FALSE	High	[R].VQLCGAGSSPEPEHGSR.[E]	F8WIG2	Brain-enriched guanylate kinase-associated protein OS=Mus musculus GN=Begain PE=1 SV=2		0.786593	0.990757	0.139654	0.359217	0.27	-0.29	0.7	-0.72	1.21	0.817	1.624	0.608	9	7.5	7.4	12.1	13.37	12.38	28.42	27.69	High	High	High	High	High	High	High	High	High	High	High	High	High	High	High	High	F8WIG2 [552-568]	F8WIG2 2xPhospho [S559(100); S560(100)]	5.56	100	1	7	9.1	9
FALSE	High	[K].DTDDQESQHESEQDFSK.[G]	Q8BZN2	Potassium voltage-gated channel subfamily V member 1 OS=Mus musculus GN=Kcnv1 PE=2 SV=2		0.998879	0.848854	0.870849	0.359237	0	-0.55	0.39	-0.93	1.001	0.684	1.309	0.524	22.9	22.9	15.7	29.9	54.5	31.36	72.01	11.98	High	High	High	High	High	High	High	High	High	High	High	High	High	High	High	High	Q8BZN2 [173-189]	Q8BZN2 2xPhospho [S179(100); S183(100)]	5.54	100	1	34.8	31.8	16.5
FALSE	High	[K].EFQDYIEPEEGCQGSPQRR.[G]	Q6PDL0	Cytoplasmic dynein 1 light intermediate chain 2 OS=Mus musculus GN=Dync1li2 PE=1 SV=2		0.971093	0.999042	0.673034	0.359352	0.06	0.1	-0.21	0.38	1.044	1.07	0.862	1.297	116.9	111.9	125.1	96.4	18.19	13.2	18.54	5.87	High	High	High	High	High	High	High	High	High	High	High	High	High	High	High	High	Q6PDL0 [180-198]	Q6PDL0 1xPhospho [S194(100)]	5.51	100	1	111.6	91.2	122.4
FALSE	High	[K].KYVISDEEEEEDD.[-]	Q5XJE5	RNA polymerase-associated protein LEO1 OS=Mus musculus GN=Leo1 PE=1 SV=2		0.444208	0.990825	0.965941	0.359494	-0.58	0.23	0.05	-0.4	0.669	1.175	1.033	0.76	36.9	55.2	43.3	57	44.76	21.32	15.28	9.77	High	High	High	High	High	High	High	High	High	High	High	High	High	High	High	High	Q5XJE5 [655-667]	Q5XJE5 1xPhospho [S659(100)]	4.4	100	1	35.5	38.3	71.3
FALSE	High	[R].YAGLDDTDSEDELPPGWEER.[T]	Q91WL8	WW domain-containing oxidoreductase OS=Mus musculus GN=Wwox PE=1 SV=1		0.267066	0.896564	0.79815	0.359598	0.54	0.26	0.18	0.62	1.458	1.199	1.135	1.539	25.8	17.7	30.9	20.1	23.83	25.34	32.34	9.17	High	High	High	High	High	High	High	High	High	High	High	High	High	High	High	High	Q91WL8 [6-25]	Q91WL8 2xPhospho [T12(100); S14(100)]	6.84	100	1	26.6	25	17.8
FALSE	High	[R].KGTGDCSDEEVDGK.[A]	Q8VDD5	Myosin-9 OS=Mus musculus GN=Myh9 PE=1 SV=4		0.904092	0.971239	0.930393	0.360356	-0.43	-0.32	0.2	-0.95	0.742	0.802	1.148	0.518	21.3	28.7	17.1	33	54.39	36.15	60.09	11.4	High	High	High	High	High	High	High	High	High	High	High	High	High	High	High	High	Q8VDD5 [1937-1950]	Q8VDD5 1xPhospho [S1943(100)]	2.28	100	1	36	32.3	14.1
FALSE	High	[K].TSSQPGPGDSESGSYEANSPGN.[-]	D3YXJ0	Diacylglycerol kinase OS=Mus musculus GN=Dgkh PE=1 SV=1		0.999913	0.914066	0.683188	0.360479	-0.03	0.2	-0.19	0.36	0.977	1.151	0.876	1.284	31.4	32.2	36.2	28.2	6.59	15.41	17.86	12.6	High	High	High	High	High	High	High	High	High	High	High	High	High	High	High	High	D3YXJ0 [1135-1156]	D3YXJ0 1xPhospho [S1153(100)]	5.49	100	1	29.1	34.1	31.8
FALSE	High	[R].AEGYEKTDDVSEKTSLADQEEVR.[T]	E9Q4J5	Phospholipid-transporting ATPase IA OS=Mus musculus GN=Atp8a1 PE=1 SV=1		0.999198	0.797875	0.792776	0.360662	0.29	1.04	-0.35	1.67	1.224	2.05	0.786	3.193	13	10.6	26.6	8.3	72.75	117.49	64.68	51.41	High	High	High	High	High	High	High	High	High	High	High	High	High	High	High	High	E9Q4J5 [15-37]	E9Q4J5 2xPhospho [S25(100); T/S/Y]	2.62	100	1	13.7	5.9	12.2
FALSE	High	[K].NDGVKESSESTNTTIEDEDTK.[V]	P11798	Calcium/calmodulin-dependent protein kinase type II subunit alpha OS=Mus musculus GN=Camk2a PE=1 SV=2		0.989286	0.949602	0.821075	0.361259	-0.08	-0.29	0.11	-0.48	0.943	0.82	1.082	0.715	228.9	242.7	187.8	262.6	32.66	24.59	48.82	14.32	High	High	High	High	High	High	High	High	High	High	High	High	High	High	High	High	P11798 [324-344]	P11798 2xPhospho [T336(99.5); T337(100)]	5.8	100	1	284.7	229.3	228.6
FALSE	High	[R].THTSPPRAPSSPGR.[S]	Q640R3	Hepatocyte cell adhesion molecule OS=Mus musculus GN=Hepacam PE=1 SV=2		0.8113	0.887718	0.999599	0.3613	0.1	0.31	-0.1	0.51	1.072	1.239	0.931	1.426	55.2	51.5	68.3	47.9	33.52	18.6	30.82	14.88	High	High	High	High	High	High	High	High	High	High	High	High	High	High	High	High	Q640R3 [376-389]		3.52	100	1	56.3	54.1	44.2
FALSE	High	[K].GSDSDSEGDNPEK.[K]	Q8VEJ9	Vacuolar protein sorting-associated protein 4A OS=Mus musculus GN=Vps4a PE=1 SV=1		0.852213	0.999817	0.676652	0.361581	0.01	-0.2	0.45	-0.64	1.008	0.869	1.366	0.641	17.3	17.2	15	23.4	46.7	7.12	46.09	11.84	High	High	High	High	High	High	High	High	High	High	High	Not Found	High	High	High	High	Q8VEJ9 [94-106]	Q8VEJ9 1xPhospho [S97(100)]	4.67	94	1	15.6	22.3	19.1
FALSE	High	[R].NSPNTSPK.[L]	A0A087WQ41	Calcium-activated potassium channel subunit alpha-1 OS=Mus musculus GN=Kcnma1 PE=1 SV=1		0.997358	0.889207	0.852835	0.361715	-0.34	-0.21	0.25	-0.8	0.788	0.866	1.19	0.573	22.1	28.1	19.1	33.4	58.19	45.95	69.26	18	High	High	High	High	High	High	High	High	High	High	High	High	High	High	High	High	A0A087WQ41 [719-726]	A0A087WQ41 2xPhospho [S720(99.7); S724(100)]	3.19	100	1	42.7	33.2	11.7
FALSE	High	[R].TSEDTSSGSPPK.[K]	O35841	Apoptosis inhibitor 5 OS=Mus musculus GN=Api5 PE=1 SV=2		0.999222	0.671485	0.971142	0.362545	-0.11	-0.41	0.09	-0.61	0.928	0.753	1.064	0.657	11.7	12.6	8.8	13.4	43.25	20.54	25.44	7.41	High	High	High	High	High	High	High	High	High	High	High	High	High	High	High	High	O35841 [456-467]	O35841 1xPhospho [S464(100)]	4.55	100	1	12.5	20.5	11
FALSE	High	[K].SNRGSSDSLDSLSPR.[T]	H3BL28	Protein Ppp1r9a (Fragment) OS=Mus musculus GN=Ppp1r9a PE=1 SV=1		0.99985	0.410893	0.999994	0.362619	-0.01	0.66	0.22	0.43	0.996	1.576	1.168	1.344	9.9	9.9	15.6	11.6	46.97	28.22	17.97	35.52	High	High	High	High	High	High	High	High	High	High	High	High	High	High	High	High	H3BL28 [180-194]	H3BL28 2xPhospho [S184(100); S187(100)]	3.09	100	1	12.3	6.5	8
FALSE	High	[K].GQLTSSPSS.[-]	O55229	Choline/ethanolamine kinase OS=Mus musculus GN=Chkb PE=1 SV=3		0.42107	0.902206	0.0922155	0.363788	-0.16	0.24	-0.28	0.36	0.893	1.179	0.823	1.279	30.4	34.1	35.9	28.1	7.17	18.91	20.11	10.39	High	High	High	High	High	High	High	High	High	High	High	High	High	High	High	High	O55229 [386-394]	O55229 1xPhospho [S391(100)]	1.9	100	1	29.2	31.7	33.7
FALSE	High	[R].ALQSPEHHIDPIYEDR.[V]	O35927	Catenin delta-2 OS=Mus musculus GN=Ctnnd2 PE=1 SV=1		0.992386	0.523931	0.936531	0.364285	-0.08	0.36	0.01	0.26	0.943	1.283	1.008	1.201	37.5	39.8	48.1	40.1	25.31	19.98	19.18	2.7	High	High	High	High	High	High	High	High	High	High	High	High	High	High	High	High	O35927 [409-424]	O35927 1xPhospho [S412(100)]	4.44	100	1	37.1	38	35.6
FALSE	High	[K].SSPATTVTSPNSTPAK.[T]	E9QLK9	Clathrin coat assembly protein AP180 OS=Mus musculus GN=Snap91 PE=1 SV=2		0.998297	0.313481	0.999947	0.364728	0.13	0.29	0.04	0.38	1.093	1.227	1.028	1.305	32.2	29.4	39.5	30.3	20.4	25.93	31.45	22.52	High	High	High	High	High	High	High	High	High	High	High	High	High	High	High	High	E9QLK9 [305-320]	E9QLK9 1xPhospho [S313(98.8)]	4.41	100	1	32.7	31.6	22
[truncated: 4,861 more rows]
[truncated: 13 more columns]
