# Supplementary material for: Sex-Dependent Synaptic Remodeling of the Somatosensory Cortex in Mice With Prenatal Methadone Exposure
Source: Adv Drug Alcohol Res. 2022 Apr 25;2:10400. doi: 10.3389/adar.2022.10400 (PMC10569410; doi:10.3389/adar.2022.10400)
Supplement: Supplementary file 1 [file datasheet1.zip › excel sheets/Proteomics Raw Data.xlsx]

## Sheet: Proteins
Checked	Protein FDR Confidence: Combined	Master	Accession	Description	Abundance Ratio (log2): (F, PME) / (F, PSE)	Abundance Ratio (log2): (M, PME) / (F, PME)	Abundance Ratio (log2): (M, PSE) / (F, PSE)	Abundance Ratio (log2): (M, PME) / (M, PSE)	Abundance Ratio P-Value: (F, PME) / (F, PSE)	Abundance Ratio P-Value: (M, PME) / (F, PME)	Abundance Ratio P-Value: (M, PSE) / (F, PSE)	Abundance Ratio P-Value: (M, PME) / (M, PSE)	Abundance Ratio: (F, PME) / (F, PSE)	Abundance Ratio: (M, PME) / (F, PME)	Abundance Ratio: (M, PSE) / (F, PSE)	Abundance Ratio: (M, PME) / (M, PSE)	Abundances (Normalized): F1: 126, Sample, F, PME	Abundances (Normalized): F1: 127C, Sample, F, PME	Abundances (Normalized): F1: 129N, Sample, F, PME	Abundances (Normalized): F1: 133N, Sample, F, PME	Abundances (Normalized): F1: 128N, Sample, F, PSE	Abundances (Normalized): F1: 128C, Sample, F, PSE	Abundances (Normalized): F1: 131N, Sample, F, PSE	Abundances (Normalized): F1: 132C, Sample, F, PSE	Abundances (Normalized): F1: 127N, Sample, M, PME	Abundances (Normalized): F1: 131C, Sample, M, PME	Abundances (Normalized): F1: 133C, Sample, M, PME	Abundances (Normalized): F1: 134N, Sample, M, PME	Abundances (Normalized): F1: 129C, Sample, M, PSE	Abundances (Normalized): F1: 130N, Sample, M, PSE	Abundances (Normalized): F1: 130C, Sample, M, PSE	Abundances (Normalized): F1: 132N, Sample, M, PSE	# Unique Peptides	Found in Sample: [S1] F1: 126, Sample, F, PME	Found in Sample: [S3] F1: 127C, Sample, F, PME	Found in Sample: [S6] F1: 129N, Sample, F, PME	Found in Sample: [S14] F1: 133N, Sample, F, PME	Found in Sample: [S4] F1: 128N, Sample, F, PSE	Found in Sample: [S5] F1: 128C, Sample, F, PSE	Found in Sample: [S10] F1: 131N, Sample, F, PSE	Found in Sample: [S13] F1: 132C, Sample, F, PSE	Found in Sample: [S2] F1: 127N, Sample, M, PME	Found in Sample: [S11] F1: 131C, Sample, M, PME	Found in Sample: [S15] F1: 133C, Sample, M, PME	Found in Sample: [S16] F1: 134N, Sample, M, PME	Found in Sample: [S7] F1: 129C, Sample, M, PSE	Found in Sample: [S8] F1: 130N, Sample, M, PSE	Found in Sample: [S9] F1: 130C, Sample, M, PSE	Found in Sample: [S12] F1: 132N, Sample, M, PSE
FALSE	High	Master Protein	Q91WA6	Sharpin OS=Mus musculus GN=Sharpin PE=1 SV=1	-0.24	-0.08	0.12	-0.44	0.132456	0.99414	0.263704	0.00306907	0.847	0.944	1.087	0.735	466.3	429.6	457.1	422.5	445	520.5	554.3	525.6	418.4	502.9	414.9	417.9	596.6	627.4	542	522.4	4	High	High	High	High	High	High	High	High	High	High	High	High	High	High	High	High
FALSE	High	Master Protein	D3YYY8	Protein Arhgef26 OS=Mus musculus GN=Arhgef26 PE=1 SV=1	-0.14	0.04	0.14	-0.24	0.0841993	0.754595	0.0593809	0.00329095	0.91	1.027	1.104	0.847	638.1	677.6	648.1	625.8	691.5	691.9	721.8	734.5	640.7	737	680.9	626.2	792.1	745.3	832.4	768.2	12	High	High	High	High	High	High	High	High	High	High	High	High	High	High	High	High
FALSE	High	Master Protein	A0A0G2JDH9	Prominin-1 OS=Mus musculus GN=Prom1 PE=1 SV=1	0.23	0.02	0.02	0.23	0.0647908	0.719963	0.999989	0.00971587	1.171	1.012	1.014	1.169	978.2	963.8	800.6	901.5	826.4	810.6	775.1	781.2	902.2	887.4	1046	986.8	823	800	752.3	814.3	15	High	High	High	High	High	High	High	High	High	High	High	High	High	High	High	High
FALSE	High	Master Protein	A0A0R4J0Z0	Putative GTP-binding protein 6 OS=Mus musculus GN=Gtpbp6 PE=1 SV=1	-0.2	0.69	-0.12	0.6	0.948558	0.0217023	0.76363	0.00999064	0.868	1.608	0.92	1.517	21.4	26.7	22.1	22	25.6	25.1	20.3	29.5	61.6	29.8	37.2	33.8	22.3	15.4	24.5	25.2	1	High	High	High	High	High	High	High	High	High	High	High	High	High	High	High	High
FALSE	High	Master Protein	Q8R2Y2	Cell surface glycoprotein MUC18 OS=Mus musculus GN=Mcam PE=1 SV=1	0.14	0.07	-0.05	0.27	0.0889888	0.971984	0.866063	0.0110668	1.105	1.053	0.964	1.206	1747.5	1849.1	1639.7	1660.5	1557.7	1478.4	1526.5	1566.8	1813.3	1544.8	1912.3	1773.6	1461.9	1368.4	1587.8	1511.5	17	High	High	High	High	High	High	High	High	High	High	High	High	High	High	High	High
FALSE	High	Master Protein	A9Z1V5	von Willebrand factor A domain-containing protein 5B1 OS=Mus musculus GN=Vwa5b1 PE=2 SV=1	0.5	0.18	-0.27	0.95	0.267575	0.890402	0.676641	0.0122452	1.417	1.136	0.831	1.937	539	481.3	346.8	940.9	278.4	352.3	482.9	366.7	928	589.4	488.8	568.5	316.1	221.1	346.5	282.5	2	High	High	High	High	High	High	High	High	High	High	High	High	High	High	High	High
FALSE	High	Master Protein	F6XWD4	Protein phosphatase 1 regulatory subunit 12C (Fragment) OS=Mus musculus GN=Ppp1r12c PE=1 SV=1	-0.12	-0.23	0.27	-0.62	0.950276	0.346494	0.465798	0.0122897	0.92	0.853	1.205	0.652	44.9	47	62.1	36.7	42.6	48.3	58.1	51.6	43.8	46	35	30	53.6	57.3	64.6	63.1	1	High	High	High	High	High	High	High	High	High	High	High	High	High	High	High	High
FALSE	Low	Master Protein	Q62302	Protein TEX261 OS=Mus musculus GN=Tex261 PE=2 SV=1	-0.1	-0.04	0.22	-0.36	0.593429	0.977611	0.208999	0.0122984	0.933	0.97	1.161	0.779	276.2	257.9	245.4	255.3	253.2	297.3	310	254.7	250.1	287.1	229.5	247.7	323.5	287.7	322.7	316.4	1	High	High	High	High	High	High	High	High	High	High	High	High	High	High	High	High
FALSE	Low	Master Protein	Q8C4J0	Coiled-coil domain-containing protein 60 OS=Mus musculus GN=Ccdc60 PE=2 SV=1	0.33	0.63	-0.63	1.59	0.553363	0.649375	0.622787	0.0126882	1.253	1.546	0.645	3.003	288	261.7	169.5	659.6	115.5	179.2	267.8	279.6	421.4	315.5	427.3	654.9	136.9	74.1	224	145.9	1	High	High	High	High	High	High	High	High	High	High	High	High	High	High	High	High
FALSE	High	Master Protein	Q80TS8	Protein sel-1 homolog 3 OS=Mus musculus GN=Sel1l3 PE=2 SV=3	0.3	0.08	-0.06	0.45	0.211546	0.733294	0.933348	0.0136466	1.234	1.06	0.959	1.365	31.9	30.8	25.3	35.3	24	23.7	26.9	26.9	29.7	27.4	42.4	37.2	24.2	24.8	24.6	22.5	2	High	High	High	High	High	High	High	High	High	High	High	High	High	High	High	High
FALSE	High	Master Protein	E9Q8P0	Troponin C, slow skeletal and cardiac muscles OS=Mus musculus GN=Tnnc1 PE=1 SV=1	-0.39	-0.08	0.08	-0.54	0.102467	0.947704	0.945542	0.0157099	0.765	0.947	1.055	0.687	139.2	137.6	159.5	123.9	157.4	188.1	215.1	173.9	150.9	165.5	113.9	106	182.1	199.7	170.4	225	2	High	High	High	High	High	High	High	High	High	High	High	High	High	High	High	High
FALSE	High	Master Protein	Q8CEF9	Transmembrane protein 132C OS=Mus musculus GN=Tmem132c PE=2 SV=3	0.08	0.08	-0.2	0.36	0.998607	0.715012	0.136754	0.0169021	1.057	1.059	0.871	1.285	41.9	43.7	41.3	37.8	49.5	42.3	36.7	35.7	50.7	45.4	42.8	39.3	35.1	36.4	33.5	32.6	2	High	High	High	High	High	High	High	High	High	High	High	High	High	High	High	High
FALSE	High	Master Protein	Q9D0D5	General transcription factor IIE subunit 1 OS=Mus musculus GN=Gtf2e1 PE=1 SV=1	-0.02	-0.26	0.14	-0.42	0.749842	0.553609	0.63721	0.0180638	0.983	0.833	1.1	0.745	64.2	67.3	69.6	46.3	61.9	71.5	71.5	62.5	61.4	60.6	49.4	47.4	77.2	72.1	72.9	74.1	5	High	High	High	High	High	High	High	High	High	High	High	High	High	High	High	High
FALSE	High	Master Protein	Q03963	Interferon-induced, double-stranded RNA-activated protein kinase OS=Mus musculus GN=Eif2ak2 PE=1 SV=2	-0.15	-0.2	0.13	-0.48	0.971294	0.605995	0.297058	0.0183249	0.899	0.87	1.093	0.716	518	594.1	665.5	443.7	446.1	604.1	635.1	630.7	434.3	546.9	439.5	530	666.1	682.7	757	652.5	5	High	High	High	High	High	High	High	High	High	High	High	High	High	High	High	High
FALSE	High	Master Protein	Q3TNB8	FYVE, RhoGEF and PH domain containing 3, isoform CRA_b OS=Mus musculus GN=Fgd3 PE=1 SV=1	-0.13	-0.28	0.21	-0.62	0.59393	0.767354	0.615039	0.0202051	0.911	0.826	1.158	0.65	44.1	54.2	49.7	34.4	48.4	55.9	47.8	54.7	39.9	49.5	36.4	37.5	48.6	54.6	69.9	65	4	High	High	High	High	High	High	High	High	High	High	High	High	High	High	High	High
FALSE	High	Master Protein	A0A0U1RQ18	Glucose-6-phosphate isomerase (Fragment) OS=Mus musculus GN=Gpi1 PE=1 SV=1	0.36	0.02	-0.42	0.8	0.670133	0.952488	0.310785	0.0202499	1.285	1.013	0.746	1.744	108.1	109.3	66.9	104.5	101.2	64	73.7	92.8	120.1	78.8	107.9	107.4	75.7	57	60.8	62.7	1	High	High	High	High	High	High	High	High	High	High	High	High	High	High	High	High
FALSE	High	Master Protein	A2AH22	Activating molecule in BECN1-regulated autophagy protein 1 OS=Mus musculus GN=Ambra1 PE=1 SV=1	-0.01	-0.2	0.16	-0.36	0.931082	0.75226	0.28842	0.0207929	0.996	0.873	1.117	0.779	834.3	913.2	888.7	699.2	854.5	928.5	874.2	798.7	777.3	922	727.5	697.6	947	968.2	1028.9	962.2	13	High	High	High	High	High	High	High	High	High	High	High	High	High	High	High	High
FALSE	High	Master Protein	Q99K24	Zinc transporter ZIP3 OS=Mus musculus GN=Slc39a3 PE=1 SV=1	-0.04	-0.23	0.25	-0.52	0.96992	0.699063	0.267229	0.0210091	0.973	0.854	1.193	0.697	65.4	67	53.5	57.7	58	69.6	61	65.3	44.4	72.3	57.7	47.7	70.7	69.6	80.3	86.3	1	High	High	High	High	High	High	High	High	High	High	High	High	High	High	High	High
FALSE	High	Master Protein	Q91VU7	Protein Pus7 OS=Mus musculus GN=Pus7 PE=1 SV=2	0.1	0.03	-0.08	0.21	0.702551	0.915537	0.374938	0.0230595	1.072	1.019	0.946	1.155	961.7	929.8	910.8	858.9	993.9	854.4	790	861.7	955.2	994.1	895.5	920.6	792.5	771.5	832.1	847	10	High	High	High	High	High	High	High	High	High	High	High	High	High	High	High	High
FALSE	High	Master Protein	Q9CQQ4	Gem-associated protein 2 OS=Mus musculus GN=Gemin2 PE=2 SV=1	0.05	0.08	-0.11	0.24	0.890583	0.257075	0.191658	0.0236802	1.039	1.058	0.929	1.183	222.2	229.2	184.9	224.6	245	215.6	212.5	214.6	240.1	225.4	233.5	239.2	196.9	193.4	202.8	210.4	3	High	High	High	High	High	High	High	High	High	High	High	High	High	High	High	High
FALSE	High	Master Protein	Q80U72	Protein scribble homolog OS=Mus musculus GN=Scrib PE=1 SV=2	-0.08	-0.02	0.07	-0.16	0.434314	0.999695	0.34599	0.0237517	0.949	0.985	1.046	0.893	2031.7	2144.4	2046	1909.6	2075.5	2155	2151.6	2146.2	2060.3	2208.2	1890.5	1956.4	2190	2247.2	2314.4	2249.8	24	High	High	High	High	High	High	High	High	High	High	High	High	High	High	High	High
FALSE	High	Master Protein	Q8BG89	Protein ZNF365 OS=Mus musculus GN=Znf365 PE=1 SV=1	-0.23	-0.1	0.08	-0.41	0.307348	0.847064	0.874168	0.0238254	0.852	0.931	1.057	0.75	1784.6	1700.5	2056.6	1696.6	2008.3	2080.8	2160.5	1876.3	1559.5	2096.3	1655.3	1587.9	2215.8	1985.6	2183.8	2138.7	14	High	High	High	High	High	High	High	High	High	High	High	High	High	High	High	High
FALSE	High	Master Protein	F6ZQL0	Protein LYRIC (Fragment) OS=Mus musculus GN=Mtdh PE=1 SV=1	0.04	0.35	-0.14	0.53	0.992182	0.369623	0.539334	0.0262715	1.029	1.275	0.91	1.442	135.8	129.8	110.1	177.9	154.6	129.9	118.4	128	149.5	130.4	198.3	191.5	121.1	98.4	119.4	115.3	1	High	High	High	High	High	High	High	High	High	High	High	High	High	High	High	High
FALSE	High	Master Protein	A0A0R4J035	Brother of CDO OS=Mus musculus GN=Boc PE=1 SV=1	-0.01	-0.32	0.18	-0.51	0.927441	0.476115	0.618679	0.0268675	0.994	0.799	1.135	0.7	19.8	20.4	16.4	19.8	17.4	19.3	20.6	23.9	15.5	21.5	16.2	14	25.1	21.5	20.4	23.7	1	High	High	High	High	High	High	High	High	High	High	High	High	High	High	High	High
FALSE	High	Master Protein	B2RW38	Cilia- and flagella-associated protein 58 OS=Mus musculus GN=Cfap58 PE=2 SV=1	-0.1	0.22	-0.28	0.39	0.53024	0.364261	0.0468282	0.0270251	0.931	1.163	0.824	1.314	81.8	83.6	73	96.1	87.6	82.5	90	107.8	95.4	82.3	96.9	100.4	75.1	71	81	71.3	1	High	High	High	High	High	High	High	High	High	High	High	High	High	High	High	High
FALSE	High	Master Protein	E9Q7P6	Formin-1 OS=Mus musculus GN=Fmn1 PE=1 SV=1	0.24	0.16	0.09	0.3	0.059	0.412967	0.649575	0.0283495	1.177	1.118	1.068	1.232	695.2	691.9	588.9	785.5	590.2	587.9	536.5	613.8	661.1	812.6	804.5	746.8	631.4	600	633.2	626.4	12	High	High	High	High	High	High	High	High	High	High	High	High	High	High	High	High
FALSE	High	Master Protein	Q9DCL2	MIP18 family protein FAM96A OS=Mus musculus GN=Fam96a PE=1 SV=1	-0.08	-0.15	0.11	-0.34	0.959376	0.666695	0.393095	0.0288064	0.947	0.9	1.083	0.788	194.1	191.3	209	186.3	182.4	207	214.1	200	171.5	219.1	175.5	168.9	207.4	211	230	232.8	3	High	High	High	High	High	High	High	High	High	High	High	High	High	High	High	High
FALSE	High	Master Protein	A3KGL9	Non-histone chromosomal protein HMG-17 OS=Mus musculus GN=Hmgn2 PE=1 SV=1	0.12	0.43	-0.04	0.59	0.585772	0.263244	0.999982	0.0298459	1.085	1.346	0.971	1.504	52.1	58.7	48	83.6	52.7	52	47.9	50	70.4	57.6	78.8	98.6	56.2	49.4	46.8	49.6	1	High	High	High	High	High	High	High	High	High	High	High	High	High	High	High	High
FALSE	High	Master Protein	Q78T81	Protein FAM102A OS=Mus musculus GN=Fam102a PE=1 SV=1	0.02	-0.24	0.21	-0.42	0.947251	0.801679	0.314192	0.0301048	1.015	0.849	1.154	0.746	343.4	342.4	341.4	274.9	309.4	338.1	368	335.8	309.8	372.9	269.3	271.8	378.8	360.1	399.3	403.8	8	High	High	High	High	High	High	High	High	High	High	High	High	High	High	High	High
FALSE	High	Master Protein	E9Q842	Protein Nav2 OS=Mus musculus GN=Nav2 PE=1 SV=1	-0.19	-0.45	0.05	-0.68	0.403564	0.540158	0.993574	0.0306758	0.878	0.733	1.035	0.622	65.8	64.9	53.1	40.2	58.6	72.8	62.9	71.1	42	62.8	42.4	43.7	63.6	68	70.5	70.3	2	High	High	High	High	High	High	High	High	High	High	High	High	High	High	High	High
FALSE	High	Master Protein	A2A442	Signal peptide, CUB and EGF-like domain-containing protein 1 OS=Mus musculus GN=Scube1 PE=1 SV=1	-0.21	-0.03	0.02	-0.26	0.0967564	0.887807	0.999933	0.0310717	0.863	0.982	1.016	0.834	1363.9	1425.6	1596.4	1306.4	1547.5	1607	1824	1622.7	1429.9	1523	1310.7	1203.3	1535.8	1591.2	1691.5	1757.8	22	High	High	High	High	High	High	High	High	High	High	High	High	High	High	High	High
FALSE	High	Master Protein	P70339	Proto-oncogene FRAT1 OS=Mus musculus GN=Frat1 PE=1 SV=2	-0.05	-0.24	0.14	-0.43	0.834449	0.703938	0.578548	0.0317977	0.966	0.847	1.099	0.745	99	113.4	99.7	74.6	109.5	126.8	89.1	96.6	86.4	100.4	73.9	82	112.3	113.8	110	148.2	2	High	High	High	High	High	High	High	High	High	High	High	High	High	High	High	High
FALSE	High	Master Protein	Q9QYA2	Mitochondrial import receptor subunit TOM40 homolog OS=Mus musculus GN=Tomm40 PE=1 SV=3	0.07	0.06	0.01	0.12	0.668359	0.147839	0.994932	0.0318129	1.052	1.044	1.009	1.089	5292.4	5242.4	4792.5	5322.4	5189.7	5105.7	4862.1	4908.6	5457.9	5208.5	5537.7	5643.2	5132.1	5049.5	4948.1	5048.6	13	High	High	High	High	High	High	High	High	High	High	High	High	High	High	High	High
FALSE	High	Master Protein	Q60700	Mitogen-activated protein kinase kinase kinase 12 OS=Mus musculus GN=Map3k12 PE=1 SV=1	0.08	0.06	-0.03	0.17	0.850977	0.331982	0.913124	0.0318569	1.06	1.045	0.981	1.129	719.9	716.4	627.1	759.3	714.5	672.6	682.7	656	814.2	716.9	774.7	726.7	684.2	630.5	646.1	693.9	11	High	High	High	High	High	High	High	High	High	High	High	High	High	High	High	High
FALSE	High	Master Protein	Q9CZH3	Proteasome assembly chaperone 3 OS=Mus musculus GN=Psmg3 PE=1 SV=1	0.18	0.3	-0.03	0.51	0.828023	0.1387	0.999999	0.0319184	1.13	1.227	0.977	1.42	51.6	49.2	34.5	38.5	41.9	44.4	30.3	35.4	102.5	51.3	55.5	49.1	36.8	39.6	38.4	35.3	3	High	High	High	High	High	High	High	High	High	High	High	High	High	High	High	High
FALSE	Medium	Master Protein	E9Q2I4	Protein Elmsan1 OS=Mus musculus GN=Elmsan1 PE=1 SV=1	-0.15	-0.12	-0.02	-0.25	0.758589	0.24805	0.993693	0.03195	0.899	0.922	0.988	0.839	231.2	243.8	277	233.9	261.5	269.8	278.4	224.2	221.2	218.7	236.8	219.1	265	260	264.8	253.5	1	High	High	High	High	High	High	High	High	High	High	High	High	High	High	High	High
FALSE	High	Master Protein	Q8R367	Ras-related and estrogen-regulated growth inhibitor OS=Mus musculus GN=Rerg PE=2 SV=1	-0.26	0.1	0.38	-0.54	0.608666	0.906079	0.0875295	0.0323117	0.837	1.071	1.303	0.688	20.3	17.5	23.3	15.4	21.8	24.5	23.2	18	23.6	25.8	17.3	16.3	30.1	28.9	28.4	29.7	1	High	High	High	High	High	High	High	High	High	High	High	High	High	High	High	High
FALSE	High	Master Protein	B2RXQ9	Sorbin and SH3 domain-containing protein 2 OS=Mus musculus GN=Sorbs2 PE=1 SV=1	0.13	-0.18	0.25	-0.3	0.725269	0.313112	0.122224	0.0331896	1.092	0.883	1.187	0.811	107.8	120.9	108.2	93.7	100.1	90.9	97.9	105.6	104.2	104.6	87.2	76.9	110.1	106.9	140.7	125.4	1	High	High	High	High	High	High	High	High	High	High	High	High	High	High	High	High
FALSE	High	Master Protein	E9QN38	Protein shisa-9 OS=Mus musculus GN=Shisa9 PE=1 SV=1	0.09	0.14	-0.35	0.57	0.968325	0.852623	0.260171	0.0335311	1.061	1.1	0.787	1.483	250.1	217.4	168.6	285.8	222.4	190.3	217.2	233.8	233.5	193.1	293.3	281.6	172.1	181.9	173.8	167.9	1	High	High	High	High	High	High	High	High	High	High	High	High	High	High	High	High
FALSE	High	Master Protein	Q8BGF0	Protein AW551984 OS=Mus musculus GN=AW551984 PE=1 SV=1	-0.23	-0.47	0	-0.7	0.560177	0.494525	0.975269	0.0336463	0.853	0.72	0.998	0.615	62.8	68.1	58.1	44.6	57.3	69.7	73.1	72	44.6	69.7	42.4	41.9	65.8	65.1	78.7	75.9	2	High	High	High	High	High	High	High	High	High	High	High	High	High	High	High	High
FALSE	High	Master Protein	O35955	Proteasome subunit beta type-10 OS=Mus musculus GN=Psmb10 PE=1 SV=1	0.01	-0.11	0.19	-0.29	0.999969	0.603617	0.251383	0.0341878	1.005	0.926	1.14	0.816	732.9	751.5	864.5	668.9	726.7	750.9	725.8	796.6	688.1	807.6	630.6	686.3	843	842	863.4	799.4	6	High	High	High	High	High	High	High	High	High	High	High	High	High	High	High	High
FALSE	High	Master Protein	G3XA17	Eukaryotic translation initiation factor 4 gamma 2 OS=Mus musculus GN=Eif4g2 PE=1 SV=1	0.14	0.17	-0.05	0.37	0.99102	0.127391	0.961483	0.0343156	1.105	1.124	0.964	1.289	49.5	51.4	34.9	54.3	47.9	44.9	44	46.5	52.1	53.3	60.4	63.3	46.8	44.5	41.4	43.5	1	High	High	High	High	High	High	High	High	High	High	High	High	High	High	High	High
FALSE	High	Master Protein	Q3TVP5	Inactive ubiquitin thioesterase FAM105A OS=Mus musculus GN=Fam105a PE=1 SV=1	-0.29	-0.15	0.1	-0.54	0.246528	0.979815	0.845778	0.0343477	0.82	0.9	1.075	0.686	186.5	196.4	181.6	201.2	200.8	254.3	257.7	214.1	166.5	252.7	178	154.7	229	239	265.8	263.1	3	High	High	High	High	High	High	High	High	High	High	High	High	High	High	High	High
FALSE	High	Master Protein	P97762	Retinitis pigmentosa 9 protein homolog OS=Mus musculus GN=rp9 PE=1 SV=1	0.02	-0.54	0.15	-0.67	0.999876	0.181993	0.790856	0.0344297	1.014	0.689	1.111	0.629	83.2	92.2	99.6	77.8	80.9	103.3	92.2	80.2	67.1	102.5	54.3	50	93.7	97.2	116.9	94.7	2	High	High	High	High	High	High	High	High	High	High	High	High	High	High	High	High
FALSE	Medium	Master Protein	Q8BGZ3	DDB1- and CUL4-associated factor 12 OS=Mus musculus GN=Dcaf12 PE=2 SV=1	-0.19	-0.32	0.09	-0.59	0.518385	0.560951	0.975141	0.0362796	0.879	0.803	1.063	0.664	55	60.3	62.7	53.3	65.9	65.1	76.4	58.8	48.4	71.4	43	44.3	68.7	62.9	70.7	74.2	1	High	High	High	High	High	High	High	High	High	High	High	High	High	High	High	High
FALSE	High	Master Protein	Q91XZ8	Protein Pcdhb22 OS=Mus musculus GN=Pcdhb22 PE=2 SV=1	0.08	-0.22	0.11	-0.25	0.995596	0.212422	0.583596	0.0364208	1.06	0.858	1.08	0.842	380	392.7	389	326.6	347.3	378.6	410.5	331.8	361	355.8	305.6	287.2	389.7	381.4	422.6	393.7	2	High	High	High	High	High	High	High	High	High	High	High	High	High	High	High	High
FALSE	Medium	Master Protein	P48281	Vitamin D3 receptor OS=Mus musculus GN=Vdr PE=1 SV=2	0.03	-1.08	0.69	-1.74	0.991967	0.656635	0.370043	0.037281	1.023	0.474	1.615	0.3	138.5	149.8	115.6	61.8	79.3	165.4	171.6	92.5	63.9	196.7	56.3	50.3	168.1	180.9	220.7	244.5	1	High	High	High	High	High	High	High	High	High	High	High	High	High	High	High	High
FALSE	High	Master Protein	E9PVM1	Type II inositol 3,4-bisphosphate 4-phosphatase OS=Mus musculus GN=Inpp4b PE=1 SV=1	-0.05	-0.27	0.16	-0.48	0.722652	0.878437	0.566618	0.038593	0.968	0.829	1.119	0.717	712	743.8	749.4	539.6	696.7	687.8	823.1	811.5	637.7	822.3	570.4	539.5	801.1	841.4	934.1	842	14	High	High	High	High	High	High	High	High	High	High	High	High	High	High	High	High
FALSE	High	Master Protein	E9PVD3	Protocadherin-16 OS=Mus musculus GN=Dchs1 PE=1 SV=1	-0.23	-0.12	0.02	-0.37	0.10004	0.997835	0.981362	0.0389492	0.851	0.921	1.012	0.775	262.6	280.2	285.8	217.5	286.5	307.6	330.2	334	244.6	306.5	255.2	226.7	304.4	298.5	341.8	349.3	8	High	High	High	High	High	High	High	High	High	High	High	High	High	High	High	High
FALSE	High	Master Protein	A0A0R4J211	Rho guanine nucleotide exchange factor 25 OS=Mus musculus GN=Arhgef25 PE=1 SV=1	-0.07	-0.07	0.13	-0.27	0.853725	0.941984	0.340516	0.0390106	0.949	0.953	1.092	0.828	533.9	520.5	509	519.5	540.8	554.6	592.8	483.3	495.7	576.3	495.1	465.6	613.4	546.5	583.3	619.7	8	High	High	High	High	High	High	High	High	High	High	High	High	High	High	High	High
FALSE	High	Master Protein	P14873	Microtubule-associated protein 1B OS=Mus musculus GN=Map1b PE=1 SV=2	-0.21	-0.04	-0.06	-0.19	0.0116239	0.802966	0.416446	0.0390165	0.867	0.972	0.959	0.879	93733.5	91349.1	100992	89797.8	103640	109800	119763	103414	92078.7	98325	87797.5	84783.5	99077.7	102428	105863	102157	180	High	High	High	High	High	High	High	High	High	High	High	High	High	High	High	High
FALSE	High	Master Protein	Q9D2D7	Zinc finger protein 687 OS=Mus musculus GN=Znf687 PE=1 SV=1	-0.25	0.03	0	-0.21	0.0104631	0.815615	0.999267	0.0391586	0.844	1.02	0.997	0.863	297.4	303	286.7	289	321.7	338.5	356.9	379	293	342.6	284.7	305	341.1	331.6	378.2	351.8	11	High	High	High	High	High	High	High	High	High	High	High	High	High	High	High	High
FALSE	High	Master Protein	Q5SZ87	Hemochromatosis, isoform CRA_a OS=Mus musculus GN=Hfe PE=1 SV=1	-0.24	-0.04	0.01	-0.29	0.0689634	0.979948	0.999911	0.0396308	0.849	0.97	1.007	0.818	70.8	72	68.7	65.3	73	79	94	85.4	57.5	78.7	67.6	67.7	84.5	85.9	81.1	77.4	1	High	High	High	High	High	High	High	High	High	High	High	High	High	High	High	High
FALSE	High	Master Protein	Q9ES18	Forkhead box protein J2 OS=Mus musculus GN=Foxj2 PE=2 SV=1	-0.26	-0.25	0.14	-0.65	0.573184	0.817995	0.796765	0.0396761	0.835	0.84	1.1	0.637	43.7	49.7	55.6	48.8	43.3	56.6	76.2	61.5	44.8	61.3	36	38.2	59.1	64.2	73.4	65.6	1	High	High	High	High	High	High	High	High	High	High	High	High	High	High	High	High
FALSE	High	Master Protein	Q9EQS9	Immunoglobulin superfamily DCC subclass member 4 OS=Mus musculus GN=Igdcc4 PE=2 SV=1	-0.04	-0.4	0.25	-0.69	0.792463	0.867882	0.51662	0.0397084	0.974	0.756	1.188	0.62	547.3	552.3	553.5	369.8	523.3	632.4	608.2	491	453.1	663.8	381.2	366	656	685	665.5	675.5	12	High	High	High	High	High	High	High	High	High	High	High	High	High	High	High	High
FALSE	High	Master Protein	Q3TL26	Dimethyladenosine transferase 2, mitochondrial OS=Mus musculus GN=Tfb2m PE=2 SV=1	-0.09	-0.39	0.33	-0.81	0.711706	0.942626	0.48339	0.0397781	0.939	0.763	1.254	0.572	187.9	198.1	212.2	129.6	172	223.5	256.9	188.7	139.9	247.4	139.6	155	242.2	255.8	259.4	263.8	2	High	High	High	High	High	High	High	High	High	High	High	High	High	High	High	High
FALSE	High	Master Protein	Q5HZJ0	Ribonuclease 3 OS=Mus musculus GN=Drosha PE=1 SV=1	-0.01	-0.13	0.13	-0.27	0.959601	0.832446	0.336067	0.0399251	0.992	0.912	1.093	0.827	390.4	390.4	402.8	351.6	367.3	424.3	415.5	372.8	350.3	431	361.6	326.1	414.4	435.1	470.9	425.3	6	High	High	High	High	High	High	High	High	High	High	High	High	High	High	High	High
FALSE	High	Master Protein	Q5RL79	Keratinocyte-associated protein 2 OS=Mus musculus GN=Krtcap2 PE=1 SV=2	-0.27	-0.07	0.22	-0.57	0.247138	0.993083	0.533583	0.0399638	0.827	0.951	1.167	0.673	138.4	133	162.6	110.3	146.8	183.5	193.1	145.2	123.6	184.7	120.1	134.6	196.1	187.5	186.9	195.7	1	High	High	High	High	High	High	High	High	High	High	High	High	High	High	High	High
FALSE	High	Master Protein	Q3UUF8	Ankyrin repeat domain-containing protein 34B OS=Mus musculus GN=Ankrd34b PE=1 SV=1	-0.11	-0.12	0.06	-0.29	0.938348	0.490341	0.717843	0.0403696	0.928	0.92	1.044	0.818	888.4	834.1	1037.8	805.6	891	966.4	966.3	853.6	809.4	943.7	775.4	738.8	955.5	1021	968.9	968.1	12	High	High	High	High	High	High	High	High	High	High	High	High	High	High	High	High
FALSE	High	Master Protein	A0A0A0MQ68	Glutaryl-CoA dehydrogenase, mitochondrial OS=Mus musculus GN=Gcdh PE=1 SV=1	0.1	0.33	-0.08	0.51	0.927624	0.352068	0.886968	0.0429481	1.071	1.255	0.945	1.421	3993.9	3769.4	2973.7	4935.2	3717.6	3502.9	3532.4	3818.5	4952.4	3613.2	4800.3	4938	3554.8	3301.6	3203.2	3559.7	15	High	High	High	High	High	High	High	High	High	High	High	High	High	High	High	High
FALSE	High	Master Protein	G3UWW1	Microtubule-associated protein (Fragment) OS=Mus musculus GN=Map2 PE=1 SV=1	-0.3	-0.09	0.02	-0.41	0.755057	0.740352	0.737093	0.0438812	0.813	0.94	1.014	0.753	237.9	259.9	324.9	235.6	228.9	291.8	320.5	321.9	243.6	287.7	224.2	204.8	311.2	308.8	341.9	309.2	2	High	High	High	High	High	High	High	High	High	High	High	High	High	High	High	High
FALSE	High	Master Protein	P41139	DNA-binding protein inhibitor ID-4 OS=Mus musculus GN=Id4 PE=1 SV=1	-0.01	-0.18	0.21	-0.4	1	0.593973	0.341797	0.0446033	0.992	0.883	1.154	0.759	105.9	132.4	127.1	104.4	105.2	107.4	129.6	127.4	104.9	128.9	100.1	91.4	137.1	125.7	142.8	132.9	2	High	High	High	High	High	High	High	High	High	High	High	High	High	High	High	High
FALSE	High	Master Protein	Q3UJU9	Regulator of microtubule dynamics protein 3 OS=Mus musculus GN=Rmdn3 PE=1 SV=2	-0.06	-0.16	0.04	-0.27	0.472592	0.593418	0.993285	0.0449824	0.959	0.895	1.031	0.832	4125.7	4424.1	4447.8	3639.4	4243.8	4558.8	4693.1	4357.4	3993	4325.1	3641.1	3658.6	4245.4	4572.5	4647	4617.8	25	High	High	High	High	High	High	High	High	High	High	High	High	High	High	High	High
FALSE	High	Master Protein	Q8K4P0	pre-mRNA 3' end processing protein WDR33 OS=Mus musculus GN=Wdr33 PE=1 SV=1	-0.01	-0.11	0.04	-0.15	0.96452	0.248873	0.937847	0.0456489	0.995	0.93	1.026	0.902	1495.9	1608	1632.6	1539.7	1588.5	1656	1574.2	1552.8	1363.3	1599.7	1501.1	1425.2	1575.8	1670.1	1684.4	1564	20	High	High	High	High	High	High	High	High	High	High	High	High	High	High	High	High
FALSE	High	Master Protein	O88593	Peptidoglycan recognition protein 1 OS=Mus musculus GN=Pglyrp1 PE=1 SV=1	-0.16	0	0.19	-0.35	0.407471	0.996242	0.402724	0.0456855	0.895	0.997	1.14	0.783	51.8	64.9	58.7	49.7	58.1	70.5	64.6	58.7	57.4	66.5	52.5	51.9	66.5	75.3	73.9	66.6	2	High	High	High	High	High	High	High	High	High	High	High	High	High	High	High	High
FALSE	High	Master Protein	D3Z7X0	MCG142036 OS=Mus musculus GN=Acad12 PE=1 SV=1	0.05	-0.23	0.21	-0.39	0.997587	0.725195	0.192006	0.0461569	1.033	0.852	1.156	0.761	1818.8	1957.5	2041.2	1498.1	1645.9	1876.1	1778.2	1875.5	1667.9	2054.6	1549.2	1498.8	1986.2	2096.3	2213.7	2125.8	3	High	High	High	High	High	High	High	High	High	High	High	High	High	High	High	High
FALSE	High	Master Protein	Q8BHZ4	Zinc finger protein 592 OS=Mus musculus GN=Znf592 PE=1 SV=3	-0.18	-0.21	0.02	-0.4	0.491143	0.466248	0.999941	0.0464464	0.885	0.864	1.011	0.756	272.4	312.9	329.8	253.3	309.7	366.2	351.4	305.8	272.8	324.6	233.4	198	340.7	333.5	333.6	327.9	4	High	High	High	High	High	High	High	High	High	High	High	High	High	High	High	High
FALSE	High	Master Protein	F6Y027	Protein Nrxn2 (Fragment) OS=Mus musculus GN=Nrxn2 PE=1 SV=1	0.11	-0.11	-0.32	0.31	0.542255	0.682659	0.07063	0.0466368	1.076	0.924	0.801	1.241	36.5	36	30.6	43.2	34	34.1	33.3	30.3	39.3	28.6	34.3	32.6	27.3	26.7	27.9	26.2	1	High	High	High	High	High	High	High	High	High	High	High	High	High	High	High	High
FALSE	High	Master Protein	Q14BV6	Carbohydrate deacetylase OS=Mus musculus GN=Ydjc PE=2 SV=2	-0.18	-0.25	0.09	-0.52	0.339425	0.915807	0.927088	0.0466681	0.88	0.843	1.061	0.699	464.4	470	496	352.6	521.8	543.1	540.1	486.2	439.1	545.2	353.6	353.2	510.7	562.4	578.5	564.5	7	High	High	High	High	High	High	High	High	High	High	High	High	High	High	High	High
FALSE	High	Master Protein	Q6ZWV3	60S ribosomal protein L10 OS=Mus musculus GN=Rpl10 PE=1 SV=3	-0.04	0.14	-0.07	0.17	0.968709	0.336227	0.368631	0.0467703	0.973	1.099	0.951	1.124	9060.9	8435.3	8323.1	9664.6	9600.1	9206.5	8490	8774.7	9570.4	8795.6	9652.7	9907.5	8510.3	8683	8004.9	8592.5	17	High	High	High	High	High	High	High	High	High	High	High	High	High	High	High	High
FALSE	High	Master Protein	Q3UUI3	Acyl-coenzyme A thioesterase THEM4 OS=Mus musculus GN=Them4 PE=1 SV=1	-0.02	-0.09	0.06	-0.16	0.772786	0.654337	0.818883	0.0468103	0.988	0.941	1.042	0.893	5269.4	5459.6	5254.1	4980.5	5268.4	5740.2	5194.1	5380.9	4852.9	5492.7	4921.2	4983.4	5518.8	5350.9	5701.9	5575.5	14	High	High	High	High	High	High	High	High	High	High	High	High	High	High	High	High
FALSE	High	Master Protein	A0A0U1RPJ4	E3 ubiquitin-protein ligase BRE1B OS=Mus musculus GN=Rnf40 PE=1 SV=1	-0.31	-1.11	0.16	-1.58	0.750904	0.654561	0.83912	0.0469678	0.805	0.464	1.119	0.333	215.5	239.3	285.3	80.3	152.7	293	340.1	271.6	127.1	283.7	87	87.2	292.3	294.3	400.1	338.6	1	High	High	High	High	High	High	High	High	High	High	High	High	High	High	High	High
FALSE	High	Master Protein	P82347	Delta-sarcoglycan OS=Mus musculus GN=Sgcd PE=1 SV=1	-0.14	-0.13	0.2	-0.47	0.803397	0.885968	0.535723	0.047097	0.908	0.913	1.15	0.721	207.8	248.5	183.9	154.4	212.7	217.9	251	181.1	182.7	220.7	174.6	155.9	248.1	254.9	234.2	247.1	4	High	High	High	High	High	High	High	High	High	High	High	High	High	High	High	High
FALSE	High	Master Protein	P11930	Nucleoside diphosphate-linked moiety X motif 19 OS=Mus musculus GN=Nudt19 PE=1 SV=2	-0.02	-0.1	0.1	-0.22	0.891469	0.873279	0.449554	0.0477038	0.986	0.931	1.069	0.859	929.6	935.4	981.6	866.1	926.2	1000.4	946.4	944.4	861	1031.6	842.4	875.8	999.3	1042.8	994.3	1021.4	8	High	High	High	High	High	High	High	High	High	High	High	High	High	High	High	High
FALSE	Low	Master Protein	P02525	Beta-crystallin A1 OS=Mus musculus GN=Cryba1 PE=2 SV=2	-0.14	-1.13	0.63	-1.9	0.976533	0.720877	0.448709	0.0477142	0.909	0.456	1.55	0.267	147.3	162.7	246.3	51.7	99.9	187.6	178.2	162.6	87.4	242.4	56.1	57	234.2	235.8	295.1	296.2	1	High	High	High	High	High	High	High	High	High	High	High	High	High	High	High	High
FALSE	High	Master Protein	G3UZR1	Tubulin beta-5 chain (Fragment) OS=Mus musculus GN=Tubb5 PE=1 SV=8	-0.23	-0.42	0.07	-0.72	0.721454	0.799024	0.743995	0.0488257	0.851	0.748	1.048	0.608	102.5	105.8	116.5	75.6	90	116.9	132.1	128	79	135.8	67.6	76.9	128.7	127.6	159	124	1	High	High	High	High	High	High	High	High	High	High	High	High	High	High	High	High
FALSE	High	Master Protein	O35852	Preprodynorphin (Fragment) OS=Mus musculus GN=Pdyn PE=1 SV=1	-0.32	-0.23	0.13	-0.69	0.207138	0.955088	0.981966	0.0488926	0.801	0.851	1.095	0.622	498.5	488.2	561.6	412.1	512.9	624.2	892.8	608.1	463	657.5	380.3	370.1	690.5	641.1	659.7	725.5	7	High	High	High	High	High	High	High	High	High	High	High	High	High	High	High	High
FALSE	Low	Master Protein	Q5Y4Y6	Gasdermin-A3 OS=Mus musculus GN=Gsdma3 PE=1 SV=1	-0.22	-0.97	0.28	-1.46	0.871469	0.686401	0.69417	0.049139	0.861	0.512	1.214	0.363	118.8	130.9	99.6	53.9	79.1	123	129.6	143.6	55.3	155.7	55.1	56	135.7	130.3	183.1	173.1	1	High	High	High	High	High	High	High	High	High	High	High	High	High	High	High	High
FALSE	High	Master Protein	Q8BX02	KN motif and ankyrin repeat domain-containing protein 2 OS=Mus musculus GN=Kank2 PE=1 SV=1	-0.08	-0.11	0.19	-0.38	0.892778	0.987942	0.259046	0.0492144	0.945	0.928	1.142	0.768	1147.7	1314.1	1383.5	1006.6	1099.8	1232.9	1437.7	1369.5	1197.6	1392.4	1083.6	1042.2	1437.8	1402	1677.4	1531.6	16	High	High	High	High	High	High	High	High	High	High	High	High	High	High	High	High
FALSE	Low	Master Protein	G3UXI8	Leucine-rich repeat-containing G-protein-coupled receptor 5 OS=Mus musculus GN=Lgr5 PE=1 SV=1	-0.35	-1.02	0.16	-1.53	0.720232	0.668739	0.865769	0.0493094	0.782	0.494	1.118	0.345	270.3	307.2	359.4	124.4	199.3	352	385.7	466.3	158.9	385.5	126.1	127.5	382.7	346.4	523.2	443.6	1	High	High	High	High	High	High	High	High	High	High	High	High	High	High	High	High
FALSE	High	Master Protein	Q08879	Fibulin-1 OS=Mus musculus GN=Fbln1 PE=1 SV=2	-0.05	-0.38	0.22	-0.65	0.773613	0.674892	0.816965	0.0495676	0.963	0.768	1.162	0.636	676.1	796.5	844.6	584.3	700.8	825.6	1073.5	703.8	606.3	888.8	523.3	522.8	885.3	879.3	998.5	885.8	7	High	High	High	High	High	High	High	High	High	High	High	High	High	High	High	High
FALSE	High	Master Protein	A0A067XG53	Peripheral plasma membrane protein CASK (Fragment) OS=Mus musculus GN=Cask PE=1 SV=1	0.36	0.17	-0.06	0.59	0.264264	0.949008	0.957076	0.0496585	1.284	1.123	0.961	1.5	101.2	98.6	144.2	141.2	112	83.1	94.8	91.5	122	97.3	149.7	147.7	78.2	83	101.5	96.5	1	High	High	High	High	High	High	High	High	High	High	High	High	High	High	High	High
FALSE	High	Master Protein	Q8VCG1	Deoxyuridine triphosphatase, isoform CRA_b OS=Mus musculus GN=Dut PE=1 SV=1	-0.11	-0.19	0.15	-0.45	0.949314	0.671554	0.582368	0.0497407	0.927	0.876	1.113	0.73	1159.6	1231.7	1488.1	1083.8	1129.6	1298.7	1462	1279.2	1045.9	1413.3	1048.8	1021.4	1426.4	1452.7	1443	1403.7	11	High	High	High	High	High	High	High	High	High	High	High	High	High	High	High	High
FALSE	High	Master Protein	F8VPK8	Protein Pcdh9 OS=Mus musculus GN=Pcdh9 PE=1 SV=1	0.19	0.05	0	0.23	0.286309	0.860418	0.989671	0.0500224	1.138	1.032	1.002	1.172	7312.6	7566.2	6359.3	8067.8	7010.2	6506.1	6490.9	6570.3	7430.9	6848.6	8227.2	7936.6	6873	6732.1	6381.1	6196.4	39	High	High	High	High	High	High	High	High	High	High	High	High	High	High	High	High
FALSE	High	Master Protein	P23950	mRNA decay activator protein ZFP36L1 OS=Mus musculus GN=Zfp36l1 PE=1 SV=1	-0.19	-0.32	0.07	-0.58	0.634589	0.67158	0.924008	0.0500505	0.878	0.801	1.052	0.669	268.1	294.8	309.4	259.5	288.9	338.3	341.7	303	226.5	362	222.3	223.9	327.7	313.7	346.1	361.2	3	High	High	High	High	High	High	High	High	High	High	High	High	High	High	High	High
FALSE	High	Master Protein	Q3TZU5	Protein kinase inhibitor beta, cAMP dependent, testis specific, isoform CRA_c OS=Mus musculus GN=Pkib PE=1 SV=1	-0.21	-0.45	0.29	-0.95	0.62447	0.677475	0.928739	0.0507093	0.863	0.734	1.226	0.517	477.9	506.4	747.6	270.7	516.2	596.1	952.3	544.6	431.3	592.1	302.3	212.6	688.9	664.4	882.6	707.9	3	High	High	High	High	High	High	High	High	High	High	High	High	High	High	High	High
FALSE	High	Master Protein	E9QL08	Transforming acidic coiled-coil-containing protein 2 OS=Mus musculus GN=Tacc2 PE=1 SV=1	-0.33	-0.26	0	-0.58	0.477499	0.732645	0.969755	0.0508155	0.797	0.837	0.998	0.668	161.7	175.9	225.2	119.4	170.5	198	226.3	227.2	154.4	194.5	128.9	111.3	201.1	209.6	247.1	212.8	1	High	High	High	High	High	High	High	High	High	High	High	High	High	High	High	High
FALSE	Low	Master Protein	Q8VF20	MCG142237 OS=Mus musculus GN=Olfr509 PE=2 SV=1	-0.19	-0.28	0.18	-0.65	0.891795	0.776508	0.584022	0.051055	0.879	0.821	1.134	0.637	160.6	185.2	179.2	153.7	145.4	191.3	213.7	194.6	122.4	216.5	130.1	149.1	183.9	203.3	247.2	235.5	1	High	High	High	High	High	High	High	High	High	High	High	High	High	High	High	High
FALSE	High	Master Protein	Q5ICG5	Long chain acyl-CoA synthetase 6 isoform 3 OS=Mus musculus GN=Acsl6 PE=1 SV=1	-0.07	-0.13	0.53	-0.73	0.997236	0.792082	0.172402	0.051415	0.952	0.915	1.44	0.605	71.2	95.2	145.2	79	82.3	95.4	101.9	87	76.8	98.9	73	82	128.7	133.6	155.7	94.5	1	High	High	High	High	High	High	High	High	High	High	High	High	High	High	High	High
FALSE	High	Master Protein	E9Q0A7	Oxidation resistance protein 1 OS=Mus musculus GN=Oxr1 PE=1 SV=1	0.03	-0.13	0.19	-0.29	0.914351	0.785816	0.5419	0.0515469	1.018	0.915	1.14	0.817	255	239.7	264.2	219	240	236.6	304.7	245.7	229	242.8	218	223.4	285.1	244.4	268.8	334.7	1	High	High	High	High	High	High	High	High	High	High	High	High	High	High	High	High
FALSE	High	Master Protein	F6T356	F-box only protein 11 (Fragment) OS=Mus musculus GN=Fbxo11 PE=1 SV=1	-0.25	-0.1	0.13	-0.48	0.420905	0.989963	0.719475	0.0518029	0.842	0.931	1.093	0.718	987.8	1083.7	1245.9	957	1045.6	1368.9	1408.5	1102.3	953.7	1298.5	963	963.2	1274.5	1346.9	1401.2	1337.4	10	High	High	High	High	High	High	High	High	High	High	High	High	High	High	High	High
FALSE	High	Master Protein	Q99MD6	Thioredoxin reductase 3 OS=Mus musculus GN=Txnrd3 PE=1 SV=3	-0.05	-0.03	0.15	-0.24	0.790205	0.968286	0.116081	0.0518118	0.969	0.977	1.113	0.85	243.2	286.1	290.4	257.2	282.7	277	279.1	281	260.5	312.9	269.4	256.7	315.6	305.6	308	322.5	7	High	High	High	High	High	High	High	High	High	High	High	High	High	High	High	High
FALSE	High	Master Protein	A0A0H2UKB6	Myocyte-specific enhancer factor 2C OS=Mus musculus GN=Mef2c PE=1 SV=1	-0.17	-0.51	0.22	-0.91	0.782332	0.654826	0.842566	0.0526664	0.889	0.701	1.168	0.534	52.4	52.8	67.9	32.5	48	66.3	70.6	52.9	42	62.8	32.4	31.2	57.4	66.4	77.3	72	1	High	High	High	High	High	High	High	High	High	High	High	High	High	High	High	High
FALSE	High	Master Protein	Q80ZX8	Sperm-associated antigen 1 OS=Mus musculus GN=Spag1 PE=1 SV=1	-0.08	-0.08	0.16	-0.32	0.990301	0.820474	0.333488	0.0528822	0.945	0.945	1.117	0.8	1032	1167.1	1312.5	982.7	1005	1096.8	1228.5	1255.2	1053.9	1228.4	1020.9	904.8	1283.7	1309.4	1382.4	1246.1	12	High	High	High	High	High	High	High	High	High	High	High	High	High	High	High	High
FALSE	High	Master Protein	Q5BU09	E2F-associated phosphoprotein OS=Mus musculus GN=Eapp PE=1 SV=2	-0.15	-0.42	0.24	-0.82	0.896594	0.757388	0.610169	0.052998	0.901	0.746	1.185	0.567	88.6	108.5	120.3	60.8	100	118.5	130.1	76.6	85.5	118.8	62.6	53	124.6	126.1	144.1	131.8	2	High	High	High	High	High	High	High	High	High	High	High	High	High	High	High	High
FALSE	High	Master Protein	O08967	Cytohesin-3 OS=Mus musculus GN=Cyth3 PE=1 SV=1	0.09	0.2	-0.11	0.4	0.882092	0.593347	0.799617	0.0543364	1.065	1.145	0.925	1.319	957.1	1039.4	835.3	1252.1	947.1	925.9	857	1064.3	1031.5	945.8	1265.5	1332.7	866.6	844.1	911.3	865.2	14	High	High	High	High	High	High	High	High	High	High	High	High	High	High	High	High
FALSE	Low	Master Protein	Q9D7Z6	Calcium-activated chloride channel regulator 1 OS=Mus musculus GN=Clca1 PE=1 SV=2	-0.26	-1.45	0.24	-1.95	0.785878	0.645879	0.855319	0.054443	0.834	0.367	1.183	0.258	131	142.1	141.7	33.7	79.1	161.8	165	185.6	58.4	172.6	42.7	31.5	149.3	169.4	247.4	220.8	1	High	High	High	High	High	High	High	High	High	High	High	High	High	High	High	High
FALSE	Medium	Master Protein	Q8CHK2	Relaxin-3 OS=Mus musculus GN=Rln3 PE=2 SV=1	-0.48	-0.73	-0.32	-0.89	0.311859	0.279604	0.854342	0.0545555	0.717	0.603	0.801	0.54	72.8	85.4	97	50.9	88.6	111.8	125.2	108.2	53.4	69.7	42.3	41.8	60.7	69.9	149.1	111	1	High	High	High	High	High	High	High	High	High	High	High	High	High	High	High	High
FALSE	High	Master Protein	A0A1B0GT27	Protein Gm42372 OS=Mus musculus GN=Gm42372 PE=4 SV=1	-0.18	0	0.04	-0.22	0.105988	0.982225	0.87095	0.0546852	0.883	1	1.031	0.857	248.7	259.5	269.4	216.2	255.8	288.1	287.3	318.6	244.8	264.1	239.9	263.9	273.2	296.6	334.4	296.8	4	High	High	High	High	High	High	High	High	High	High	High	High	High	High	High	High
FALSE	High	Master Protein	A0A0U1RNL7	[3-methyl-2-oxobutanoate dehydrogenase [lipoamide]] kinase, mitochondrial OS=Mus musculus GN=Bckdk PE=1 SV=1	-0.07	0.4	-0.05	0.38	0.989218	0.167421	0.982409	0.0547419	0.949	1.319	0.965	1.297	1497.4	1537.3	1413.7	2096.5	1673.6	1392.8	1526.1	1687.6	2645.3	1628.6	2142.9	1868.3	1555.4	1382.8	1529.9	1567.8	11	High	High	High	High	High	High	High	High	High	High	High	High	High	High	High	High
FALSE	High	Master Protein	Q9DBN9	Probable ATP-dependent RNA helicase DDX59 OS=Mus musculus GN=Ddx59 PE=1 SV=1	-0.05	-0.26	0.17	-0.48	0.74681	0.775427	0.780023	0.0548061	0.967	0.836	1.127	0.717	40	43.1	45.2	30	42.8	49.2	43.2	42.1	38.6	46.5	31.2	26.1	52	45.1	44.4	58.4	1	High	High	High	High	High	High	High	High	High	High	High	High	High	High	High	High
FALSE	High	Master Protein	A0A0A6YWT1	Formin-binding protein 1 (Fragment) OS=Mus musculus GN=Fnbp1 PE=1 SV=1	0.06	-0.27	0.07	-0.29	0.857479	0.227748	0.382445	0.0550757	1.041	0.828	1.053	0.818	143.1	151.5	167.8	120.3	115.9	139.8	147.4	143.2	115	135.7	126.7	117.2	148.1	150	181.4	142.7	1	High	High	High	High	High	High	High	High	High	High	High	High	High	High	High	High
FALSE	High	Master Protein	Q9D9U9	Ccdc19 protein OS=Mus musculus GN=Cfap45 PE=1 SV=1	-0.23	-0.62	0.23	-1.08	0.872667	0.830975	0.574331	0.0550775	0.852	0.652	1.17	0.474	330.8	382.3	407.3	218	256.4	395.1	440.8	468.1	219.6	474.5	231.8	231.6	422	403.3	638.3	565.3	2	High	High	High	High	High	High	High	High	High	High	High	High	High	High	High	High
FALSE	High	Master Protein	Q61845	Meiosis-expressed gene 1 protein OS=Mus musculus GN=Meig1 PE=1 SV=1	-0.19	-0.08	0.04	-0.31	0.356942	0.815664	0.988872	0.0554144	0.876	0.947	1.029	0.806	74.2	73	74.1	67.5	82.9	85.1	73.6	95.1	80.1	79.8	60.8	51.3	86.2	87.7	86.6	84.2	2	High	High	High	High	High	High	High	High	High	High	High	High	High	High	High	High
FALSE	Medium	Master Protein	D3Z4N4	Insulin-like growth factor II (Fragment) OS=Mus musculus GN=Igf2 PE=1 SV=2	0.04	-0.22	0.33	-0.51	0.96796	0.976697	0.223241	0.0554979	1.026	0.859	1.255	0.702	97.1	111	112.5	67.9	81.7	90.4	113.3	128.3	90.5	107.5	87.7	76.1	127.4	114.6	193.8	126.7	1	High	High	High	High	High	High	High	High	High	High	High	High	High	High	High	High
FALSE	High	Master Protein	Q8VEB6	Zinc phosphodiesterase ELAC protein 1 OS=Mus musculus GN=Elac1 PE=2 SV=1	-0.06	-0.18	0.03	-0.28	0.728943	0.617179	0.920617	0.055549	0.956	0.881	1.02	0.826	684.6	744.4	740.4	627.3	707.6	744	759	745.1	633.9	783.4	621	584.9	750.7	767.9	790.4	750.5	8	High	High	High	High	High	High	High	High	High	High	High	High	High	High	High	High
FALSE	High	Master Protein	O88968	Transcobalamin-2 OS=Mus musculus GN=Tcn2 PE=1 SV=1	-0.04	-0.23	0.03	-0.3	0.854739	0.153293	0.996875	0.0572404	0.97	0.854	1.021	0.811	92.5	99	96.8	89.6	88.4	97.7	113.3	97.4	83.1	95.6	75.3	78.5	90.4	100.3	99	101.4	4	High	High	High	High	High	High	High	High	High	High	High	High	High	High	High	High
FALSE	Low	Master Protein	A0A0R4J0I4	CTF18, chromosome transmission fidelity factor 18 homolog (S. cerevisiae), isoform CRA_a OS=Mus musculus GN=Chtf18 PE=1 SV=1	-0.31	-0.52	0.09	-0.92	0.456224	0.881292	0.91915	0.057404	0.807	0.697	1.064	0.528	468.3	421.2	474.9	217.6	324.6	529.3	784	572.7	360.4	477.5	234.1	266.1	571.6	600.6	697.8	560.8	1	High	High	High	High	High	High	High	High	High	High	High	High	High	High	High	High
FALSE	High	Master Protein	Q8R3V6	CUE domain-containing protein 1 OS=Mus musculus GN=Cuedc1 PE=2 SV=2	-0.3	-0.11	0.12	-0.53	0.629093	0.671586	0.950344	0.0574984	0.812	0.923	1.087	0.69	391.2	395.1	592	361.4	457.1	507.6	536.4	461.9	389.6	497.5	338.3	299.8	499	529.5	523	529.1	4	High	High	High	High	High	High	High	High	High	High	High	High	High	High	High	High
FALSE	Medium	Master Protein	Q3V3A3	G-protein coupled receptor 165 OS=Mus musculus GN=Gpr165 PE=1 SV=1	-0.18	-0.22	0.15	-0.55	0.76973	0.84604	0.694012	0.0575499	0.885	0.859	1.11	0.685	52.6	46.1	53.5	49	48.8	54.7	64.6	60.2	39.9	61.1	36.1	47.7	50.8	59	88.4	68.6	1	High	High	High	High	High	High	High	High	High	High	High	High	High	High	High	High
FALSE	High	Master Protein	Q9Z2E2	Methyl-CpG-binding domain protein 1 OS=Mus musculus GN=Mbd1 PE=1 SV=2	-0.09	-0.27	0.12	-0.49	0.75386	0.845846	0.71127	0.0575994	0.938	0.828	1.09	0.712	419.1	443	459.4	342.8	418.7	463.8	454.7	479.8	383.1	521.6	332.1	325.4	487.9	484.2	520.3	513.9	6	High	High	High	High	High	High	High	High	High	High	High	High	High	High	High	High
FALSE	High	Master Protein	E9Q628	Neurotrophin receptor-interacting factor 2 OS=Mus musculus GN=Zfp369 PE=4 SV=1	-0.06	-0.23	0.19	-0.48	0.779176	0.896894	0.615517	0.0578132	0.958	0.854	1.139	0.718	92.1	94.2	96.2	74.7	84.2	106.9	110.6	88.4	82.6	101.8	76.5	75.1	93.5	103.1	120.6	119	1	High	High	High	High	High	High	High	High	High	High	High	High	High	High	High	High
FALSE	Low	Master Protein	S4R2P5	Probable RNA-binding protein 46 OS=Mus musculus GN=Rbm46 PE=1 SV=1	-0.05	-0.66	0.1	-0.8	0.923372	0.465402	0.870942	0.0578966	0.969	0.635	1.07	0.575	198.7	195.7	221.7	104.6	150.4	201.3	205.9	222.5	138	195.7	103.9	113.6	191.4	218.2	258.2	217.7	1	High	High	High	High	High	High	High	High	High	High	High	High	High	High	High	High
FALSE	High	Master Protein	Q9WTN0	Geranylgeranyl pyrophosphate synthase OS=Mus musculus GN=Ggps1 PE=1 SV=1	-0.02	-0.15	0.05	-0.23	0.92928	0.516022	0.820962	0.0580175	0.986	0.9	1.037	0.855	2694.1	2770.3	2656.3	2304	2617	2815.4	2840.2	2513.7	2526	2767.7	2292.6	2047.2	2919.5	2834	2787.2	2795.8	14	High	High	High	High	High	High	High	High	High	High	High	High	High	High	High	High
FALSE	High	Master Protein	O54946	DnaJ homolog subfamily B member 6 OS=Mus musculus GN=Dnajb6 PE=1 SV=4	-0.19	-0.76	0.28	-1.23	0.97786	0.537526	0.692896	0.0586234	0.874	0.59	1.211	0.426	2842.7	2943.6	5146.3	1527.8	2352.9	3804	3601.4	3041	1959.4	3830.5	1487.5	1481.8	3891	4126.5	4855.1	3820.2	19	High	High	High	High	High	High	High	High	High	High	High	High	High	High	High	High
FALSE	Low	Master Protein	A2A9R3	Melanoma-associated antigen B4 OS=Mus musculus GN=Mageb4 PE=1 SV=1	-0.42	-0.47	-0.04	-0.84	0.43933	0.804839	0.973392	0.0586788	0.75	0.722	0.97	0.558	260	268.1	297.9	193.7	217.5	333.2	428	371.9	196.6	325.3	184.9	184.6	307.6	296.4	445.2	378.8	1	High	High	High	High	High	High	High	High	High	High	High	High	High	High	High	High
FALSE	High	Master Protein	Q3UIK4	N6-adenosine-methyltransferase subunit METTL14 OS=Mus musculus GN=Mettl14 PE=1 SV=1	-0.15	-0.13	-0.05	-0.23	0.414564	0.354596	0.96893	0.0587224	0.901	0.912	0.966	0.851	236.8	249.6	277.9	214.1	251.5	289.2	289.3	251.5	234.3	236.7	209.7	194.7	248.5	244	285.3	273	4	High	High	High	High	High	High	High	High	High	High	High	High	High	High	High	High
FALSE	High	Master Protein	O88665	Bromodomain-containing protein 7 OS=Mus musculus GN=Brd7 PE=1 SV=1	-0.17	-0.25	0.07	-0.49	0.541675	0.942784	0.77882	0.0588223	0.887	0.842	1.047	0.713	508.7	576.4	589.6	418.3	513.9	635	618.7	602	467.3	634.5	444.4	444.1	608.8	588.8	725.8	670.4	13	High	High	High	High	High	High	High	High	High	High	High	High	High	High	High	High
FALSE	Medium	Master Protein	V9GX60	Testis-expressed sequence 9 protein OS=Mus musculus GN=Tex9 PE=1 SV=1	-0.2	-0.72	0.12	-1.04	0.688667	0.696262	0.910997	0.0592395	0.871	0.606	1.084	0.487	558.3	622.1	585.3	280.6	466.3	643.9	697.4	669.1	392.8	665	305.3	294.4	610	671.4	754.4	770.7	1	High	High	High	High	High	High	High	High	High	High	High	High	High	High	High	High
FALSE	High	Master Protein	Q6ZPF4	Formin-like protein 3 OS=Mus musculus GN=Fmnl3 PE=1 SV=2	-0.01	0.33	-0.06	0.37	0.872642	0.511225	0.899211	0.059787	0.993	1.253	0.962	1.293	21.6	21.8	19.2	29.3	23	21	17.4	22.8	29.7	22.3	27.2	27.2	21.4	15.1	21	21.1	3	High	High	High	High	High	High	High	High	High	High	High	High	High	High	High	High
FALSE	High	Master Protein	O35973	Period circadian protein homolog 1 OS=Mus musculus GN=Per1 PE=1 SV=2	-0.18	-0.33	0.04	-0.55	0.487095	0.806553	0.956948	0.0599795	0.881	0.794	1.025	0.683	835.3	818.4	866.3	657.2	796.5	1011.2	934.6	942.3	622.9	1002.7	661.3	652.2	877.7	906.5	1020.5	1073.4	9	High	High	High	High	High	High	High	High	High	High	High	High	High	High	High	High
FALSE	High	Master Protein	J3QQ18	Ras/Rap GTPase-activating protein SynGAP OS=Mus musculus GN=Syngap1 PE=1 SV=1	-0.06	-0.06	0.22	-0.34	0.934958	0.990921	0.24593	0.0600644	0.962	0.959	1.164	0.793	521.2	493.7	461.4	458.9	444.8	484.9	576.7	508.1	477.3	560.8	430.3	439.2	586.2	530.6	591.6	569.2	1	High	High	High	High	High	High	High	High	High	High	High	High	High	High	High	High
FALSE	High	Master Protein	Q9D8C8	Protein phosphatase 1 regulatory subunit 35 OS=Mus musculus GN=Ppp1r35 PE=1 SV=1	-0.24	-0.5	-0.01	-0.73	0.740502	0.225721	0.996791	0.0601365	0.848	0.705	0.993	0.603	9.9	14.1	16.2	9.1	11.2	13.4	20.7	14.4	8.4	10.4	8.3	5.8	11.4	10.2	19.7	16.8	1	High	High	High	High	High	High	High	High	High	High	High	High	High	High	High	High
FALSE	High	Master Protein	Q7TNI2	Transmembrane protein 59-like OS=Mus musculus GN=Tmem59l PE=2 SV=1	0.17	0.01	-0.1	0.28	0.723287	0.819595	0.785836	0.0602286	1.122	1.007	0.931	1.214	177.3	166	136	174.6	160.7	143.5	146.7	157.1	161.8	150.5	181.7	198.1	142.6	140	139	150	2	High	High	High	High	High	High	High	High	High	High	High	High	High	High	High	High
FALSE	High	Master Protein	Q4FZC9	Nesprin-3 OS=Mus musculus GN=Syne3 PE=1 SV=1	-0.19	-0.13	0.12	-0.44	0.764988	0.940863	0.568998	0.0603293	0.874	0.914	1.085	0.736	232.1	228.6	270	199.9	216.2	254.2	273.2	273.1	213.4	286.7	207.6	183.3	264.4	293.1	278.9	307.9	1	High	High	High	High	High	High	High	High	High	High	High	High	High	High	High	High
FALSE	High	Master Protein	P00920	Carbonic anhydrase 2 OS=Mus musculus GN=Ca2 PE=1 SV=4	0.14	0.06	0.04	0.16	0.0941048	0.824924	0.93062	0.0604535	1.1	1.044	1.031	1.114	11267.9	11120.5	10220.2	10781.4	9854.6	10059.4	9823.9	10432.2	11425.3	10115.4	11560.8	11439.2	10187	10334	10384.7	9973.8	14	High	High	High	High	High	High	High	High	High	High	High	High	High	High	High	High
FALSE	High	Master Protein	Q3U4G3	Xyloside xylosyltransferase 1 OS=Mus musculus GN=Xxylt1 PE=1 SV=2	-0.2	-0.32	0.2	-0.72	0.523454	0.904369	0.860909	0.0606501	0.871	0.801	1.15	0.607	300.9	327.7	270.5	207	270.5	349.2	415.7	307	237.3	358.9	219.8	202.2	347.3	316.1	408.4	416.2	6	High	High	High	High	High	High	High	High	High	High	High	High	High	High	High	High
FALSE	High	Master Protein	A0A0R4J2B2	BTB/POZ domain-containing protein KCTD12 OS=Mus musculus GN=Kctd12 PE=1 SV=1	-0.25	-0.06	-0.01	-0.3	0.0855862	0.949477	0.986683	0.0609848	0.842	0.958	0.996	0.81	4001.1	4147.9	4624.8	4083.6	4407	4789.7	5593.8	4987.7	3956.5	4729.2	3756.9	3928.6	4805.2	4447.1	5161.6	4933.5	15	High	High	High	High	High	High	High	High	High	High	High	High	High	High	High	High
FALSE	High	Master Protein	Q9D6H2	Intraflagellar transport protein 25 homolog OS=Mus musculus GN=Hspb11 PE=1 SV=2	-0.02	-0.15	0.11	-0.29	0.991953	0.583162	0.594346	0.0613587	0.983	0.899	1.079	0.82	211.7	276.4	251.9	226.2	242	243.7	259.9	233.7	202.7	255.8	211.1	218.4	256.9	296.8	267.1	244.1	4	High	High	High	High	High	High	High	High	High	High	High	High	High	High	High	High
FALSE	Medium	Master Protein	P22724	Protein Wnt-4 OS=Mus musculus GN=Wnt4 PE=1 SV=1	-0.22	-0.13	0.12	-0.47	0.916375	0.853752	0.519336	0.0617356	0.857	0.917	1.089	0.721	75.3	85.6	69.6	71.4	84.7	86.5	88.3	64.8	70.3	93.4	64.3	54.3	92.5	84.4	93.9	103.1	2	High	High	High	High	High	High	High	High	High	High	High	High	High	High	High	High
FALSE	Medium	Master Protein	Q7M732	Retrotransposon-like protein 1 OS=Mus musculus GN=Rtl1 PE=2 SV=1	-0.09	-0.35	0.33	-0.77	0.981239	0.871601	0.360178	0.0620589	0.942	0.783	1.255	0.588	295	330.3	393.3	197.9	300.6	365.4	374	235	257.3	382.8	203.5	232.5	425.2	394	422	410.1	1	High	High	High	High	High	High	High	High	High	High	High	High	High	High	High	High
FALSE	High	Master Protein	Q6GQX2	Nck-associated protein 5-like OS=Mus musculus GN=Nckap5l PE=1 SV=1	-0.06	-0.16	0.08	-0.31	0.897828	0.697823	0.723452	0.0621643	0.956	0.893	1.057	0.808	254.7	274.8	288.6	227.5	243.9	289.8	298.4	264.1	246.4	287.5	226.4	211	286.3	281.7	298.5	310.2	4	High	High	High	High	High	High	High	High	High	High	High	High	High	High	High	High
FALSE	High	Master Protein	A7E1Z5	Anion exchange protein OS=Mus musculus GN=Slc4a4 PE=1 SV=1	0.1	0.11	-0.16	0.37	0.961127	0.963101	0.28591	0.0623016	1.071	1.083	0.897	1.292	1103.6	965.1	1020.4	1231.3	1045.2	940	874.7	1314.2	1172.3	940.8	1273	1126.1	813.9	896.3	882	907.7	4	High	High	High	High	High	High	High	High	High	High	High	High	High	High	High	High
FALSE	High	Master Protein	Q5DTT3	Protein FAM208B OS=Mus musculus GN=Fam208b PE=1 SV=2	0.12	0.31	-0.18	0.6	0.990149	0.444423	0.753443	0.0623752	1.084	1.239	0.884	1.52	146.5	130.4	100	197.5	134.6	120.7	174.5	113.9	183.6	155.8	176.2	166.4	110	140	115.4	108.4	1	High	High	High	High	High	High	High	High	High	High	High	High	High	High	High	High
FALSE	High	Master Protein	Q3UHB8	Coiled-coil domain-containing protein 177 OS=Mus musculus GN=Ccdc177 PE=1 SV=1	-0.1	-0.05	0.09	-0.23	0.593605	0.90126	0.820103	0.0634244	0.935	0.969	1.064	0.851	7568.9	7855.7	8973.4	6983.8	7905.4	8215.7	9067.2	8280.4	7706.4	8327.9	7238.2	6945	8347.5	9117.2	8969.2	8580.8	32	High	High	High	High	High	High	High	High	High	High	High	High	High	High	High	High
FALSE	High	Master Protein	Q9DCC8	Mitochondrial import receptor subunit TOM20 homolog OS=Mus musculus GN=Tomm20 PE=1 SV=1	-0.09	-0.59	0.19	-0.87	0.83697	0.607159	0.879053	0.0636364	0.939	0.666	1.142	0.548	3506.3	3905.1	4487.9	1941.1	3638.1	4269.4	4474.3	3331.6	3116.6	4117.5	1948.4	1762.6	4529.2	4471.5	4724.9	4356.1	7	High	High	High	High	High	High	High	High	High	High	High	High	High	High	High	High
FALSE	High	Master Protein	Q8BFR6	AN1-type zinc finger protein 1 OS=Mus musculus GN=Zfand1 PE=1 SV=1	0.11	-0.2	0.31	-0.4	0.996615	0.985168	0.0803061	0.06368	1.08	0.87	1.242	0.756	891	932	927.2	714.4	808.4	938.6	876.4	776.5	772.8	1044.7	808.7	758.8	1049.5	1061.4	1004.4	1041.7	7	High	High	High	High	High	High	High	High	High	High	High	High	High	High	High	High
FALSE	Low	Master Protein	P49282	Natural resistance-associated macrophage protein 2 OS=Mus musculus GN=Slc11a2 PE=1 SV=2	0	-0.28	0.24	-0.52	0.9222	0.920293	0.429654	0.0639707	0.997	0.825	1.18	0.698	66.2	69.2	59.9	45.7	64.6	70.8	61.8	58.2	52.8	74.6	47.3	51.2	69	68.7	80.5	85.2	1	High	High	High	High	High	High	High	High	High	High	High	High	High	High	High	High
FALSE	Medium	Master Protein	Q3V0I7	A kinase (PRKA) anchor protein 14 OS=Mus musculus GN=Akap14 PE=1 SV=1	-0.1	-1.27	0.23	-1.6	0.976249	0.567909	0.698029	0.0640715	0.935	0.415	1.174	0.331	489.5	554.5	569.5	198	274.8	536.7	613.9	578.7	245.2	696.9	191.1	163.7	565.4	574.9	922.5	744.4	2	High	High	High	High	High	High	High	High	High	High	High	High	High	High	High	High
FALSE	High	Master Protein	F6ZSG0	Protein LYRIC (Fragment) OS=Mus musculus GN=Mtdh PE=1 SV=1	-0.5	0.06	0.19	-0.63	0.716778	0.999836	0.30467	0.0641491	0.708	1.042	1.142	0.646	99.4	93.2	134.2	98.1	80.1	139.1	139.9	159.3	80.1	151.1	95	111.5	158.4	151.5	220.1	160.3	1	High	High	High	High	High	High	High	High	High	High	High	High	High	High	High	High
FALSE	High	Master Protein	Q3US17	Zinc finger protein 48 OS=Mus musculus GN=Znf48 PE=1 SV=2	-0.23	-0.17	0.08	-0.49	0.688957	0.496682	0.99328	0.064344	0.85	0.889	1.059	0.714	233.1	286.5	347	226.5	291.3	318.1	317.2	286	241.8	290.6	218	185.8	266.3	340.8	321.5	322.1	4	High	High	High	High	High	High	High	High	High	High	High	High	High	High	High	High
FALSE	High	Master Protein	P60487	Pyridoxal phosphate phosphatase OS=Mus musculus GN=Pdxp PE=1 SV=1	0	-0.22	0.13	-0.34	0.872345	0.753819	0.716473	0.064808	1.002	0.859	1.093	0.787	8604.3	9134.3	9566.6	7190	8707.6	9857.2	8998.6	8534.3	7747.2	9581.2	7487.5	7488.8	9380	9608.6	9927.5	9739	21	High	High	High	High	High	High	High	High	High	High	High	High	High	High	High	High
FALSE	High	Master Protein	D3Z6D5	Fasciculation and elongation protein zeta-2 OS=Mus musculus GN=Fez2 PE=1 SV=1	-0.14	-0.02	0.28	-0.44	0.433625	0.983976	0.409907	0.0648476	0.908	0.983	1.211	0.737	55.8	55.3	54.9	47	58	69	59	62.3	60.7	72.5	48.4	43	77.1	64	80.1	70.1	2	High	High	High	High	High	High	High	High	High	High	High	High	High	High	High	High
FALSE	High	Master Protein	P84102	Small EDRK-rich factor 2 OS=Mus musculus GN=Serf2 PE=1 SV=1	-0.07	-0.45	0	-0.53	0.99992	0.298873	0.801245	0.0649623	0.951	0.73	1.003	0.692	129.6	142.2	140.9	111.5	135.4	156.5	149.1	94.4	86.2	136	107.1	90.9	137.7	129.6	178.8	147.7	2	High	High	High	High	High	High	High	High	High	High	High	High	High	High	High	High
FALSE	High	Master Protein	Q9JIM1	Equilibrative nucleoside transporter 1 OS=Mus musculus GN=Slc29a1 PE=1 SV=3	-0.1	-0.25	0.13	-0.48	0.819722	0.731316	0.801897	0.0651227	0.933	0.842	1.094	0.718	129.2	143.1	147.8	124.6	129.9	151.3	140.4	166.2	110.8	164.1	115.1	113.9	158.1	142.1	173.2	161	4	High	High	High	High	High	High	High	High	High	High	High	High	High	High	High	High
FALSE	Medium	Master Protein	A0A0R4J114	Digestive organ expansion factor homolog OS=Mus musculus GN=Diexf PE=1 SV=1	0.09	0.03	-0.09	0.21	0.774808	0.993907	0.413726	0.0651993	1.065	1.022	0.941	1.157	67.9	82	72.1	83.4	74.1	70.3	68.5	76.1	77.5	68	84.3	79.6	68.3	67.7	68.1	60.9	1	High	High	High	High	High	High	High	High	High	High	High	High	High	High	High	High
FALSE	High	Master Protein	A0A087WPV6	Protein Gm38393 OS=Mus musculus GN=Gm38393 PE=4 SV=1	0.15	-0.32	0.29	-0.47	0.977122	0.810166	0.146638	0.0652997	1.107	0.8	1.224	0.723	88.5	84.2	88.8	58.9	78.7	79.4	67.9	77.4	75.5	93.5	63.2	59.8	98.8	108	90.2	92.3	1	High	High	High	High	High	High	High	High	High	High	High	High	High	High	High	High
FALSE	Low	Master Protein	F8VQF3	Polycystic kidney disease and receptor for egg jelly-related protein OS=Mus musculus GN=Pkdrej PE=4 SV=1	-0.26	-0.09	0.2	-0.55	0.560936	0.92056	0.831048	0.0656929	0.838	0.941	1.151	0.685	65.1	51.9	50.5	39.3	59.9	57.6	70.2	62.3	60.7	64.7	38.2	30.4	69.6	70.9	76.2	67.2	1	High	High	High	High	High	High	High	High	High	High	High	High	High	High	High	High
FALSE	High	Master Protein	Q8BIG4	F-box only protein 28 OS=Mus musculus GN=Fbxo28 PE=1 SV=1	-0.19	-0.12	0.02	-0.33	0.497819	0.789256	0.971392	0.0657575	0.878	0.922	1.015	0.798	41.4	50.6	45.3	37.6	51.7	42.5	54	46.9	46.6	36	43	37	46.9	54.3	52.3	47.8	2	High	High	High	High	High	High	High	High	High	High	High	High	High	High	High	High
FALSE	High	Master Protein	Q80UG5	Septin-9 OS=Mus musculus GN=Sept9 PE=1 SV=1	-0.02	-0.02	0.05	-0.09	0.877667	0.999166	0.265275	0.0659314	0.988	0.986	1.037	0.94	13115.1	13384	13257	12555.6	13184.2	13497.5	13062.6	13715	13166	13904.8	12841.7	12239.6	13813.9	13664.9	13852.5	15298.5	45	High	High	High	High	High	High	High	High	High	High	High	High	High	High	High	High
FALSE	High	Master Protein	Q14AM7	UPF0472 protein C16orf72 homolog OS=Mus musculus PE=2 SV=1	-0.21	-0.04	0.09	-0.34	0.514842	0.969797	0.779227	0.0660793	0.863	0.974	1.067	0.788	29.3	27.4	32.5	21.9	27.5	34.5	32.7	33	25.1	30.3	31.7	19.7	35.2	34.9	35.8	34.5	1	High	High	High	High	High	High	High	High	High	High	High	High	High	High	High	High
FALSE	High	Master Protein	Q64332	Synapsin-2 OS=Mus musculus GN=Syn2 PE=1 SV=2	-0.2	-0.07	-0.13	-0.14	0.0093661	0.670569	0.16089	0.0661085	0.87	0.955	0.916	0.907	38299.2	38714.9	40779.1	36244.6	41364.9	44233.3	44317.1	46044.1	37529.7	39738.2	34934.9	36015	39043	39607.2	41517.7	42764.1	32	High	High	High	High	High	High	High	High	High	High	High	High	High	High	High	High
FALSE	High	Master Protein	Q8K406	Leucine-rich repeat LGI family member 3 OS=Mus musculus GN=Lgi3 PE=1 SV=1	0.26	0.08	0.09	0.25	0.0296814	0.804456	0.542154	0.0663189	1.199	1.058	1.064	1.193	5426.3	5413.7	5239.7	5788	4364.1	4683.1	4068.3	5005.4	5215.9	5315.9	6402.9	6189.9	4922.8	5457.1	4531.1	4699	20	High	High	High	High	High	High	High	High	High	High	High	High	High	High	High	High
FALSE	High	Master Protein	Q91WZ8	Dysbindin OS=Mus musculus GN=Dtnbp1 PE=1 SV=1	-0.19	-0.35	0.24	-0.78	0.650264	0.894841	0.793641	0.066508	0.877	0.784	1.182	0.581	817	887.3	1115	550.7	814.3	989.8	1288.7	951.4	771.7	1107.8	576.8	562.1	1100.1	1094.1	1280.2	1196.6	3	High	High	High	High	High	High	High	High	High	High	High	High	High	High	High	High
FALSE	High	Master Protein	Q8CB27	Ubiquitin thioesterase OTU1 OS=Mus musculus GN=Yod1 PE=1 SV=1	-0.03	-0.05	0.09	-0.17	0.896407	0.856931	0.572974	0.0667657	0.982	0.966	1.067	0.889	1158.9	1201.1	1263.8	1089.8	1151	1233.5	1171.3	1284	1052.7	1239.6	1143.6	1136.5	1266.7	1298.7	1309.3	1214.5	9	High	High	High	High	High	High	High	High	High	High	High	High	High	High	High	High
FALSE	High	Master Protein	Q9CXI0	2-methoxy-6-polyprenyl-1,4-benzoquinol methylase, mitochondrial OS=Mus musculus GN=Coq5 PE=1 SV=2	-0.02	-0.13	0.11	-0.25	0.99958	0.557548	0.432658	0.0667818	0.988	0.915	1.077	0.841	1770.6	1833.4	2028.4	1718.2	1775.5	1900.8	1871.3	1758	1641.9	2003.7	1624.1	1656.8	1941.2	1960.6	1978.9	1963.8	13	High	High	High	High	High	High	High	High	High	High	High	High	High	High	High	High
FALSE	High	Master Protein	Q920B0	FERM domain-containing protein 4B OS=Mus musculus GN=Frmd4b PE=1 SV=2	-0.11	-0.49	-0.01	-0.59	0.854852	0.283713	0.99939	0.0667933	0.929	0.712	0.993	0.666	27.1	31.6	30.7	21	27.5	32.2	35	30	22.5	31	18.7	12.2	27.7	29.3	38.1	32.4	1	High	High	High	High	High	High	High	High	High	High	High	High	High	High	High	High
FALSE	High	Master Protein	D3Z0Y4	Actin-binding LIM protein 2 OS=Mus musculus GN=Ablim2 PE=1 SV=1	-0.21	-0.26	0.12	-0.59	0.625109	0.767171	0.930526	0.0675037	0.866	0.833	1.087	0.664	87.8	89.1	118.1	62.5	104.3	100	117.3	93.1	80.6	107.7	67.4	57.6	114.7	107.5	122.5	105.1	1	High	High	High	High	High	High	High	High	High	High	High	High	High	High	High	High
FALSE	Low	Master Protein	Q812G4	CASP8 and FADD-like apoptosis regulator OS=Mus musculus GN=Cflar PE=1 SV=1	0.03	-0.68	0.28	-0.94	0.99973	0.510645	0.589799	0.0675258	1.021	0.624	1.218	0.523	54.3	64.4	69.2	34.9	56.6	59.3	64.4	41.7	39.6	70.5	34.4	31	68.5	72.7	63.3	73.5	1	High	High	High	High	High	High	High	High	High	High	High	High	High	High	High	High
FALSE	High	Master Protein	Q8BXV2	BRI3-binding protein OS=Mus musculus GN=Bri3bp PE=1 SV=1	0.1	0.19	-0.05	0.35	0.999003	0.204276	0.843878	0.0675521	1.075	1.142	0.963	1.275	1871.6	1666.6	1213.3	1844.7	1863.3	1736.4	1484	1533.1	2242.5	1927.7	2080.5	1743.9	1533.6	1609.6	1320.9	1648.6	6	High	High	High	High	High	High	High	High	High	High	High	High	High	High	High	High
FALSE	High	Master Protein	Q8K0L9	Zinc finger and BTB domain-containing protein 20 OS=Mus musculus GN=Zbtb20 PE=1 SV=1	-0.12	-0.11	0.13	-0.36	0.432527	0.999989	0.640021	0.0675938	0.92	0.928	1.095	0.78	1024	1079.7	1001.9	828.6	1128.3	1074.1	1193.6	1020.1	1009.2	1214.3	875.9	847.2	1259.2	1159.4	1187.3	1224	8	High	High	High	High	High	High	High	High	High	High	High	High	High	High	High	High
FALSE	High	Master Protein	Q9CXF4	TBC1 domain family member 15 OS=Mus musculus GN=Tbc1d15 PE=1 SV=1	0.09	0.31	-0.08	0.48	0.924209	0.453264	0.914755	0.0678651	1.066	1.238	0.944	1.397	2287.6	2222	1753.9	2983.4	2363.3	2040.7	1940.3	2192.3	2600.5	2084.4	3108	2995.7	2037.4	1923.5	1969.6	2026.1	23	High	High	High	High	High	High	High	High	High	High	High	High	High	High	High	High
FALSE	High	Master Protein	Q8K3M5	CDK5 and ABL1 enzyme substrate 2 OS=Mus musculus GN=Cables2 PE=1 SV=2	-0.22	-0.03	0.4	-0.65	0.921998	1	0.186141	0.0681887	0.859	0.978	1.322	0.636	259.4	262.3	323.8	257.3	295.1	312.1	367.9	232.8	253.3	420.5	256.9	208.2	404.1	372.6	398.4	415.2	3	High	High	High	High	High	High	High	High	High	High	High	High	High	High	High	High
FALSE	High	Master Protein	D3YZV8	Coiled-coil domain-containing protein 8 homolog OS=Mus musculus GN=Ccdc8 PE=1 SV=2	-0.21	-0.51	0.07	-0.79	0.93797	0.543657	0.829806	0.0682985	0.864	0.704	1.051	0.579	211.1	273.8	296.8	186.6	184.4	274.4	282.5	334.1	169.3	303	169.3	142.6	266.3	285.6	378.8	299.7	5	High	High	High	High	High	High	High	High	High	High	High	High	High	High	High	High
FALSE	High	Master Protein	F6XD63	Engulfment and cell motility protein 2 (Fragment) OS=Mus musculus GN=Elmo2 PE=1 SV=1	-0.25	-0.45	0.16	-0.86	0.655334	0.824166	0.874051	0.0685881	0.84	0.732	1.115	0.551	154.3	135.6	123.2	87.9	147.1	167.8	161.1	134.2	102.3	189	87.4	71.4	154.4	151.9	190.8	206.7	1	High	High	High	High	High	High	High	High	High	High	High	High	High	High	High	High
FALSE	High	Master Protein	P70298	Homeobox protein cut-like 2 OS=Mus musculus GN=Cux2 PE=2 SV=2	-0.17	-0.14	0.17	-0.48	0.636339	0.848115	0.866851	0.0687239	0.89	0.906	1.128	0.715	57.3	67.8	52.4	50.1	54.1	62.8	60.4	79.7	50.5	63.9	47.1	48.9	66.8	59.2	77.2	72.3	3	High	High	High	High	High	High	High	High	High	High	High	High	High	High	High	High
FALSE	High	Master Protein	M0QWZ1	Protein FAM193A OS=Mus musculus GN=Fam193a PE=1 SV=1	-0.11	-0.6	0.29	-1	0.85354	0.803631	0.708753	0.0691208	0.929	0.658	1.22	0.501	876.6	1005.1	868.9	475	766.3	1038.2	1040.3	849.2	675.9	1160.1	487.2	451.9	995.7	1021.6	1308.9	1284.6	12	High	High	High	High	High	High	High	High	High	High	High	High	High	High	High	High
FALSE	High	Master Protein	Q91XD7	Cysteine-rich with EGF-like domain protein 1 OS=Mus musculus GN=Creld1 PE=1 SV=1	0.01	0.1	-0.05	0.16	0.963426	0.845568	0.473695	0.0693117	1.005	1.069	0.963	1.116	6527.7	6264.7	6350.1	7166.6	6900.7	6348.4	6104.7	6464.1	6837.7	6172.6	6926.6	7228.2	6108.3	6230.6	5772.1	6242.8	19	High	High	High	High	High	High	High	High	High	High	High	High	High	High	High	High
FALSE	Medium	Master Protein	Q7TMD7	Desmoglein-4 OS=Mus musculus GN=Dsg4 PE=1 SV=1	-0.24	-0.69	0.02	-0.95	0.961587	0.247405	0.988768	0.0693173	0.849	0.621	1.016	0.518	14.8	15.4	24.3	11.6	15.5	20.3	20.4	15.7	9	20.2	9.8	5.9	17.1	16.2	19.1	25.3	1	High	High	High	High	High	High	High	High	High	High	High	High	High	High	High	High
FALSE	High	Master Protein	O88545	COP9 signalosome complex subunit 6 OS=Mus musculus GN=Cops6 PE=1 SV=1	-0.01	-0.2	0.16	-0.37	0.984032	0.615141	0.648516	0.0695451	0.991	0.872	1.119	0.772	5753.5	5865.4	6947.2	4638.3	5702.9	6318	6020.3	5599.7	5250.1	6176.3	4658.1	4886.8	6537.9	6832.3	6579.8	5980.5	20	High	High	High	High	High	High	High	High	High	High	High	High	High	High	High	High
FALSE	High	Master Protein	P97326	Cadherin-6 OS=Mus musculus GN=Cdh6 PE=1 SV=2	0.1	0.21	0.04	0.27	0.302811	0.42514	0.915093	0.0698627	1.072	1.156	1.027	1.207	3160.6	3331.6	3092.3	4112.4	3178.2	2877.2	2880.8	3180.3	3529.9	3394	4196.2	3983.9	3370.7	3060.8	3154.9	3034.2	22	High	High	High	High	High	High	High	High	High	High	High	High	High	High	High	High
FALSE	High	Master Protein	Q3UX10	Tubulin alpha chain-like 3 OS=Mus musculus GN=Tubal3 PE=2 SV=2	-0.04	-0.51	0.26	-0.81	0.827553	0.822318	0.722745	0.0699104	0.97	0.703	1.198	0.569	315.3	321.3	276.6	160	256.4	324.6	336.4	285.7	241.5	332.2	174.2	178.5	342.6	306.6	388.2	400.3	1	High	High	High	High	High	High	High	High	High	High	High	High	High	High	High	High
FALSE	Medium	Master Protein	185362	IgG CONTAMINANT [Homo sapiens]	0.28	0.1	-0.09	0.47	0.58414	0.933653	0.810151	0.0701398	1.212	1.075	0.938	1.389	28.7	29.8	32.4	28.6	19.6	23.8	33	24.5	28.5	45.6	24.7	34.7	23.6	16.3	27	21.7	1	High	High	High	High	High	High	High	High	High	High	High	High	High	High	High	High
FALSE	High	Master Protein	P0C7T6	Ataxin-1-like OS=Mus musculus GN=Atxn1l PE=1 SV=1	-0.29	-0.21	0	-0.5	0.421716	0.808578	0.991104	0.0704786	0.821	0.865	1	0.709	521.2	540.3	648	479.4	535.7	658.8	737	634.9	464.9	673.8	453	431	615.9	632	719.3	662.4	10	High	High	High	High	High	High	High	High	High	High	High	High	High	High	High	High
FALSE	High	Master Protein	Q99MR1	PERQ amino acid-rich with GYF domain-containing protein 1 OS=Mus musculus GN=Gigyf1 PE=1 SV=2	-0.04	-0.23	0.22	-0.49	0.961473	0.7655	0.574989	0.070643	0.974	0.855	1.168	0.713	2969	3208.9	3762.5	2440.6	3070.8	3269.3	3450.8	3057.8	2904.8	3636.9	2398.3	2345.3	3463.9	3751	3680.6	3721.4	34	High	High	High	High	High	High	High	High	High	High	High	High	High	High	High	High
FALSE	High	Master Protein	Q62074	Protein kinase C iota type OS=Mus musculus GN=Prkci PE=1 SV=3	-0.02	0.23	-0.13	0.34	0.962424	0.299812	0.524196	0.0707956	0.983	1.174	0.911	1.266	1171.5	1130.7	890.9	1348.4	1224.6	1098.7	1168.7	1173.4	1365.2	1085.8	1419.7	1338.4	1065.8	1069.3	983.3	1068.9	13	High	High	High	High	High	High	High	High	High	High	High	High	High	High	High	High
FALSE	High	Master Protein	Q8BJQ9	Chondroitin sulfate N-acetylgalactosaminyltransferase 1 OS=Mus musculus GN=Csgalnact1 PE=2 SV=1	-0.08	-0.54	0.48	-1.1	0.819002	0.828783	0.729554	0.0708592	0.944	0.689	1.397	0.465	161	188	125.4	65.7	145.7	155.6	207.5	125.3	129.5	170.8	74	65.9	226.6	163.9	215.8	205	2	High	High	High	High	High	High	High	High	High	High	High	High	High	High	High	High
FALSE	High	Master Protein	A0A140LIT2	7-dehydrocholesterol reductase OS=Mus musculus GN=Dhcr7 PE=1 SV=1	0.15	0.02	-0.15	0.33	0.929968	0.59715	0.809821	0.0713106	1.113	1.017	0.901	1.256	636.8	616.3	457	681.5	613.3	604.2	524.5	507.6	611.7	612.5	662.9	774.7	590.4	480.3	536.1	472.2	8	High	High	High	High	High	High	High	High	High	High	High	High	High	High	High	High
FALSE	High	Master Protein	Q8BL80	Rho GTPase-activating protein 22 OS=Mus musculus GN=Arhgap22 PE=1 SV=2	-0.21	-0.01	0.11	-0.33	0.600892	0.989141	0.646622	0.0715135	0.865	0.993	1.077	0.798	90.3	87.1	105.8	89.1	103.8	96.1	103.8	103.6	92.7	114.6	85.6	74.5	110.6	112.8	106.5	114.3	5	High	High	High	High	High	High	High	High	High	High	High	High	High	High	High	High
FALSE	High	Master Protein	Q8C180	Fibroblast growth factor receptor substrate 2 OS=Mus musculus GN=Frs2 PE=1 SV=3	-0.03	-0.09	0.21	-0.33	0.913855	0.952931	0.418766	0.0715537	0.98	0.939	1.16	0.794	443.2	504.9	433.3	387.1	462.3	432.5	524.8	429	432.9	507.3	377.5	391.5	532	491	520.7	516.7	9	High	High	High	High	High	High	High	High	High	High	High	High	High	High	High	High
FALSE	High	Master Protein	Q8R1T1	Charged multivesicular body protein 7 OS=Mus musculus GN=Chmp7 PE=1 SV=1	-0.14	-0.13	0.07	-0.35	0.482214	0.917077	0.916952	0.0724482	0.906	0.914	1.052	0.787	3582.6	3744.3	4073.8	2900.7	3786.4	4167.8	4255.2	3924.8	3721.1	4124.2	3013.9	2747.8	4108.7	4214.6	4298.3	4416.7	21	High	High	High	High	High	High	High	High	High	High	High	High	High	High	High	High
FALSE	High	Master Protein	Q91X45	Zinc finger and BTB domain-containing protein 3 OS=Mus musculus GN=Zbtb3 PE=2 SV=3	-0.24	-0.18	0.17	-0.6	0.774343	0.825236	0.788468	0.0726172	0.845	0.881	1.128	0.66	180.3	200.4	257.5	170	180.5	227.2	280.8	222.6	179.1	249.5	156.8	146.6	233.2	249.7	273	257.8	4	High	High	High	High	High	High	High	High	High	High	High	High	High	High	High	High
FALSE	High	Master Protein	O89053	Coronin-1A OS=Mus musculus GN=Coro1a PE=1 SV=5	-0.12	-0.05	0.03	-0.19	0.409915	0.959534	0.913971	0.0728438	0.923	0.969	1.02	0.876	26736.2	27108.5	29518.6	24484.8	27866.2	30230.1	29748.9	28622.3	28070.8	29160.9	24234.1	23990.2	30187.3	31834.1	28861.3	29355.8	33	High	High	High	High	High	High	High	High	High	High	High	High	High	High	High	High
FALSE	High	Master Protein	Q8C0D9	Centrosomal protein of 68 kDa OS=Mus musculus GN=Cep68 PE=1 SV=2	-0.3	-0.09	-0.06	-0.34	0.195008	0.926021	1	0.0729312	0.81	0.941	0.962	0.793	345.8	351.9	422.2	335.6	370.6	445.1	465.7	416.7	324.5	418.1	320.5	332.2	400.9	399.1	466.6	428	8	High	High	High	High	High	High	High	High	High	High	High	High	High	High	High	High
FALSE	High	Master Protein	Q3UNH4	G protein-regulated inducer of neurite outgrowth 1 OS=Mus musculus GN=Gprin1 PE=1 SV=2	-0.23	-0.05	-0.12	-0.16	0.0314282	0.537598	0.293642	0.0730335	0.854	0.968	0.921	0.898	52508.2	53773.1	58229.1	52294.2	59878.3	56460.6	65763.8	64607.3	53578.3	53640	49370.8	48732.7	57006.1	53732.8	60610.4	57585.3	93	High	High	High	High	High	High	High	High	High	High	High	High	High	High	High	High
FALSE	High	Master Protein	A2A7B5	Protein Prdm2 OS=Mus musculus GN=Prdm2 PE=1 SV=1	-0.39	-0.12	0.22	-0.73	0.401936	0.994422	0.817348	0.0730702	0.763	0.92	1.161	0.604	751.5	796.6	1100.5	681.3	827.6	1076	1274.5	956.2	685.6	1154.6	738.6	671.2	1027.2	1168.4	1226.7	1186.4	8	High	High	High	High	High	High	High	High	High	High	High	High	High	High	High	High
FALSE	High	Master Protein	O88947	Coagulation factor X OS=Mus musculus GN=F10 PE=1 SV=1	-0.26	-0.79	0.05	-1.1	0.761633	0.736672	0.880971	0.0731373	0.833	0.579	1.034	0.466	441	465.1	472.1	236.1	297	510.5	632.4	578.8	277.9	557.5	247.1	236.3	505.4	513.2	675	615.5	3	High	High	High	High	High	High	High	High	High	High	High	High	High	High	High	High
FALSE	Medium	Master Protein	E9PWQ7	Zonadhesin OS=Mus musculus GN=Zan PE=1 SV=1	-0.53	-0.38	-0.37	-0.53	0.366777	0.154267	0.612685	0.0732631	0.693	0.769	0.772	0.691	62.9	78.8	108.6	59	70.1	91.9	115.2	112.1	59.6	60.6	48.6	49.2	71.9	71.1	94	85.5	1	High	High	High	High	High	High	High	High	High	High	High	High	High	High	High	High
FALSE	High	Master Protein	E0CX35	Major facilitator superfamily domain-containing protein 4A (Fragment) OS=Mus musculus GN=Mfsd4a PE=1 SV=1	-0.12	0	0.19	-0.3	0.839124	0.998662	0.337898	0.0737173	0.923	1.003	1.142	0.811	76.2	81.8	77.8	71.1	73.7	70.1	94.4	98.7	77.6	86	76.9	63.2	91	84.7	127.3	99.8	1	High	High	High	High	High	High	High	High	High	High	High	High	High	High	High	High
FALSE	High	Master Protein	Q2MHE5	Docking protein 6 OS=Mus musculus GN=Dok6 PE=2 SV=1	-0.14	-0.03	-0.02	-0.14	0.0829544	0.993345	0.99728	0.0738896	0.906	0.983	0.984	0.905	767.5	795.6	737.7	710.5	789.7	840.2	867.8	820.1	742.9	794.4	735.7	709.4	781.5	775.4	886.5	854.5	12	High	High	High	High	High	High	High	High	High	High	High	High	High	High	High	High
FALSE	High	Master Protein	Q9CPS8	Small membrane A-kinase anchor protein OS=Mus musculus PE=1 SV=1	-0.06	-0.36	0.17	-0.59	0.998256	0.486149	0.691293	0.0738992	0.959	0.778	1.123	0.664	236.4	268.9	350.4	198.1	216.8	254	320.5	272.2	194.8	285.4	197.3	190	296.5	294.4	348.9	278.2	3	High	High	High	High	High	High	High	High	High	High	High	High	High	High	High	High
FALSE	High	Master Protein	F6VJI5	Leucine-zipper-like transcriptional regulator 1 (Fragment) OS=Mus musculus GN=Lztr1 PE=1 SV=1	-0.38	-0.05	-0.18	-0.25	0.00888118	0.976813	0.403128	0.0740755	0.77	0.968	0.884	0.843	349.6	355.1	396.2	314.2	468.5	413	472.2	446.6	394.1	369.8	314.4	305.5	392	417.1	428.1	391.6	1	High	High	High	High	High	High	High	High	High	High	High	High	High	High	High	High
FALSE	High	Master Protein	O88958	Glucosamine-6-phosphate isomerase 1 OS=Mus musculus GN=Gnpda1 PE=1 SV=3	-0.06	-0.08	0.03	-0.17	0.594188	0.727375	0.974616	0.0743494	0.961	0.943	1.02	0.888	3867.1	3860.6	4200.5	3554.7	3841.3	4173.5	3875.7	4349	3659	4020.7	3567.4	3628.2	4208.5	4132.8	4075	4059.7	13	High	High	High	High	High	High	High	High	High	High	High	High	High	High	High	High
FALSE	High	Master Protein	A2AR76	TRAF family member-associated NF-kappa-B activator OS=Mus musculus GN=Tank PE=1 SV=1	-0.22	-0.18	0.13	-0.53	0.608224	0.900812	0.852983	0.0743597	0.857	0.882	1.092	0.692	668.4	689.4	885.2	554.1	700.3	832.2	896.4	754	655.5	860	547	540.7	825.4	830.7	910	900.5	9	High	High	High	High	High	High	High	High	High	High	High	High	High	High	High	High
FALSE	High	Master Protein	Q6PHS9	Voltage-dependent calcium channel subunit alpha-2/delta-2 OS=Mus musculus GN=Cacna2d2 PE=1 SV=1	0.03	0.12	-0.1	0.25	0.99906	0.668226	0.494203	0.0746294	1.022	1.088	0.934	1.19	4783.2	4776.6	4177.9	5438.5	5022.2	4714.9	4638.4	4574.2	4786.6	4440.6	5649	5706.8	4372.9	4196.9	4367.3	4414.2	34	High	High	High	High	High	High	High	High	High	High	High	High	High	High	High	High
FALSE	High	Master Protein	Q6P539	Protein FAM222B OS=Mus musculus GN=Fam222b PE=2 SV=2	-0.21	-0.25	0.06	-0.53	0.747154	0.799709	0.847743	0.0750118	0.862	0.839	1.044	0.693	653.5	680.2	803.2	510.9	587.3	767.1	812.6	779.5	594.1	777.5	526.4	501.2	743.2	809.3	844	805.5	5	High	High	High	High	High	High	High	High	High	High	High	High	High	High	High	High
FALSE	Low	Master Protein	Q80VP2	Spermatogenesis-associated protein 7 homolog OS=Mus musculus GN=Spata7 PE=1 SV=1	-0.06	-0.78	0.74	-1.58	0.998815	0.830691	0.34978	0.075535	0.957	0.584	1.667	0.335	194.1	162.4	289.2	84.4	135.9	253.3	308.7	88	110.9	274.5	84.2	96.7	277.2	356.7	303.8	314.8	1	High	High	High	High	High	High	High	High	High	High	High	High	High	High	High	High
FALSE	Low	Master Protein	Q8QZR8	Cyclin-related protein FAM58B OS=Mus musculus GN=Fam58b PE=2 SV=2	0	-0.49	0.26	-0.75	0.995295	0.585001	0.64013	0.0763325	0.999	0.713	1.197	0.595	71.5	80.5	70.4	46	69.9	72.1	80.3	53.6	63.9	79.1	39.3	40	89	87.8	82.3	74.4	1	High	High	High	High	High	High	High	High	High	High	High	High	High	High	High	High
FALSE	High	Master Protein	Q8BS45	Intraflagellar transport protein 56 OS=Mus musculus GN=Ttc26 PE=1 SV=1	-0.13	-0.03	0.15	-0.32	0.574722	0.999965	0.490921	0.0764246	0.913	0.98	1.113	0.803	280.1	256.3	278.5	261	275.7	304.9	314.2	286.3	223.3	339	253.2	275.8	303.5	318.6	339.6	347.9	4	High	High	High	High	High	High	High	High	High	High	High	High	High	High	High	High
FALSE	High	Master Protein	Q05A62	Dynein light chain 1, axonemal OS=Mus musculus GN=Dnal1 PE=1 SV=2	-0.15	-0.14	-0.01	-0.28	0.44604	0.624107	0.999969	0.0764927	0.901	0.908	0.992	0.825	2269.8	2249.9	2600.8	1992.8	2317.9	2615.3	2551.6	2464.4	2131.2	2461.5	1977.4	1909	2455	2521.9	2546.6	2392.8	12	High	High	High	High	High	High	High	High	High	High	High	High	High	High	High	High
FALSE	High	Master Protein	Q62181	Semaphorin-3C OS=Mus musculus GN=Sema3c PE=1 SV=2	-0.21	0.13	0.14	-0.22	0.177105	0.72825	0.437166	0.0768542	0.863	1.091	1.1	0.856	86.2	74.6	79.4	80	80.6	91.7	108.5	93.1	73.1	98.2	88	86	98.5	104.8	98.1	112.9	1	High	High	High	High	High	High	High	High	High	High	High	High	High	High	High	High
FALSE	High	Master Protein	Q80YR4	Zinc finger protein 598 OS=Mus musculus GN=Znf598 PE=1 SV=1	-0.05	-0.17	0	-0.23	0.638284	0.663909	0.98324	0.077008	0.966	0.886	1.001	0.855	2111.7	2209	2197.4	1776.8	2205.3	2253.4	2297.8	2058.3	2009.8	2196.8	1811.8	1781.1	2224.4	2291.8	2222.8	2239	24	High	High	High	High	High	High	High	High	High	High	High	High	High	High	High	High
FALSE	Medium	Master Protein	Q9D173	Mitochondrial import receptor subunit TOM7 homolog OS=Mus musculus GN=Tomm7 PE=3 SV=1	0.13	-0.35	0.23	-0.45	0.966958	0.504177	0.346991	0.0771784	1.098	0.786	1.177	0.733	2079.4	2059.5	1728.1	1319.7	1736.3	1938	1419.8	1700.8	1459.7	1814.5	1506.3	1374.8	2054	2175.7	1990.8	1839.5	2	High	High	High	High	High	High	High	High	High	High	High	High	High	High	High	High
FALSE	Medium	Master Protein	A0A1B0GSJ7	Fibronectin type 3 and ankyrin repeat domains 1 protein OS=Mus musculus GN=Fank1 PE=1 SV=1	-0.28	-0.07	0.09	-0.45	0.175154	0.999658	0.93049	0.0773068	0.821	0.95	1.067	0.731	107.3	111.5	120.4	86.9	121.9	134.5	143.8	132	114.4	142.6	94.3	84.7	128	134	153.9	150.8	1	High	High	High	High	High	High	High	High	High	High	High	High	High	High	High	High
FALSE	Low	Master Protein	J3QPB7	Tudor domain-containing protein 5 OS=Mus musculus GN=Tdrd5 PE=1 SV=1	-0.76	-1.01	-0.12	-1.65	0.6477	0.627136	0.989325	0.0776521	0.589	0.496	0.918	0.318	74	69	129.2	31.2	55.5	128.6	125.5	117.2	37	116.6	33.9	26.2	111.7	123.3	110.9	105	1	High	High	High	High	High	High	High	High	High	High	High	High	High	High	High	High
FALSE	High	Master Protein	O09005	Sphingolipid delta(4)-desaturase DES1 OS=Mus musculus GN=Degs1 PE=1 SV=1	0.07	0.04	-0.12	0.23	0.95542	0.588736	0.796307	0.0776892	1.05	1.025	0.921	1.169	177.3	189.3	151.6	195	181.6	178.2	156.2	170.9	180	172	196	232.3	160.7	171.7	160.7	151.8	4	High	High	High	High	High	High	High	High	High	High	High	High	High	High	High	High
FALSE	High	Master Protein	P54279	Mismatch repair endonuclease PMS2 OS=Mus musculus GN=Pms2 PE=2 SV=1	-0.03	-0.07	0.16	-0.26	0.914577	0.997831	0.284618	0.0777089	0.976	0.953	1.116	0.833	219.9	230.6	197.3	211.9	214.8	236.9	227.7	212.9	201.4	245.4	195.7	210.1	228.3	227.7	266.9	277.2	2	High	High	High	High	High	High	High	High	High	High	High	High	High	High	High	High
FALSE	High	Master Protein	P62965	Cellular retinoic acid-binding protein 1 OS=Mus musculus GN=Crabp1 PE=1 SV=2	-0.66	-0.47	0.35	-1.48	0.618972	0.915862	0.837375	0.077755	0.632	0.724	1.271	0.36	51.1	69.1	123	37.7	66	118.2	125.3	74.9	48.7	122.5	38	33.1	95.1	117.5	148.3	121.6	1	High	High	High	High	High	High	High	High	High	High	High	High	High	High	High	High
FALSE	High	Master Protein	Q6PAL7	AT-hook DNA-binding motif-containing protein 1 OS=Mus musculus GN=Ahdc1 PE=1 SV=1	-0.14	-0.41	0.11	-0.65	0.725378	0.870139	0.806023	0.0780787	0.908	0.755	1.079	0.635	2061.5	2169.9	2247.9	1379.1	1797.2	2263.9	2528	2394.9	1763.6	2490.7	1439.8	1445	2287	2346.9	2790.1	2690.5	26	High	High	High	High	High	High	High	High	High	High	High	High	High	High	High	High
FALSE	High	Master Protein	Q80V86	Integrator complex subunit 8 OS=Mus musculus GN=Ints8 PE=1 SV=1	0.02	-0.21	0.17	-0.36	0.998088	0.553915	0.64802	0.0790769	1.012	0.866	1.128	0.777	92.2	99	80.2	86.8	85.6	99.5	85.7	91.1	78.4	98.6	76.5	74.8	88.1	95.3	104.4	104.2	4	High	High	High	High	High	High	High	High	High	High	High	High	High	High	High	High
FALSE	High	Master Protein	O88693	Ceramide glucosyltransferase OS=Mus musculus GN=Ugcg PE=1 SV=1	0.05	0.28	-0.15	0.49	0.999949	0.286433	0.820641	0.0794668	1.035	1.215	0.899	1.4	220.4	204.8	148.4	273.8	234.5	203.2	189.9	207.4	241.6	212.4	299.8	275.9	187.4	179.6	181.5	208.4	6	High	High	High	High	High	High	High	High	High	High	High	High	High	High	High	High
FALSE	High	Master Protein	B1AVP5	Gem-associated protein 8 OS=Mus musculus GN=Gemin8 PE=1 SV=1	-0.19	-0.25	0.1	-0.54	0.765384	0.749954	0.888499	0.0795394	0.874	0.841	1.072	0.685	257.3	256.3	339.9	192	266.5	324.4	323.9	265.4	240.7	313.8	193.6	167.8	295.6	379.7	335.5	294.7	4	High	High	High	High	High	High	High	High	High	High	High	High	High	High	High	High
FALSE	Low	Master Protein	B7ZDD9	Carnitine O-acetyltransferase OS=Mus musculus GN=Crat PE=4 SV=1	-0.29	-0.7	0.14	-1.13	0.824207	0.826511	0.764938	0.0798148	0.817	0.616	1.101	0.457	175.3	204	245.2	85.8	126.1	215.1	282.4	248.8	125.9	253.7	86.7	107.7	239.7	252.9	351.6	256.7	1	High	High	High	High	High	High	High	High	High	High	High	High	High	High	High	High
FALSE	High	Master Protein	B1B1B8	Phosphatase and actin regulator OS=Mus musculus GN=Phactr1 PE=1 SV=1	-0.08	-0.14	0	-0.22	0.742868	0.595481	0.9767	0.0798727	0.948	0.904	1.001	0.857	330	347.2	316.8	265.6	342	342.3	340.4	310	321.9	312.7	273.4	256.8	346.6	323.7	361.3	336.3	2	High	High	High	High	High	High	High	High	High	High	High	High	High	High	High	High
FALSE	Medium	Master Protein	A2A9H6	Protein Gm884 OS=Mus musculus GN=Gm884 PE=1 SV=1	-0.18	-0.53	0.23	-0.94	0.936901	0.781903	0.654768	0.0799131	0.881	0.693	1.174	0.521	131.8	144.7	165.2	97.6	103.2	154.9	185.9	158.6	88.6	188.3	93	98.6	174.1	145.7	227.2	194.3	1	High	High	High	High	High	High	High	High	High	High	High	High	High	High	High	High
FALSE	High	Master Protein	Q61696	Heat shock 70 kDa protein 1A OS=Mus musculus GN=Hspa1a PE=1 SV=2	-0.24	-0.1	0.01	-0.34	0.713432	0.446641	0.99976	0.0799671	0.849	0.935	1.005	0.79	8669.3	8869.3	12418.3	8097.7	8988.3	9882.5	12284	10797.1	8201.5	9241.4	8199.8	6790	10633.9	10128.6	11734.2	9642.2	1	High	High	High	High	High	High	High	High	High	High	High	High	High	High	High	High
FALSE	High	Master Protein	D3Z7G4	Protein BC024978 OS=Mus musculus GN=BC024978 PE=1 SV=1	-0.22	-0.1	0.09	-0.41	0.624284	0.952096	0.782698	0.0805411	0.857	0.935	1.066	0.752	671.1	658.9	822.6	606.5	656.5	747.4	838.5	805.6	650.8	811.8	590.8	594.1	824.5	885.8	829.5	748.5	4	High	High	High	High	High	High	High	High	High	High	High	High	High	High	High	High
FALSE	High	Master Protein	B1AXJ1	Protein Tepsin OS=Mus musculus GN=Tepsin PE=1 SV=1	-0.19	-0.12	0.05	-0.36	0.264609	0.964502	0.99157	0.080642	0.876	0.922	1.039	0.777	250.1	254.9	266.2	205.7	257.8	288.1	326.3	288.3	250.7	295.5	215.9	184.4	282	299.2	306.2	299.4	6	High	High	High	High	High	High	High	High	High	High	High	High	High	High	High	High
FALSE	High	Master Protein	Q810U3	Neurofascin OS=Mus musculus GN=Nfasc PE=1 SV=1	0.03	0.12	-0.05	0.2	0.954194	0.135966	0.839034	0.0806564	1.021	1.087	0.968	1.147	1065.3	1048.8	838.6	1121.4	1095.7	1032.5	1037.3	1001.9	1080.4	1085.6	1215.9	1238.6	994.2	958.1	1010	1019	4	High	High	High	High	High	High	High	High	High	High	High	High	High	High	High	High
FALSE	High	Master Protein	Q62351	Transferrin receptor protein 1 OS=Mus musculus GN=Tfrc PE=1 SV=1	0.46	0.17	0.09	0.54	0.31054	0.756976	0.99926	0.080765	1.377	1.122	1.063	1.454	16601.8	17156	11123.1	20442.6	16105	12180.9	12323.3	10712.4	19943	14912.6	18252.9	19648	14660.7	12887.2	11089.9	13162.4	50	High	High	High	High	High	High	High	High	High	High	High	High	High	High	High	High
FALSE	Medium	Master Protein	G3UZ50	Protein Ak9 (Fragment) OS=Mus musculus GN=Ak9 PE=4 SV=1	0.02	-0.94	0.23	-1.15	0.928397	0.536671	0.892469	0.080833	1.015	0.521	1.176	0.45	87.2	102.6	112.1	41.2	87.1	99.7	109.7	75.9	55.1	109	43.8	44.1	110.6	96.2	120.2	108.6	1	High	High	High	High	High	High	High	High	High	High	High	High	High	High	High	High
FALSE	High	Master Protein	E9PYH6	Protein Setd1a OS=Mus musculus GN=Setd1a PE=1 SV=1	-0.06	-0.26	0.11	-0.44	0.906098	0.574769	0.892288	0.0808845	0.959	0.832	1.081	0.739	668.4	762.5	889.9	549.5	692.1	847.8	760.7	728.2	622.1	779.3	567.6	539.4	766.2	810.5	867.9	798.1	15	High	High	High	High	High	High	High	High	High	High	High	High	High	High	High	High
FALSE	Medium	Master Protein	H3BK32	Sentrin-specific protease 6 (Fragment) OS=Mus musculus GN=Senp6 PE=1 SV=1	-0.42	-0.57	-0.02	-0.97	0.494209	0.668221	0.999749	0.0809909	0.747	0.672	0.983	0.511	67.9	73.4	58	44.9	56.7	83.9	99.8	84.1	43.2	83.2	41.2	36.1	63.2	69.2	98.5	99.2	1	High	High	High	High	High	High	High	High	High	High	High	High	High	High	High	High
FALSE	High	Master Protein	P60853	Leucine zipper putative tumor suppressor 1 OS=Mus musculus GN=Lzts1 PE=2 SV=3	-0.21	0.01	-0.1	-0.09	0.000395741	0.952794	0.087278	0.0810447	0.867	1.009	0.932	0.939	5721.6	5887.6	5978.3	5945.5	6566	6401.4	7084.3	7096.3	5941.7	6215.3	5997.6	5685.7	6328.4	6252.6	6380.4	6475	33	High	High	High	High	High	High	High	High	High	High	High	High	High	High	High	High
FALSE	High	Master Protein	Q64151	Semaphorin-4C OS=Mus musculus GN=Sema4c PE=1 SV=1	-0.15	-0.08	0.13	-0.37	0.706238	0.866829	0.837329	0.0810887	0.898	0.945	1.095	0.776	108.1	119.7	76.2	85.8	95.9	103.3	111.1	123.4	95.4	106.8	86.8	68.2	112.7	110.3	122.1	129.2	3	High	High	High	High	High	High	High	High	High	High	High	High	High	High	High	High
FALSE	Medium	Master Protein	Q3UY93	Melanin-concentrating hormone receptor 1 OS=Mus musculus GN=Mchr1 PE=2 SV=1	-0.34	0.54	-0.64	0.84	0.739617	0.539994	0.144432	0.0817586	0.789	1.457	0.643	1.789	9.8	7.2	8	14.8	10.1	12.4	9.1	20.3	12.8	8.5	22.9	13	7.8	4.6	6.7	9.6	1	High	High	High	High	High	High	High	High	High	High	High	High	High	High	High	High
FALSE	High	Master Protein	G3X9L9	Myomegalin OS=Mus musculus GN=Pde4dip PE=1 SV=1	-0.14	-0.25	0.07	-0.46	0.581483	0.910022	0.886036	0.0817984	0.907	0.84	1.05	0.725	2161.9	2218.2	2290.2	1671.8	2020.7	2461.8	2571.6	2366	1965.8	2538.4	1719.8	1659.2	2321.5	2412	2664	2680.9	28	High	High	High	High	High	High	High	High	High	High	High	High	High	High	High	High
FALSE	High	Master Protein	Q8BXN7	Protein phosphatase 1K, mitochondrial OS=Mus musculus GN=Ppm1k PE=1 SV=1	-0.19	-0.25	0.09	-0.53	0.720434	0.799524	0.890674	0.0819024	0.879	0.839	1.066	0.692	1477	1576.8	1953.4	1199.2	1499	1778.4	1919.8	1693.7	1334.7	1882.4	1228.4	1186.1	1839.7	1842.2	1879	1858.8	10	High	High	High	High	High	High	High	High	High	High	High	High	High	High	High	High
FALSE	High	Master Protein	F7BC60	Mitochondrial fission factor (Fragment) OS=Mus musculus GN=Mff PE=1 SV=1	-0.12	-0.12	0.14	-0.39	0.837575	0.950562	0.570809	0.0821675	0.919	0.919	1.104	0.765	228.6	240.2	261.7	192.3	248.2	262.1	268.6	212.8	240.8	270.5	192.6	182.4	280.5	284.6	263.6	282.6	1	High	High	High	High	High	High	High	High	High	High	High	High	High	High	High	High
FALSE	High	Master Protein	Q8CBC4	Consortin OS=Mus musculus GN=Cnst PE=1 SV=1	-0.01	0.12	-0.12	0.23	0.86106	0.368606	0.33509	0.082397	0.991	1.085	0.919	1.171	1500.2	1544.7	1278.7	1628	1592.1	1553.5	1517.4	1496	1628.6	1425.5	1722	1675.9	1426.1	1396.1	1393.9	1436.5	18	High	High	High	High	High	High	High	High	High	High	High	High	High	High	High	High
FALSE	High	Master Protein	Q6ZQF0	DNA topoisomerase 2-binding protein 1 OS=Mus musculus GN=Topbp1 PE=1 SV=2	-0.15	0.34	-0.12	0.31	0.986281	0.218833	0.782605	0.0828	0.903	1.262	0.921	1.237	26.5	25.4	27.4	35.6	25.2	30.9	28.9	33	30.3	33.5	39.2	34.6	29.6	25.6	30.3	23.1	2	High	High	High	High	High	High	High	High	High	High	High	High	High	High	High	High
FALSE	High	Master Protein	Q9QXV1	Chromobox protein homolog 8 OS=Mus musculus GN=Cbx8 PE=1 SV=1	-0.15	-0.2	0.03	-0.39	0.823644	0.754063	0.846957	0.0828352	0.901	0.869	1.024	0.765	491.2	571.9	633.4	426.5	498.3	596.9	588.1	587.8	478.1	575.8	437.2	443.8	551.6	582.6	684.9	622.3	7	High	High	High	High	High	High	High	High	High	High	High	High	High	High	High	High
FALSE	High	Master Protein	Q3UQ17	MCG3834 OS=Mus musculus GN=Zbtb16 PE=1 SV=1	-0.03	-0.29	0.12	-0.44	0.98451	0.507523	0.807587	0.0829329	0.981	0.82	1.09	0.738	982.9	1001.7	1197.2	775.3	937.7	1075.3	1097.7	952	924.6	1082.6	714.1	715.7	1057	1127.6	1078.1	1179.9	14	High	High	High	High	High	High	High	High	High	High	High	High	High	High	High	High
FALSE	High	Master Protein	Q08509	Epidermal growth factor receptor kinase substrate 8 OS=Mus musculus GN=Eps8 PE=1 SV=2	-0.19	-0.03	0	-0.22	0.376193	0.977304	0.93179	0.0829774	0.874	0.981	0.999	0.858	4328.2	4580.9	5089.5	4055.7	4532.7	5015	5195.5	5179.6	4727.9	5000.7	4038.4	3894.2	5096.2	5063.4	5372.3	5088.4	34	High	High	High	High	High	High	High	High	High	High	High	High	High	High	High	High
FALSE	High	Master Protein	J3QPR1	Ataxin-1 OS=Mus musculus GN=Atxn1 PE=1 SV=1	-0.18	-0.1	0.08	-0.36	0.95676	0.719457	0.690849	0.083009	0.882	0.934	1.058	0.778	1537.6	1577.5	2051.7	1472.3	1481.9	1829.1	1853.8	1706	1458.5	1778.1	1450.2	1400.3	1734.7	1919.5	2000.7	1818.4	21	High	High	High	High	High	High	High	High	High	High	High	High	High	High	High	High
FALSE	High	Master Protein	Q9R1Z7	6-pyruvoyl tetrahydrobiopterin synthase OS=Mus musculus GN=Pts PE=1 SV=2	-0.19	-0.17	-0.06	-0.31	0.425482	0.567895	0.995575	0.0830695	0.875	0.889	0.962	0.808	900.4	952.3	1092.6	788.7	926.9	1037.9	1079.5	1128	887.3	980.4	762.9	757.1	1014.9	979	1080.1	1021.1	7	High	High	High	High	High	High	High	High	High	High	High	High	High	High	High	High
FALSE	High	Master Protein	O35309	N-myc-interactor OS=Mus musculus GN=Nmi PE=1 SV=1	-0.33	-0.44	-0.09	-0.67	0.937402	0.544594	0.882311	0.0833094	0.798	0.74	0.939	0.629	35.2	37.6	42.6	29	23.9	46.2	48.3	45	21.6	42.1	26.6	27.2	42.9	42.5	50.3	42.8	4	High	High	High	High	High	High	High	High	High	High	High	High	High	High	High	High
FALSE	High	Master Protein	A2AII2	Brain-derived neurotrophic factor OS=Mus musculus GN=Bdnf PE=1 SV=1	-0.33	-0.11	-0.17	-0.27	0.112888	0.758857	0.849147	0.0838244	0.793	0.929	0.887	0.831	716.6	761.9	902.2	615.4	784.7	958.8	957.7	906.6	708.3	756.7	665.4	626.5	785.4	803.2	948.6	850.4	8	High	High	High	High	High	High	High	High	High	High	High	High	High	High	High	High
FALSE	High	Master Protein	Q9JI75	Ribosyldihydronicotinamide dehydrogenase [quinone] OS=Mus musculus GN=Nqo2 PE=1 SV=3	-0.29	-0.22	0.03	-0.54	0.656952	0.738257	0.963911	0.0839322	0.819	0.857	1.019	0.689	1683.7	1793	2431.3	1475.5	1655.3	2112.6	2564.5	2130.7	1548.7	2084.9	1431.8	1423	2039.1	2106.1	2523.1	2217.7	15	High	High	High	High	High	High	High	High	High	High	High	High	High	High	High	High
FALSE	High	Master Protein	Q9D662	Protein transport protein Sec23B OS=Mus musculus GN=Sec23b PE=1 SV=1	0.11	0.12	0	0.23	0.61791	0.566092	0.999579	0.0842904	1.08	1.086	0.997	1.176	1910	1846.3	1576.4	2169	1834.4	1739.8	1613.3	1739.1	1927.9	1825	2186.8	2155.9	1739.1	1778.1	1633	1729.6	18	High	High	High	High	High	High	High	High	High	High	High	High	High	High	High	High
FALSE	High	Master Protein	Q0KK56	Protein FAM184B OS=Mus musculus GN=Fam184b PE=2 SV=1	-0.14	-0.07	0.13	-0.34	0.395394	0.998541	0.649122	0.084324	0.908	0.954	1.093	0.793	415.5	423.1	430.5	349.6	459.5	464.1	487.7	422.2	419.2	515	381.7	337.1	503.2	466.4	506.2	532.8	8	High	High	High	High	High	High	High	High	High	High	High	High	High	High	High	High
FALSE	High	Master Protein	Q91XD6	Vacuolar protein-sorting-associated protein 36 OS=Mus musculus GN=Vps36 PE=1 SV=1	-0.03	-0.22	0.09	-0.33	0.961531	0.582687	0.812921	0.0843255	0.982	0.86	1.061	0.796	4379.9	4780.8	5166	3610.7	4287	4849.9	4473.1	4905.9	4224.8	4810.3	3661.9	3457.7	4761.3	5072.7	5219.8	4812.1	29	High	High	High	High	High	High	High	High	High	High	High	High	High	High	High	High
FALSE	High	Master Protein	Q3TRR0	Microtubule-associated protein 9 OS=Mus musculus GN=Map9 PE=1 SV=2	-0.2	-0.14	0.07	-0.4	0.82295	0.673183	0.910633	0.0843281	0.869	0.91	1.046	0.756	3920.6	4013.1	5317.4	3666.4	4154.7	4503	4796	4621.8	3777.7	4778.7	3449.6	3308.8	4753.2	4794.9	5128.2	4464.4	31	High	High	High	High	High	High	High	High	High	High	High	High	High	High	High	High
FALSE	High	Master Protein	Q9WTV7	E3 ubiquitin-protein ligase RLIM OS=Mus musculus GN=Rlim PE=1 SV=2	0.06	0.08	-0.03	0.18	0.998898	0.316129	0.755565	0.0847081	1.045	1.056	0.976	1.131	458.6	470.9	402.6	485.7	508.5	430.9	444.9	444.4	488.1	467.9	493.7	517.3	460	423.2	445.5	418.3	7	High	High	High	High	High	High	High	High	High	High	High	High	High	High	High	High
FALSE	High	Master Protein	P61458	Pterin-4-alpha-carbinolamine dehydratase OS=Mus musculus GN=Pcbd1 PE=1 SV=2	-0.41	-0.33	0.01	-0.74	0.587776	0.763737	0.978527	0.0849122	0.755	0.795	1.004	0.598	1758.6	2138.9	2889.4	1357.7	1773.1	2498.9	2912	2639.8	1649.9	2322.9	1441.9	1413	2289.7	2462	2884.7	2703.5	6	High	High	High	High	High	High	High	High	High	High	High	High	High	High	High	High
FALSE	High	Master Protein	P70445	Eukaryotic translation initiation factor 4E-binding protein 2 OS=Mus musculus GN=Eif4ebp2 PE=1 SV=1	-0.17	-0.14	0.12	-0.42	0.758114	0.973899	0.610561	0.0850377	0.89	0.909	1.084	0.746	435.9	498.1	556.3	388	427.7	489.9	578.7	559.3	406	555.1	402.4	441.7	539.1	562.1	622	573.1	6	High	High	High	High	High	High	High	High	High	High	High	High	High	High	High	High
FALSE	High	Master Protein	Q9JJC6	RILP-like protein 1 OS=Mus musculus GN=Rilpl1 PE=1 SV=1	-0.3	0	0.13	-0.44	0.417615	0.951297	0.947993	0.0850437	0.812	0.999	1.097	0.739	4350.1	4253.3	6027.8	4152.8	4696.1	5021.8	6678.9	5592.5	4619.1	5391.3	3993.8	3767.7	5910	5748.4	5876.7	5481.5	28	High	High	High	High	High	High	High	High	High	High	High	High	High	High	High	High
FALSE	High	Master Protein	E9Q8J8	Transcription factor ETV6 OS=Mus musculus GN=Etv6 PE=1 SV=1	-0.22	-0.05	0.08	-0.35	0.697778	0.930215	0.773972	0.0851168	0.861	0.967	1.061	0.785	90.1	91.8	113.4	83.4	88.4	107.2	110.6	104	85.7	103.7	81.2	90.2	108.2	97.8	118.9	115.9	2	High	High	High	High	High	High	High	High	High	High	High	High	High	High	High	High
FALSE	Low	Master Protein	A0A0G2JFQ4	Neurobeachin-like protein 2 OS=Mus musculus GN=Nbeal2 PE=1 SV=1	-0.16	-0.86	0.21	-1.24	0.996587	0.601368	0.648088	0.0852773	0.892	0.55	1.161	0.423	251.5	272.3	347.5	128.8	138	308.6	278.9	321.4	121.4	323.9	145.8	142	290.6	317.1	392.5	365.7	1	High	High	High	High	High	High	High	High	High	High	High	High	High	High	High	High
FALSE	Medium	Master Protein	Q9D1M1	DNA-directed RNA polymerases I and III subunit RPAC2 OS=Mus musculus GN=Polr1d PE=1 SV=1	-0.25	-0.41	0.16	-0.82	0.82371	0.874994	0.728608	0.0853393	0.842	0.751	1.115	0.567	126.8	138	167.8	88.1	113.6	171	174.5	144.4	80.7	186.9	96.4	102.4	159.9	155.8	221	191.8	1	High	High	High	High	High	High	High	High	High	High	High	High	High	High	High	High
FALSE	High	Master Protein	P61237	Protein yippee-like 3 OS=Mus musculus GN=Ypel3 PE=1 SV=1	-0.1	-0.04	0.16	-0.3	0.816655	0.999728	0.291645	0.0854493	0.93	0.975	1.12	0.81	69.9	81.7	92.5	89.1	75.8	92.2	93.3	91.1	78	89.2	81.9	84.5	87.9	105.5	100.2	105.3	2	High	High	High	High	High	High	High	High	High	High	High	High	High	High	High	High
FALSE	High	Master Protein	Q8CGC6	RNA-binding protein 28 OS=Mus musculus GN=Rbm28 PE=1 SV=4	-0.09	-0.17	0.06	-0.32	0.608806	0.844382	0.93477	0.0854522	0.937	0.89	1.042	0.8	1325.7	1507	1448.3	1098.6	1335	1528.5	1643.2	1431.8	1302.8	1508.7	1167.3	1057.6	1529.6	1458.3	1679.2	1554.4	20	High	High	High	High	High	High	High	High	High	High	High	High	High	High	High	High
FALSE	Low	Master Protein	E9Q1D4	RAD9, HUS1, RAD1-interacting nuclear orphan protein 1 OS=Mus musculus GN=Rhno1 PE=4 SV=1	-0.25	-0.65	0.08	-0.98	0.801459	0.643729	0.943126	0.0855398	0.84	0.637	1.058	0.506	85.8	107.8	121.2	60.6	82.9	116.4	129.5	112.5	65.8	132.9	57.1	52.3	107.2	139.8	122.5	119.7	1	High	High	High	High	High	High	High	High	High	High	High	High	High	High	High	High
FALSE	High	Master Protein	Q499E5	Storkhead-box protein 2 OS=Mus musculus GN=Stox2 PE=2 SV=2	-0.07	-0.32	0.09	-0.48	0.695757	0.780465	0.928413	0.0855454	0.954	0.802	1.065	0.718	886	949.6	969.7	705.8	893.4	990.5	1062.1	933.9	783.1	1072.3	689.5	691.9	984.2	967.7	1089.1	1066.9	18	High	High	High	High	High	High	High	High	High	High	High	High	High	High	High	High
FALSE	High	Master Protein	Q8BXC6	COMM domain-containing protein 2 OS=Mus musculus GN=Commd2 PE=1 SV=1	-0.13	-0.03	0.04	-0.2	0.501808	0.877585	0.963865	0.0857297	0.913	0.983	1.029	0.872	1407.5	1433.6	1640.9	1369.5	1440.4	1569.2	1694.8	1541.6	1432.8	1554.1	1306.1	1359.9	1617.8	1591.5	1609.9	1553.8	10	High	High	High	High	High	High	High	High	High	High	High	High	High	High	High	High
FALSE	High	Master Protein	A6ZI47	Fructose-bisphosphate aldolase OS=Mus musculus GN=Aldoart2 PE=1 SV=1	-0.07	0.49	-0.1	0.52	0.995283	0.157623	0.928429	0.0859103	0.95	1.405	0.93	1.436	1569	1429.3	1328.4	1365.4	1593.3	1614.4	1334.1	1356.5	2991.4	1560.3	2470.4	1318.1	1373.7	1430.5	1226	1361.4	4	High	High	High	High	High	High	High	High	High	High	High	High	High	High	High	High
FALSE	High	Master Protein	Q8BIL5	Protein Hook homolog 1 OS=Mus musculus GN=Hook1 PE=1 SV=2	-0.17	-0.07	-0.05	-0.19	0.065844	0.900024	0.831863	0.086097	0.888	0.951	0.966	0.874	4432.5	4702.6	4977.8	4074.2	5033.6	5322.7	5247	4973.5	4575.5	4865.4	4116.4	4078.7	4843	5034.7	5032.4	4896.9	38	High	High	High	High	High	High	High	High	High	High	High	High	High	High	High	High
FALSE	High	Master Protein	Q9CQ13	Coordinator of PRMT5 and differentiation stimulator OS=Mus musculus GN=Coprs PE=1 SV=1	-0.22	-0.09	-0.01	-0.3	0.805684	0.672785	0.926821	0.0861053	0.857	0.941	0.99	0.815	124.3	126.3	150.4	122.3	117.6	139.7	155.5	152.9	102.9	137.9	120.6	115.2	133.8	132.9	172.2	156.5	3	High	High	High	High	High	High	High	High	High	High	High	High	High	High	High	High
FALSE	High	Master Protein	B2RSU6	Cingulin-like 1 OS=Mus musculus GN=Cgnl1 PE=1 SV=1	-0.26	-0.06	0.12	-0.43	0.753199	0.991812	0.540087	0.0862222	0.835	0.961	1.084	0.74	1332.2	1459.9	1829.8	1217.8	1308.5	1578.7	1768.2	1788.9	1418.8	1755.3	1265.5	1224.8	1699.3	1820.8	2059.1	1801.2	25	High	High	High	High	High	High	High	High	High	High	High	High	High	High	High	High
FALSE	High	Master Protein	A0A0R4J262	Sodium channel modifier 1 OS=Mus musculus GN=Scnm1 PE=1 SV=1	-0.41	-0.34	0.1	-0.86	0.580635	0.921416	0.886194	0.0863073	0.751	0.788	1.073	0.552	454.5	461.5	676.6	305.5	425.7	647.8	682.7	574.2	379.9	636.2	336.4	343.1	595.1	705.4	695.4	615.5	3	High	High	High	High	High	High	High	High	High	High	High	High	High	High	High	High
FALSE	High	Master Protein	A6H6E2	Multimerin-2 OS=Mus musculus GN=Mmrn2 PE=1 SV=1	-0.22	-0.09	0.19	-0.51	0.742682	0.99996	0.376021	0.0864276	0.857	0.937	1.141	0.704	341.8	378.4	423.8	301.7	314.6	412.4	456.9	426.7	335.4	463.7	338.9	320.1	464.4	417.5	532.9	493.3	7	High	High	High	High	High	High	High	High	High	High	High	High	High	High	High	High
FALSE	High	Master Protein	Q8JZQ9	Eukaryotic translation initiation factor 3 subunit B OS=Mus musculus GN=Eif3b PE=1 SV=1	-0.01	0.29	-0.21	0.49	0.995631	0.638503	0.626457	0.0864753	0.995	1.219	0.866	1.402	12711.6	12384.1	9943	17033.5	13562.4	11721.1	11048.7	13708.2	13864	11292.6	16878.5	17283.9	11214.5	10906	10427.4	10919	49	High	High	High	High	High	High	High	High	High	High	High	High	High	High	High	High
FALSE	High	Master Protein	Q9CR64	Protein kish-A OS=Mus musculus GN=Tmem167a PE=1 SV=1	-0.06	-0.2	0.2	-0.45	0.990785	0.54436	0.75689	0.0866025	0.958	0.873	1.145	0.73	43.3	46.1	32.1	31	37.9	40	46.6	33	38.8	38.7	23.1	27.4	48.7	40.9	51.8	38.8	1	High	High	High	High	High	High	High	High	High	High	High	High	High	High	High	High
FALSE	High	Master Protein	O88696	ATP-dependent Clp protease proteolytic subunit, mitochondrial OS=Mus musculus GN=Clpp PE=1 SV=1	-0.15	-0.05	0.02	-0.22	0.715692	0.933292	0.759655	0.0872606	0.898	0.966	1.012	0.857	2240.1	2425.5	2687.9	2201.6	2262.9	2593	2633.4	2595.6	2256	2601.1	2245.5	2159.3	2554.1	2624	2795.8	2626.3	9	High	High	High	High	High	High	High	High	High	High	High	High	High	High	High	High
FALSE	High	Master Protein	Q99L88	Beta-1-syntrophin OS=Mus musculus GN=Sntb1 PE=1 SV=4	0	-0.01	0.14	-0.15	0.989949	0.999634	0.122409	0.0875267	0.998	0.995	1.102	0.901	1600.9	1730.5	1641.3	1541.2	1589	1661.7	1584.1	1744.2	1659.7	1769.4	1566.7	1543.3	1727.8	1767.8	1813.5	1822.7	17	High	High	High	High	High	High	High	High	High	High	High	High	High	High	High	High
FALSE	High	Master Protein	P10404	MLV-related proviral Env polyprotein OS=Mus musculus PE=1 SV=3	0.09	-0.35	0.32	-0.57	0.988223	0.491691	0.466705	0.0879483	1.066	0.786	1.245	0.673	13.8	14.9	12.9	9.6	13.9	13.8	9.8	11.3	10.5	10.6	9.6	10.5	13.7	10.2	17.7	20	3	High	High	High	High	High	High	High	High	High	High	High	High	High	High	High	High
FALSE	Low	Master Protein	G3UWT0	MDS1 and EVI1 complex locus protein MDS1 (Fragment) OS=Mus musculus GN=Mecom PE=1 SV=1	-0.36	-0.1	0.08	-0.55	0.618117	0.992531	0.680261	0.0882603	0.777	0.93	1.058	0.683	284.2	292	328.8	262.2	244	364.1	411.2	377.4	219.3	393.2	259.6	276.4	356	353.8	461	432.3	1	High	High	High	High	High	High	High	High	High	High	High	High	High	High	High	High
FALSE	High	Master Protein	F7AAP4	Calcium-transporting ATPase OS=Mus musculus GN=Atp2b4 PE=1 SV=1	-0.16	-0.33	0.12	-0.61	0.582941	0.881768	0.928278	0.0883819	0.893	0.796	1.088	0.653	121.6	112.7	93.4	76.4	108.6	112.4	127.6	117.5	78.1	131.6	79.7	83.7	116	116.3	135.2	134.5	1	High	High	High	High	High	High	High	High	High	High	High	High	High	High	High	High
FALSE	High	Master Protein	E9QAE4	Histone-lysine N-methyltransferase, H3 lysine-36 and H4 lysine-20-specific OS=Mus musculus GN=Nsd1 PE=1 SV=1	-0.14	-0.17	0.03	-0.33	0.43208	0.942769	0.954999	0.0884789	0.91	0.89	1.018	0.795	658.2	696.6	707	566.9	657.2	746	771.6	742.9	636.4	764.8	569.4	570.2	749.9	707.2	794.4	766.2	12	High	High	High	High	High	High	High	High	High	High	High	High	High	High	High	High
FALSE	High	Master Protein	Q76LS9	Ubiquitin carboxyl-terminal hydrolase MINDY-1 OS=Mus musculus GN=Fam63a PE=1 SV=1	0.09	0.03	-0.01	0.14	0.251323	0.998252	0.958945	0.0886723	1.068	1.023	0.992	1.102	1200.4	1257.5	1155.8	1198.3	1179	1099.8	1119.1	1127.3	1217.5	1094.7	1237.1	1294.7	1137	1139	1089	1090.9	8	High	High	High	High	High	High	High	High	High	High	High	High	High	High	High	High
FALSE	High	Master Protein	Q8R0H9	ADP-ribosylation factor-binding protein GGA1 OS=Mus musculus GN=Gga1 PE=1 SV=1	0.06	0.18	-0.13	0.37	0.993483	0.769726	0.520358	0.0887024	1.045	1.135	0.915	1.296	3982	4044.3	3437.3	4901.8	3918.7	3763.2	3384.8	4913.6	4228	3667.6	4908.4	5189.2	3574.9	3455.9	3680.2	3129.1	18	High	High	High	High	High	High	High	High	High	High	High	High	High	High	High	High
FALSE	High	Master Protein	P30415	NK-tumor recognition protein OS=Mus musculus GN=Nktr PE=1 SV=4	-0.2	-0.73	0.2	-1.13	0.833459	0.775384	0.838479	0.08884	0.869	0.603	1.147	0.457	694.1	709.4	934.8	288.9	551.3	792.6	919.8	821.9	574.7	874.9	311.6	301.9	885.5	869.1	1088.3	968.5	3	High	High	High	High	High	High	High	High	High	High	High	High	High	High	High	High
FALSE	High	Master Protein	Q69Z36	RNA-binding protein MEX3B OS=Mus musculus GN=Mex3b PE=2 SV=2	-0.05	-0.22	0.05	-0.32	0.991788	0.415174	0.875276	0.0890871	0.969	0.858	1.036	0.802	70	75.5	66.4	56	76.5	71.8	69	57.3	69	64.1	53.4	47.2	75.9	70.1	71.3	74.6	2	High	High	High	High	High	High	High	High	High	High	High	High	High	High	High	High
FALSE	High	Master Protein	G3X8R5	Glutamine-rich protein 1 OS=Mus musculus GN=Qrich1 PE=1 SV=1	0.12	0.06	-0.07	0.24	0.908551	0.766349	0.757546	0.0892456	1.086	1.039	0.956	1.181	1583.2	1720.4	1261.9	1623.3	1547.2	1421.2	1418.9	1532.1	1659.2	1465.2	1672.9	1721.5	1431.6	1328	1389	1437.3	13	High	High	High	High	High	High	High	High	High	High	High	High	High	High	High	High
FALSE	High	Master Protein	Q91WB7	Ubiquitin domain-containing protein 1 OS=Mus musculus GN=Ubtd1 PE=2 SV=1	0.06	-0.3	0.23	-0.46	0.996735	0.599496	0.664163	0.0893045	1.04	0.814	1.169	0.725	43	35.7	42.3	27.2	42.2	33.5	36.5	38.2	36.8	40.7	27.2	21.8	42.2	38.9	49.7	45.2	1	High	High	High	High	High	High	High	High	High	High	High	High	High	High	High	High
FALSE	High	Master Protein	O54983	Ketimine reductase mu-crystallin OS=Mus musculus GN=Crym PE=1 SV=1	-0.52	-0.39	-0.18	-0.73	0.0810622	0.860271	0.832425	0.089722	0.697	0.762	0.88	0.604	11012.5	9999.2	9855.7	5794.3	13313.3	15233.8	17807.1	12912.7	10129.8	11031.1	5644.4	5555.1	10694.4	10594.8	14676.6	14935.8	12	High	High	High	High	High	High	High	High	High	High	High	High	High	High	High	High
FALSE	High	Master Protein	F6TRJ8	Coiled-coil domain-containing protein 85A (Fragment) OS=Mus musculus GN=Ccdc85a PE=1 SV=1	-0.27	-0.04	0.13	-0.44	0.449149	0.99962	0.75824	0.0901199	0.827	0.975	1.091	0.739	434.9	454.1	567.8	423	459.3	519.9	607.7	555	424.5	587	442	416.1	547	574.7	597.7	603.2	2	High	High	High	High	High	High	High	High	High	High	High	High	High	High	High	High
FALSE	High	Master Protein	Q3V3R1	Monofunctional C1-tetrahydrofolate synthase, mitochondrial OS=Mus musculus GN=Mthfd1l PE=1 SV=2	0.34	0.09	0.06	0.37	0.232021	0.780939	0.984502	0.0901514	1.268	1.063	1.04	1.296	13563.4	15077.6	10630.1	15411.5	12746.7	11413.7	10226.6	11146.1	14084.4	12222.7	16405.2	16477.4	12287.6	12170.5	11310.5	11072.5	54	High	High	High	High	High	High	High	High	High	High	High	High	High	High	High	High
FALSE	Medium	Master Protein	Q9CQ46	EF-hand calcium-binding domain-containing protein 2 OS=Mus musculus GN=Efcab2 PE=1 SV=1	-0.16	-0.1	0.04	-0.3	0.406275	0.940357	0.970353	0.0902696	0.895	0.934	1.03	0.812	141.5	174.5	179	127.2	157.5	175.2	193.1	175.9	146.6	164	133	147.1	164.1	172	200.6	190.3	1	High	High	High	High	High	High	High	High	High	High	High	High	High	High	High	High
FALSE	High	Master Protein	P46938	Transcriptional coactivator YAP1 OS=Mus musculus GN=Yap1 PE=1 SV=2	-0.16	-0.31	0.2	-0.68	0.835027	0.81892	0.800259	0.0904013	0.893	0.804	1.149	0.625	765.1	857.8	1127.5	558.1	754.3	939.1	1171.7	875.7	742.1	1039.2	572.1	520.2	994	985.2	1254.1	1092	9	High	High	High	High	High	High	High	High	High	High	High	High	High	High	High	High
FALSE	High	Master Protein	Q8CC27	Voltage-dependent L-type calcium channel subunit beta-2 OS=Mus musculus GN=Cacnb2 PE=1 SV=1	-0.11	-0.09	-0.02	-0.18	0.276513	0.893855	0.999999	0.0905414	0.925	0.94	0.985	0.883	1073.6	1176.3	1121.1	979.4	1114.4	1239.2	1135.2	1241.3	1005.7	1147.6	1058.1	1002	1157.7	1127.7	1267.8	1178.1	12	High	High	High	High	High	High	High	High	High	High	High	High	High	High	High	High
FALSE	High	Master Protein	O35671	Integrin beta-1-binding protein 1 OS=Mus musculus GN=Itgb1bp1 PE=1 SV=1	0	-0.37	0.06	-0.43	0.941755	0.606883	0.850926	0.0905937	1.002	0.772	1.039	0.744	311.9	319.9	307.2	221.6	272.4	327.4	313.7	304.4	256.9	333.3	222.5	215.3	311.9	323.8	365.8	318.6	4	High	High	High	High	High	High	High	High	High	High	High	High	High	High	High	High
FALSE	High	Master Protein	E9QAS9	Synaptic functional regulator FMR1 OS=Mus musculus GN=Fmr1 PE=1 SV=1	0.01	0.21	-0.14	0.36	1	0.399291	0.762338	0.0907487	1.004	1.159	0.906	1.284	106.5	99.5	133.3	134.6	116.9	127.4	105.6	120.5	132.1	109.4	158.2	144.2	108.8	114.7	106.3	102.6	1	High	High	High	High	High	High	High	High	High	High	High	High	High	High	High	High
FALSE	High	Master Protein	E9Q0Y4	Signal-induced proliferation-associated protein 1 OS=Mus musculus GN=Sipa1 PE=1 SV=1	-0.22	-0.04	0.06	-0.32	0.364044	0.999964	0.81979	0.0907631	0.857	0.973	1.04	0.802	186.1	181.6	226.7	210.3	221.9	240.3	259.9	203.2	173.6	246.8	205.5	180.4	233.4	236	244.5	278.4	10	High	High	High	High	High	High	High	High	High	High	High	High	High	High	High	High
FALSE	High	Master Protein	A2AQP0	Myosin-7B OS=Mus musculus GN=Myh7b PE=3 SV=1	0.04	-0.37	0.25	-0.58	0.914871	0.868982	0.63373	0.0908201	1.026	0.773	1.186	0.668	216.3	236.5	230.1	133.6	196.8	204.6	242.3	231.2	207.9	243.3	143	142	257.2	258.9	255.4	260	7	High	High	High	High	High	High	High	High	High	High	High	High	High	High	High	High
FALSE	High	Master Protein	Q99KS6	Manganese-dependent ADP-ribose/CDP-alcohol diphosphatase OS=Mus musculus GN=Adprm PE=1 SV=1	0.06	-0.06	0.33	-0.34	0.756375	0.573301	0.153039	0.0909846	1.041	0.956	1.26	0.79	89.7	78.1	121.3	81.6	78.9	85.7	94.8	76.7	82	90.3	81.7	72.8	109.1	103.2	103.9	93.4	3	High	High	High	High	High	High	High	High	High	High	High	High	High	High	High	High
FALSE	High	Master Protein	P07758	Alpha-1-antitrypsin 1-1 OS=Mus musculus GN=Serpina1a PE=1 SV=4	-0.15	0.2	0.5	-0.45	0.980424	0.88011	0.0496075	0.0911399	0.899	1.151	1.413	0.732	4751.3	4432.4	5931.7	3983.1	3847.7	4461	5839.1	5965.4	5541.3	6225.9	5033	4092.5	7104.7	6124.4	7897.2	7318.9	6	High	High	High	High	High	High	High	High	High	High	High	High	High	High	High	High
FALSE	High	Master Protein	O89110	Caspase-8 OS=Mus musculus GN=Casp8 PE=1 SV=1	-0.25	-0.07	0.11	-0.43	0.62122	0.986105	0.726129	0.0914289	0.843	0.951	1.077	0.744	398.1	445.5	565.6	356.8	425.1	500.6	551.6	498.1	430.9	524.5	372.3	371.8	522.1	534.7	587.5	541.3	7	High	High	High	High	High	High	High	High	High	High	High	High	High	High	High	High
FALSE	Medium	Master Protein	A0A0R4J0A9	Low-density lipoprotein receptor-related protein 6 OS=Mus musculus GN=Lrp6 PE=1 SV=1	-0.22	-0.24	0.16	-0.61	0.906526	0.894905	0.612943	0.0914921	0.861	0.848	1.117	0.654	51.4	63	56	47.1	45.9	59.8	64.8	65.5	47.5	69	43.1	43.6	56.7	66.7	72.6	75.9	2	High	High	High	High	High	High	High	High	High	High	High	High	High	High	High	High
FALSE	Low	Master Protein	Q9DAG7	Protein Styxl1 OS=Mus musculus GN=Styxl1 PE=2 SV=1	0.18	-0.05	-0.33	0.46	0.975332	0.992194	0.114644	0.091667	1.131	0.964	0.795	1.372	34.6	46.7	29.1	43.4	35.7	32.8	32.3	44.4	36.1	31.8	40.5	38.6	32.4	22.2	25	29.6	1	High	High	High	High	High	High	High	High	High	High	High	High	High	High	High	High
FALSE	High	Master Protein	Q9D0V7	Receptor-binding cancer antigen expressed on SiSo cells OS=Mus musculus GN=Ebag9 PE=1 SV=2	-0.13	0.15	-0.19	0.21	0.670876	0.255589	0.321506	0.0917334	0.916	1.107	0.877	1.156	175.4	185.8	184.1	194.4	204.3	210.7	172.4	199.6	202.5	207.6	207	201.7	171.1	158.5	183.3	204.8	4	High	High	High	High	High	High	High	High	High	High	High	High	High	High	High	High
FALSE	High	Master Protein	Q5NBX1	Protein cordon-bleu OS=Mus musculus GN=Cobl PE=1 SV=1	-0.07	-0.1	0.05	-0.22	0.650704	0.827443	0.936683	0.0917458	0.95	0.935	1.037	0.856	5866.3	5645.9	6323	5195.1	6130.8	6409.5	5988	5987.6	5590.8	6461.2	5178	4822.5	6213.7	6537.8	6191.8	6358.4	1	High	High	High	High	High	High	High	High	High	High	High	High	High	High	High	High
FALSE	High	Master Protein	Q9CPY0	rRNA methyltransferase 2, mitochondrial OS=Mus musculus GN=Mrm2 PE=1 SV=1	0.02	-0.11	0.2	-0.29	0.996897	0.953797	0.28138	0.0919828	1.012	0.928	1.152	0.815	167	177.7	173.7	150.3	161.5	171.6	164.9	178.5	154.4	179.9	161.6	151.4	183.8	160	219.6	204.2	3	High	High	High	High	High	High	High	High	High	High	High	High	High	High	High	High
FALSE	High	Master Protein	E9PWG6	Protein Ncapg OS=Mus musculus GN=Ncapg PE=1 SV=1	-0.1	-0.25	0.1	-0.45	0.925779	0.702899	0.801048	0.0920696	0.934	0.839	1.071	0.732	191.4	186.7	147.6	128.6	183.8	174.7	180.8	153.6	159.5	188.8	121.6	114.2	196.9	188.2	187.3	192.4	2	High	High	High	High	High	High	High	High	High	High	High	High	High	High	High	High
FALSE	High	Master Protein	A0A0R4J0R3	Interferon-stimulated 20 kDa exonuclease-like 2 OS=Mus musculus GN=Isg20l2 PE=1 SV=1	-0.5	0.07	0.19	-0.61	0.287085	0.988069	0.723677	0.0921005	0.707	1.05	1.137	0.653	75.2	81.1	112.8	71.2	79.1	126.6	140.9	96.4	75.5	114.9	79.6	84.6	119.1	128.1	127.5	123.8	1	High	High	High	High	High	High	High	High	High	High	High	High	High	High	High	High
FALSE	High	Master Protein	Q8BFU3	RING finger protein 214 OS=Mus musculus GN=Rnf214 PE=1 SV=1	-0.12	-0.16	0.06	-0.34	0.78567	0.759297	0.901254	0.0922441	0.92	0.896	1.044	0.789	8655.7	9056.8	10676.9	7330.3	8812.6	10045.6	10224.1	9226.8	8600	9948.5	7323.8	7077.4	9922.3	10172	10423.5	9939.9	38	High	High	High	High	High	High	High	High	High	High	High	High	High	High	High	High
FALSE	High	Master Protein	Q922R5	Serine/threonine-protein phosphatase 4 regulatory subunit 3B OS=Mus musculus GN=Ppp4r3b PE=1 SV=2	0.2	0.02	-0.08	0.3	0.601229	0.952821	0.841701	0.0923957	1.147	1.014	0.947	1.228	95.8	90.3	75.5	92.8	83	76.8	86.6	76.6	92.1	76.2	93.6	106.8	71.1	71.1	82.3	80.4	1	High	High	High	High	High	High	High	High	High	High	High	High	High	High	High	High
FALSE	High	Master Protein	Q8BWU8	Ethanolamine-phosphate phospho-lyase OS=Mus musculus GN=Etnppl PE=2 SV=1	0.03	0.04	-0.15	0.22	0.986691	0.805922	0.536715	0.0926575	1.022	1.027	0.899	1.169	672.5	617.7	663.3	643.5	561.8	643.1	703.3	635.1	585.4	696	647.1	867.4	543.4	609.8	567	581.6	9	High	High	High	High	High	High	High	High	High	High	High	High	High	High	High	High
FALSE	High	Master Protein	Q8BFR2	Follistatin-related protein 5 OS=Mus musculus GN=Fstl5 PE=2 SV=1	-0.07	-1.58	0.42	-2.07	0.837298	0.722692	0.888276	0.0928167	0.954	0.334	1.334	0.239	163.9	193.3	165.3	26.9	105.9	174.7	214	170.4	76.9	215.1	39.2	29.9	183.1	209.6	252.7	268.3	3	High	High	High	High	High	High	High	High	High	High	High	High	High	High	High	High
FALSE	Medium	Master Protein	Q61477	Neuroblastoma suppressor of tumorigenicity 1 OS=Mus musculus GN=Nbl1 PE=1 SV=2	-0.3	-0.2	0.22	-0.73	0.638788	0.975645	0.754853	0.0928433	0.811	0.869	1.168	0.604	72.4	80.3	99.3	66.5	77.3	92.3	126.9	95.8	68	125.8	64.5	52.7	102.5	108.1	137.9	111.4	1	High	High	High	High	High	High	High	High	High	High	High	High	High	High	High	High
FALSE	High	Master Protein	P58334	Krueppel-like factor 16 OS=Mus musculus GN=Klf16 PE=1 SV=2	-0.07	-0.25	0.05	-0.38	0.990592	0.364127	0.928283	0.0930882	0.95	0.838	1.035	0.77	130.1	137.5	158.1	119.1	126.7	133.6	148.3	148.5	120.2	147.7	101.5	104.5	135	134.9	160.2	157.1	1	High	High	High	High	High	High	High	High	High	High	High	High	High	High	High	High
FALSE	High	Master Protein	O08908	Phosphatidylinositol 3-kinase regulatory subunit beta OS=Mus musculus GN=Pik3r2 PE=1 SV=2	-0.19	-0.1	0.09	-0.38	0.681105	0.952321	0.77632	0.093118	0.878	0.93	1.063	0.768	2500.8	2578.2	3189.1	2203.1	2474.1	2911	3164.4	2873.4	2419.5	3043.4	2303.9	2251.6	3012.1	3105.7	3143.4	3044	28	High	High	High	High	High	High	High	High	High	High	High	High	High	High	High	High
FALSE	High	Master Protein	A0A0R4J0S3	Reticulon 4 interacting protein 1 OS=Mus musculus GN=Rtn4ip1 PE=1 SV=1	0.07	0.13	0.01	0.19	0.945557	0.235678	0.999976	0.0932365	1.047	1.096	1.006	1.142	1763.9	1787	1484.9	1979.2	1763.4	1640.3	1708.5	1682.4	1903.6	1792.1	1989.9	2032.8	1757.7	1685.4	1614.8	1724.5	13	High	High	High	High	High	High	High	High	High	High	High	High	High	High	High	High
FALSE	Low	Master Protein	Q9D232	Protein spinster homolog 3 OS=Mus musculus GN=Spns3 PE=2 SV=1	-0.23	-0.61	0.2	-1.03	0.692698	0.874836	0.877499	0.0935536	0.855	0.657	1.146	0.49	120.1	157.6	166.9	84.6	144.7	169.7	176.4	152.5	100	220.3	80.5	81.7	182.7	175.8	186.1	203.1	1	High	High	High	High	High	High	High	High	High	High	High	High	High	High	High	High
FALSE	High	Master Protein	Q91ZT5	FYVE, RhoGEF and PH domain-containing protein 4 OS=Mus musculus GN=Fgd4 PE=1 SV=1	-0.2	-0.04	-0.07	-0.17	0.0642428	0.998183	0.978641	0.0935783	0.873	0.971	0.955	0.888	3138.6	3392.1	3277.3	2727.9	3254.3	3605.1	3926.7	3745.7	3145.9	3339.5	2834	3084.9	3470	3410.8	3784.1	3547.5	32	High	High	High	High	High	High	High	High	High	High	High	High	High	High	High	High
FALSE	High	Master Protein	Q8K1S6	Protein spire homolog 2 OS=Mus musculus GN=Spire2 PE=1 SV=1	-0.13	-0.08	0	-0.2	0.276682	0.951178	0.998166	0.0936135	0.915	0.949	1	0.869	327.3	343.2	323.3	305.5	344.1	373.3	354.3	356.9	314.1	370.3	303.4	282.9	347.3	341	390.1	363.7	5	High	High	High	High	High	High	High	High	High	High	High	High	High	High	High	High
FALSE	High	Master Protein	Q52KG3	Melanoma antigen, family E, 2 OS=Mus musculus GN=Magee2 PE=1 SV=1	-0.27	-0.22	-0.09	-0.4	0.148585	0.746621	0.884263	0.0936788	0.829	0.856	0.938	0.757	348	377.2	332.9	275.4	387.3	409	439.4	412.2	311.6	368.6	272.2	263.5	339.3	329	447.8	436.9	7	High	High	High	High	High	High	High	High	High	High	High	High	High	High	High	High
FALSE	High	Master Protein	Q9WTJ4	Flt3-interacting zinc finger protein 1 OS=Mus musculus GN=Fiz1 PE=1 SV=1	-0.04	-0.16	0.2	-0.4	0.841028	0.883212	0.728547	0.0937191	0.976	0.894	1.148	0.76	125.1	146.3	134.3	90	132	137.9	133.7	131.9	134.9	137.5	99.6	86.2	139.1	153.4	158.9	151.8	2	High	High	High	High	High	High	High	High	High	High	High	High	High	High	High	High
FALSE	High	Master Protein	P13745	Glutathione S-transferase A1 OS=Mus musculus GN=Gsta1 PE=1 SV=2	-0.03	-0.23	0.12	-0.38	0.802896	0.929432	0.700557	0.0937728	0.979	0.853	1.084	0.771	144.8	144.8	153.4	106.1	159	135.5	140.7	155.5	132.4	157.4	114.5	115.3	151.7	150.8	179.9	169.4	2	High	High	High	High	High	High	High	High	High	High	High	High	High	High	High	High
FALSE	High	Master Protein	Q9Z2B5	Eukaryotic translation initiation factor 2-alpha kinase 3 OS=Mus musculus GN=Eif2ak3 PE=1 SV=1	0	-0.27	0.18	-0.46	0.903537	0.864559	0.669255	0.093786	0.998	0.828	1.134	0.728	118.6	129.3	120.4	89	118.3	117.8	131.1	121.1	109.2	142.6	89.5	83.9	127.8	127.1	144.1	156.5	3	High	High	High	High	High	High	High	High	High	High	High	High	High	High	High	High
FALSE	High	Master Protein	E9Q5L4	Protein C530008M17Rik OS=Mus musculus GN=C530008M17Rik PE=1 SV=1	-0.21	-0.15	0.02	-0.39	0.552195	0.746174	0.995055	0.0941617	0.862	0.9	1.015	0.765	2540.1	2752.9	3185.9	2229.3	2784.3	3126.9	3037.4	3101	2590.3	3066.8	2188.2	1961.4	2811.2	2973.8	3261.1	3285.2	31	High	High	High	High	High	High	High	High	High	High	High	High	High	High	High	High
FALSE	High	Master Protein	E9Q286	Little elongation complex subunit 1 OS=Mus musculus GN=Ice1 PE=1 SV=1	0.03	-0.76	0.26	-0.99	0.968963	0.715817	0.707881	0.0948388	1.021	0.591	1.198	0.504	173.7	196	192.8	85	125.7	178.5	179.8	204.7	124.8	217.6	93.7	85.9	199.3	198.6	231.1	233.2	1	High	High	High	High	High	High	High	High	High	High	High	High	High	High	High	High
FALSE	High	Master Protein	Q9CZP3	Protein Zfp655 OS=Mus musculus GN=Zfp655 PE=1 SV=1	-0.4	-0.05	-0.08	-0.37	0.182999	0.999946	0.983856	0.0949748	0.758	0.964	0.946	0.773	69.7	71.6	82.3	63.6	72	94.5	95.3	91.9	63.7	89	72.8	61.9	81.1	88.6	108.2	87.8	4	High	High	High	High	High	High	High	High	High	High	High	High	High	High	High	High
FALSE	High	Master Protein	S4R1W8	Glyceraldehyde-3-phosphate dehydrogenase (Fragment) OS=Mus musculus GN=Gapdh PE=1 SV=1	-0.18	-0.34	0.07	-0.59	0.793716	0.737409	0.916481	0.095049	0.88	0.792	1.047	0.666	418.9	484.9	523.8	324.1	349.7	477.9	549.1	636	388.8	490	307.2	327.9	511.8	484.7	603.5	562.2	2	High	High	High	High	High	High	High	High	High	High	High	High	High	High	High	High
FALSE	High	Master Protein	O09164	Extracellular superoxide dismutase [Cu-Zn] OS=Mus musculus GN=Sod3 PE=1 SV=1	-0.24	-0.31	0.04	-0.59	0.749092	0.745687	0.938397	0.0950942	0.846	0.808	1.031	0.663	1591.7	1742.1	2218.3	1214.2	1468.1	1904.5	2287.6	2035.9	1429.2	1971.1	1265.6	1197.4	1917.5	2108.7	2262.2	1953.6	8	High	High	High	High	High	High	High	High	High	High	High	High	High	High	High	High
FALSE	High	Master Protein	Q9D1Q1	M-phase phosphoprotein 6 OS=Mus musculus GN=Mphosph6 PE=1 SV=1	-0.17	-0.41	0.22	-0.8	0.616648	0.927418	0.877698	0.09532	0.887	0.755	1.165	0.575	86.9	105.7	118.7	55.5	94.9	114.8	135.4	101.6	80.3	129	57.3	65.1	116.1	140.7	124.8	127	3	High	High	High	High	High	High	High	High	High	High	High	High	High	High	High	High
FALSE	High	Master Protein	Q8VEB4	Group XV phospholipase A2 OS=Mus musculus GN=Pla2g15 PE=1 SV=1	-0.02	0.09	-0.11	0.17	0.91229	0.831649	0.130737	0.095329	0.989	1.061	0.93	1.128	1990.3	1973.9	2019.5	2186.9	2019.7	2018	2034.7	2309.7	1968.7	2061.5	2194.6	2214.2	1853.4	1851.2	1916.8	2026.7	11	High	High	High	High	High	High	High	High	High	High	High	High	High	High	High	High
FALSE	High	Master Protein	Q9JLB2	MAGUK p55 subfamily member 5 OS=Mus musculus GN=Mpp5 PE=1 SV=1	-0.09	-0.24	0.08	-0.4	0.830743	0.752624	0.878661	0.0954069	0.94	0.847	1.055	0.755	3717	3968.1	4600.2	2926	3739.7	4148.5	4467.1	4020.4	3476.8	4386.1	3045.5	2866.9	4253.6	4216.1	4788.7	4363.1	26	High	High	High	High	High	High	High	High	High	High	High	High	High	High	High	High
FALSE	High	Master Protein	O89084	cAMP-specific 3',5'-cyclic phosphodiesterase 4A OS=Mus musculus GN=Pde4a PE=1 SV=2	-0.18	-0.02	0.02	-0.22	0.540106	0.774012	0.993555	0.0954193	0.886	0.985	1.015	0.86	3877.3	3976.1	4844.4	3777.3	4040.8	4412.6	4904.8	4453.7	3948.1	4329.4	3791.5	3472	4464.2	4453.1	4535.5	4592.1	30	High	High	High	High	High	High	High	High	High	High	High	High	High	High	High	High
FALSE	High	Master Protein	Q9CQ18	Ribonuclease H2 subunit C OS=Mus musculus GN=Rnaseh2c PE=1 SV=1	-0.07	-0.55	0.28	-0.9	0.979698	0.450314	0.906249	0.095698	0.953	0.682	1.216	0.534	121.4	131.6	204.8	73.1	114.6	153.5	183.6	110.5	110.1	150.8	67.5	43.5	155.1	157.8	177.3	164.9	3	High	High	High	High	High	High	High	High	High	High	High	High	High	High	High	High
FALSE	High	Master Protein	Q8BHK1	Magnesium transporter NIPA1 OS=Mus musculus GN=Nipa1 PE=1 SV=1	-0.03	-0.17	0.17	-0.37	0.98329	0.794288	0.577061	0.0958066	0.978	0.888	1.122	0.775	133	118	106.9	99	115.8	127	111.2	113.8	101	134.5	92.6	98.6	133	122.5	124.7	138.7	2	High	High	High	High	High	High	High	High	High	High	High	High	High	High	High	High
FALSE	High	Master Protein	P35979	60S ribosomal protein L12 OS=Mus musculus GN=Rpl12 PE=1 SV=2	-0.09	-0.02	0.04	-0.15	0.292288	0.993378	0.966901	0.0960475	0.938	0.987	1.027	0.901	5696	5342.7	5856.5	5389.3	5511	6570.5	6164.8	5664.2	5294.6	5837.9	5616.5	5323.4	6153.1	5966.1	6156.1	5985	11	High	High	High	High	High	High	High	High	High	High	High	High	High	High	High	High
FALSE	High	Master Protein	A0A0R4J0P1	Acyl-Coenzyme A dehydrogenase family, member 8 OS=Mus musculus GN=Acad8 PE=1 SV=1	0.03	-0.13	0.12	-0.22	0.999753	0.912672	0.235312	0.0963681	1.019	0.913	1.086	0.858	5057.6	5332.4	5347.2	4655.9	4860.7	5246.1	4998	5193	4762.1	5672.4	4720.3	4724.9	5577.4	5582.9	5485.2	5417.3	23	High	High	High	High	High	High	High	High	High	High	High	High	High	High	High	High
FALSE	High	Master Protein	G3XA57	Rab11 family-interacting protein 2 OS=Mus musculus GN=Rab11fip2 PE=1 SV=1	-0.09	-0.19	0	-0.27	0.701958	0.682357	0.98219	0.0964586	0.943	0.878	0.999	0.829	4591.7	4781.5	4683.2	3749.6	4866.1	5008.8	4974.1	4326.6	4474.1	4791.3	3705	3533.5	5080.1	4801.8	5028	4744.9	26	High	High	High	High	High	High	High	High	High	High	High	High	High	High	High	High
FALSE	High	Master Protein	O88904	Homeodomain-interacting protein kinase 1 OS=Mus musculus GN=Hipk1 PE=1 SV=2	-0.32	-0.68	0.26	-1.26	0.849104	0.605436	0.953851	0.0967045	0.8	0.623	1.194	0.417	25.3	29.7	48	31.5	38.6	37.9	52.2	32.8	16.2	56.6	17.1	21.2	42.6	37.2	53.3	49	1	High	High	High	High	High	High	High	High	High	High	High	High	High	High	High	High
FALSE	High	Master Protein	Q9Z1Y4	Thyroid receptor-interacting protein 6 OS=Mus musculus GN=Trip6 PE=1 SV=1	-0.26	-0.05	0.08	-0.39	0.620989	1	0.55349	0.0967268	0.832	0.965	1.056	0.761	226.4	241.7	280.5	220.9	223.2	277	285.1	297.4	215.4	311.4	236.4	213.5	298	295.2	331.2	289.7	4	High	High	High	High	High	High	High	High	High	High	High	High	High	High	High	High
FALSE	High	Master Protein	P17141	Zinc finger protein 37 OS=Mus musculus GN=Zfp37 PE=2 SV=4	-0.04	-0.24	0.02	-0.3	0.752447	0.632686	0.981876	0.0968521	0.974	0.846	1.015	0.813	1162.9	1273.4	1275	928.1	1209.2	1290.2	1331.3	1167	1108.4	1255.3	957	888.8	1224	1264.4	1390.3	1270.2	14	High	High	High	High	High	High	High	High	High	High	High	High	High	High	High	High
FALSE	High	Master Protein	Q91YN9	BAG family molecular chaperone regulator 2 OS=Mus musculus GN=Bag2 PE=1 SV=1	-0.27	-0.15	0.06	-0.48	0.554828	0.885045	0.955182	0.0969502	0.829	0.901	1.042	0.717	2917.1	3152.1	4159.9	2528.9	3251.3	3614.6	3989.7	3700.2	2899.2	3845.7	2574	2458.6	3711.5	3911.6	4115.5	3624.4	14	High	High	High	High	High	High	High	High	High	High	High	High	High	High	High	High
FALSE	High	Master Protein	D3YYD1	PR domain zinc finger protein 10 OS=Mus musculus GN=Prdm10 PE=1 SV=1	-0.16	-0.08	0.13	-0.38	0.187713	0.890029	0.682078	0.0969931	0.892	0.944	1.094	0.77	53.2	51.4	50.5	36.9	55.6	60.9	54.1	58.6	46.6	60.4	49.3	46.9	57.2	57.2	70.7	68.1	1	High	High	High	High	High	High	High	High	High	High	High	High	High	High	High	High
FALSE	Medium	Master Protein	Q9CX62	Protein FAM212A OS=Mus musculus GN=Fam212a PE=2 SV=2	-0.49	-2.31	0.58	-3.37	0.778119	0.865139	0.828092	0.0970137	0.713	0.202	1.49	0.097	91.7	110.3	74.4	8.1	37.8	159	168.7	84.6	19.3	204.6	14.5	12.4	124.1	123.3	240.6	250.1	1	High	High	High	High	High	High	High	High	High	High	High	High	High	High	High	High
FALSE	High	Master Protein	Q80Y83	Dixin OS=Mus musculus GN=Dixdc1 PE=1 SV=1	-0.05	-0.04	0.13	-0.23	0.985548	0.871135	0.479683	0.0970719	0.963	0.97	1.098	0.851	2792.6	2870.5	3407.8	2610.3	2796.2	3182.3	3019.5	2861.6	2714.9	3119.7	2779.5	2562.9	3167.1	3320.3	3287.6	3078.7	18	High	High	High	High	High	High	High	High	High	High	High	High	High	High	High	High
FALSE	High	Master Protein	Q9QWW1	Homer protein homolog 2 OS=Mus musculus GN=Homer2 PE=1 SV=1	-0.2	0.03	0.11	-0.28	0.606439	0.964431	0.827829	0.0971103	0.869	1.019	1.078	0.822	8502.6	8204.9	10892.8	8057.8	9310.4	9409.2	9825.1	10317.5	9227.1	9888.9	7853.6	7435.8	10905.9	10946.7	9844.4	9732.1	36	High	High	High	High	High	High	High	High	High	High	High	High	High	High	High	High
FALSE	High	Master Protein	Q3V0K9	Plastin-1 OS=Mus musculus GN=Pls1 PE=1 SV=1	0.08	0.12	0.01	0.19	0.407817	0.562911	0.982578	0.0971335	1.055	1.089	1.006	1.141	1264.1	1154.4	1132	1175.2	1074.7	1135	1018.3	1175.9	1199.9	1135.2	1344.6	1340	1060.6	1109	1113.7	1189.2	14	High	High	High	High	High	High	High	High	High	High	High	High	High	High	High	High
FALSE	High	Master Protein	Q8K221	Arfaptin-2 OS=Mus musculus GN=Arfip2 PE=1 SV=2	-0.11	0	-0.04	-0.07	0.00955109	0.999903	0.594152	0.097188	0.926	1.002	0.974	0.953	6192.5	6414.1	6149	6262.6	6536.7	6781	6908.5	6664	6344.7	6487.5	6135.8	6084.7	6687.8	6410.8	6386.2	6785	20	High	High	High	High	High	High	High	High	High	High	High	High	High	High	High	High
FALSE	High	Master Protein	Q9ER65	Calsyntenin-2 OS=Mus musculus GN=Clstn2 PE=1 SV=2	0.26	0.06	-0.01	0.32	0.403881	0.872006	0.99709	0.0974101	1.194	1.039	0.995	1.247	316.8	321.1	256.8	379.9	265.3	268.9	245.6	319.6	293.2	309	402.6	355.5	253.1	268.9	292.2	262.6	4	High	High	High	High	High	High	High	High	High	High	High	High	High	High	High	High
FALSE	Low	Master Protein	E9QNW4	Piezo-type mechanosensitive ion channel component OS=Mus musculus GN=Piezo2 PE=1 SV=2	-0.26	-0.15	0.06	-0.47	0.380711	0.998272	0.878588	0.0975293	0.834	0.901	1.044	0.72	198.4	176	162.8	119	197.1	223.8	209	150.8	152.5	185.3	152.6	146.1	206.8	217.2	191.4	222.9	1	High	High	High	High	High	High	High	High	High	High	High	High	High	High	High	High
FALSE	High	Master Protein	A0A0N4SUI7	Protein 2210013O21Rik OS=Mus musculus GN=2210013O21Rik PE=4 SV=1	-0.28	-0.29	0.02	-0.59	0.604714	0.753867	0.988042	0.0975384	0.825	0.819	1.015	0.667	912	985.4	1291.8	680.7	1029.7	1150.1	1206.9	1147	880.8	1196.5	685.1	613.6	1102.2	1131.1	1318.9	1200.7	2	High	High	High	High	High	High	High	High	High	High	High	High	High	High	High	High
FALSE	High	Master Protein	Q3T9Z9	Zinc finger with UFM1-specific peptidase domain protein OS=Mus musculus GN=Zufsp PE=2 SV=2	-0.33	-0.15	0.07	-0.55	0.658447	0.858845	0.922975	0.0975942	0.796	0.902	1.048	0.685	828.7	1004.6	1474.7	937.7	969.1	1162.6	1418.8	1279.6	854.6	1221.1	897.4	833.8	1234.3	1270.5	1377.7	1286.7	3	High	High	High	High	High	High	High	High	High	High	High	High	High	High	High	High
FALSE	High	Master Protein	A0A087WSH8	BEN domain-containing protein 6 OS=Mus musculus GN=Bend6 PE=1 SV=1	-0.17	-0.29	0.33	-0.79	0.943993	0.878549	0.591397	0.0976305	0.888	0.82	1.258	0.579	149.2	152.5	232.3	96.2	130.9	205.1	203.1	142.2	145.9	194.8	96.9	105	200	220.9	225.3	206.9	2	High	High	High	High	High	High	High	High	High	High	High	High	High	High	High	High
FALSE	High	Master Protein	Q9JI10	Serine/threonine-protein kinase 3 OS=Mus musculus GN=Stk3 PE=1 SV=1	-0.2	-0.16	0.02	-0.38	0.623761	0.84375	0.950712	0.0978902	0.868	0.895	1.012	0.768	593.3	644.5	765.5	519	605.7	719.5	793.6	705.1	566.5	734	541.1	491.8	692.9	711.2	829.9	731	10	High	High	High	High	High	High	High	High	High	High	High	High	High	High	High	High
FALSE	High	Master Protein	Q8C0P0	Serine/threonine-protein kinase greatwall OS=Mus musculus GN=Mastl PE=2 SV=2	-0.21	-1.71	0.27	-2.2	0.940305	0.586838	0.887904	0.0979641	0.862	0.306	1.209	0.218	226.8	249.7	123.9	37.7	93.5	216.8	206.1	183.4	66.1	253.5	39.9	35.4	204.8	190.3	269.9	280.2	1	High	High	High	High	High	High	High	High	High	High	High	High	High	High	High	High
FALSE	High	Master Protein	Q7TNF8	Peripheral-type benzodiazepine receptor-associated protein 1 OS=Mus musculus GN=Tspoap1 PE=2 SV=2	-0.1	-0.06	0.12	-0.28	0.782425	0.999497	0.457298	0.0980504	0.935	0.958	1.087	0.823	755.6	773.9	818.3	669.9	733.2	839.3	797.2	839.7	782.3	903.1	685.4	642.9	844.9	877.9	922.6	901.1	20	High	High	High	High	High	High	High	High	High	High	High	High	High	High	High	High
FALSE	Low	Master Protein	A8WHU2	Coiled-coil domain-containing protein 30 (Fragment) OS=Mus musculus GN=Ccdc30 PE=4 SV=1	-0.28	-1.01	0.14	-1.43	0.885777	0.634524	0.91665	0.0981909	0.823	0.496	1.099	0.371	178.8	229.2	139.6	63.7	120.5	194.9	192.1	191.8	91	218.1	67.4	64.4	170.7	187.8	245	237.1	1	High	High	High	High	High	High	High	High	High	High	High	High	High	High	High	High
FALSE	High	Master Protein	Q9R171	Cerebellin-1 OS=Mus musculus GN=Cbln1 PE=1 SV=1	-0.16	-0.36	-0.08	-0.45	0.588132	0.391536	0.983117	0.0982674	0.892	0.778	0.947	0.733	138.9	161.8	134.6	101.1	141.9	168.5	159.5	147.1	125.6	139.5	90	89	141.3	130.2	172.7	149	3	High	High	High	High	High	High	High	High	High	High	High	High	High	High	High	High
FALSE	High	Master Protein	Q64299	Protein NOV homolog OS=Mus musculus GN=Nov PE=1 SV=1	-0.4	-0.37	-0.2	-0.57	0.136702	0.741475	0.84467	0.0983944	0.758	0.773	0.868	0.675	1408.5	1607.4	1710.6	953.6	1703.2	1914.3	2269.3	2059.4	1385.7	1617.5	976.8	916.5	1594.1	1515.8	2074.6	1862.7	12	High	High	High	High	High	High	High	High	High	High	High	High	High	High	High	High
FALSE	High	Master Protein	O35657	Sialidase-1 OS=Mus musculus GN=Neu1 PE=1 SV=1	0.03	-0.34	0.09	-0.4	0.913936	0.499804	0.962046	0.0984455	1.02	0.79	1.061	0.759	498	473.9	527.2	354.8	436.2	519.9	578.1	436.6	408.7	489.7	360.8	343.6	479.7	509.3	565.6	502	6	High	High	High	High	High	High	High	High	High	High	High	High	High	High	High	High
FALSE	High	Master Protein	Q9JKK0	Calcipressin-3 OS=Mus musculus GN=Rcan3 PE=2 SV=1	-0.42	-0.11	-0.15	-0.38	0.260315	0.917377	0.999998	0.0985518	0.748	0.925	0.9	0.769	164.4	193.2	234.8	146.1	173.6	227.9	271.3	249.1	168	191.9	155.6	161.8	208.3	209.3	277	219.7	4	High	High	High	High	High	High	High	High	High	High	High	High	High	High	High	High
FALSE	High	Master Protein	Q9DD18	D-tyrosyl-tRNA(Tyr) deacylase 1 OS=Mus musculus GN=Dtd1 PE=1 SV=2	-0.15	-0.32	0.09	-0.56	0.940015	0.440505	0.968498	0.0990212	0.901	0.799	1.064	0.676	4764.5	4954.4	6752.8	3738.7	5040.5	5908	4810.9	5773.9	4308.2	5792.3	3496.1	2787.4	5480.5	5628.6	5944.2	5850	15	High	High	High	High	High	High	High	High	High	High	High	High	High	High	High	High
FALSE	High	Master Protein	Q6NY15	Testis-specific gene 10 protein OS=Mus musculus GN=Tsga10 PE=1 SV=1	-0.17	-0.26	0.15	-0.58	0.49291	0.986727	0.861677	0.0990365	0.889	0.838	1.111	0.671	103.6	102.3	120.1	68.7	93.5	114.1	148	117.4	90.8	123.9	81.8	79.9	125.2	127.6	134.3	129.6	3	High	High	High	High	High	High	High	High	High	High	High	High	High	High	High	High
FALSE	High	Master Protein	E9Q6B2	Coiled-coil domain-containing protein 85C OS=Mus musculus GN=Ccdc85c PE=1 SV=1	-0.27	-0.18	0.04	-0.49	0.662274	0.735798	0.981019	0.099232	0.832	0.88	1.026	0.714	2184.9	2543.7	3299.9	1952.2	2357.3	2906.6	3319.6	2762.9	2289	2778.3	1879.6	1816.8	2696	2851.3	3311.2	2963.3	14	High	High	High	High	High	High	High	High	High	High	High	High	High	High	High	High
FALSE	High	Master Protein	Q99KK1	Receptor expression-enhancing protein 3 OS=Mus musculus GN=Reep3 PE=1 SV=1	0.06	0.17	-0.08	0.31	0.95119	0.406096	0.973651	0.0993486	1.042	1.123	0.945	1.238	355.9	320.6	271.6	435.5	327.6	320.8	328.6	315.1	350.6	340.2	410.3	534.2	310.8	302.2	326.6	298.7	3	High	High	High	High	High	High	High	High	High	High	High	High	High	High	High	High
FALSE	High	Master Protein	A0A0U1RPM9	DNA-directed RNA polymerase I subunit RPA1 (Fragment) OS=Mus musculus GN=Polr1a PE=1 SV=1	-0.21	-0.49	0.27	-0.97	0.825106	0.930704	0.692696	0.0993866	0.866	0.713	1.208	0.511	230.2	263.3	329.5	130.4	212.5	297.9	312.6	271.6	203.3	351.8	151.6	145.1	337.8	318.7	362.6	349.7	2	High	High	High	High	High	High	High	High	High	High	High	High	High	High	High	High
FALSE	High	Master Protein	B8QI36	Liprin-alpha 4 OS=Mus musculus GN=Ppfia4 PE=1 SV=1	-0.1	-0.03	0.06	-0.2	0.521594	0.994691	0.797188	0.100011	0.932	0.977	1.046	0.871	6223.7	7186.6	7172.6	6221.5	6594.3	7028.4	7662.1	7304.6	6659.7	7335.6	6394.8	6105.4	7223.3	7415.8	7585.9	7575.2	45	High	High	High	High	High	High	High	High	High	High	High	High	High	High	High	High
FALSE	High	Master Protein	Q9QUK3	Protein CLN8 OS=Mus musculus GN=Cln8 PE=1 SV=1	-0.11	-0.01	0.11	-0.23	0.359303	0.932643	0.500561	0.100018	0.928	0.993	1.078	0.855	341.3	344.4	321.6	333.6	360.6	396.1	366.2	331	315.4	397.3	339.4	330.7	389.5	371.8	394.1	396.1	2	High	High	High	High	High	High	High	High	High	High	High	High	High	High	High	High
FALSE	High	Master Protein	Q99246	Voltage-dependent L-type calcium channel subunit alpha-1D OS=Mus musculus GN=Cacna1d PE=1 SV=3	-0.23	-0.53	0.21	-0.97	0.732781	0.870058	0.869537	0.1001	0.854	0.693	1.16	0.51	181.6	208.3	165.2	90.6	163.2	199.3	217.9	206.3	150.4	244.9	95.9	79.8	212.3	202.9	261.8	260.8	7	High	High	High	High	High	High	High	High	High	High	High	High	High	High	High	High
FALSE	High	Master Protein	Q9D142	Uridine diphosphate glucose pyrophosphatase OS=Mus musculus GN=Nudt14 PE=1 SV=1	-0.28	-0.04	0.1	-0.42	0.58377	0.85628	0.963986	0.100398	0.825	0.97	1.068	0.749	436.6	432.3	629.6	416.4	490.4	554.9	601.4	499.3	446.2	539.8	397.7	379.9	542	583.2	596.3	520.4	5	High	High	High	High	High	High	High	High	High	High	High	High	High	High	High	High
FALSE	High	Master Protein	A0A0N4SUT6	Protein Gm43951 OS=Mus musculus GN=Gm43951 PE=4 SV=1	-0.26	-0.05	0.03	-0.35	0.364839	0.998525	0.895395	0.100406	0.835	0.964	1.024	0.787	108.6	130.3	123.2	118.3	110	139.9	149.3	155.2	124.8	140.8	108.5	102.7	136.4	146.5	149.4	149.5	4	High	High	High	High	High	High	High	High	High	High	High	High	High	High	High	High
FALSE	High	Master Protein	E9PUV9	Caspase recruitment domain-containing protein 10 OS=Mus musculus GN=Card10 PE=1 SV=1	-0.15	-1.77	0.38	-2.29	0.843937	0.699956	0.91598	0.100619	0.899	0.294	1.297	0.204	318.3	336.4	279.4	43.2	185.9	310.3	377.4	354.7	165.3	411.1	46.6	37.7	340.3	382.8	483.9	497.7	1	High	High	High	High	High	High	High	High	High	High	High	High	High	High	High	High
FALSE	High	Master Protein	P06837	Neuromodulin OS=Mus musculus GN=Gap43 PE=1 SV=1	-0.17	-0.3	0.01	-0.49	0.606706	0.556981	0.99998	0.100639	0.888	0.811	1.01	0.713	52953.1	57559.3	73837.1	35938.6	58884.2	61415.9	79502.4	62950	55610.7	55397.3	36155.1	30712.9	64680.3	60980.4	73434.2	60992.8	46	High	High	High	High	High	High	High	High	High	High	High	High	High	High	High	High
FALSE	Medium	Master Protein	Q3ULZ2	FH2 domain-containing protein 1 OS=Mus musculus GN=Fhdc1 PE=1 SV=3	-0.18	-0.74	0.12	-1.04	0.812889	0.734636	0.917367	0.100795	0.882	0.599	1.085	0.487	93.9	117.4	113.4	51.6	77.1	115.8	131.7	118.3	66.1	131.1	52.6	57.8	112.9	122.7	133.3	131.4	1	High	High	High	High	High	High	High	High	High	High	High	High	High	High	High	High
FALSE	High	Master Protein	P0DN34	NADH dehydrogenase [ubiquinone] 1 beta subcomplex subunit 1 OS=Mus musculus GN=Ndufb1 PE=3 SV=1	0.16	0.16	-0.08	0.4	0.398746	0.910192	0.993263	0.10104	1.119	1.118	0.946	1.322	1841.6	1635.2	1785.4	2187.7	1761.7	1502	1377.2	1749.4	1816	1569.1	2261.4	2338.1	1481.8	1703.4	1585.4	1443.1	5	High	High	High	High	High	High	High	High	High	High	High	High	High	High	High	High
FALSE	High	Master Protein	Q9Z0S6	Claudin-10 OS=Mus musculus GN=Cldn10 PE=1 SV=2	0.01	-0.23	0.18	-0.41	0.999748	0.630021	0.608753	0.101335	1.004	0.85	1.136	0.751	509.7	555.8	454.5	367.9	457.4	502.7	541.4	394.4	469.4	492.6	348.5	356.8	546.7	542.6	505.5	547.5	6	High	High	High	High	High	High	High	High	High	High	High	High	High	High	High	High
FALSE	High	Master Protein	Q8C863	E3 ubiquitin-protein ligase Itchy OS=Mus musculus GN=Itch PE=1 SV=2	0.1	0.12	-0.08	0.29	0.933142	0.728841	0.795392	0.101443	1.072	1.084	0.949	1.225	2073.2	2080.1	1706.9	2471.2	2017.1	1819.7	1859.2	2235.3	2117.8	1957.1	2503	2393	1884.9	1823	1822.5	1851.7	20	High	High	High	High	High	High	High	High	High	High	High	High	High	High	High	High
FALSE	High	Master Protein	P16330	2',3'-cyclic-nucleotide 3'-phosphodiesterase OS=Mus musculus GN=Cnp PE=1 SV=3	0.51	0.03	-0.04	0.57	0.306233	0.976175	0.988913	0.101508	1.421	1.019	0.976	1.484	52218.5	40783.1	52154.2	55435.6	35898.3	47912.5	32477.3	37562.3	40342.7	38060.2	70069.5	72700.4	34473.4	40198.2	37236.5	33845.5	41	High	High	High	High	High	High	High	High	High	High	High	High	High	High	High	High
FALSE	High	Master Protein	Q9D0R9	WD repeat-containing protein 89 OS=Mus musculus GN=Wdr89 PE=2 SV=1	-0.1	-0.37	-0.03	-0.45	0.693995	0.590712	0.998296	0.101535	0.933	0.771	0.981	0.734	172.9	192.2	205.8	130.2	179.5	203.5	233	187.5	161.4	197.5	122.6	115.8	184.2	191	257.4	192.4	2	High	High	High	High	High	High	High	High	High	High	High	High	High	High	High	High
FALSE	High	Master Protein	Q9D1P4	Cysteine and histidine-rich domain-containing protein 1 OS=Mus musculus GN=Chordc1 PE=1 SV=1	-0.28	-0.07	0.02	-0.37	0.699816	0.661018	0.990615	0.101765	0.826	0.952	1.017	0.773	8528.2	8885.4	12277.6	8570.6	8891.9	10467.3	11699	10670.1	8292.2	9976.8	8314.7	7773.2	9914	11230.8	11206	10306.7	22	High	High	High	High	High	High	High	High	High	High	High	High	High	High	High	High
FALSE	High	Master Protein	Q91WT4	DnaJ homolog subfamily C member 17 OS=Mus musculus GN=Dnajc17 PE=1 SV=2	-0.05	-0.11	0.09	-0.26	0.949657	0.709196	0.784374	0.101845	0.963	0.926	1.065	0.837	210.7	227.8	256	180.7	209.5	235.2	226	229	209.3	223.6	182.3	196.5	223.2	237.8	248.9	246.7	3	High	High	High	High	High	High	High	High	High	High	High	High	High	High	High	High
FALSE	High	Master Protein	Q91VH2	Sorting nexin-9 OS=Mus musculus GN=Snx9 PE=1 SV=1	0.01	-0.09	0.18	-0.26	0.964851	0.887109	0.544781	0.101933	1.008	0.941	1.134	0.836	679.2	769.2	788.9	638.1	721.4	703.4	828.2	712.7	695.5	810.1	664.6	574.5	856.9	780.9	846.4	773	12	High	High	High	High	High	High	High	High	High	High	High	High	High	High	High	High
FALSE	High	Master Protein	P27048	Small nuclear ribonucleoprotein-associated protein B OS=Mus musculus GN=Snrpb PE=1 SV=1	-0.23	-0.23	0.28	-0.75	0.577253	0.999726	0.665059	0.101952	0.85	0.85	1.214	0.595	72.8	68	86.6	48.2	73	96.7	88.6	77.2	69.6	108.9	50	51.3	93.7	97.7	108.4	103.2	1	High	High	High	High	High	High	High	High	High	High	High	High	High	High	High	High
FALSE	High	Master Protein	P01872	Ig mu chain C region OS=Mus musculus GN=Ighm PE=1 SV=2	0.15	-0.33	0.41	-0.59	0.999822	0.718915	0.432469	0.102097	1.11	0.798	1.333	0.664	503.6	742.3	635.8	381.4	461.3	471.9	723.2	551	474.7	603.3	429.5	403.7	698.8	660.9	717.8	636.3	7	High	High	High	High	High	High	High	High	High	High	High	High	High	High	High	High
FALSE	High	Master Protein	P84096	Rho-related GTP-binding protein RhoG OS=Mus musculus GN=Rhog PE=1 SV=1	0.13	0.39	-0.12	0.64	0.670404	0.793779	0.962465	0.102509	1.096	1.312	0.922	1.558	2609.6	2417.3	2429.2	3688.9	2212.6	2385.8	2183	2498.8	2616.3	2081.7	4286.4	4168.8	2107.9	2329.7	2130.6	2076.3	12	High	High	High	High	High	High	High	High	High	High	High	High	High	High	High	High
FALSE	High	Master Protein	G3X9N5	Neurexophilin 4 OS=Mus musculus GN=Nxph4 PE=1 SV=1	-0.21	-0.32	0.05	-0.58	0.528329	0.771289	0.997426	0.102562	0.864	0.801	1.035	0.669	116.6	143.5	119.4	81.9	118.1	136.2	146.2	136.9	99.4	131.8	86.9	89.9	136.8	113	156.4	146	1	High	High	High	High	High	High	High	High	High	High	High	High	High	High	High	High
FALSE	High	Master Protein	Q8BIF9	Zinc finger protein 787 OS=Mus musculus GN=Znf787 PE=2 SV=3	-0.21	-0.06	0.12	-0.4	0.685682	0.987572	0.695995	0.102797	0.863	0.957	1.086	0.76	434.9	466.9	564.9	405.7	439.5	529.1	573.7	515.4	414	563	397.1	449	519.6	571.5	604.1	562.9	5	High	High	High	High	High	High	High	High	High	High	High	High	High	High	High	High
FALSE	High	Master Protein	E9Q151	Transporter OS=Mus musculus GN=Slc6a8 PE=1 SV=2	0.06	-0.15	0.26	-0.35	0.971984	0.844772	0.190902	0.102857	1.039	0.901	1.198	0.782	239.4	275.3	228.6	175	225.8	230.7	224.5	187.6	235	257.9	189.2	162.2	272.2	267.2	262.1	288.5	4	High	High	High	High	High	High	High	High	High	High	High	High	High	High	High	High
FALSE	High	Master Protein	Q8CHR6	Dihydropyrimidine dehydrogenase [NADP(+)] OS=Mus musculus GN=Dpyd PE=1 SV=1	-0.33	-0.08	0.34	-0.76	0.674731	0.977643	0.748423	0.102951	0.796	0.943	1.269	0.592	21.4	18	12.9	10	16.8	19.5	19.9	18.8	17	19.5	9	12.1	22.3	15.9	29.1	26.6	1	High	High	High	High	High	High	High	High	High	High	High	High	High	High	High	High
FALSE	High	Master Protein	Q8BR37	E3 ubiquitin-protein ligase NHLRC1 OS=Mus musculus GN=Nhlrc1 PE=2 SV=1	-0.16	-0.35	-0.05	-0.46	0.619978	0.570581	1	0.103446	0.895	0.784	0.964	0.727	226.9	247.1	237.7	175.3	249.1	282.1	270.6	227	227.5	252.9	145.7	144.5	241.9	252.1	248.6	283.6	1	High	High	High	High	High	High	High	High	High	High	High	High	High	High	High	High
FALSE	High	Master Protein	O55240	11-cis retinol dehydrogenase OS=Mus musculus GN=Rdh5 PE=1 SV=1	0	-0.95	0.33	-1.28	0.994512	0.667015	0.67137	0.103493	0.998	0.518	1.257	0.411	240.7	286.2	169.3	73.6	121.9	209.2	195.7	231.3	126.1	243.3	86.6	80.7	224.7	229.6	315	281.8	1	High	High	High	High	High	High	High	High	High	High	High	High	High	High	High	High
FALSE	High	Master Protein	O35181	Pro-neuregulin-3, membrane-bound isoform OS=Mus musculus GN=Nrg3 PE=1 SV=1	-0.03	-0.1	0.13	-0.26	1	0.936526	0.254258	0.103542	0.978	0.932	1.095	0.832	364.3	364.8	297.7	270.9	349.3	340.8	332.5	270.4	338.5	341.4	276.8	278	369	368.2	368	402.8	3	High	High	High	High	High	High	High	High	High	High	High	High	High	High	High	High
FALSE	Medium	Master Protein	Q04998	Inhibin beta A chain OS=Mus musculus GN=Inhba PE=1 SV=1	0.26	-0.82	0.53	-1.08	0.999474	0.441512	0.815605	0.103654	1.2	0.568	1.442	0.473	253.4	299.4	448.6	112.3	185.4	284.2	464.1	182	229.1	244.3	106.8	78.1	330.7	503.6	266.2	331.4	1	High	High	High	High	High	High	High	High	High	High	High	High	High	High	High	High
FALSE	High	Master Protein	Q9WV30	Nuclear factor of activated T-cells 5 OS=Mus musculus GN=Nfat5 PE=1 SV=2	-0.21	-0.07	0	-0.28	0.262979	0.970534	0.998471	0.103659	0.866	0.954	1.002	0.824	520.8	565.6	629.6	498.9	575.6	642.6	700.2	611.6	519.9	645.3	515.9	473.2	604.6	618.5	693.4	638.4	9	High	High	High	High	High	High	High	High	High	High	High	High	High	High	High	High
FALSE	High	Master Protein	Q61475	Complement decay-accelerating factor, GPI-anchored OS=Mus musculus GN=Cd55 PE=1 SV=2	-0.06	-0.09	0.01	-0.16	0.572413	0.68908	0.999466	0.103782	0.959	0.937	1.007	0.892	503.8	537.2	527.3	462.1	495.4	516.1	559.2	575.1	494	510.5	471.8	459.7	522.1	508.5	560.9	562.8	6	High	High	High	High	High	High	High	High	High	High	High	High	High	High	High	High
FALSE	Medium	Master Protein	Q5DTJ9	Myopalladin OS=Mus musculus GN=Mypn PE=1 SV=2	-0.29	-0.53	0.37	-1.19	0.817538	0.786736	0.884501	0.103808	0.818	0.693	1.294	0.438	113.5	169.8	254.1	80.9	136	204.6	260.1	140.9	109.1	216.7	84.8	71.9	200.3	231.6	230.2	209.5	1	High	High	High	High	High	High	High	High	High	High	High	High	High	High	High	High
FALSE	High	Master Protein	Q8VC88	Grancalcin OS=Mus musculus GN=Gca PE=1 SV=1	-0.04	-0.1	0.12	-0.26	0.938326	0.963778	0.471784	0.104001	0.973	0.933	1.088	0.835	211.6	217.5	234	162.1	190.2	223.6	224.5	217.2	211.7	221	171	189.4	241.3	241.1	238.5	234.2	5	High	High	High	High	High	High	High	High	High	High	High	High	High	High	High	High
FALSE	High	Master Protein	E9PW83	Protein Fam184a OS=Mus musculus GN=Fam184a PE=1 SV=1	-0.19	-0.16	0.11	-0.46	0.605955	0.934804	0.897117	0.104267	0.877	0.895	1.079	0.728	3241.1	3484.8	4297.4	2653.4	3367.8	3959	4616.2	3710.5	3232.6	4184.9	2801.6	2602.4	4159	4022.5	4559.5	4110.6	33	High	High	High	High	High	High	High	High	High	High	High	High	High	High	High	High
FALSE	High	Master Protein	A2AMH5	Choline transporter-like protein 1 OS=Mus musculus GN=Slc44a1 PE=1 SV=1	0.29	-0.06	-0.08	0.31	0.097464	0.996946	0.998456	0.104368	1.219	0.962	0.948	1.237	5126.9	4957.9	3655.3	4268.2	3801.2	3806.6	3457.2	3744.2	4413.6	3839.4	4977.7	4433.7	3638.2	4044.9	3456.6	3514.4	14	High	High	High	High	High	High	High	High	High	High	High	High	High	High	High	High
FALSE	High	Master Protein	A0A140T8S5	Chromosome alignment-maintaining phosphoprotein 1 OS=Mus musculus GN=Champ1 PE=1 SV=2	-0.07	-0.26	0.1	-0.42	0.885766	0.70376	0.886437	0.104681	0.953	0.837	1.071	0.745	1615.4	1799	1974.7	1323	1726.6	1853.1	1863.3	1690.6	1580.4	1952.2	1288.6	1247.9	1820.4	1894.8	2001.3	1936.9	25	High	High	High	High	High	High	High	High	High	High	High	High	High	High	High	High
FALSE	High	Master Protein	J3QNT7	Epsin-2 OS=Mus musculus GN=Epn2 PE=1 SV=1	-0.19	-0.15	0.07	-0.41	0.639419	0.838645	0.956849	0.104715	0.876	0.899	1.049	0.751	5734.5	5960.1	7284.8	4952.2	6014.7	7089.5	7288.6	6276.7	5636.9	7114.9	4898	4565.4	6855.7	6721.2	7191.9	7136.4	2	High	High	High	High	High	High	High	High	High	High	High	High	High	High	High	High
FALSE	Low	Master Protein	Q3UJZ3	Armadillo repeat-containing protein 7 OS=Mus musculus GN=Armc7 PE=1 SV=2	-0.19	-0.33	0.11	-0.63	0.857499	0.944638	0.643249	0.104722	0.875	0.794	1.078	0.645	68.7	73.6	70.7	52.3	51.7	73.9	86.8	85.8	57.2	87	53.5	52.3	82	83.5	88.3	88.7	1	High	High	High	High	High	High	High	High	High	High	High	High	High	High	High	High
FALSE	High	Master Protein	V9GX62	Muscular LMNA-interacting protein (Fragment) OS=Mus musculus GN=Mlip PE=1 SV=1	-0.24	-0.21	0.08	-0.53	0.555851	0.944715	0.916991	0.104766	0.849	0.862	1.057	0.692	101.5	124.3	92	73.6	118.7	109.1	124.9	100.7	89.8	126.3	74.8	77.3	122.2	118	118.4	129.8	1	High	High	High	High	High	High	High	High	High	High	High	High	High	High	High	High
FALSE	High	Master Protein	Q9CR10	Oxidoreductase-like domain-containing protein 1 OS=Mus musculus GN=Oxld1 PE=1 SV=1	-0.13	-0.36	0.3	-0.79	0.82221	0.860723	0.813454	0.104785	0.914	0.778	1.227	0.58	408.8	490.6	643.8	282.3	421.6	527.1	697.2	455.7	409	588.9	297	280.2	588.9	677.2	614	565.9	2	High	High	High	High	High	High	High	High	High	High	High	High	High	High	High	High
FALSE	High	Master Protein	E9Q6D6	Protein Zfp277 OS=Mus musculus GN=Zfp277 PE=1 SV=1	-0.23	-0.78	0	-1.02	0.833061	0.73751	0.909368	0.104816	0.852	0.581	1.003	0.494	604	629.4	537.5	272.9	386.5	687.9	659.5	677.4	351.6	661.6	311.4	306.4	576.9	573	834.7	779.3	6	High	High	High	High	High	High	High	High	High	High	High	High	High	High	High	High
FALSE	High	Master Protein	Q9Z2L6	Multiple inositol polyphosphate phosphatase 1 OS=Mus musculus GN=Minpp1 PE=1 SV=3	0.08	0.01	-0.08	0.17	0.99055	0.647169	0.724174	0.104921	1.058	1.007	0.945	1.127	1848.2	1866.7	1531.3	1854.1	1842.5	1716.7	1645.7	1784.2	1867.8	1729.2	2016.6	1862	1676.2	1631.8	1632.5	1720.9	15	High	High	High	High	High	High	High	High	High	High	High	High	High	High	High	High
FALSE	High	Master Protein	A0A0R4J1E3	Drebrin OS=Mus musculus GN=Dbn1 PE=1 SV=1	-0.28	-0.13	0.28	-0.68	0.542204	0.94622	0.923593	0.105015	0.824	0.916	1.21	0.624	104.1	114.9	161.6	79.2	129.6	136	184.6	118.7	119.8	144.8	83.8	72.8	163.6	161.2	160.2	139.2	2	High	High	High	High	High	High	High	High	High	High	High	High	High	High	High	High
FALSE	High	Master Protein	Q8K2P6	Rieske domain-containing protein OS=Mus musculus GN=Rfesd PE=1 SV=1	-0.22	-0.12	0.02	-0.35	0.626419	0.739273	0.991378	0.105027	0.861	0.921	1.011	0.784	1031	1103.7	1447.9	852.3	1063.8	1251.4	1452.9	1227.9	1012	1168.5	953.9	801.1	1242.4	1219.7	1402.3	1264.4	9	High	High	High	High	High	High	High	High	High	High	High	High	High	High	High	High
FALSE	High	Master Protein	Q8VHY0	Chondroitin sulfate proteoglycan 4 OS=Mus musculus GN=Cspg4 PE=1 SV=3	0	0.21	-0.08	0.29	0.999629	0.499275	0.759124	0.10541	0.997	1.156	0.945	1.22	5086.6	5369.9	4565.4	6500.7	5214.7	4840.7	5265.2	5913.2	5470.3	5141.6	6667.6	6778.7	4946.8	4734.2	4977.5	4953.9	48	High	High	High	High	High	High	High	High	High	High	High	High	High	High	High	High
FALSE	High	Master Protein	Q9D114	Guanosine-3',5'-bis(diphosphate) 3'-pyrophosphohydrolase MESH1 OS=Mus musculus GN=Hddc3 PE=1 SV=1	-0.12	0.02	0.1	-0.2	0.94082	0.957112	0.487802	0.105446	0.918	1.016	1.069	0.872	201.4	182.5	241.2	187.9	194.1	213.4	216.1	210.6	186	204.1	191.5	205.1	210.3	219.1	240.4	234.6	5	High	High	High	High	High	High	High	High	High	High	High	High	High	High	High	High
FALSE	High	Master Protein	Q9QUP5	Hyaluronan and proteoglycan link protein 1 OS=Mus musculus GN=Hapln1 PE=1 SV=1	0	-0.12	0.12	-0.25	0.992023	0.906499	0.425154	0.10549	1	0.918	1.09	0.842	10353.8	11853.4	11438.7	8677.9	9876.4	10636.2	11134.8	11184.1	10694.7	11139	9235.1	9333	12174	11784.7	11947.5	11422.2	23	High	High	High	High	High	High	High	High	High	High	High	High	High	High	High	High
FALSE	High	Master Protein	Q99MJ9	ATP-dependent RNA helicase DDX50 OS=Mus musculus GN=Ddx50 PE=2 SV=1	-0.06	-0.21	-0.03	-0.24	0.517444	0.483748	0.984421	0.105525	0.962	0.866	0.981	0.849	2981.8	3056.7	3056.6	2563.5	3027.5	3273.2	3073.7	3201.3	2713.2	3158.1	2519.3	2391.1	2952.5	3082.4	3225.8	3073.5	24	High	High	High	High	High	High	High	High	High	High	High	High	High	High	High	High
FALSE	High	Master Protein	Q9JID9	SH2B adapter protein 2 OS=Mus musculus GN=Sh2b2 PE=1 SV=2	-0.12	-0.43	0.18	-0.72	0.899293	0.596425	0.940275	0.105653	0.922	0.745	1.133	0.606	90.8	106	76.4	55.5	73.7	85.6	95.3	124.8	81.8	99.6	47	34.7	93.9	91.5	129	111.6	1	High	High	High	High	High	High	High	High	High	High	High	High	High	High	High	High
FALSE	High	Master Protein	Q8VHG2	Angiomotin OS=Mus musculus GN=Amot PE=1 SV=3	-0.18	-0.15	0.12	-0.44	0.948682	0.810237	0.695558	0.105747	0.885	0.902	1.085	0.737	3200.1	3559.6	4637	3003.1	3205	3663.4	4244.3	3965.8	3186.9	4125.9	2911.1	2876.1	3995.3	4277.5	4597	3953.4	27	High	High	High	High	High	High	High	High	High	High	High	High	High	High	High	High
FALSE	High	Master Protein	Q8BHK4	Protein Zfp799 OS=Mus musculus GN=Zfp799 PE=1 SV=1	-0.38	0.05	-0.07	-0.26	0.158051	0.98583	0.934034	0.105999	0.77	1.032	0.951	0.835	108.5	120.2	119.6	134.8	116.6	163.6	157.9	153.4	109.4	141.3	120.7	126.8	139.3	143.3	185.4	153.1	1	High	High	High	High	High	High	High	High	High	High	High	High	High	High	High	High
FALSE	High	Master Protein	Q8R3C6	Probable RNA-binding protein 19 OS=Mus musculus GN=Rbm19 PE=1 SV=1	-0.17	-0.07	0.11	-0.35	0.848231	0.928845	0.69043	0.106018	0.889	0.951	1.079	0.783	435.9	461.4	555.2	437.3	470.8	519.9	494.2	516.1	392.5	568.2	459.9	396.4	522.9	562.8	552.1	538	6	High	High	High	High	High	High	High	High	High	High	High	High	High	High	High	High
FALSE	High	Master Protein	Q9ET80	Junctophilin-1 OS=Mus musculus GN=Jph1 PE=1 SV=1	0.05	0.17	-0.05	0.27	0.997935	0.326862	0.94094	0.106142	1.035	1.124	0.963	1.207	4193.3	4073.9	3232	4946.8	4348	3809.3	3732.1	4189	4383.9	4266.3	5090.3	4919	4040.6	3747.7	3652.7	3947.8	22	High	High	High	High	High	High	High	High	High	High	High	High	High	High	High	High
FALSE	High	Master Protein	P11404	Fatty acid-binding protein, heart OS=Mus musculus GN=Fabp3 PE=1 SV=5	-0.26	-0.47	0.29	-1.02	0.791887	0.79656	0.902615	0.106393	0.838	0.72	1.222	0.494	19465.1	20517	32830.9	11543.7	19313.3	29433.4	33784.4	19333	17731.1	28339.6	11688.8	10597.4	27717.7	28229.3	30101.3	30480.1	14	High	High	High	High	High	High	High	High	High	High	High	High	High	High	High	High
FALSE	High	Master Protein	Q91XE4	N-acyl-aromatic-L-amino acid amidohydrolase (carboxylate-forming) OS=Mus musculus GN=Acy3 PE=1 SV=1	-0.29	-0.15	-0.08	-0.35	0.0460329	0.977175	0.807446	0.106444	0.818	0.903	0.944	0.782	599.7	595.9	612.4	449.9	673.1	732.7	817.2	728.6	612.3	633.1	461.4	476.1	686.2	590.3	755.3	694	7	High	High	High	High	High	High	High	High	High	High	High	High	High	High	High	High
FALSE	High	Master Protein	Q6IQX8	Protein Zfp219 OS=Mus musculus GN=Zfp219 PE=1 SV=1	-0.23	-0.21	-0.05	-0.39	0.644902	0.436307	0.995746	0.106635	0.853	0.863	0.967	0.761	103.2	129.6	145.2	96.6	107.4	125.3	146.8	157.1	96.4	108.1	89.9	103.5	109.2	135.6	150	126.9	2	High	High	High	High	High	High	High	High	High	High	High	High	High	High	High	High
FALSE	High	Master Protein	Q80TZ9	Arginine-glutamic acid dipeptide repeats protein OS=Mus musculus GN=Rere PE=1 SV=3	-0.29	-0.02	0.02	-0.33	0.327158	0.991955	0.966847	0.106772	0.818	0.986	1.014	0.796	156.1	171.7	202.6	156.9	175.5	201.4	228.8	199.8	174	200.8	150.5	146.5	192.9	185.8	247.6	214.5	5	High	High	High	High	High	High	High	High	High	High	High	High	High	High	High	High
FALSE	High	Master Protein	P11688	Integrin alpha-5 OS=Mus musculus GN=Itga5 PE=1 SV=3	-0.03	-0.08	0.18	-0.29	0.611319	0.951979	0.874478	0.106858	0.979	0.948	1.133	0.819	541.2	593.3	606.8	502.1	570.9	574	749.1	583.8	568	623.2	507.8	463.6	645.7	593.1	707.8	665.7	10	High	High	High	High	High	High	High	High	High	High	High	High	High	High	High	High
FALSE	High	Master Protein	Q6NXJ0	Protein WWC2 OS=Mus musculus GN=Wwc2 PE=1 SV=1	-0.09	-0.04	0.03	-0.16	0.219924	0.996247	0.994858	0.107138	0.938	0.973	1.018	0.897	1962.5	2039.7	1953.4	1809.9	2069	2107.9	2044.5	2230.2	1969.4	2135.3	1843.7	1761.4	2063	2026.1	2189.4	2260.8	31	High	High	High	High	High	High	High	High	High	High	High	High	High	High	High	High
FALSE	Low	Master Protein	A0A0R4J1M5	F-box/LRR-repeat protein 21 OS=Mus musculus GN=Fbxl21 PE=4 SV=1	-0.01	-1.9	0.3	-2.21	0.882187	0.709817	0.89148	0.107218	0.995	0.268	1.235	0.216	674.2	755.2	703.2	74.4	362.2	714	696.3	688.2	290.4	734.1	111.1	117.6	726.7	786.7	1034.1	928.9	1	High	High	High	High	High	High	High	High	High	High	High	High	High	High	High	High
FALSE	High	Master Protein	Q9CXL3	Uncharacterized protein C7orf50 homolog OS=Mus musculus PE=1 SV=3	-0.16	-0.35	0.04	-0.56	0.755876	0.602656	0.99329	0.107299	0.894	0.783	1.03	0.679	243.4	284.5	272.2	186.9	280.5	295.8	317	230.4	225.2	295.4	180.2	147.5	302	258.8	306.9	291.7	4	High	High	High	High	High	High	High	High	High	High	High	High	High	High	High	High
FALSE	High	Master Protein	Q8BH82	N-acyl-phosphatidylethanolamine-hydrolyzing phospholipase D OS=Mus musculus GN=Napepld PE=1 SV=1	-0.12	-0.28	0.07	-0.47	0.722852	0.679876	0.986379	0.107448	0.92	0.821	1.046	0.723	464.8	477.3	395.1	330.6	471.2	460.1	533.8	399.5	410.8	473.7	299.5	301.5	473.8	449	500.7	503.5	10	High	High	High	High	High	High	High	High	High	High	High	High	High	High	High	High
FALSE	High	Master Protein	Q924T7	E3 ubiquitin-protein ligase RNF31 OS=Mus musculus GN=Rnf31 PE=1 SV=2	-0.22	-0.08	-0.01	-0.29	0.175027	0.99587	0.999802	0.107607	0.857	0.948	0.992	0.819	2983.1	3103	3467.1	2746.6	3203.3	3658.7	3864.6	3443	2979.3	3638.5	2792.9	2748.8	3499.5	3474.7	3692.7	3545.7	28	High	High	High	High	High	High	High	High	High	High	High	High	High	High	High	High
FALSE	High	Master Protein	Q9CWQ0	Diphthine methyl ester synthase OS=Mus musculus GN=Dph5 PE=1 SV=2	-0.23	-0.06	-0.02	-0.27	0.313519	0.973844	0.991927	0.107676	0.851	0.958	0.986	0.827	486.2	508.1	570.7	492.4	520.2	583.3	622.1	592.1	480.2	613.2	477.8	441.9	563.9	565.3	635.7	593.6	6	High	High	High	High	High	High	High	High	High	High	High	High	High	High	High	High
FALSE	High	Master Protein	Q3URU2	Paternally-expressed gene 3 protein OS=Mus musculus GN=Peg3 PE=1 SV=1	-0.07	-0.18	0.06	-0.32	0.606457	0.898277	0.939501	0.107734	0.951	0.882	1.043	0.804	739.3	730	772.8	612.5	764.9	780.6	853.2	715.2	697.8	832.8	601.3	601	809.2	796.4	827.1	802.9	11	High	High	High	High	High	High	High	High	High	High	High	High	High	High	High	High
FALSE	High	Master Protein	Q9D7B7	Probable glutathione peroxidase 8 OS=Mus musculus GN=Gpx8 PE=1 SV=1	-0.17	-0.47	0.05	-0.69	0.99842	0.695048	0.608371	0.107805	0.889	0.724	1.037	0.621	352.8	515.1	490	292.6	267.9	441.2	499.7	495.7	271.9	477.3	307.8	294.7	449.9	463.5	682.8	507.1	4	High	High	High	High	High	High	High	High	High	High	High	High	High	High	High	High
FALSE	High	Master Protein	Q8BU00	Zinc finger protein Pegasus OS=Mus musculus GN=Ikzf5 PE=2 SV=1	-0.23	-0.5	0.1	-0.83	0.854872	0.535898	0.985802	0.108151	0.852	0.708	1.073	0.562	71.2	83.3	114.2	51.7	71.2	97.4	115.3	84	66.1	97.9	45	39.1	86.6	90	108.8	104.6	2	High	High	High	High	High	High	High	High	High	High	High	High	High	High	High	High
FALSE	High	Master Protein	Q3UM18	Large subunit GTPase 1 homolog OS=Mus musculus GN=Lsg1 PE=1 SV=2	0.06	-0.3	0.16	-0.39	0.99994	0.627467	0.552378	0.108223	1.043	0.813	1.114	0.762	327.6	343.9	332.8	252.4	263.1	351.8	310.1	323.2	235.7	352.2	261.6	275.8	352.9	319.2	388	352.2	6	High	High	High	High	High	High	High	High	High	High	High	High	High	High	High	High
FALSE	High	Master Protein	Q7TPG8	Protein FAM19A1 OS=Mus musculus GN=Fam19a1 PE=2 SV=1	-0.12	-0.02	-0.01	-0.13	0.233131	0.920599	0.998961	0.108238	0.918	0.986	0.99	0.914	766.2	814.1	730.3	766.9	905.2	820.3	825.7	843.8	825.9	787.3	725.1	655.7	847.4	924.7	806.5	796.5	4	High	High	High	High	High	High	High	High	High	High	High	High	High	High	High	High
FALSE	High	Master Protein	B1AR10	Protein Mllt6 OS=Mus musculus GN=Mllt6 PE=1 SV=1	-0.29	-0.09	-0.04	-0.34	0.430837	0.630115	0.992677	0.108377	0.818	0.94	0.971	0.792	258.2	291.6	404	235.9	320.9	335.3	366	335.8	270	299.4	246.5	224.4	318.1	352.6	318.1	333.5	4	High	High	High	High	High	High	High	High	High	High	High	High	High	High	High	High
FALSE	Medium	Master Protein	A0A140LJC2	Protein Gm1043 OS=Mus musculus GN=Gm1043 PE=4 SV=1	0.11	-0.79	0.65	-1.33	0.999073	0.724528	0.565601	0.108662	1.083	0.579	1.574	0.398	77.6	96.6	44.9	27.5	48.6	61.2	79.6	46.8	37.4	95	31.3	20.7	69.9	70	105.3	124.8	2	High	High	High	High	High	High	High	High	High	High	High	High	High	High	High	High
FALSE	High	Master Protein	O35206	Collagen alpha-1(XV) chain OS=Mus musculus GN=Col15a1 PE=1 SV=2	-0.11	-0.23	0.17	-0.51	0.884083	0.915127	0.675183	0.108667	0.924	0.855	1.122	0.704	395	488.9	437.5	327.9	392.3	444.8	454.9	471.1	364.5	508.6	346.6	330.3	480.4	429.8	546.1	530.3	4	High	High	High	High	High	High	High	High	High	High	High	High	High	High	High	High
FALSE	High	Master Protein	O54905	Beta-1,3-galactosyltransferase 2 OS=Mus musculus GN=B3galt2 PE=1 SV=2	-0.15	0.38	-0.43	0.66	0.99343	0.62832	0.438457	0.108673	0.9	1.301	0.744	1.575	42.9	38	31.3	56.9	50.6	43.5	34.3	46.3	44.3	35.9	70	62.4	24.7	27.2	41.6	40.9	3	High	High	High	High	High	High	High	High	High	High	High	High	High	High	High	High
FALSE	High	Master Protein	Q9D7W5	Mediator of RNA polymerase II transcription subunit 8 OS=Mus musculus GN=Med8 PE=1 SV=1	-0.14	-0.4	0.1	-0.64	0.947291	0.640665	0.865047	0.108676	0.905	0.76	1.072	0.641	835.1	954.4	1198.6	574.4	794.4	979.5	1022	994.1	794.5	1065.6	579.3	499	1001.9	1074.3	1187.8	1042.1	7	High	High	High	High	High	High	High	High	High	High	High	High	High	High	High	High
FALSE	High	Master Protein	Q6PAQ4	RNA exonuclease 4 OS=Mus musculus GN=Rexo4 PE=2 SV=2	-0.13	-0.24	0.09	-0.46	0.749696	0.71883	0.969503	0.108787	0.916	0.844	1.061	0.728	700	746.3	843.3	563.5	741.4	840.7	850.9	695.5	656	807.1	567.4	544.1	720.2	809.3	868.8	867.7	8	High	High	High	High	High	High	High	High	High	High	High	High	High	High	High	High
FALSE	High	Master Protein	Q7TN08	Dapper homolog 2 OS=Mus musculus GN=Dact2 PE=1 SV=2	-0.23	-0.03	0.08	-0.34	0.544751	0.993311	0.812449	0.108787	0.85	0.98	1.058	0.788	364.4	350.4	423.3	334.6	345.5	426	463.3	415	305.8	442.3	371.3	330.3	430.9	461.6	459	414.8	5	High	High	High	High	High	High	High	High	High	High	High	High	High	High	High	High
FALSE	High	Master Protein	Q6PGH0	Ubiquitin domain-containing protein 2 OS=Mus musculus GN=Ubtd2 PE=2 SV=1	0.22	0.1	-0.03	0.35	0.578181	0.980882	0.84003	0.108892	1.165	1.069	0.979	1.273	1022	1005.2	1264.7	1378.8	970.8	945.6	980.6	1224.6	1086.3	994.3	1360.6	1402.9	991.9	940.7	969.3	895.1	7	High	High	High	High	High	High	High	High	High	High	High	High	High	High	High	High
FALSE	Medium	Master Protein	Q99N20	Breast cancer metastasis-suppressor 1 homolog OS=Mus musculus GN=Brms1 PE=2 SV=1	-0.17	-1.38	0.08	-1.64	0.776733	0.599911	0.991248	0.108923	0.888	0.384	1.06	0.322	242.9	260.7	246.2	81.3	179.8	317.8	263.1	288.1	88.4	322.6	87.3	99.7	285.3	207	356.2	298.5	1	High	High	High	High	High	High	High	High	High	High	High	High	High	High	High	High
FALSE	High	Master Protein	E9PV80	Nuclear receptor coactivator 2 OS=Mus musculus GN=Ncoa2 PE=1 SV=1	-0.24	-0.1	0.06	-0.4	0.534628	0.988437	0.847376	0.108958	0.846	0.934	1.045	0.756	1176.2	1305.6	1523.2	1118.2	1223.6	1492.8	1567.5	1438.9	1148	1530.8	1148.6	1167.4	1400.3	1535.8	1639.9	1527.1	14	High	High	High	High	High	High	High	High	High	High	High	High	High	High	High	High
FALSE	High	Master Protein	A0A0N4SUZ0	Membrane-associated guanylate kinase, WW and PDZ domain-containing protein 1 OS=Mus musculus GN=Magi1 PE=1 SV=1	-0.1	-0.14	0.1	-0.33	0.902065	0.826921	0.768845	0.109163	0.932	0.909	1.068	0.793	9513	9239.6	11182.4	7942.2	9181.9	10133.3	9988	10540.8	9327.1	10902.6	7786	7414.1	10934.7	11253.4	10565	10406.1	9	High	High	High	High	High	High	High	High	High	High	High	High	High	High	High	High
FALSE	High	Master Protein	Q9JM13	Rab5 GDP/GTP exchange factor OS=Mus musculus GN=Rabgef1 PE=1 SV=1	-0.03	-0.07	0.04	-0.14	0.69589	0.910586	0.87594	0.109261	0.976	0.952	1.026	0.906	5519.9	5726.9	5585.2	5032.4	5741.3	5917.3	5631.5	5490.1	5540.3	5875.8	5041.8	4898	5871.9	5993.3	5768.1	5797.2	12	High	High	High	High	High	High	High	High	High	High	High	High	High	High	High	High
FALSE	High	Master Protein	P16056	Hepatocyte growth factor receptor OS=Mus musculus GN=Met PE=1 SV=1	-0.01	-0.6	0.23	-0.83	0.925803	0.735134	0.824109	0.10929	0.995	0.662	1.174	0.561	532.3	529.7	600.7	279.4	427.9	630.5	607.3	468.7	424.4	630.6	291	269.3	589.6	614.3	655.7	638.5	3	High	High	High	High	High	High	High	High	High	High	High	High	High	High	High	High
FALSE	High	Master Protein	Q6GQT7	Glutamate receptor-interacting protein 1 OS=Mus musculus GN=Grip1 PE=1 SV=1	-0.2	-0.1	-0.02	-0.27	0.280163	0.933486	0.999996	0.10936	0.872	0.936	0.986	0.828	6023.1	6384.2	6996.3	5537.4	6316.9	7074.7	7661	7143.8	6090.8	7154.5	5527.5	5301.6	7059.5	6964.5	7239.9	6909.7	2	High	High	High	High	High	High	High	High	High	High	High	High	High	High	High	High
FALSE	High	Master Protein	Q9Z2L7	Cytokine receptor-like factor 3 OS=Mus musculus GN=Crlf3 PE=1 SV=1	-0.18	-0.17	0.03	-0.38	0.671327	0.77312	0.97714	0.109361	0.884	0.888	1.019	0.769	1026	1073.9	1308.6	855.1	1023.7	1228.9	1327	1148.6	1017.2	1181.2	853.6	829.3	1140.1	1185.9	1338.7	1236.9	9	High	High	High	High	High	High	High	High	High	High	High	High	High	High	High	High
FALSE	High	Master Protein	Q9CZH7	Matrix-remodeling-associated protein 7 OS=Mus musculus GN=Mxra7 PE=1 SV=2	0.02	-0.15	0.12	-0.25	0.999979	0.771685	0.465331	0.109397	1.016	0.902	1.087	0.843	598	622.9	583.5	482	565.4	597.9	623.7	501.8	560.3	601.2	506.6	479.1	648	630.9	633.2	601.7	6	High	High	High	High	High	High	High	High	High	High	High	High	High	High	High	High
FALSE	High	Master Protein	P58269	Zinc finger protein DPF3 OS=Mus musculus GN=Dpf3 PE=1 SV=2	-0.09	-0.27	0.31	-0.67	0.998367	0.785743	0.519812	0.109428	0.939	0.828	1.24	0.628	76.7	82.8	113.8	59.2	66.4	85.3	84.4	99.9	75.3	107.5	57.9	48.8	96.6	101.3	114.8	109.2	2	High	High	High	High	High	High	High	High	High	High	High	High	High	High	High	High
FALSE	High	Master Protein	Q8BG09	Transmembrane protein 184B OS=Mus musculus GN=Tmem184b PE=2 SV=1	-0.28	-0.04	0.24	-0.56	0.523823	0.992241	0.531865	0.109489	0.823	0.969	1.177	0.678	97.8	94.3	118.2	83.9	93.2	135.9	130.8	104.1	87.9	137.5	87	98.6	122.3	137.5	137.1	139.9	4	High	High	High	High	High	High	High	High	High	High	High	High	High	High	High	High
FALSE	High	Master Protein	P63328	Serine/threonine-protein phosphatase 2B catalytic subunit alpha isoform OS=Mus musculus GN=Ppp3ca PE=1 SV=1	0.11	0.08	0.04	0.15	0.449344	0.558815	0.982387	0.109816	1.078	1.057	1.025	1.113	45936.5	46865.5	42908.7	53113	44065.5	42022.1	41987.2	44884.7	47298.5	45637.6	50900.2	60099.5	45528.8	43867.6	42749	44339.8	24	High	High	High	High	High	High	High	High	High	High	High	High	High	High	High	High
FALSE	High	Master Protein	Q9JJU8	SH3 domain-binding glutamic acid-rich-like protein OS=Mus musculus GN=Sh3bgrl PE=1 SV=1	-0.18	-0.27	0.27	-0.72	0.807094	0.790295	0.903245	0.109829	0.886	0.83	1.209	0.608	6011.7	6525	10186.4	4041.6	6476.7	7239.4	9753.4	6910.2	6284.3	7693.5	4305.1	3868.7	8423.5	8723.7	8678.8	8238.2	13	High	High	High	High	High	High	High	High	High	High	High	High	High	High	High	High
FALSE	High	Master Protein	Q3V009	Transmembrane emp24 domain-containing protein 1 OS=Mus musculus GN=Tmed1 PE=1 SV=1	-0.09	-0.2	0.1	-0.38	0.651228	0.900372	0.917646	0.110048	0.942	0.873	1.07	0.769	159.7	186.2	181	141.6	172.3	185.3	205	175.7	154.7	195.5	142.5	139.3	173.3	177.8	222.6	209.6	3	High	High	High	High	High	High	High	High	High	High	High	High	High	High	High	High
FALSE	Low	Master Protein	Q9R187	Tumor necrosis factor receptor superfamily member EDAR OS=Mus musculus GN=Edar PE=1 SV=1	-0.09	-0.35	0.39	-0.83	0.901008	0.965629	0.548796	0.110065	0.942	0.783	1.308	0.564	46.6	43.3	40.3	25.7	42.5	49.2	46.3	37.4	20.9	64.4	33.1	32.4	58.8	47.5	57.2	67.4	1	High	High	High	High	High	High	High	High	High	High	High	High	High	High	High	High
FALSE	Low	Master Protein	Q3TT99	Glycerophosphodiester phosphodiesterase domain-containing protein 4 OS=Mus musculus GN=Gdpd4 PE=2 SV=1	-0.1	-0.62	0.39	-1.11	0.999931	0.862722	0.328645	0.11014	0.932	0.65	1.306	0.464	269.5	259.5	175	118.5	106.1	225.5	232	246.9	120.6	288.7	128.5	149.5	258.7	263.1	347.7	339.3	1	High	High	High	High	High	High	High	High	High	High	High	High	High	High	High	High
FALSE	High	Master Protein	Q66JV4	RNA-binding protein 12B-B OS=Mus musculus GN=Rbm12b2 PE=2 SV=2	-0.06	-0.05	0.09	-0.2	0.919005	0.81819	0.755708	0.110142	0.96	0.968	1.068	0.871	1921.2	2277.9	1901.9	1724.2	1956.2	2131.1	1980.8	2001.2	1908.8	2088.2	1793.7	1652.5	2124.2	2106.8	2165.7	2126.8	4	High	High	High	High	High	High	High	High	High	High	High	High	High	High	High	High
FALSE	High	Master Protein	Q6IR34	G-protein-signaling modulator 1 OS=Mus musculus GN=Gpsm1 PE=1 SV=3	-0.25	-0.1	-0.05	-0.3	0.0701304	0.967368	0.884482	0.110524	0.841	0.931	0.963	0.813	5316.8	5668.9	6113.4	4506.2	5923.5	6480.6	7571.7	6571.5	5566.7	5933.8	4675.7	4688.9	6090.5	5854.3	6644.5	6480	31	High	High	High	High	High	High	High	High	High	High	High	High	High	High	High	High
FALSE	High	Master Protein	A0A140LJC7	Protein Gm19410 OS=Mus musculus GN=Gm19410 PE=4 SV=1	-0.06	-0.22	0.09	-0.37	0.663892	0.890466	0.919933	0.110565	0.959	0.86	1.066	0.774	828	826.1	862.1	589.1	837.9	887.4	920.9	813.6	803.5	904.4	630.1	567.1	879.5	883.7	956.5	970	11	High	High	High	High	High	High	High	High	High	High	High	High	High	High	High	High
FALSE	High	Master Protein	G3X9I7	MCG2522 OS=Mus musculus GN=Zc3h12b PE=1 SV=1	-0.19	-0.13	0.04	-0.35	0.595879	0.943157	0.9065	0.110755	0.877	0.916	1.026	0.783	792.5	834.9	971.9	659.1	829.1	934	935.3	921.6	762.8	978.1	727.7	640.1	938.6	905.9	1032.5	965.5	11	High	High	High	High	High	High	High	High	High	High	High	High	High	High	High	High
FALSE	Low	Master Protein	O70303	Cell death activator CIDE-B OS=Mus musculus GN=Cideb PE=1 SV=2	-0.29	-1.79	0.13	-2.2	0.973511	0.538919	0.893682	0.11087	0.818	0.29	1.092	0.217	85.7	102.6	174	17.6	37.9	116.4	112.7	135.9	34.8	136	21.2	13.4	106.7	134.7	188.2	116.2	1	High	High	High	High	High	High	High	High	High	High	High	High	High	High	High	High
FALSE	High	Master Protein	Q8VDM6	Heterogeneous nuclear ribonucleoprotein U-like protein 1 OS=Mus musculus GN=Hnrnpul1 PE=1 SV=1	-0.21	-0.09	-0.01	-0.29	0.421708	0.753074	0.999747	0.110948	0.864	0.939	0.995	0.816	9041.7	9740	11793.4	8021.1	9955.4	11835.6	12311.4	9966.9	9718	10059.2	7994.2	7533.6	10541.6	10571.5	11401.9	11038.6	47	High	High	High	High	High	High	High	High	High	High	High	High	High	High	High	High
FALSE	High	Master Protein	Q80YS3	Phtf1 protein OS=Mus musculus GN=Phtf1 PE=1 SV=1	-0.05	-0.24	0.11	-0.41	0.95519	0.644978	0.854662	0.11137	0.963	0.847	1.082	0.754	151	158.7	106.9	122.5	126.4	143.8	138.8	152.3	106.4	147.6	124.7	100.1	156.4	134.9	167	149.4	2	High	High	High	High	High	High	High	High	High	High	High	High	High	High	High	High
FALSE	High	Master Protein	P48432	Transcription factor SOX-2 OS=Mus musculus GN=Sox2 PE=1 SV=2	0	-0.55	0.36	-0.91	0.986914	0.768724	0.641478	0.111378	1	0.682	1.282	0.532	788.1	895.4	1189.7	427.6	755.9	991.6	933.8	690.9	730.1	1064.3	450	428.7	1022.2	1095.4	1195.4	1059.6	3	High	High	High	High	High	High	High	High	High	High	High	High	High	High	High	High
FALSE	High	Master Protein	O70340	Neuronal pentraxin-2 OS=Mus musculus GN=Nptx2 PE=2 SV=1	-0.27	-0.02	-0.06	-0.24	0.0563306	0.873564	0.662694	0.111395	0.827	0.986	0.96	0.849	4688.2	4645.1	5544.4	4540.1	5317.3	5767.5	6347.1	5521.5	4940.4	5195.6	4287.2	4182.1	5065.2	5447.3	5522.6	5390.3	18	High	High	High	High	High	High	High	High	High	High	High	High	High	High	High	High
FALSE	High	Master Protein	A0A087WP54	Protein FAM135A OS=Mus musculus GN=Fam135a PE=1 SV=1	0.12	0.11	0.02	0.21	0.975181	0.397365	0.968833	0.111425	1.088	1.081	1.016	1.157	79.5	92.5	66.7	87.9	87.3	77.1	74.3	76.6	89.4	85.2	98.7	91.3	83.8	66	80.3	75.9	2	High	High	High	High	High	High	High	High	High	High	High	High	High	High	High	High
FALSE	High	Master Protein	F6QKD2	Probable ATP-dependent RNA helicase DDX47 (Fragment) OS=Mus musculus GN=Ddx47 PE=1 SV=1	-0.02	-0.13	0	-0.16	0.818299	0.531595	0.995084	0.111475	0.985	0.912	1.001	0.898	395.2	400.4	406.7	355.7	387.5	403.8	403.8	405.9	359.8	407.1	365.8	356.6	410.4	412.4	398	392.6	7	High	High	High	High	High	High	High	High	High	High	High	High	High	High	High	High
FALSE	High	Master Protein	P20918	Plasminogen OS=Mus musculus GN=Plg PE=1 SV=3	0.03	-0.06	0.26	-0.29	0.999818	0.963523	0.208221	0.111532	1.019	0.962	1.2	0.817	1221.7	1185	1395.8	1071.1	1077.9	1088.5	1407.4	1279.8	1192.8	1373.1	1122.9	1017.9	1494	1341.5	1459.5	1374.6	21	High	High	High	High	High	High	High	High	High	High	High	High	High	High	High	High
FALSE	High	Master Protein	G3X8Q1	Calcineurin binding protein 1, isoform CRA_a OS=Mus musculus GN=Cabin1 PE=1 SV=1	-0.28	0.01	0.1	-0.37	0.54583	0.999094	0.75204	0.111608	0.823	1.004	1.069	0.773	417.3	420.4	490.4	358.5	381.4	592.1	592	437.1	400.5	490.5	333.7	441.7	481	657.5	570.4	518.4	5	High	High	High	High	High	High	High	High	High	High	High	High	High	High	High	High
FALSE	High	Master Protein	Q8VC48	Peroxisome assembly protein 12 OS=Mus musculus GN=Pex12 PE=1 SV=1	0.05	0.2	-0.09	0.35	0.867528	0.703323	0.917481	0.111618	1.037	1.149	0.937	1.272	90.6	82.4	79.6	113.5	82.5	82.2	84.1	87.4	85.5	82.1	115.3	128	78.5	74.3	77.7	85.5	3	High	High	High	High	High	High	High	High	High	High	High	High	High	High	High	High
FALSE	High	Master Protein	E9Q3M9	Protein 2010300C02Rik OS=Mus musculus GN=2010300C02Rik PE=1 SV=1	-0.21	-0.07	-0.03	-0.25	0.449682	0.703873	0.999244	0.111684	0.864	0.95	0.98	0.838	21166.6	21748.4	27358.1	20611.3	23877.4	24461.6	25188.3	26172.4	21125.9	24597.1	19686.1	19186.2	23931.4	24723.2	26386.5	23877.4	29	High	High	High	High	High	High	High	High	High	High	High	High	High	High	High	High
FALSE	High	Master Protein	A0A0A0MQA2	Mitogen-activated protein kinase-binding protein 1 OS=Mus musculus GN=Mapkbp1 PE=1 SV=1	-0.02	-0.31	0.28	-0.61	0.838795	0.943768	0.691939	0.11187	0.983	0.809	1.217	0.654	840.6	939.5	840.1	585.3	768.4	950.5	1132.7	767	754.1	1093.8	613.2	553.6	977.5	994	1153.9	1088.8	5	High	High	High	High	High	High	High	High	High	High	High	High	High	High	High	High
FALSE	High	Master Protein	Q60710	Deoxynucleoside triphosphate triphosphohydrolase SAMHD1 OS=Mus musculus GN=Samhd1 PE=1 SV=2	-0.06	-0.02	0.08	-0.16	0.953007	0.982212	0.412132	0.112113	0.958	0.986	1.057	0.893	1972.2	2360.7	2176.9	1967.1	2070.8	2245.9	2121.4	2206	2021.8	2272.3	2064.4	1975.4	2309.3	2265.8	2440.5	2235.9	25	High	High	High	High	High	High	High	High	High	High	High	High	High	High	High	High
FALSE	High	Master Protein	P08228	Superoxide dismutase [Cu-Zn] OS=Mus musculus GN=Sod1 PE=1 SV=2	-0.32	-0.21	-0.03	-0.51	0.419964	0.919571	0.992826	0.112131	0.798	0.863	0.982	0.701	23821.2	24280.6	29087	16076.4	22630.5	28246.5	33626.5	32131.1	23245.8	27768.3	18539.5	15563.4	26375.9	28023	35035.1	31257.9	21	High	High	High	High	High	High	High	High	High	High	High	High	High	High	High	High
FALSE	High	Master Protein	Q9R111	Guanine deaminase OS=Mus musculus GN=Gda PE=1 SV=1	-0.28	-0.12	-0.01	-0.38	0.304207	0.90838	0.999999	0.112335	0.825	0.921	0.991	0.767	34629.6	37183.7	46085.1	30496.8	37147.3	43138.9	52682.8	43838.6	35044.1	41323.4	30938.5	31181.1	41312	40613	48816.3	44986.4	34	High	High	High	High	High	High	High	High	High	High	High	High	High	High	High	High
FALSE	High	Master Protein	Q9D113	DNL-type zinc finger protein OS=Mus musculus GN=Dnlz PE=1 SV=1	-0.35	-0.06	0	-0.41	0.717988	0.6875	0.988886	0.112374	0.786	0.957	0.998	0.753	495.3	501.3	784.5	438.7	489.3	622.9	718.3	645.9	501.3	547.6	453.4	404.6	613.9	652.9	686.8	595.9	3	High	High	High	High	High	High	High	High	High	High	High	High	High	High	High	High
FALSE	High	Master Protein	Q8CDN6	Thioredoxin-like protein 1 OS=Mus musculus GN=Txnl1 PE=1 SV=3	-0.21	-0.14	0.01	-0.35	0.577159	0.676831	0.999951	0.112444	0.866	0.908	1.004	0.784	8382.9	8305.6	11106.2	7029.9	8584	9718.6	10976.9	9548.4	8247.6	9133.8	6963.3	6857.3	9376.7	9631	10160.1	9706.1	22	High	High	High	High	High	High	High	High	High	High	High	High	High	High	High	High
FALSE	High	Master Protein	F6RBX1	TOM1-like protein 2 (Fragment) OS=Mus musculus GN=Tom1l2 PE=1 SV=1	-0.08	-0.3	0.19	-0.57	0.820197	0.781892	0.904865	0.112499	0.948	0.814	1.144	0.674	1304.9	1478.2	1774.6	1000.1	1403.2	1528.4	1961.7	1307.6	1290.7	1632.5	980.9	989.2	1682	1669.2	1707.1	1658	5	High	High	High	High	High	High	High	High	High	High	High	High	High	High	High	High
FALSE	High	Master Protein	B2KG46	Protein bicaudal D homolog 1 OS=Mus musculus GN=Bicd1 PE=1 SV=1	-0.14	-0.16	0.12	-0.42	0.790696	0.891898	0.828678	0.112525	0.908	0.893	1.084	0.747	2495	2749.6	3181.6	2122.8	2631.3	2898.7	3076	2872.6	2621.5	3186.5	2086.2	1997.5	2977.1	3086.2	3261.9	3172.7	29	High	High	High	High	High	High	High	High	High	High	High	High	High	High	High	High
FALSE	High	Master Protein	Q9CYV5	Transmembrane protein 135 OS=Mus musculus GN=Tmem135 PE=2 SV=1	-0.09	-0.14	0.1	-0.34	0.746283	0.927334	0.820938	0.112647	0.939	0.906	1.075	0.791	210.3	219.5	222.4	179.3	226.6	236.7	231.1	209.3	208.5	253.2	181.8	156	240	227.3	252.2	253.1	5	High	High	High	High	High	High	High	High	High	High	High	High	High	High	High	High
FALSE	High	Master Protein	Q9R0B6	Laminin subunit gamma-3 OS=Mus musculus GN=Lamc3 PE=1 SV=2	-0.22	0	0.2	-0.42	0.74158	0.982129	0.304299	0.112705	0.859	1.003	1.15	0.749	303.8	378.4	410.4	313.2	305.4	400.4	432.9	401.2	337.8	429.6	352.9	328.9	453.6	410	468.8	468.3	4	High	High	High	High	High	High	High	High	High	High	High	High	High	High	High	High
FALSE	High	Master Protein	B2RXP1	Leucine-rich repeat and calponin homology domain-containing protein 3 OS=Mus musculus GN=Lrch3 PE=1 SV=1	-0.13	0.03	0.08	-0.18	0.377719	0.906813	0.476887	0.112776	0.912	1.024	1.059	0.882	502.6	553.4	523.5	456.7	503.6	569.5	586.8	555.7	544.6	588	506.3	470	606.3	583.7	611.1	585	11	High	High	High	High	High	High	High	High	High	High	High	High	High	High	High	High
FALSE	High	Master Protein	Q8K2Q9	Shootin-1 OS=Mus musculus GN=Shtn1 PE=1 SV=1	-0.3	-0.26	0.02	-0.58	0.507374	0.845159	0.994748	0.112931	0.81	0.836	1.015	0.667	1717.1	1972.6	2417.8	1321.1	1944.5	2271.9	2348.9	2272	1742.8	2274.1	1357.2	1287.5	2013.2	2227.7	2514.4	2385.9	22	High	High	High	High	High	High	High	High	High	High	High	High	High	High	High	High
FALSE	High	Master Protein	Q8K009	Mitochondrial 10-formyltetrahydrofolate dehydrogenase OS=Mus musculus GN=Aldh1l2 PE=1 SV=2	0.16	0.01	-0.03	0.2	0.438589	0.873384	0.997867	0.113078	1.117	1.008	0.978	1.152	3107	3411.9	2656.6	3468.2	2985	2844.2	2688.2	3061.6	3120.6	3054.5	3452.9	3491.3	2937	2840.2	2819.3	2859	26	High	High	High	High	High	High	High	High	High	High	High	High	High	High	High	High
FALSE	High	Master Protein	Q08331	Calretinin OS=Mus musculus GN=Calb2 PE=1 SV=3	-0.59	-0.57	-0.33	-0.82	0.192307	0.771721	0.920166	0.113264	0.666	0.675	0.795	0.566	6965.4	10355.5	9523.7	3759.2	8977.9	11902.4	16550.9	12579	7403.5	8294.1	3919.3	4087.5	9005.1	8213.8	15240.5	10496.9	24	High	High	High	High	High	High	High	High	High	High	High	High	High	High	High	High
FALSE	Medium	Master Protein	Q6NZG4	DNA damage-induced apoptosis suppressor protein OS=Mus musculus GN=Ddias PE=2 SV=1	-0.3	-0.01	0.25	-0.56	0.430065	0.990794	0.634042	0.113344	0.813	0.995	1.191	0.68	440.6	454.6	612.9	350.5	461.3	638.7	707.1	474.2	443.5	634.7	399.1	447.1	636.3	643.6	685.4	667.2	1	High	High	High	High	High	High	High	High	High	High	High	High	High	High	High	High
FALSE	High	Master Protein	Q8K190	SAYSvFN domain-containing protein 1 OS=Mus musculus GN=Saysd1 PE=1 SV=1	-0.25	-0.28	0.09	-0.62	0.641832	0.940906	0.884722	0.113359	0.842	0.824	1.066	0.651	43.3	41.4	31.7	23.3	47.3	46.6	34.3	39.7	36.3	42.5	24.5	23.8	41.7	38	61.8	50.5	2	High	High	High	High	High	High	High	High	High	High	High	High	High	High	High	High
FALSE	High	Master Protein	A0A087WPR1	Myelin-associated glycoprotein OS=Mus musculus GN=Mag PE=1 SV=1	0.36	0.14	0.16	0.34	0.151211	0.932572	0.975005	0.113482	1.283	1.101	1.119	1.262	6952.2	6492.8	6308.8	6084.7	4747.1	6647	5000.3	4979.2	5524.9	6493.9	7743.2	7641.8	4915.7	5909.4	5393.7	5779.5	21	High	High	High	High	High	High	High	High	High	High	High	High	High	High	High	High
FALSE	High	Master Protein	Q9DAA6	Exosome complex component CSL4 OS=Mus musculus GN=Exosc1 PE=1 SV=1	0.12	0.08	0.02	0.18	0.264576	0.813462	0.985994	0.113972	1.087	1.054	1.013	1.131	94.9	100.5	83.2	88.1	83.1	85.4	82.2	85.2	93.4	99.4	102.3	86.1	82.1	88.4	89.7	81	4	High	High	High	High	High	High	High	High	High	High	High	High	High	High	High	High
FALSE	High	Master Protein	P97367	Homeobox protein Meis2 OS=Mus musculus GN=Meis2 PE=1 SV=2	-0.32	-0.18	-0.01	-0.49	0.439874	0.778563	0.999996	0.114012	0.802	0.883	0.995	0.712	334.1	310.5	435.9	271.4	358.6	449.4	469	351.9	310.9	403.7	259.9	234	375.4	416.7	439.6	382.8	3	High	High	High	High	High	High	High	High	High	High	High	High	High	High	High	High
FALSE	High	Master Protein	P61080	Ubiquitin-conjugating enzyme E2 D1 OS=Mus musculus GN=Ube2d1 PE=2 SV=1	-0.01	0	0.09	-0.1	0.9904	0.998996	0.225903	0.114125	0.996	0.997	1.066	0.932	1009.3	1029.1	959	918.1	956.7	1024	1020.1	950.3	987	1020.8	915.4	974.3	1100.5	1026.2	1009.1	1079.9	3	High	High	High	High	High	High	High	High	High	High	High	High	High	High	High	High
FALSE	High	Master Protein	Q9Z0P4	Paralemmin-1 OS=Mus musculus GN=Palm PE=1 SV=1	-0.02	-0.15	0.09	-0.26	0.995402	0.526188	0.827521	0.114189	0.984	0.904	1.067	0.834	20482.9	21547.9	26161.6	17093.3	20261.8	20987.8	23062.8	21705.7	20839.8	21260.9	17314	16311.3	22567.8	22981.6	24611.3	22055	36	High	High	High	High	High	High	High	High	High	High	High	High	High	High	High	High
FALSE	High	Master Protein	F8WJ64	Acyl carrier protein (Fragment) OS=Mus musculus GN=Ndufab1 PE=1 SV=1	-0.22	-0.26	0.09	-0.56	0.852214	0.703837	0.933258	0.114417	0.86	0.837	1.064	0.677	6015.7	6323.9	9396.9	4464.3	5723.5	7235.2	8688.3	7104.1	5871.6	6997.6	4534.8	4524.9	7425.7	7830.3	8481.8	7327.7	7	High	High	High	High	High	High	High	High	High	High	High	High	High	High	High	High
FALSE	High	Master Protein	O35594	Intraflagellar transport protein 81 homolog OS=Mus musculus GN=Ift81 PE=1 SV=4	-0.08	-0.18	0.03	-0.28	0.601048	0.870737	0.967522	0.114495	0.948	0.885	1.019	0.824	1132.5	1186.6	1107.8	952.3	1120.4	1233.1	1176.7	1187.4	981.8	1260.3	1001.9	949.9	1156.4	1167	1286.1	1242.6	16	High	High	High	High	High	High	High	High	High	High	High	High	High	High	High	High
FALSE	High	Master Protein	Q91VN1	Zinc finger protein 24 OS=Mus musculus GN=Znf24 PE=1 SV=1	-0.15	-0.15	0.05	-0.35	0.901054	0.656544	0.922116	0.114513	0.902	0.902	1.038	0.783	871.1	944.4	1189.9	741.7	894	1026.2	992.5	1019.5	882	977.3	758.3	730	962.4	1049.2	1106.5	1039.9	8	High	High	High	High	High	High	High	High	High	High	High	High	High	High	High	High
FALSE	High	Master Protein	Q3UHC0	Trinucleotide repeat-containing gene 6C protein OS=Mus musculus GN=Tnrc6c PE=1 SV=2	-0.06	-0.25	0.12	-0.44	0.847634	0.769564	0.896093	0.114572	0.957	0.84	1.089	0.739	569	620.6	669.3	459	584.3	659.4	681.5	577.7	567.8	676.4	439.3	431.4	612.3	679.4	723.4	672.1	10	High	High	High	High	High	High	High	High	High	High	High	High	High	High	High	High
FALSE	High	Master Protein	Q9CWY4	Gem-associated protein 7 OS=Mus musculus GN=Gemin7 PE=2 SV=1	-0.1	-0.15	0.12	-0.36	0.982926	0.669579	0.769803	0.114803	0.935	0.903	1.085	0.778	198.2	191.9	261.8	154.6	204.3	213	190.8	216.3	171.6	220.3	180.5	138.6	214	247.2	233	219.8	2	High	High	High	High	High	High	High	High	High	High	High	High	High	High	High	High
FALSE	High	Master Protein	Q8CBX9	Basic immunoglobulin-like variable motif-containing protein OS=Mus musculus GN=Bivm PE=2 SV=1	-0.35	-0.07	-0.02	-0.4	0.177031	0.979363	0.999405	0.114894	0.787	0.952	0.987	0.759	35.4	33.6	30.1	30.9	36.3	44.3	41.5	40.5	36.1	39.1	26.1	25.8	36.5	34.2	46.1	44.9	1	High	High	High	High	High	High	High	High	High	High	High	High	High	High	High	High
FALSE	High	Master Protein	Q8BVE8	Histone-lysine N-methyltransferase NSD2 OS=Mus musculus GN=Whsc1 PE=1 SV=2	-0.17	-0.05	0.13	-0.35	0.537248	0.999844	0.738396	0.115281	0.886	0.969	1.092	0.786	471.2	532.6	599.8	479.9	540.4	569.6	571.7	590.9	474.9	627.9	505.3	470.1	558.3	629.2	621.4	625.3	10	High	High	High	High	High	High	High	High	High	High	High	High	High	High	High	High
FALSE	High	Master Protein	G3X8R1	Kaptin OS=Mus musculus GN=Kptn PE=1 SV=1	-0.01	-0.21	0.1	-0.32	0.949395	0.7907	0.745241	0.115316	0.991	0.867	1.072	0.801	583.8	620.3	643.3	431.6	575.1	641.3	642	525.6	581	621.1	468.2	410.6	643.8	640.5	687.8	658.1	9	High	High	High	High	High	High	High	High	High	High	High	High	High	High	High	High
FALSE	High	Master Protein	Q9CQZ1	Heat shock factor-binding protein 1 OS=Mus musculus GN=Hsbp1 PE=1 SV=1	-0.35	-0.24	0.04	-0.62	0.67202	0.777247	0.980997	0.11564	0.786	0.848	1.028	0.649	5591.5	5930.6	9208.8	3972.5	5433.8	7626.6	9458.6	7030.2	5710.4	6880	4174.2	3728.2	7275.1	7437.6	8764.7	7613.8	9	High	High	High	High	High	High	High	High	High	High	High	High	High	High	High	High
FALSE	High	Master Protein	E9QN37	Macrophage-expressed gene 1 protein OS=Mus musculus GN=Mpeg1 PE=1 SV=1	-0.14	-0.28	0.17	-0.58	0.790133	0.816945	0.907796	0.115711	0.91	0.826	1.126	0.668	98.2	125.5	130	76.4	109	110.8	134.3	138.7	97.7	141.4	86.1	58	134.1	140.7	144.2	128	2	High	High	High	High	High	High	High	High	High	High	High	High	High	High	High	High
FALSE	High	Master Protein	Q9D3A8	Carboxyl-terminal PDZ ligand of neuronal nitric oxide synthase protein OS=Mus musculus GN=Nos1ap PE=1 SV=3	-0.22	-0.14	-0.03	-0.34	0.195902	0.916362	0.98917	0.115786	0.856	0.905	0.979	0.791	1988.1	2030.1	2233.7	1612.2	2220.8	2482.5	2651.9	2120.2	1983.2	2268	1666.4	1545	2158.6	2210	2434.1	2392.1	18	High	High	High	High	High	High	High	High	High	High	High	High	High	High	High	High
FALSE	High	Master Protein	B7FAU8	Guanosine diphosphate (GDP) dissociation inhibitor 1 (Fragment) OS=Mus musculus GN=Gdi1 PE=1 SV=1	-0.33	-0.63	0.15	-1.11	0.946775	0.833892	0.703754	0.115846	0.796	0.646	1.112	0.463	172.1	192.4	182.3	123.6	88.1	218	227	299.1	101.5	236.9	104.3	125.5	200.2	219.7	324.9	278.3	1	High	High	High	High	High	High	High	High	High	High	High	High	High	High	High	High
FALSE	High	Master Protein	Q99L02	PAXIP1-associated glutamate-rich protein 1A OS=Mus musculus GN=Pagr1a PE=1 SV=1	-0.27	-0.25	0.09	-0.61	0.622879	0.84907	0.971429	0.116118	0.829	0.842	1.063	0.657	532.3	561.4	807.6	384.7	554	662.5	788.8	656.3	505	656.3	419.7	416.1	622.7	671	799.8	732.6	7	High	High	High	High	High	High	High	High	High	High	High	High	High	High	High	High
FALSE	High	Master Protein	Q8C167	Prolyl endopeptidase-like OS=Mus musculus GN=Prepl PE=1 SV=1	-0.01	0.15	-0.09	0.24	0.999989	0.637544	0.581379	0.11629	0.991	1.112	0.936	1.177	10917.8	10007.7	8964.8	12281.5	10820	10547.9	10076.3	10538.3	11411.7	9931.3	11992.4	11834.9	10135.6	10036.5	8962.7	9711.9	40	High	High	High	High	High	High	High	High	High	High	High	High	High	High	High	High
FALSE	High	Master Protein	P54103	DnaJ homolog subfamily C member 2 OS=Mus musculus GN=Dnajc2 PE=1 SV=2	-0.14	-0.15	0.08	-0.37	0.570011	0.905108	0.96334	0.116952	0.906	0.899	1.054	0.773	3163.7	3276.5	3786.7	2585.9	3459.9	3730.7	3647.6	3400.2	3086.4	3800.3	2714.1	2525.8	3536.8	3777.9	3806.1	3709.2	27	High	High	High	High	High	High	High	High	High	High	High	High	High	High	High	High
FALSE	High	Master Protein	Q80VB6	Dclk1 protein OS=Mus musculus GN=Dclk1 PE=1 SV=1	-0.21	0.07	0.11	-0.25	0.493495	0.83294	0.296599	0.117254	0.867	1.05	1.079	0.843	147.5	140.9	166.1	138	145.2	167.6	165	168.3	162.4	181	141.1	140.7	172.2	185.1	174	190.2	1	High	High	High	High	High	High	High	High	High	High	High	High	High	High	High	High
FALSE	High	Master Protein	E0CXZ1	FSD1-like protein (Fragment) OS=Mus musculus GN=Fsd1l PE=1 SV=2	-0.05	-0.16	0.04	-0.25	0.709086	0.751379	0.979846	0.117316	0.968	0.894	1.029	0.84	4012.6	4157.5	4433.6	3272	4122.1	4391.5	4263.2	4179.1	4003.8	4253.8	3328.8	3268.3	4347.8	4415.1	4341.4	4287.2	24	High	High	High	High	High	High	High	High	High	High	High	High	High	High	High	High
FALSE	High	Master Protein	Q9D8Y7	Tumor necrosis factor alpha-induced protein 8-like protein 2 OS=Mus musculus GN=Tnfaip8l2 PE=1 SV=1	-0.35	-0.28	-0.1	-0.52	0.685997	0.805804	0.969094	0.1174	0.787	0.825	0.934	0.695	395.5	420.3	534.5	319.7	358.9	479.4	559.6	565.2	351	489.6	304.4	322	463.8	447.8	673.5	504.4	4	High	High	High	High	High	High	High	High	High	High	High	High	High	High	High	High
FALSE	High	Master Protein	Q7TQG1	Pleckstrin homology domain-containing family A member 6 OS=Mus musculus GN=Plekha6 PE=1 SV=1	-0.17	-0.13	0.14	-0.43	0.955582	0.813366	0.713281	0.117592	0.888	0.916	1.099	0.741	8177.3	8211.1	11607.4	6973.2	8063.9	9509.7	9839	8947.3	7898.8	10139.8	7136.4	6521.6	9841.5	10546.8	10276	9992.4	54	High	High	High	High	High	High	High	High	High	High	High	High	High	High	High	High
FALSE	High	Master Protein	Q6PER3	Microtubule-associated protein RP/EB family member 3 OS=Mus musculus GN=Mapre3 PE=1 SV=1	-0.16	0	0.05	-0.21	0.706949	0.869903	0.924568	0.117838	0.892	1	1.032	0.865	18453.4	18017.7	23332.8	17642	19013.8	20842	21844.4	20028.1	18005	19815.5	17581.2	18470.6	20391	21111.7	21056.4	21891.7	5	High	High	High	High	High	High	High	High	High	High	High	High	High	High	High	High
FALSE	High	Master Protein	Q09PK2	Retroviral-like aspartic protease 1 OS=Mus musculus GN=Asprv1 PE=1 SV=1	-0.03	-0.01	0.16	-0.2	0.999489	0.779478	0.522661	0.117941	0.978	0.993	1.116	0.87	47.5	49.9	60.6	51.5	50.9	56.9	49.9	52.8	39.5	56.3	51.5	49.2	54.4	62.3	56.6	59.2	1	High	High	High	High	High	High	High	High	High	High	High	High	High	High	High	High
FALSE	High	Master Protein	Q69Z99	Zinc finger protein 512 OS=Mus musculus GN=Znf512 PE=2 SV=2	-0.16	-0.2	0	-0.36	0.458579	0.889106	0.995605	0.11811	0.894	0.871	1.003	0.776	3519.4	3938.1	3876.9	2820.1	3993.3	4272.2	4519.4	3513.2	3615.9	4061.4	2859.7	2743.3	3909.7	4058.4	4408.2	4225.8	28	High	High	High	High	High	High	High	High	High	High	High	High	High	High	High	High
FALSE	High	Master Protein	P28798	Granulins OS=Mus musculus GN=Grn PE=1 SV=2	-0.23	-0.22	-0.13	-0.32	0.533377	0.153264	0.627121	0.118143	0.852	0.861	0.917	0.8	2040.6	2116.9	2663	1890.3	2088	2313.3	2572.8	2657.2	1938.5	1748	1801	1778.4	1900.1	2213.2	2403.3	2259.5	12	High	High	High	High	High	High	High	High	High	High	High	High	High	High	High	High
FALSE	High	Master Protein	Q8BNY6	Neuronal calcium sensor 1 OS=Mus musculus GN=Ncs1 PE=1 SV=3	-0.21	-0.24	-0.1	-0.35	0.766838	0.598598	0.996198	0.118276	0.866	0.846	0.935	0.783	5488.6	5934.7	6725.4	4659.9	4913.1	6871.8	6383.6	6808.5	4490.3	6079.5	4795.8	4859.7	6090.5	6234.2	6910.2	6063.7	14	High	High	High	High	High	High	High	High	High	High	High	High	High	High	High	High
FALSE	Medium	Master Protein	Q925A3	Fibroblast growth factor OS=Mus musculus GN=Fgf2 PE=1 SV=1	-0.32	-0.3	0.05	-0.67	0.69231	0.92258	0.884242	0.11836	0.798	0.813	1.032	0.629	299	337.1	295.7	237.7	236.4	345	402.1	424.9	213.2	388.1	233.5	250.5	327.5	343.9	429.6	449.2	1	High	High	High	High	High	High	High	High	High	High	High	High	High	High	High	High
FALSE	High	Master Protein	E9PVQ3	SPATS2-like protein OS=Mus musculus GN=Spats2l PE=1 SV=1	-0.11	-0.06	0.16	-0.32	0.883497	0.997264	0.449313	0.118578	0.928	0.963	1.115	0.8	2638	2775.2	3312.2	2372	2870.1	2965.1	3126.9	2704.9	2747.6	3357.7	2468.5	2379.3	3356.6	3245.6	3254.3	3253.3	25	High	High	High	High	High	High	High	High	High	High	High	High	High	High	High	High
FALSE	High	Master Protein	Q9DCS2	UPF0585 protein C16orf13 homolog OS=Mus musculus PE=1 SV=1	-0.18	0.01	-0.01	-0.16	0.170497	0.997577	0.999978	0.119015	0.88	1.006	0.991	0.893	2104.1	2160.8	2475.6	2021.7	2201.5	2442.8	2630.8	2404.9	2135.5	2291.8	2087	2154.3	2420.6	2325.6	2556.1	2381.4	11	High	High	High	High	High	High	High	High	High	High	High	High	High	High	High	High
FALSE	Low	Master Protein	Q3UV16	Inositol 1,4,5-trisphosphate receptor-interacting protein-like 2 OS=Mus musculus GN=Itpripl2 PE=2 SV=1	-0.43	-0.11	-0.06	-0.48	0.430311	0.89068	0.998036	0.119032	0.743	0.926	0.961	0.717	219.2	243	319.9	220.7	237	319.2	330.8	304.1	198.5	305	232	194.6	295.2	281.8	303.5	326	1	High	High	High	High	High	High	High	High	High	High	High	High	High	High	High	High
FALSE	High	Master Protein	A0A0H2UH19	Histone-lysine N-methyltransferase EHMT1 OS=Mus musculus GN=Ehmt1 PE=1 SV=1	-0.15	-0.07	0.01	-0.23	0.571624	0.902622	0.966681	0.119257	0.9	0.953	1.004	0.855	551.3	615.4	642.4	561.3	575.6	657.4	648.6	676.3	592.3	648.4	529.8	513.5	601.8	644.2	714.3	666.7	11	High	High	High	High	High	High	High	High	High	High	High	High	High	High	High	High
FALSE	High	Master Protein	Q9JKK1	Syntaxin-6 OS=Mus musculus GN=Stx6 PE=1 SV=1	0.02	0.2	-0.03	0.24	0.980946	0.456987	0.943128	0.119593	1.012	1.146	0.982	1.181	3045.1	3022.7	2692.5	3605.1	3116.5	2886.2	2867	3161.3	3396.6	2899.8	3688.5	3558.1	2968.1	2921.1	2756.2	2980.1	12	High	High	High	High	High	High	High	High	High	High	High	High	High	High	High	High
FALSE	High	Master Protein	F6ZDS4	Nucleoprotein TPR OS=Mus musculus GN=Tpr PE=1 SV=1	-0.02	-0.23	0.31	-0.55	0.974908	0.896253	0.557106	0.119601	0.99	0.855	1.237	0.684	55.6	65.3	61.7	36.3	48.7	63.6	55.3	63.3	64.2	65.6	39.1	30.5	63.5	75.9	80.7	70.6	1	High	High	High	High	High	High	High	High	High	High	High	High	High	High	High	High
FALSE	High	Master Protein	Q62513	Zinc finger protein 260 OS=Mus musculus GN=Znf260 PE=1 SV=1	0.04	-0.17	0.12	-0.25	0.953213	0.699727	0.835372	0.119869	1.026	0.891	1.083	0.843	639.6	740.6	798.4	787.6	717.2	772.7	912.6	684.2	628.6	772.7	736	607.2	785.3	797.2	815.9	863.3	7	High	High	High	High	High	High	High	High	High	High	High	High	High	High	High	High
FALSE	Low	Master Protein	Z4YMJ8	Bromo adjacent homology domain-containing 1 protein (Fragment) OS=Mus musculus GN=Bahd1 PE=1 SV=7	-0.05	-0.51	0.59	-1.14	0.89136	0.957651	0.614628	0.119915	0.969	0.704	1.504	0.453	102.5	75.2	102.9	47.4	72	97.7	135.8	84	89.8	138.3	41.8	42.5	145.5	147.1	127.6	110.8	1	High	High	High	High	High	High	High	High	High	High	High	High	High	High	High	High
FALSE	High	Master Protein	Q61743	ATP-sensitive inward rectifier potassium channel 11 OS=Mus musculus GN=Kcnj11 PE=1 SV=1	0.12	0.18	0.09	0.2	0.667424	0.228828	0.879902	0.120341	1.083	1.132	1.065	1.152	693.1	639.7	579	790	673.3	599.6	593.6	629.9	719.3	690.7	871.8	789.8	664.2	644.4	622.5	684.6	6	High	High	High	High	High	High	High	High	High	High	High	High	High	High	High	High
FALSE	High	Master Protein	Q9ERE8	Mesoderm development candidate 1 OS=Mus musculus GN=Mesdc1 PE=1 SV=1	0.03	-0.24	0.23	-0.44	0.998942	0.728708	0.601412	0.120466	1.019	0.846	1.172	0.736	632.7	714.2	556.2	529.1	510.1	820.7	555.1	610.1	502.9	666.1	493.8	500.8	625.8	647.1	719	863.8	9	High	High	High	High	High	High	High	High	High	High	High	High	High	High	High	High
FALSE	High	Master Protein	Q80ZU5	Coiled-coil domain-containing protein 181 OS=Mus musculus GN=Ccdc181 PE=2 SV=1	-0.22	-0.13	-0.05	-0.31	0.81334	0.512446	0.998847	0.120504	0.859	0.912	0.968	0.809	97.5	107.8	134.9	99.1	112.1	121.1	119.6	126	89	117.2	99.8	74	104.6	120.8	153.3	112.2	2	High	High	High	High	High	High	High	High	High	High	High	High	High	High	High	High
FALSE	High	Master Protein	Q9ERL7	Glia maturation factor gamma OS=Mus musculus GN=Gmfg PE=1 SV=1	-0.07	-0.14	0.13	-0.35	0.820769	0.998568	0.510676	0.120683	0.95	0.905	1.095	0.785	225	243.7	253	167.5	207.7	245.8	250.4	247.2	209.4	258.6	189.2	214.4	253	260.9	283.6	279.1	2	High	High	High	High	High	High	High	High	High	High	High	High	High	High	High	High
FALSE	Low	Master Protein	Q9EPF5	Olfactory receptor 703 OS=Mus musculus GN=Olfr703 PE=3 SV=1	-0.11	-0.24	0.18	-0.53	0.97881	0.828529	0.637686	0.12094	0.924	0.846	1.131	0.691	118.9	130.6	99.6	77.9	120.3	120.6	115.2	90.8	106.1	133.4	79.8	64.5	133.6	123.9	132.7	140.3	1	High	High	High	High	High	High	High	High	High	High	High	High	High	High	High	High
FALSE	High	Master Protein	Q8VBU5	Phosphodiesterase OS=Mus musculus GN=Pde4b PE=1 SV=1	-0.13	-0.11	0	-0.24	0.272792	0.870383	0.995426	0.120963	0.914	0.928	0.998	0.849	9960.5	10035.4	10956.2	8487.5	10403.3	11152.8	12072.1	10738.5	10013.4	10783.6	8591.9	8274.9	10634.7	10829.4	11181.4	11021.7	4	High	High	High	High	High	High	High	High	High	High	High	High	High	High	High	High
FALSE	High	Master Protein	Q9JIY5	Serine protease HTRA2, mitochondrial OS=Mus musculus GN=Htra2 PE=1 SV=2	-0.22	-0.07	-0.01	-0.29	0.841294	0.735042	0.934214	0.121105	0.859	0.95	0.995	0.82	2300.1	2446.7	3228.6	2154.9	2373.3	2785.3	2758.9	2763.8	2216.3	2617.5	2146.7	2293.6	2703.2	2759.5	2954.2	2736.7	15	High	High	High	High	High	High	High	High	High	High	High	High	High	High	High	High
FALSE	High	Master Protein	Q8C2E4	Pentatricopeptide repeat-containing protein 1, mitochondrial OS=Mus musculus GN=Ptcd1 PE=2 SV=2	-0.18	-0.32	0.07	-0.57	0.711484	0.918739	0.881078	0.121166	0.88	0.804	1.049	0.674	849.3	861.2	750.2	644.5	724.9	879.6	935.3	965.3	635.5	1013.8	640.4	642.5	891.9	821.7	1014.5	1081.1	6	High	High	High	High	High	High	High	High	High	High	High	High	High	High	High	High
FALSE	High	Master Protein	A0A140LIZ7	NHS-like protein 1 OS=Mus musculus GN=Nhsl1 PE=1 SV=1	-0.2	-0.04	-0.01	-0.23	0.201997	0.933636	0.993204	0.121167	0.869	0.976	0.991	0.855	2110.7	2160.3	2483.9	1955.2	2325	2381.9	2723.1	2534.3	2242.1	2402	1936.6	1824.6	2322.5	2445.8	2590.9	2426.1	25	High	High	High	High	High	High	High	High	High	High	High	High	High	High	High	High
FALSE	High	Master Protein	Q8BY46	Zinc finger protein 574 OS=Mus musculus GN=Znf574 PE=1 SV=1	-0.26	-0.05	0.05	-0.37	0.616175	0.966586	0.876463	0.121199	0.835	0.963	1.036	0.776	296.4	330.1	381.9	294.8	298.3	378.8	370.5	392.7	307.6	367.5	294.8	285	332.2	384.9	418	391.6	6	High	High	High	High	High	High	High	High	High	High	High	High	High	High	High	High
FALSE	High	Master Protein	Q80SX0	StAR-related lipid transfer protein 4 OS=Mus musculus GN=Stard4 PE=1 SV=1	-0.07	-0.39	0.23	-0.7	0.988404	0.76006	0.331286	0.121311	0.953	0.761	1.177	0.616	30.3	28.9	27.1	21.4	14.1	33.3	29.4	29.3	18.1	30.5	20.5	22.1	28.8	31.9	37.5	41.7	2	High	High	High	High	High	High	High	High	High	High	High	High	High	High	High	High
FALSE	Low	Master Protein	Q8BVV7	Centrosomal protein of 95 kDa OS=Mus musculus GN=Cep95 PE=1 SV=2	-1.21	-2.18	0.08	-3.47	0.59895	0.936984	0.931011	0.121443	0.433	0.221	1.058	0.09	366.6	391.5	580.4	18.5	140.9	888.4	861.8	999.5	142.6	846.1	37.7	49	583.6	742.9	1592.8	1154	1	High	High	High	High	High	High	High	High	High	High	High	High	High	High	High	High
FALSE	High	Master Protein	B1Q2W7	TAF1 RNA polymerase II, TATA box binding protein (TBP)-associated factor, neuron specific isoform OS=Mus musculus GN=Taf1 PE=1 SV=1	0.07	-0.18	0.27	-0.38	0.998982	0.970136	0.195703	0.121534	1.051	0.881	1.208	0.767	38.5	41.1	34.8	28	31.6	38.1	36.7	33.1	30.8	43.2	29	33.7	39.4	47.5	41.1	43.1	4	High	High	High	High	High	High	High	High	High	High	High	High	High	High	High	High
FALSE	High	Master Protein	P49135	TFIIH basal transcription factor complex helicase XPB subunit OS=Mus musculus GN=Ercc3 PE=2 SV=1	-0.11	-0.18	0.11	-0.39	0.784952	0.930842	0.802738	0.121561	0.929	0.884	1.079	0.761	450.5	469	447.7	352.1	470.7	496.3	548.1	391.9	453.6	522.3	347.5	311.8	495.2	523.6	552.9	519.3	7	High	High	High	High	High	High	High	High	High	High	High	High	High	High	High	High
FALSE	High	Master Protein	Q8VD63	Testis-specific Y-encoded-like protein 4 OS=Mus musculus GN=Tspyl4 PE=1 SV=1	0.06	-0.3	0.16	-0.4	0.984307	0.504986	0.910709	0.121562	1.043	0.813	1.12	0.757	3331.7	3572.6	3888.7	2538.6	3411.2	3858.9	3210.6	3196.3	3004.7	3593.2	2615.7	2360.6	3340.3	3751.4	3821.4	3660.7	22	High	High	High	High	High	High	High	High	High	High	High	High	High	High	High	High
FALSE	High	Master Protein	Q9DB72	BTB/POZ domain-containing protein 17 OS=Mus musculus GN=Btbd17 PE=1 SV=1	0.15	0.12	0.08	0.19	0.201018	0.472254	0.654863	0.121607	1.111	1.088	1.06	1.14	6869.3	6788.4	6083.1	7729.5	6198.6	6090.8	6079.2	6379.5	7118.7	6631.5	7960.6	7747.7	6815.4	6614.1	6328.7	6414.1	20	High	High	High	High	High	High	High	High	High	High	High	High	High	High	High	High
FALSE	Medium	Master Protein	Q3LS21	Potassium channel subfamily K member 9 OS=Mus musculus GN=Kcnk9 PE=2 SV=1	-0.15	0.19	-0.17	0.21	0.948631	0.622551	0.342832	0.121891	0.899	1.142	0.886	1.159	53.4	48.6	52.1	72.6	57.6	53.1	59.8	67	55.3	59	81.1	61.5	52.7	41	53.7	51.2	1	High	High	High	High	High	High	High	High	High	High	High	High	High	High	High	High
FALSE	Low	Master Protein	Q08761	Vitamin K-dependent protein S OS=Mus musculus GN=Pros1 PE=2 SV=1	-0.26	-0.07	0.03	-0.36	0.728192	0.867899	0.920551	0.121902	0.836	0.955	1.024	0.78	182.7	210.2	246	152.1	170.5	217	253	263.9	201.6	212.4	173.7	129.8	236.3	224.3	265.3	243.7	1	High	High	High	High	High	High	High	High	High	High	High	High	High	High	High	High
FALSE	High	Master Protein	P97371	Proteasome activator complex subunit 1 OS=Mus musculus GN=Psme1 PE=1 SV=2	-0.2	-0.19	0.06	-0.45	0.450447	0.908687	0.994626	0.122109	0.87	0.878	1.046	0.73	5102.1	5942.4	6923	4049.3	5810.6	6597.2	7753.1	6076.2	5426.2	6485.9	4305	4046.5	6673.8	6238.8	7445.9	6567.9	22	High	High	High	High	High	High	High	High	High	High	High	High	High	High	High	High
FALSE	High	Master Protein	Q80ZJ7	Sorting nexin-32 OS=Mus musculus GN=Snx32 PE=2 SV=1	-0.21	-0.07	0.07	-0.36	0.780841	0.953697	0.765551	0.12216	0.863	0.952	1.053	0.78	1990.8	2106.6	2691.6	1745.5	2017.6	2406.6	2425	2341.6	2054.7	2437	1771.7	1849.6	2517.3	2349.3	2654.1	2483.1	19	High	High	High	High	High	High	High	High	High	High	High	High	High	High	High	High
FALSE	High	Master Protein	Q6PGI2	Dcx protein OS=Mus musculus GN=Dcx PE=1 SV=1	-0.17	-0.38	0.07	-0.61	0.761669	0.813435	0.938591	0.122212	0.89	0.769	1.049	0.653	2632.2	2982.2	3269.4	1779.6	3027.1	3270.4	3336.7	2538.2	2657.6	3306.3	1748.9	1721.5	3288.2	3312.4	3371.8	3251.2	17	High	High	High	High	High	High	High	High	High	High	High	High	High	High	High	High
FALSE	High	Master Protein	Q03173	Protein enabled homolog OS=Mus musculus GN=Enah PE=1 SV=2	-0.17	-0.13	0.06	-0.36	0.882074	0.701161	0.925755	0.122252	0.888	0.917	1.044	0.78	7386.6	7962.6	10137.5	6620.7	7631.7	8420.7	8851	9059.6	7498.3	8794.8	6595.9	6102.4	8507.3	9309.1	9321.7	8725.8	34	High	High	High	High	High	High	High	High	High	High	High	High	High	High	High	High
FALSE	High	Master Protein	P62827	GTP-binding nuclear protein Ran OS=Mus musculus GN=Ran PE=1 SV=3	0.07	0.14	-0.15	0.36	0.528932	0.992081	0.866117	0.122266	1.05	1.1	0.902	1.28	12626.5	12209.1	11840.7	14995.3	11912.8	11732.4	9959.2	12733.4	12724.6	10738.1	14657	14910.5	10918.9	11813.3	10359.4	10422.2	6	High	High	High	High	High	High	High	High	High	High	High	High	High	High	High	High
FALSE	High	Master Protein	Q8BJ90	Zinc finger protein 771 OS=Mus musculus GN=Znf771 PE=2 SV=1	-0.07	-0.18	0.1	-0.36	0.844849	0.692577	0.954323	0.122275	0.953	0.881	1.074	0.781	902.9	1001.9	1117.8	780	965.1	1031.3	1170.2	926.4	898.6	1076.8	780.6	683.4	1021.6	1058.8	1119.3	1084.8	12	High	High	High	High	High	High	High	High	High	High	High	High	High	High	High	High
FALSE	High	Master Protein	E9PYL2	Proline-rich protein 12 OS=Mus musculus GN=Prr12 PE=1 SV=1	-0.16	-0.18	0.06	-0.4	0.617344	0.873762	0.968577	0.122286	0.898	0.882	1.044	0.758	776.7	857.8	957.5	654.1	844	955.4	967.4	865.1	804.5	964	643.8	623.5	924.4	975.3	1003.5	888.2	14	High	High	High	High	High	High	High	High	High	High	High	High	High	High	High	High
FALSE	High	Master Protein	Q5UAK0	Mesoderm induction early response protein 1 OS=Mus musculus GN=Mier1 PE=1 SV=2	-0.37	-0.42	0.01	-0.8	0.656398	0.647419	0.999773	0.122305	0.774	0.746	1.004	0.576	68.4	76.7	105.6	54	70.2	103	119.2	84.9	67.1	96	43	43.5	81.6	94	108.6	93.7	2	High	High	High	High	High	High	High	High	High	High	High	High	High	High	High	High
FALSE	High	Master Protein	Q3UC82	DNA ligase OS=Mus musculus GN=Lig3 PE=1 SV=1	0.11	0.15	-0.1	0.36	0.932945	0.546122	0.960336	0.122344	1.082	1.108	0.934	1.284	494.1	502.6	348.5	612.1	483.2	455.5	403.5	465.6	481.9	480.3	639.4	632.8	428.5	411	431.8	443.1	9	High	High	High	High	High	High	High	High	High	High	High	High	High	High	High	High
FALSE	High	Master Protein	Q9CR50	RING finger and CHY zinc finger domain-containing protein 1 OS=Mus musculus GN=Rchy1 PE=1 SV=1	-0.38	-0.02	-0.02	-0.38	0.702713	0.935739	0.867853	0.122452	0.767	0.986	0.987	0.767	1200.2	1333	1937.9	1174.6	1286.4	1593.2	1745.4	1707.2	1299.2	1535.6	1198.3	1155.8	1544.5	1563.1	1695.1	2147.7	9	High	High	High	High	High	High	High	High	High	High	High	High	High	High	High	High
FALSE	High	Master Protein	P26883	Peptidyl-prolyl cis-trans isomerase FKBP1A OS=Mus musculus GN=Fkbp1a PE=1 SV=2	0.26	0.01	-0.08	0.36	0.479549	0.996087	0.8796	0.12281	1.202	1.01	0.945	1.284	6865.2	7192.1	6244.3	8487.6	6431.3	5302.1	5317.9	7082.8	6966.9	5425.3	7229.4	10642	5620.5	5654.5	5432.1	5211.5	11	High	High	High	High	High	High	High	High	High	High	High	High	High	High	High	High
FALSE	High	Master Protein	Q91V92	ATP-citrate synthase OS=Mus musculus GN=Acly PE=1 SV=1	-0.07	0.56	-0.3	0.8	0.999292	0.620459	0.707155	0.122875	0.954	1.478	0.81	1.742	280.9	280.4	220.5	559.2	315.9	247.5	273.6	406.1	309.7	263.6	650.4	555.2	220.9	224.3	252.6	261.6	2	High	High	High	High	High	High	High	High	High	High	High	High	High	High	High	High
FALSE	High	Master Protein	Q3THS6	S-adenosylmethionine synthase isoform type-2 OS=Mus musculus GN=Mat2a PE=1 SV=2	0	0.1	-0.07	0.17	0.904723	0.892416	0.723013	0.122964	1	1.071	0.951	1.127	8050.2	8205.7	8063.9	9438.4	8126.4	8135	7547.6	8821.5	8075.4	7969.3	9406.3	9547.5	7639.3	7830.2	7641.3	7824.7	23	High	High	High	High	High	High	High	High	High	High	High	High	High	High	High	High
FALSE	High	Master Protein	Q99N32	Beta-klotho OS=Mus musculus GN=Klb PE=1 SV=1	-0.22	-0.81	0.25	-1.28	0.98205	0.701272	0.766253	0.122965	0.86	0.569	1.19	0.411	270.8	296.7	126.1	87.9	135.1	221.7	211.8	218	114.7	258.2	85	96.4	225.8	201.4	289.8	335.1	1	High	High	High	High	High	High	High	High	High	High	High	High	High	High	High	High
FALSE	High	Master Protein	O70200	Allograft inflammatory factor 1 OS=Mus musculus GN=Aif1 PE=1 SV=1	-0.22	-0.21	0.1	-0.53	0.926202	0.668331	0.905348	0.123111	0.859	0.863	1.068	0.694	2379	2451.9	3738.1	1794.8	2372.4	2987.4	2746.6	2878.8	2174.7	2897.3	1999.5	1584	2722.8	3044.5	3384.6	2963.7	10	High	High	High	High	High	High	High	High	High	High	High	High	High	High	High	High
FALSE	High	Master Protein	A2ANP1	2310028H24Rik protein OS=Mus musculus GN=Fam219a PE=1 SV=1	0	-0.34	0.17	-0.52	0.91728	0.777234	0.83449	0.12321	0.998	0.79	1.129	0.699	678.9	683.5	832.3	431.7	660.1	705.3	798	653	626.9	771.6	461.9	426.5	753.1	727.3	920.2	787.8	7	High	High	High	High	High	High	High	High	High	High	High	High	High	High	High	High
FALSE	High	Master Protein	Q99LI5	Zinc finger protein 281 OS=Mus musculus GN=Znf281 PE=1 SV=1	-0.18	-0.05	0.11	-0.34	0.850115	0.776198	0.90617	0.123245	0.885	0.965	1.081	0.79	1106.8	1175.6	1598	1121.9	1209.1	1326.4	1269.6	1490.4	1092.3	1307	1124.7	1063.9	1255.4	1528	1425	1381.4	11	High	High	High	High	High	High	High	High	High	High	High	High	High	High	High	High
FALSE	High	Master Protein	Q9CZE3	Ras-related protein Rab-32 OS=Mus musculus GN=Rab32 PE=1 SV=3	-0.1	-0.12	0.09	-0.31	0.736532	0.989271	0.699623	0.123536	0.934	0.921	1.064	0.808	332.4	358.1	324.2	287.6	330.9	316.6	373.5	377.4	297	379.6	307.7	293.7	355.7	343	416.7	393.5	4	High	High	High	High	High	High	High	High	High	High	High	High	High	High	High	High
FALSE	High	Master Protein	E9Q6J5	Biorientation of chromosomes in cell division protein 1-like 1 OS=Mus musculus GN=Bod1l PE=1 SV=1	-0.14	-0.14	0	-0.28	0.733249	0.81573	0.953363	0.12373	0.908	0.905	1.002	0.821	2919.3	3043.4	3513.5	2524.9	2902	3344.5	3361.5	3219.6	2795.2	3295.6	2573.7	2604.7	3164.4	3335.3	3547	3239.1	35	High	High	High	High	High	High	High	High	High	High	High	High	High	High	High	High
FALSE	High	Master Protein	Q91WA3	Histone deacetylase 11 OS=Mus musculus GN=Hdac11 PE=1 SV=1	0.04	0.08	-0.15	0.27	0.997708	0.664968	0.490115	0.123925	1.029	1.055	0.903	1.202	3912.3	3650.3	2968.3	4151.6	3854.1	3582.9	3550.4	3764.1	3793.2	3486.3	4284.7	4191.1	3330.9	3231.3	3300.9	3557.3	14	High	High	High	High	High	High	High	High	High	High	High	High	High	High	High	High
FALSE	High	Master Protein	Q62264	Thyroid hormone-inducible hepatic protein OS=Mus musculus GN=Thrsp PE=1 SV=1	-0.1	-0.48	0.14	-0.72	0.957415	0.67823	0.854169	0.123936	0.934	0.716	1.105	0.605	890.4	988.4	1125.3	579.2	937.4	1096.2	1076.7	730.7	807.2	1092.7	559	535.3	1135	1145.8	1085	990.4	3	High	High	High	High	High	High	High	High	High	High	High	High	High	High	High	High
FALSE	High	Master Protein	Q9CQ86	Migration and invasion enhancer 1 OS=Mus musculus GN=Mien1 PE=1 SV=1	0.01	-0.29	0.15	-0.44	0.999991	0.518307	0.724563	0.123963	1.006	0.818	1.113	0.739	2781.7	2918.6	3559.5	2204.1	2673	2936	2916.8	2749.7	2608.1	3179.9	2081.4	2047.6	3073.8	3340.4	3233.4	2941.8	7	High	High	High	High	High	High	High	High	High	High	High	High	High	High	High	High
FALSE	High	Master Protein	Q9JLL0	Cysteine-rich motor neuron 1 protein OS=Mus musculus GN=Crim1 PE=2 SV=2	0.08	-0.63	0.31	-0.86	0.981071	0.761973	0.713408	0.124276	1.054	0.648	1.236	0.553	67.5	78.9	66.6	32.5	69	58.6	80.9	49.7	57.2	79.4	32.9	31.2	72.2	76.9	80.3	97.3	2	High	High	High	High	High	High	High	High	High	High	High	High	High	High	High	High
FALSE	High	Master Protein	M0QW65	Asparagine synthetase domain-containing protein 1 OS=Mus musculus GN=Asnsd1 PE=4 SV=1	-0.13	-0.61	0.2	-0.94	0.995721	0.613916	0.773795	0.124277	0.912	0.656	1.15	0.521	121.7	141.1	197.3	71.8	127.5	164	161.8	91.1	116.4	168.9	63.6	53	167.3	162.9	194.5	159	1	High	High	High	High	High	High	High	High	High	High	High	High	High	High	High	High
FALSE	High	Master Protein	Q61603	Glycine receptor subunit alpha-4 OS=Mus musculus GN=Glra4 PE=1 SV=3	-0.35	-0.05	-0.13	-0.27	0.0428957	0.794257	0.439852	0.124327	0.785	0.968	0.914	0.832	260.7	295.9	236.4	222.2	322.1	299.8	393.8	310.5	244.4	270.8	236.4	187.5	264.3	273	311	305.8	1	High	High	High	High	High	High	High	High	High	High	High	High	High	High	High	High
FALSE	High	Master Protein	Q8K1C9	Leucine-rich repeat-containing protein 41 OS=Mus musculus GN=Lrrc41 PE=1 SV=3	-0.13	-0.04	0.23	-0.4	0.652527	0.972192	0.374103	0.12439	0.914	0.97	1.173	0.756	129.8	132.1	110.4	96.7	129.5	132.4	139.4	118.9	120.4	159.3	100.2	111.8	147.4	140	161.3	159.8	2	High	High	High	High	High	High	High	High	High	High	High	High	High	High	High	High
FALSE	High	Master Protein	Q7TNV0	Protein DEK OS=Mus musculus GN=Dek PE=1 SV=1	-0.15	-0.27	0.03	-0.44	0.784269	0.6861	0.982039	0.124444	0.902	0.831	1.021	0.735	2007.9	2211.1	2673.3	1663.1	2119	2580.9	2572.5	2094.6	1708	2390.7	1671.2	1796.6	2380.6	2177.2	2787.6	2386.5	12	High	High	High	High	High	High	High	High	High	High	High	High	High	High	High	High
FALSE	High	Master Protein	Q91VL8	Telomeric repeat-binding factor 2-interacting protein 1 OS=Mus musculus GN=Terf2ip PE=1 SV=1	-0.1	-0.44	0.19	-0.72	0.823121	0.760688	0.936664	0.124468	0.936	0.735	1.137	0.606	1043	1165.1	1435.4	628.9	1004.4	1329	1489.3	1043.2	965.7	1275.7	680.7	632.9	1203.2	1316.3	1472.7	1362	13	High	High	High	High	High	High	High	High	High	High	High	High	High	High	High	High
FALSE	High	Master Protein	F7AA26	Protein Pakap (Fragment) OS=Mus musculus GN=Pakap PE=1 SV=1	-0.2	-0.09	0.05	-0.35	0.522972	0.912461	0.98139	0.124649	0.868	0.938	1.035	0.787	7283.5	7614	9674.9	6275.4	7777	8561.5	9662.8	8591.1	7566.3	8632.6	6443.4	6348	8557.9	8803.1	9358.4	8948.8	2	High	High	High	High	High	High	High	High	High	High	High	High	High	High	High	High
FALSE	High	Master Protein	Q9WTZ8	Protein BEX2 OS=Mus musculus GN=Bex2 PE=1 SV=1	-0.41	-0.43	0.2	-1.04	0.633914	0.840989	0.978671	0.124707	0.753	0.741	1.149	0.486	351	516.5	714.2	291.5	486.5	646	771.5	494.9	366	714.3	272.2	240.4	565.8	673	731.8	626.7	3	High	High	High	High	High	High	High	High	High	High	High	High	High	High	High	High
FALSE	High	Master Protein	Q9Z2V4	Phosphoenolpyruvate carboxykinase, cytosolic [GTP] OS=Mus musculus GN=Pck1 PE=1 SV=1	0.05	-0.86	0.57	-1.38	0.99405	0.874826	0.509793	0.124738	1.032	0.551	1.485	0.383	158.2	200.5	133.7	56.1	83.5	142.8	202.6	138.9	98.9	233	57.2	64.9	175.4	170.9	311.9	249.5	2	High	High	High	High	High	High	High	High	High	High	High	High	High	High	High	High
FALSE	High	Master Protein	Q8VDV8	MIT domain-containing protein 1 OS=Mus musculus GN=Mitd1 PE=1 SV=1	-0.1	-0.62	0.24	-0.96	0.970101	0.748501	0.765113	0.124943	0.932	0.649	1.181	0.513	203.4	222.8	286.8	102.5	194.5	268	278	142.4	175.8	253.2	108.6	101.7	248.6	292.3	308.6	242	2	High	High	High	High	High	High	High	High	High	High	High	High	High	High	High	High
FALSE	High	Master Protein	Q9Z0L0	Trophoblast glycoprotein OS=Mus musculus GN=Tpbg PE=1 SV=3	0.27	0.06	0.04	0.3	0.328093	0.792562	0.99178	0.125076	1.205	1.045	1.026	1.227	1908.1	2016.2	1477.1	1864.4	1841.8	1604.8	1527.6	1398.5	1945.2	1763.1	1998.5	2021.9	1763.7	1696.6	1505.3	1521.5	12	High	High	High	High	High	High	High	High	High	High	High	High	High	High	High	High
FALSE	High	Master Protein	Q9QY15	ATP-dependent RNA helicase DDX25 OS=Mus musculus GN=Ddx25 PE=1 SV=2	-0.09	-0.28	0.11	-0.48	0.746243	0.833041	0.939462	0.125211	0.938	0.822	1.076	0.717	883.4	886.3	744.1	656.7	847.4	881.1	943.2	831.8	711.7	994.7	607.5	623.6	886.2	813.3	974.7	1059.7	10	High	High	High	High	High	High	High	High	High	High	High	High	High	High	High	High
FALSE	High	Master Protein	O35684	Neuroserpin OS=Mus musculus GN=Serpini1 PE=1 SV=1	-0.36	-0.19	0.12	-0.68	0.684511	0.90655	0.919399	0.12526	0.779	0.874	1.088	0.626	2078.1	2197.3	3502.4	1604	2096.6	2770.5	3344.1	2717	2017.5	2838.4	1730.2	1682.3	2692.5	3001.1	3306.2	2969.7	12	High	High	High	High	High	High	High	High	High	High	High	High	High	High	High	High
FALSE	High	Master Protein	Q6P5G0	Mitogen-activated protein kinase 4 OS=Mus musculus GN=Mapk4 PE=1 SV=1	-0.07	-0.1	0.03	-0.2	0.430735	0.923295	0.995293	0.125266	0.95	0.935	1.02	0.87	1124.5	1182.9	1102.2	945.1	1180.4	1127.1	1261.4	1163.8	1116.6	1166.8	970.5	956.6	1245.9	1148	1253.1	1146.7	13	High	High	High	High	High	High	High	High	High	High	High	High	High	High	High	High
FALSE	High	Master Protein	Q9JLV1	BAG family molecular chaperone regulator 3 OS=Mus musculus GN=Bag3 PE=1 SV=2	-0.31	-0.18	0.11	-0.6	0.875582	0.891213	0.771585	0.125271	0.808	0.882	1.08	0.66	1844.5	2227.3	3185.1	1661	1851.4	2434.7	2979.9	2584.1	1925.2	2762.5	1577.6	1661.5	2725.2	2693.4	3275.2	2639.3	25	High	High	High	High	High	High	High	High	High	High	High	High	High	High	High	High
FALSE	High	Master Protein	Q3U2G2	Heat shock 70 kDa protein 4 OS=Mus musculus GN=Hspa4 PE=1 SV=1	-0.05	-0.03	-0.03	-0.05	0.183411	0.52109	0.659988	0.125448	0.967	0.979	0.981	0.965	53091.3	53939.4	52585.9	54467.8	53878.1	56343.1	55943.1	54727.3	52517.9	53414.9	52236.9	51654.2	55589.2	55668.7	52987.7	53028.4	75	High	High	High	High	High	High	High	High	High	High	High	High	High	High	High	High
FALSE	High	Master Protein	Q9CQJ8	NADH dehydrogenase [ubiquinone] 1 beta subcomplex subunit 9 OS=Mus musculus GN=Ndufb9 PE=1 SV=3	0.18	0.26	-0.08	0.52	0.760072	0.909709	0.864072	0.125462	1.132	1.198	0.946	1.432	7326.1	7419.6	6395.5	10357.3	6987.5	6070.2	5971.6	8357.9	7658.9	6034.9	10178.5	10926.7	6488.8	6403.9	5654.6	5933	16	High	High	High	High	High	High	High	High	High	High	High	High	High	High	High	High
FALSE	High	Master Protein	B1AWL2	Protein Zfp462 OS=Mus musculus GN=Zfp462 PE=1 SV=1	-0.37	0.1	0.08	-0.35	0.706927	0.999937	0.588653	0.125574	0.775	1.074	1.059	0.786	78.5	78.7	98.5	75.4	79.8	103	99.8	122.2	78.4	95.4	90.9	64.9	93.4	235.8	119.7	96.3	3	High	High	High	High	High	High	High	High	High	High	High	High	High	High	High	High
FALSE	High	Master Protein	D3Z5I9	RNA-binding protein 33 OS=Mus musculus GN=Rbm33 PE=1 SV=1	-0.32	-0.13	-0.02	-0.44	0.657363	0.599668	0.999999	0.125731	0.798	0.914	0.99	0.738	1114.3	1355.6	1970.9	1140.6	1322.2	1552.9	1845.5	1561.8	1219.5	1409.6	1060.3	1019.8	1496.9	1680.3	1586.9	1473.6	10	High	High	High	High	High	High	High	High	High	High	High	High	High	High	High	High
FALSE	Medium	Master Protein	Q9D722	Oxidative stress-responsive serine-rich protein 1 OS=Mus musculus GN=Oser1 PE=2 SV=1	-0.09	-0.29	0.2	-0.58	0.980449	0.730764	0.751633	0.125815	0.936	0.82	1.15	0.667	230.4	221.1	168.2	128	230	190.2	223	146.4	183.8	216.9	135.9	98.1	233.3	240.5	212.7	240.5	1	High	High	High	High	High	High	High	High	High	High	High	High	High	High	High	High
FALSE	High	Master Protein	P47754	F-actin-capping protein subunit alpha-2 OS=Mus musculus GN=Capza2 PE=1 SV=3	-0.15	-0.04	0.04	-0.24	0.630738	0.943987	0.912039	0.125823	0.899	0.974	1.031	0.849	14515.1	14871.9	17815.6	13762.9	15251.7	16651.8	17196.9	16048.5	14923.6	16942.1	13727.2	13417.9	16781	16931	17382	16513.8	15	High	High	High	High	High	High	High	High	High	High	High	High	High	High	High	High
FALSE	High	Master Protein	P97858	Solute carrier family 35 member B1 OS=Mus musculus GN=Slc35b1 PE=1 SV=1	0.08	-0.79	0.3	-1.01	0.916077	0.734519	0.877318	0.126003	1.054	0.578	1.232	0.495	510.3	427.4	555.4	162	411.5	476.8	529.5	384.3	398.4	476.4	180.4	183.1	607.4	555.6	536	502.4	2	High	High	High	High	High	High	High	High	High	High	High	High	High	High	High	High
FALSE	High	Master Protein	Q8BHK0	Paraneoplastic antigen Ma2 homolog OS=Mus musculus GN=Pnma2 PE=2 SV=1	-0.38	-0.23	-0.11	-0.49	0.168127	0.971354	0.99395	0.126108	0.769	0.854	0.925	0.711	142.2	152.2	144	111.4	136.6	182.3	189.9	229.7	135.5	176.8	105.4	110.3	172.2	161	200.3	171.8	3	High	High	High	High	High	High	High	High	High	High	High	High	High	High	High	High
FALSE	High	Master Protein	Q9EQF5	Dihydropyrimidinase OS=Mus musculus GN=Dpys PE=1 SV=2	-0.14	-0.67	0.19	-1	0.854483	0.867953	0.827364	0.126174	0.909	0.628	1.145	0.499	236.2	278.3	247.6	117.9	179.7	303.2	244.5	289.4	150.8	313.8	135.4	153.1	248.9	275	353.3	337.1	2	High	High	High	High	High	High	High	High	High	High	High	High	High	High	High	High
FALSE	High	Master Protein	P56394	Cytochrome c oxidase copper chaperone OS=Mus musculus GN=Cox17 PE=1 SV=2	-0.07	-0.6	0.3	-0.98	0.936673	0.705447	0.872415	0.126207	0.952	0.659	1.233	0.508	2367.4	2711.5	3869.3	1116.9	2437.2	2908.7	4037.5	1888	2433.4	2861.3	1145.4	997.2	3125	3832.7	3436.1	3138.9	5	High	High	High	High	High	High	High	High	High	High	High	High	High	High	High	High
FALSE	High	Master Protein	A0A0R4J0W0	Kelch domain containing 3, isoform CRA_a OS=Mus musculus GN=Klhdc3 PE=1 SV=1	-0.36	0.03	0.16	-0.5	0.355741	0.999597	0.85356	0.126411	0.779	1.02	1.12	0.71	186.8	201.2	257	204.2	222.6	319.4	304.2	216.2	163.2	297.7	207.7	205.7	280.6	302.5	305.1	269.6	6	High	High	High	High	High	High	High	High	High	High	High	High	High	High	High	High
FALSE	High	Master Protein	Q9R1K9	Centrin-2 OS=Mus musculus GN=Cetn2 PE=1 SV=1	-0.31	-0.25	-0.03	-0.53	0.567791	0.705493	0.999999	0.126544	0.805	0.84	0.978	0.691	2248.3	2534.6	3456.1	1726.2	2382.4	3029.3	3654.6	2901.3	2330.3	2769.4	1725.8	1568.9	2781.9	2857.4	3292.8	2944.7	12	High	High	High	High	High	High	High	High	High	High	High	High	High	High	High	High
FALSE	High	Master Protein	Q99J78	Differentially expressed in FDCP 8 OS=Mus musculus GN=Def8 PE=1 SV=1	-0.09	-0.07	0.08	-0.24	0.617944	0.996857	0.764128	0.126558	0.938	0.952	1.054	0.847	463.6	512.5	544.9	402.7	493.9	546.7	562.3	478.5	489	536.5	427.5	440.1	541.7	534.8	554.2	588.5	8	High	High	High	High	High	High	High	High	High	High	High	High	High	High	High	High
FALSE	High	Master Protein	A0A0R4IZZ6	Formin binding protein 4 OS=Mus musculus GN=Fnbp4 PE=1 SV=1	-0.21	-0.13	0.04	-0.38	0.797473	0.901029	0.845749	0.126761	0.863	0.916	1.026	0.771	187.1	187.3	243.7	157	179.4	216.3	220.3	217.4	171.6	217.6	163.9	171.4	205.7	219.7	244.1	225.5	4	High	High	High	High	High	High	High	High	High	High	High	High	High	High	High	High
FALSE	High	Master Protein	Q6ZPR1	Cilia- and flagella-associated protein 97 OS=Mus musculus GN=Cfap97 PE=1 SV=2	-0.23	-0.1	0.08	-0.4	0.725958	0.844417	0.945169	0.126845	0.855	0.935	1.054	0.758	73.8	66.1	92.5	65	77.3	86.3	88	75.4	61.3	88.5	69.5	56.4	79.2	90.4	93.6	81.8	4	High	High	High	High	High	High	High	High	High	High	High	High	High	High	High	High
FALSE	High	Master Protein	Q80T23	Synaptotagmin-like protein 5 OS=Mus musculus GN=Sytl5 PE=1 SV=1	-0.24	-0.07	0.12	-0.43	0.20851	0.95231	0.835375	0.126906	0.846	0.953	1.087	0.741	212	231.1	210.8	179	221.9	256.9	294.4	243.3	191.5	289.8	210.7	192.6	254.7	252.8	290.1	299.8	4	High	High	High	High	High	High	High	High	High	High	High	High	High	High	High	High
FALSE	High	Master Protein	G3UW39	Cytidine and dCMP deaminase domain-containing protein 1 OS=Mus musculus GN=Cdadc1 PE=1 SV=1	-0.12	-0.09	0.07	-0.28	0.549351	0.995438	0.838953	0.126975	0.92	0.937	1.05	0.822	294.2	325.9	290.3	255.2	310.3	338.1	325	303.5	285.4	351.1	263	252.9	324.5	316.4	370.6	342.7	5	High	High	High	High	High	High	High	High	High	High	High	High	High	High	High	High
FALSE	High	Master Protein	Q9JHJ0	Tropomodulin-3 OS=Mus musculus GN=Tmod3 PE=1 SV=1	-0.2	-0.11	0.11	-0.42	0.933163	0.930936	0.622936	0.127118	0.872	0.928	1.08	0.75	2255.9	2544.8	3347.4	1998.1	2212.9	2583.6	2970.1	2918.9	2326.9	2848.3	2123.3	2107.2	2904.4	2821.3	3397.1	3026.7	20	High	High	High	High	High	High	High	High	High	High	High	High	High	High	High	High
FALSE	High	Master Protein	P32848	Parvalbumin alpha OS=Mus musculus GN=Pvalb PE=1 SV=3	-0.32	-0.95	0.32	-1.58	0.996976	0.747613	0.63582	0.127159	0.801	0.519	1.246	0.334	5780	5794.2	11018.8	2388.1	2837.3	7002.4	7450.1	7982.2	3580.1	9169.7	2521.8	2440	7022.6	8248.5	12053.1	9826.2	15	High	High	High	High	High	High	High	High	High	High	High	High	High	High	High	High
FALSE	Medium	Master Protein	Q9QZR9	Collagen alpha-4(IV) chain OS=Mus musculus GN=Col4a4 PE=2 SV=1	-0.09	-0.52	0.26	-0.87	0.817919	0.90507	0.822412	0.127255	0.942	0.696	1.195	0.548	340.4	368.8	345.4	180.4	333.5	397.5	474.8	275.5	312.9	464.4	181.8	160.3	443	427.2	417.3	482.7	1	High	High	High	High	High	High	High	High	High	High	High	High	High	High	High	High
FALSE	High	Master Protein	E9QLP0	Tubulin polyglutamylase complex subunit 2 OS=Mus musculus GN=Tpgs2 PE=1 SV=1	-0.1	-0.15	0.04	-0.3	0.500677	0.861208	0.997363	0.12737	0.932	0.902	1.032	0.815	111.3	108.9	97.8	88.8	123.3	109.3	106.2	112.1	96.7	115.3	89.6	83.9	120.2	126.6	102.8	108.4	4	High	High	High	High	High	High	High	High	High	High	High	High	High	High	High	High
FALSE	High	Master Protein	V9GWW6	Muscular LMNA-interacting protein OS=Mus musculus GN=Mlip PE=1 SV=1	-0.08	-0.11	0.11	-0.3	0.9855	0.809772	0.650455	0.127406	0.948	0.925	1.08	0.812	3720.7	4009.3	4858.4	3314.3	3744.4	3979.9	4300.6	4169.5	3848.3	4347.7	3317.1	3280.1	4376.7	4639.7	4419.3	4297.9	10	High	High	High	High	High	High	High	High	High	High	High	High	High	High	High	High
FALSE	High	Master Protein	A0A0R4J0J8	Cytospin-A OS=Mus musculus GN=Specc1l PE=1 SV=1	-0.09	-0.14	0.09	-0.32	0.917953	0.782974	0.838328	0.12747	0.938	0.904	1.061	0.8	4202.1	4532.4	5355.2	3680.5	4393.6	4831	4707.5	4593.5	4078.5	4995.2	3820.2	3582.2	4648.8	5037.7	5270.9	4834.4	36	High	High	High	High	High	High	High	High	High	High	High	High	High	High	High	High
FALSE	High	Master Protein	P97825	Hematological and neurological expressed 1 protein OS=Mus musculus GN=Hn1 PE=1 SV=3	-0.57	-0.25	0.16	-0.98	0.498367	0.810179	0.999816	0.127554	0.676	0.839	1.115	0.509	2706	2799.3	5434.5	2455.1	3239.6	4214.2	6595.2	3935.8	2545.2	4409.4	1982.4	2095.9	4223.2	3645.8	5045	4884.6	8	High	High	High	High	High	High	High	High	High	High	High	High	High	High	High	High
FALSE	High	Master Protein	Q99PU7	Ubiquitin carboxyl-terminal hydrolase BAP1 OS=Mus musculus GN=Bap1 PE=1 SV=1	-0.11	-0.26	0.09	-0.47	0.598673	0.982541	0.862832	0.127607	0.925	0.833	1.067	0.723	314.5	335.7	324	236.9	318.1	374.1	409	302.3	276.9	399.3	255.3	241.6	355.2	346.7	381.1	452.4	6	High	High	High	High	High	High	High	High	High	High	High	High	High	High	High	High
FALSE	High	Master Protein	Q922W5	Pyrroline-5-carboxylate reductase 1, mitochondrial OS=Mus musculus GN=Pycr1 PE=1 SV=1	-0.07	-0.12	0.07	-0.26	0.799583	0.975792	0.70244	0.12803	0.955	0.92	1.05	0.836	211.3	218.2	223.7	185.6	194.8	217.4	232.8	246.2	194.6	242	200.8	182.1	232.1	228.6	252.6	240.6	5	High	High	High	High	High	High	High	High	High	High	High	High	High	High	High	High
FALSE	High	Master Protein	Q07079	Insulin-like growth factor-binding protein 5 OS=Mus musculus GN=Igfbp5 PE=1 SV=1	-0.29	-0.31	-0.01	-0.58	0.700088	0.721743	0.993457	0.128102	0.82	0.808	0.992	0.668	936.9	1183	1527.2	743.8	998	1252.5	1541.8	1317.5	915.2	1267.7	790.9	697.2	1264.9	1201.1	1538.9	1283.8	8	High	High	High	High	High	High	High	High	High	High	High	High	High	High	High	High
FALSE	High	Master Protein	A0A0R4J0X8	Rho guanine nucleotide exchange factor (GEF7), isoform CRA_a OS=Mus musculus GN=Arhgef7 PE=1 SV=1	-0.08	-0.15	0.18	-0.41	0.978259	0.746996	0.749586	0.128117	0.949	0.901	1.133	0.755	71.4	83.9	96.8	83	88.5	87.3	78.5	92.4	72.3	94.9	78.1	60.6	101.3	107.7	97.8	77.6	2	High	High	High	High	High	High	High	High	High	High	High	High	High	High	High	High
FALSE	High	Master Protein	Q9CZ62	Centrosomal protein of 97 kDa OS=Mus musculus GN=Cep97 PE=1 SV=1	-0.11	-0.17	0	-0.29	0.574094	0.871239	0.985816	0.128132	0.926	0.886	1.002	0.819	1368.3	1437.7	1495.5	1155.6	1370.7	1469.9	1574.6	1562.5	1261.4	1586.6	1224.3	1115.4	1518.5	1459.4	1624.9	1517.9	18	High	High	High	High	High	High	High	High	High	High	High	High	High	High	High	High
FALSE	High	Master Protein	P28663	Beta-soluble NSF attachment protein OS=Mus musculus GN=Napb PE=1 SV=2	-0.18	-0.11	-0.07	-0.22	0.286278	0.8238	0.98651	0.128195	0.882	0.928	0.954	0.859	39207	39762.7	44170	32688.1	40003.5	43457.3	46660.7	46063.4	40081.9	41004.7	32386.5	33516.6	42049.1	41698.6	44948.8	43327.7	27	High	High	High	High	High	High	High	High	High	High	High	High	High	High	High	High
FALSE	High	Master Protein	Q9D823	60S ribosomal protein L37 OS=Mus musculus GN=Rpl37 PE=3 SV=3	-0.38	-0.05	-0.05	-0.38	0.545292	0.553226	0.990296	0.12825	0.77	0.963	0.964	0.768	6112.2	5934.7	9746	5970.4	6796.1	8813.6	7630.9	8074.2	5997.4	6745	5640.1	5321.2	7115.6	7267.2	8007.7	7884.9	10	High	High	High	High	High	High	High	High	High	High	High	High	High	High	High	High
FALSE	High	Master Protein	A2AKX3	Probable helicase senataxin OS=Mus musculus GN=Setx PE=1 SV=1	-0.19	-0.4	0.12	-0.7	0.685747	0.924474	0.905642	0.128333	0.879	0.759	1.086	0.614	180.9	191.4	180.1	124.5	178	203.2	211.6	207.6	145.4	250.4	129	111.3	200.8	180.8	247.7	271.7	2	High	High	High	High	High	High	High	High	High	High	High	High	High	High	High	High
FALSE	High	Master Protein	Q6DVA0	LEM domain-containing protein 2 OS=Mus musculus GN=Lemd2 PE=1 SV=1	0.19	0.04	0.02	0.21	0.647814	0.648426	0.999973	0.128351	1.141	1.029	1.014	1.159	843.8	873.5	657.7	859.4	803	711.1	783.9	693.7	886.6	779.5	866.9	932.8	758.7	697.2	769.7	754.8	9	High	High	High	High	High	High	High	High	High	High	High	High	High	High	High	High
FALSE	High	Master Protein	F7BGR7	Protein Gm21992 OS=Mus musculus GN=Gm21992 PE=1 SV=1	-0.35	-0.16	0.14	-0.64	0.618807	0.974803	0.871219	0.128424	0.783	0.898	1.099	0.64	2007.3	2162.4	3201.9	1642.7	2208.6	2901.4	3039.3	2438.6	2043.9	3002.6	1711.3	1698.8	2769.5	3079.7	3151.8	2772.5	1	High	High	High	High	High	High	High	High	High	High	High	High	High	High	High	High
FALSE	High	Master Protein	Q8C6I2	Succinate dehydrogenase assembly factor 2, mitochondrial OS=Mus musculus GN=Sdhaf2 PE=1 SV=1	-0.1	-0.27	0.23	-0.59	0.917802	0.825791	0.799247	0.128444	0.934	0.832	1.171	0.663	1728.9	1825.7	2505.3	1170.6	1619.6	2027.9	2402	1785.3	1703.9	2164.9	1281.3	1113.2	2162.7	2277.5	2388.4	2181.5	7	High	High	High	High	High	High	High	High	High	High	High	High	High	High	High	High
FALSE	High	Master Protein	G5E8J0	Neurogenic locus notch homolog protein 2 OS=Mus musculus GN=Notch2 PE=1 SV=1	-0.1	-0.01	0.22	-0.33	0.691075	0.962195	0.329559	0.12846	0.931	0.996	1.164	0.797	215.8	225.7	224.2	202.5	236.7	235.9	255.3	219.2	232.5	293	206.5	182.5	256.6	271.5	280.2	278.7	6	High	High	High	High	High	High	High	High	High	High	High	High	High	High	High	High
FALSE	High	Master Protein	A0A140LIW7	Protein Ankfn1 (Fragment) OS=Mus musculus GN=Ankfn1 PE=1 SV=1	-0.09	-0.47	-0.16	-0.39	0.751186	0.366583	0.990871	0.128495	0.941	0.724	0.892	0.764	129.1	137.7	135.8	87.9	140.2	141.2	150.8	112.4	94.4	117.6	90.6	97.4	115.2	114.1	163.4	136.7	4	High	High	High	High	High	High	High	High	High	High	High	High	High	High	High	High
FALSE	High	Master Protein	A2AIL4	NADH dehydrogenase (ubiquinone) complex I, assembly factor 6 OS=Mus musculus GN=Ndufaf6 PE=1 SV=1	-0.07	-0.04	0.18	-0.28	0.89105	0.964867	0.621069	0.128499	0.956	0.976	1.13	0.826	89.5	97	108.4	98.2	100.3	104	97.2	112.8	76.1	116.5	95.4	95.1	115.3	103.4	120	115.4	5	High	High	High	High	High	High	High	High	High	High	High	High	High	High	High	High
FALSE	High	Master Protein	A2A9T0	TANK-binding kinase 1-binding protein 1 OS=Mus musculus GN=Tbkbp1 PE=1 SV=1	-0.23	-0.04	-0.01	-0.26	0.29966	0.991913	0.991999	0.128531	0.855	0.97	0.991	0.836	1033	1122.8	1234.8	992.9	1067.6	1218.5	1303.5	1320.1	991.5	1226.3	1068.8	1021.6	1166	1251.2	1317.3	1247.4	12	High	High	High	High	High	High	High	High	High	High	High	High	High	High	High	High
FALSE	High	Master Protein	Q8CBC6	Leucine-rich repeat neuronal protein 3 OS=Mus musculus GN=Lrrn3 PE=2 SV=1	-0.19	-0.51	0.09	-0.79	0.84565	0.873381	0.836436	0.128712	0.877	0.701	1.065	0.577	464.6	489.5	345.2	210.5	323.2	445.7	467.8	472.7	321.3	501	245	228.4	449.6	464.3	509	587.2	4	High	High	High	High	High	High	High	High	High	High	High	High	High	High	High	High
FALSE	High	Master Protein	Q9QUI1	Protein FAM89B OS=Mus musculus GN=Fam89b PE=1 SV=1	-0.11	-0.22	0.04	-0.37	0.524297	0.876087	0.993419	0.128827	0.926	0.861	1.027	0.776	660.9	641.8	744.6	482	643.7	728.8	796.5	678.4	599.7	717.2	514.3	523.8	712.5	724.2	750.2	720.4	5	High	High	High	High	High	High	High	High	High	High	High	High	High	High	High	High
FALSE	High	Master Protein	O35459	Delta(3,5)-Delta(2,4)-dienoyl-CoA isomerase, mitochondrial OS=Mus musculus GN=Ech1 PE=1 SV=1	-0.13	-0.16	0.07	-0.37	0.939289	0.887428	0.687188	0.128985	0.911	0.896	1.052	0.776	1445.8	1621.6	1938.2	1250.2	1417.2	1671.4	1737.3	1690.9	1404.3	1777.9	1313.2	1341.1	1758.6	1762	1881.9	1775.2	15	High	High	High	High	High	High	High	High	High	High	High	High	High	High	High	High
FALSE	High	Master Protein	Q3ULB1	Testin OS=Mus musculus GN=Tes PE=1 SV=1	-0.09	-0.2	0.02	-0.31	0.817487	0.663329	0.98154	0.129006	0.941	0.868	1.016	0.804	586.8	688	772.8	536.9	670.1	680.6	801	667.6	575	726.6	528.8	461.4	685.4	667.3	911.3	686.4	8	High	High	High	High	High	High	High	High	High	High	High	High	High	High	High	High
FALSE	High	Master Protein	A0A140LIH0	Mediator of RNA polymerase II transcription subunit 25 (Fragment) OS=Mus musculus GN=Med25 PE=1 SV=1	0.1	-0.1	0.28	-0.29	0.699841	0.673055	0.13907	0.129026	1.074	0.93	1.217	0.82	32.6	41.1	30.4	32.9	26	27	36.2	34.4	33	32	29	28.1	33.6	34.6	47.4	39.8	2	High	High	High	High	High	High	High	High	High	High	High	High	High	High	High	High
FALSE	High	Master Protein	P62192	26S protease regulatory subunit 4 OS=Mus musculus GN=Psmc1 PE=1 SV=1	-0.19	-0.1	0.01	-0.3	0.732753	0.792431	0.969464	0.129041	0.878	0.936	1.009	0.815	14274.3	14665.7	18738.1	13054.8	14687.7	17112.6	17571.1	15877.4	13840.9	16596.2	13249.2	12708.6	16497.3	16229.1	17888.7	16754.9	36	High	High	High	High	High	High	High	High	High	High	High	High	High	High	High	High
FALSE	High	Master Protein	A0A140LJ88	Protein Nrg1 OS=Mus musculus GN=Nrg1 PE=1 SV=1	-0.19	0.03	0.34	-0.49	0.976663	0.961617	0.457348	0.129041	0.878	1.021	1.261	0.711	106.2	115.9	174.3	100.5	115.5	145.8	122.6	130.1	82.1	157.4	109.7	117	166.9	144.9	153	166	2	High	High	High	High	High	High	High	High	High	High	High	High	High	High	High	High
FALSE	High	Master Protein	P40645	Transcription factor SOX-6 OS=Mus musculus GN=Sox6 PE=1 SV=2	-0.35	0.01	0.07	-0.42	0.436883	0.992805	0.686504	0.129062	0.785	1.004	1.052	0.75	36.2	34.3	47.9	29.8	36.4	49.2	43.3	46.4	35.4	48.6	35.3	33	45.1	47.9	59.7	46.4	2	High	High	High	High	High	High	High	High	High	High	High	High	High	High	High	High
FALSE	High	Master Protein	Q9D9J3	Actin-related protein T1 OS=Mus musculus GN=Actrt1 PE=2 SV=1	-0.14	-0.79	0.25	-1.18	0.777724	0.85503	0.911472	0.129063	0.908	0.578	1.191	0.441	1096.7	1154.2	755	287.7	767.3	1044.7	1139.6	960.3	701.3	1091.7	394.3	345.5	1095.6	1039.1	1298.8	1318.9	1	High	High	High	High	High	High	High	High	High	High	High	High	High	High	High	High
FALSE	High	Master Protein	J3KMI2	Kelch-like protein 3 OS=Mus musculus GN=Klhl3 PE=1 SV=1	-0.21	-0.2	-0.02	-0.39	0.419478	0.879499	0.999852	0.129481	0.862	0.87	0.986	0.761	2077	2167.9	2495.3	1701.1	2306.8	2624.5	2664.5	2234.9	1997.4	2569.8	1706.3	1625	2348.6	2496.4	2687.8	2355.5	18	High	High	High	High	High	High	High	High	High	High	High	High	High	High	High	High
FALSE	High	Master Protein	D3YYC3	Histone-lysine N-methyltransferase SETDB1 OS=Mus musculus GN=Setdb1 PE=1 SV=1	-0.14	-0.01	0.02	-0.17	0.108451	0.928248	0.958181	0.129487	0.905	0.994	1.013	0.888	999.1	994.7	1011.5	937.3	995.6	1093.5	1144.8	1110.6	1014.3	1115.5	968.6	943.4	1047	1105.8	1126.7	1145	10	High	High	High	High	High	High	High	High	High	High	High	High	High	High	High	High
FALSE	High	Master Protein	Q9CXV1	Succinate dehydrogenase [ubiquinone] cytochrome b small subunit, mitochondrial OS=Mus musculus GN=Sdhd PE=1 SV=2	0.27	0.2	-0.05	0.52	0.749009	0.703798	0.989189	0.129499	1.205	1.15	0.967	1.433	423.5	481.9	306.9	639	394.3	321.4	356.6	456.3	426.7	398.6	633	760.9	383.1	343.5	332.3	384.6	2	High	High	High	High	High	High	High	High	High	High	High	High	High	High	High	High
FALSE	High	Master Protein	Q3TDD9	Protein phosphatase 1 regulatory subunit 21 OS=Mus musculus GN=Ppp1r21 PE=1 SV=2	-0.06	-0.04	0.01	-0.11	0.422409	0.913222	0.998313	0.129915	0.959	0.974	1.005	0.929	14149.7	14672.3	15110.2	13935.9	14824.7	15227.3	14339	15866.4	14117.4	15164.6	13940	13710.8	15056.9	15040	15131.6	15241.2	56	High	High	High	High	High	High	High	High	High	High	High	High	High	High	High	High
FALSE	High	Master Protein	E9QLA5	Inverted formin-2 OS=Mus musculus GN=Inf2 PE=1 SV=1	0.18	0.11	0.01	0.29	0.280899	0.80765	0.979169	0.129932	1.136	1.079	1.006	1.219	8588.9	7739.8	6822.8	9912.1	7421.7	7424.9	6938.6	6509.2	8357.9	7539.1	10179.9	9268.4	7262.8	7829	6884.5	7177.7	45	High	High	High	High	High	High	High	High	High	High	High	High	High	High	High	High
FALSE	High	Master Protein	Q9DBS8	Centrosomal protein POC5 OS=Mus musculus GN=Poc5 PE=2 SV=1	-0.36	0.15	0.22	-0.43	0.55466	0.979431	0.498519	0.129966	0.778	1.109	1.165	0.741	80.2	80.5	132.7	88.5	95.2	118.8	98.9	124.2	87.4	117.9	97.6	89.7	115.7	122.7	144.3	130	2	High	High	High	High	High	High	High	High	High	High	High	High	High	High	High	High
FALSE	Medium	Master Protein	Q8BYY9	Serine protease inhibitor A3B OS=Mus musculus GN=Serpina3b PE=2 SV=1	-0.02	-0.59	0.3	-0.92	0.968985	0.814021	0.712974	0.130059	0.985	0.663	1.235	0.529	386.8	486.8	535.7	231.2	393.9	492.9	596.6	300.7	337.8	561.8	244.9	227.4	520.7	568.5	596.6	515.3	1	High	High	High	High	High	High	High	High	High	High	High	High	High	High	High	High
FALSE	High	Master Protein	Q8C0N2	Glycerol-3-phosphate acyltransferase 3 OS=Mus musculus GN=Gpat3 PE=1 SV=1	-0.08	-0.2	0.07	-0.35	0.791954	0.848939	0.908369	0.130122	0.945	0.872	1.053	0.782	63.5	69.5	59.1	47.6	58.9	71.1	62.7	67	54.4	70.4	52.5	45.6	64	66.5	75.8	70.1	2	High	High	High	High	High	High	High	High	High	High	High	High	High	High	High	High
FALSE	High	Master Protein	O88895	Histone deacetylase 3 OS=Mus musculus GN=Hdac3 PE=1 SV=1	-0.14	-0.14	-0.04	-0.24	0.612283	0.836236	0.988283	0.130125	0.909	0.909	0.976	0.846	1262.8	1335	1246	1119.5	1377.9	1400.4	1383.5	1238.7	1233.1	1406.5	1053.9	1023.1	1345.5	1279.4	1349	1553.6	12	High	High	High	High	High	High	High	High	High	High	High	High	High	High	High	High
FALSE	High	Master Protein	Q6XLQ8	Calumenin OS=Mus musculus GN=Calu PE=1 SV=1	-0.04	-0.87	0.42	-1.32	0.958374	0.798359	0.758075	0.130195	0.974	0.548	1.336	0.399	406.7	480.2	616.8	154	366.9	561.3	681.2	269.2	357.5	604.8	163.8	141.7	572.7	566.7	747.5	641.7	3	High	High	High	High	High	High	High	High	High	High	High	High	High	High	High	High
FALSE	High	Master Protein	Q811S7	Upstream-binding protein 1 OS=Mus musculus GN=Ubp1 PE=1 SV=1	-0.03	-0.28	0.08	-0.38	0.826867	0.752489	0.94696	0.13048	0.981	0.823	1.054	0.766	1906.2	2037.8	2016.1	1466.5	1876.8	2122.6	2117.3	1886.4	1804.7	2166.5	1442.7	1391.5	2031.6	2057.2	2155.8	2170.6	19	High	High	High	High	High	High	High	High	High	High	High	High	High	High	High	High
FALSE	High	Master Protein	Q8BZB3	Transmembrane protein 266 OS=Mus musculus GN=Tmem266 PE=1 SV=3	-0.13	-0.21	-0.02	-0.32	0.419568	0.84199	0.999998	0.130706	0.913	0.867	0.987	0.803	57.6	59.4	50.7	40.2	55.6	51	67	63	54	49.1	44.4	44.8	55.9	57.6	62.3	59.2	3	High	High	High	High	High	High	High	High	High	High	High	High	High	High	High	High
FALSE	High	Master Protein	Q9CZB6	Mediator of RNA polymerase II transcription subunit 7 OS=Mus musculus GN=Med7 PE=1 SV=2	0.11	-0.25	0.36	-0.5	0.998563	0.791349	0.40187	0.130932	1.08	0.839	1.284	0.705	10.7	13.6	13.2	7.5	13.8	12.7	9.5	7.8	10.3	10.3	9.7	7.6	18.2	10.6	12.7	15.8	3	High	High	High	High	High	High	High	High	High	High	High	High	High	High	High	High
FALSE	High	Master Protein	O35887	Calumenin OS=Mus musculus GN=Calu PE=1 SV=1	-0.3	-0.24	0.12	-0.66	0.691914	0.818994	0.974708	0.130937	0.815	0.844	1.086	0.633	5070.3	5824.1	8905.8	3924.4	5477.6	7130.9	9214.6	6239.6	5308.8	6847.1	3964.9	3882.2	6857.7	7229.1	8351.7	7262.6	4	High	High	High	High	High	High	High	High	High	High	High	High	High	High	High	High
FALSE	High	Master Protein	A2TJV2	Paralemmin-3 OS=Mus musculus GN=Palm3 PE=1 SV=1	0.03	-0.17	0.18	-0.32	0.972185	0.786975	0.735624	0.130951	1.018	0.887	1.13	0.799	1488.6	1578.3	1518.4	1282.9	1511.6	1442.9	1806	1346.9	1500.1	1655.8	1127.6	1185	1710.4	1586.9	1686.7	1651.3	15	High	High	High	High	High	High	High	High	High	High	High	High	High	High	High	High
FALSE	High	Master Protein	Q149F1	RNA pseudouridylate synthase domain-containing protein 2 OS=Mus musculus GN=Rpusd2 PE=1 SV=2	-0.05	-0.28	0.05	-0.38	0.921545	0.591749	0.96015	0.131032	0.965	0.825	1.038	0.767	963.7	1041.9	1161.4	773.7	941.6	1096.5	1108.7	983.3	828.2	1090.7	824.6	770.8	1012.3	1053.7	1137.1	1102.8	9	High	High	High	High	High	High	High	High	High	High	High	High	High	High	High	High
FALSE	High	Master Protein	Q5SXC4	Protein Vezf1 OS=Mus musculus GN=Vezf1 PE=1 SV=1	-0.21	0.07	0.03	-0.18	0.153908	0.897702	0.856027	0.131122	0.864	1.049	1.024	0.885	118.3	151	139.6	115.2	135.7	153.1	144.4	156.2	131.3	139.5	135.5	134.2	160.6	152	152.6	148.9	4	High	High	High	High	High	High	High	High	High	High	High	High	High	High	High	High
FALSE	High	Master Protein	Q9DBY8	Nuclear valosin-containing protein-like OS=Mus musculus GN=Nvl PE=1 SV=1	-0.07	-0.39	0.14	-0.6	0.821316	0.872487	0.865827	0.13113	0.955	0.764	1.103	0.661	555	601.4	576	346.4	562.7	622.6	636.5	505	486.1	685.8	383.9	329.4	604.5	696.4	668.4	638.3	15	High	High	High	High	High	High	High	High	High	High	High	High	High	High	High	High
FALSE	High	Master Protein	E9QNN1	ATP-dependent RNA helicase A OS=Mus musculus GN=Dhx9 PE=1 SV=1	0.34	0.24	0.09	0.49	0.432389	0.621524	0.97709	0.131559	1.261	1.183	1.063	1.404	73.4	89	56.4	82	73.2	57.9	65.3	56.5	91.3	63.9	92.2	94.1	65.6	65.1	63.8	67.9	1	High	High	High	High	High	High	High	High	High	High	High	High	High	High	High	High
FALSE	High	Master Protein	Q99LI8	Hepatocyte growth factor-regulated tyrosine kinase substrate OS=Mus musculus GN=Hgs PE=1 SV=2	-0.24	-0.01	-0.02	-0.24	0.444078	0.799135	0.999906	0.131646	0.844	0.992	0.988	0.848	12110.6	12320.9	15889.5	12005.1	12782.5	14564.3	16035.8	14372.1	12941.3	13469.5	11292.1	11347	14030.8	14266.4	14714.7	14326	40	High	High	High	High	High	High	High	High	High	High	High	High	High	High	High	High
FALSE	High	Master Protein	Q60902	Epidermal growth factor receptor substrate 15-like 1 OS=Mus musculus GN=Eps15l1 PE=1 SV=3	-0.23	-0.13	0.14	-0.5	0.830707	0.850892	0.879508	0.13167	0.855	0.914	1.104	0.708	12114.1	13087.6	19519.7	10476.6	12338.4	15391.3	19097.2	14092.2	12652.2	15449.6	10477.8	10278	16059.5	16465.2	17990.6	15972.5	67	High	High	High	High	High	High	High	High	High	High	High	High	High	High	High	High
FALSE	High	Master Protein	H7BX26	Centrosomal protein of 170 kDa OS=Mus musculus GN=Cep170 PE=1 SV=1	-0.03	-0.57	0.2	-0.8	0.919355	0.720394	0.894744	0.131784	0.979	0.673	1.146	0.575	156.2	166.9	183.7	90.4	149.3	184.8	180	151.1	140.1	211.9	84.3	68.9	178.4	187.4	216.6	190.6	1	High	High	High	High	High	High	High	High	High	High	High	High	High	High	High	High
FALSE	High	Master Protein	Q9WV89	Syntaxin-binding protein 4 OS=Mus musculus GN=Stxbp4 PE=1 SV=1	-0.29	-0.12	0.01	-0.43	0.721044	0.929479	0.882541	0.132111	0.819	0.917	1.01	0.744	853.7	941.7	1198.6	777.5	870.1	1099.1	1142.2	1091.7	809.1	1169.9	836.3	726.2	1077.4	1091.1	1248	1121.7	11	High	High	High	High	High	High	High	High	High	High	High	High	High	High	High	High
FALSE	High	Master Protein	K4DI63	Cellular repressor of E1A-stimulated genes 1, isoform CRA_a OS=Mus musculus GN=Creg1 PE=1 SV=1	-0.2	-0.42	0.11	-0.73	0.810967	0.736356	0.9641	0.13253	0.872	0.747	1.08	0.603	146.5	158.1	208.9	83.9	146	186.2	195.4	163.5	126.6	194.9	102.2	66.7	182.5	179.2	204.1	194.7	2	High	High	High	High	High	High	High	High	High	High	High	High	High	High	High	High
FALSE	High	Master Protein	Q5F2E8	Serine/threonine-protein kinase TAO1 OS=Mus musculus GN=Taok1 PE=1 SV=1	-0.15	-0.09	0.01	-0.26	0.544305	0.821115	0.998529	0.132683	0.898	0.94	1.009	0.837	10632.2	11146.1	12966.6	9747.2	11356.6	12336.2	12998.5	11900.8	10975.8	12343.4	9539.4	9158.3	12052.5	12630.9	12408.7	11973.4	49	High	High	High	High	High	High	High	High	High	High	High	High	High	High	High	High
FALSE	High	Master Protein	Q9D2D9	Kelch domain-containing protein 8B OS=Mus musculus GN=Klhdc8b PE=2 SV=1	0.22	-0.48	0.11	-0.37	0.810548	0.18947	0.687389	0.132709	1.167	0.719	1.083	0.775	21.1	23.4	22.1	16	20.4	19.4	17.4	17.6	15.6	21.1	14.5	15.4	20.4	25.2	18.8	19.6	4	High	High	High	High	High	High	High	High	High	High	High	High	High	High	High	High
FALSE	High	Master Protein	B9EJA2	Cortactin-binding protein 2 OS=Mus musculus GN=Cttnbp2 PE=1 SV=2	-0.03	-0.19	0.15	-0.36	0.992228	0.704854	0.738381	0.132815	0.98	0.879	1.109	0.777	16769.6	17232.5	21301.4	13529.9	17117.7	18469.2	16791	17573.5	16568.2	19703.3	13483.8	12124.6	19488.3	20369.2	19000.4	18835.4	58	High	High	High	High	High	High	High	High	High	High	High	High	High	High	High	High
FALSE	High	Master Protein	A2AQN4	Acetyl-coenzyme A synthetase, cytoplasmic OS=Mus musculus GN=Acss2 PE=1 SV=1	0.12	0.31	-0.05	0.48	0.848095	0.603929	0.988535	0.13299	1.085	1.243	0.967	1.395	4613.1	4471.2	3440.3	6634.6	4343.1	4036.4	3736.5	4613.2	4796.7	4153.1	6642.8	7080.8	4135.1	4163.3	3728.1	3961.4	29	High	High	High	High	High	High	High	High	High	High	High	High	High	High	High	High
FALSE	High	Master Protein	Q60673	Receptor-type tyrosine-protein phosphatase-like N OS=Mus musculus GN=Ptprn PE=1 SV=2	-0.11	0.07	-0.22	0.18	0.47596	0.984297	0.0191995	0.133033	0.927	1.047	0.857	1.133	2367.5	2772.2	2354.2	2593.5	2632.5	2498	2711.6	2989	2618.2	2338.5	2723.5	2571.3	2225	2155.9	2399.5	2355	21	High	High	High	High	High	High	High	High	High	High	High	High	High	High	High	High
FALSE	High	Master Protein	I1E4X0	Disks large-associated protein 4 OS=Mus musculus GN=Dlgap4 PE=1 SV=1	-0.12	-0.37	-0.03	-0.47	0.825563	0.646489	0.985717	0.133071	0.92	0.773	0.983	0.723	159	164	144	111.5	139.6	169.7	159.6	173	135.2	175.6	101.1	94.2	155.6	152.3	196.2	168.1	2	High	High	High	High	High	High	High	High	High	High	High	High	High	High	High	High
FALSE	High	Master Protein	Q8K3C3	Protein LZIC OS=Mus musculus GN=Lzic PE=1 SV=1	-0.16	-0.36	0.12	-0.64	0.888154	0.786198	0.883288	0.133329	0.894	0.778	1.087	0.64	1490.8	1628.3	2268.2	1005.4	1468.6	1935.4	2020.6	1567.8	1395.9	1937.2	1052	1031.1	1873.7	1906	2199.1	1880.5	16	High	High	High	High	High	High	High	High	High	High	High	High	High	High	High	High
FALSE	High	Master Protein	Q9D1H0	RBPJ-interacting and tubulin-associated protein 1 OS=Mus musculus GN=Rita1 PE=2 SV=1	-0.28	-0.05	0.12	-0.44	0.701714	0.994344	0.727401	0.133492	0.824	0.968	1.086	0.735	231.4	232.1	305.3	258.6	231.5	305.9	315.1	288.9	223.8	306	246.7	228.2	300.5	265.6	346.8	347.7	6	High	High	High	High	High	High	High	High	High	High	High	High	High	High	High	High
FALSE	High	Master Protein	F7BJB9	MORC family CW-type zinc finger protein 3 OS=Mus musculus GN=Morc3 PE=1 SV=1	-0.14	-0.07	0.05	-0.25	0.624734	0.986381	0.841616	0.133494	0.91	0.955	1.034	0.841	333.7	335.7	285.5	247.6	361	318.7	368.5	283.3	328	326.1	266.5	247.8	349.7	342.2	377.9	351.8	7	High	High	High	High	High	High	High	High	High	High	High	High	High	High	High	High
FALSE	High	Master Protein	Q9JL35	High mobility group nucleosome-binding domain-containing protein 5 OS=Mus musculus GN=Hmgn5 PE=1 SV=2	0	-0.5	0.27	-0.77	0.993453	0.744508	0.691839	0.133675	0.998	0.708	1.207	0.586	1384.7	1731.2	2133.6	871.9	1562.2	1754.9	1539.2	1293.1	1341.4	1900.2	890.3	896.5	1832.1	1912.1	2056.1	1785.1	10	High	High	High	High	High	High	High	High	High	High	High	High	High	High	High	High
FALSE	High	Master Protein	P04627	Serine/threonine-protein kinase A-Raf OS=Mus musculus GN=Araf PE=1 SV=2	0.13	-0.5	0.21	-0.57	0.999975	0.647529	0.66288	0.133759	1.098	0.706	1.153	0.672	1594.6	1720.9	1694.2	918.8	1418.9	1680.9	1579.3	1163.1	1361	1663.7	989.1	904.6	1763.7	1842.5	1689.9	1654.4	1	High	High	High	High	High	High	High	High	High	High	High	High	High	High	High	High
FALSE	High	Master Protein	B7ZDF7	Histone deacetylase OS=Mus musculus GN=Hdac5 PE=1 SV=1	-0.09	-0.04	-0.01	-0.13	0.331145	0.922077	0.999998	0.133815	0.939	0.97	0.995	0.916	3291.1	3338.3	3112.8	2931.4	3365.4	3568.7	3286	3449	3307.4	3361.7	2916.3	2776.2	3429.3	3299.6	3350	3580.2	26	High	High	High	High	High	High	High	High	High	High	High	High	High	High	High	High
FALSE	High	Master Protein	Q9D787	Peptidyl-prolyl cis-trans isomerase-like 2 OS=Mus musculus GN=Ppil2 PE=1 SV=2	0.04	-0.23	0.15	-0.33	0.943187	0.932234	0.619389	0.13396	1.028	0.854	1.108	0.793	842.6	859	861.7	635.8	802.4	867.3	821.4	833.2	765.1	961	690.7	642.4	902.1	928.2	943.2	905.1	14	High	High	High	High	High	High	High	High	High	High	High	High	High	High	High	High
FALSE	High	Master Protein	Q8VEJ9	Vacuolar protein sorting-associated protein 4A OS=Mus musculus GN=Vps4a PE=1 SV=1	-0.05	-0.17	0.11	-0.34	0.926713	0.708625	0.898447	0.134186	0.963	0.89	1.082	0.792	5620.4	5937.5	7294	4461.8	5812.3	6589.8	6190.2	5815.6	5502.2	6364.4	4804.7	4234.8	6294.1	6598.4	6809.2	6388.7	25	High	High	High	High	High	High	High	High	High	High	High	High	High	High	High	High
FALSE	High	Master Protein	Q08024	Core-binding factor subunit beta OS=Mus musculus GN=Cbfb PE=1 SV=1	-0.27	-0.32	-0.06	-0.52	0.683909	0.71726	0.997231	0.134394	0.83	0.804	0.959	0.696	851.9	886.3	1097.2	642.8	797.6	1005.9	1120.7	1088.7	781.8	1054.5	623.5	581.5	976.5	979.3	1107.2	1027.9	7	High	High	High	High	High	High	High	High	High	High	High	High	High	High	High	High
FALSE	High	Master Protein	A0A0G2JFF1	Serine/threonine-protein phosphatase (Fragment) OS=Mus musculus GN=Ppp1cc PE=1 SV=1	-0.18	-0.2	0.05	-0.43	0.903295	0.738985	0.904072	0.134485	0.884	0.869	1.035	0.742	225.3	224.3	307.8	174.4	208.8	272.7	255.1	253.5	213.4	254.6	178.7	176.2	264.6	289.4	261.7	249	1	High	High	High	High	High	High	High	High	High	High	High	High	High	High	High	High
FALSE	High	Master Protein	Q9CPW2	Ferredoxin-2, mitochondrial OS=Mus musculus GN=Fdx2 PE=1 SV=1	-0.16	-0.4	0.23	-0.78	0.843678	0.764259	0.936205	0.134551	0.895	0.76	1.171	0.581	1179.2	1271.7	1932.1	679.1	1174.1	1513.2	1904.2	1236.8	1179.4	1538.1	735.1	600.4	1544.2	1581.6	1801.4	1621.3	5	High	High	High	High	High	High	High	High	High	High	High	High	High	High	High	High
FALSE	Medium	Master Protein	F2Z461	E3 ISG15--protein ligase Herc6 OS=Mus musculus GN=Herc6 PE=2 SV=1	-0.06	-0.47	0.23	-0.76	0.963215	0.779357	0.777621	0.134776	0.961	0.721	1.171	0.592	87.9	102	71	52.6	71.1	92.1	73.4	95	52.5	105.5	58.9	55.1	98	90.4	101.5	94.6	2	High	High	High	High	High	High	High	High	High	High	High	High	High	High	High	High
FALSE	High	Master Protein	Q9DBT3	Coiled-coil domain-containing protein 97 OS=Mus musculus GN=Ccdc97 PE=1 SV=1	-0.36	-0.07	0.03	-0.46	0.609062	0.813585	0.994616	0.134844	0.78	0.952	1.019	0.729	1090.7	1163.6	1768.3	1060.3	1153.2	1403.5	1776.4	1485.6	1113.5	1345.9	1016.8	1033	1374.3	1462.6	1610.5	1479	9	High	High	High	High	High	High	High	High	High	High	High	High	High	High	High	High
FALSE	High	Master Protein	Q08890	Iduronate 2-sulfatase OS=Mus musculus GN=Ids PE=2 SV=3	-0.18	-0.36	0.04	-0.57	0.646752	0.736128	0.998396	0.134891	0.884	0.782	1.027	0.673	1760.9	1796	2130	1202	1785.8	2265.6	2305.4	1727.4	1593.3	2090.1	1213.2	1102.7	1893.1	2072.9	2191	2058.9	11	High	High	High	High	High	High	High	High	High	High	High	High	High	High	High	High
FALSE	High	Master Protein	Q91WX5	Bak1 protein OS=Mus musculus GN=Bak1 PE=1 SV=1	0.05	0.27	-0.08	0.4	0.998003	0.432941	0.918188	0.135266	1.038	1.207	0.948	1.322	136.3	145.8	101	191.1	130.3	121	141.4	157.2	142.2	144.9	199.9	207.8	137.8	110.7	133.2	124.4	4	High	High	High	High	High	High	High	High	High	High	High	High	High	High	High	High
FALSE	High	Master Protein	E9PWW6	Protein Zc3h7a OS=Mus musculus GN=Zc3h7a PE=1 SV=1	-0.05	-0.08	0.08	-0.22	0.794041	0.900739	0.867239	0.135348	0.964	0.945	1.061	0.859	500.2	529.2	429.6	416.9	484	469.7	533.2	477.9	425.6	500.3	450.9	425.5	495.2	531.3	521.3	499.1	10	High	High	High	High	High	High	High	High	High	High	High	High	High	High	High	High
FALSE	High	Master Protein	Q8C5P7	Testis development-related protein OS=Mus musculus GN=Tdrp PE=1 SV=1	-0.08	-0.33	0.22	-0.63	0.86726	0.758659	0.924205	0.135368	0.946	0.794	1.164	0.645	1057.1	1117.9	1515.3	707.7	1071.9	1230.7	1498.5	1065.1	1064.7	1270.4	699	697.3	1322.5	1351.5	1422.3	1246.6	11	High	High	High	High	High	High	High	High	High	High	High	High	High	High	High	High
FALSE	Medium	Master Protein	Q6P3A9	ADP-ribosylation factor-like protein 11 OS=Mus musculus GN=Arl11 PE=2 SV=1	-0.29	-1.03	0.02	-1.34	0.833406	0.668707	0.979865	0.135533	0.816	0.489	1.011	0.394	51.1	58.3	70.3	20.4	39.6	73.9	74.9	60.6	29.7	80	16	23.9	59.1	55.8	87	77.5	1	High	High	High	High	High	High	High	High	High	High	High	High	High	High	High	High
FALSE	High	Master Protein	Q91ZP9	N-terminal EF-hand calcium-binding protein 2 OS=Mus musculus GN=Necab2 PE=1 SV=1	-0.26	-0.34	-0.04	-0.56	0.533114	0.715218	0.999845	0.135556	0.837	0.788	0.971	0.679	3997.9	4524.9	5785.7	2890.8	4285	5330.2	6188.6	4846.6	3738.5	4862.2	3008.4	2944	4586.1	4676.5	5867.6	5209.9	23	High	High	High	High	High	High	High	High	High	High	High	High	High	High	High	High
FALSE	High	Master Protein	Q9CWG9	Biogenesis of lysosome-related organelles complex 1 subunit 2 OS=Mus musculus GN=Bloc1s2 PE=1 SV=1	-0.14	-0.34	0.13	-0.61	0.769945	0.785731	0.964479	0.135559	0.91	0.789	1.096	0.655	766.6	855.6	1089.9	507.8	794.2	907.9	1076.3	872.1	771.6	940.7	529.2	516.8	914.5	958.2	1052.9	992.3	7	High	High	High	High	High	High	High	High	High	High	High	High	High	High	High	High
FALSE	High	Master Protein	Q8CEC6	Peptidylprolyl isomerase domain and WD repeat-containing protein 1 OS=Mus musculus GN=Ppwd1 PE=1 SV=2	-0.08	0.03	0.07	-0.12	0.781533	0.999976	0.529057	0.135588	0.947	1.021	1.051	0.92	1040.5	1154.1	1000.9	957.7	1052.6	1090	1084.1	1071.5	1030.9	1120.8	1052.2	941	1138	1117.7	1126.4	1153.4	18	High	High	High	High	High	High	High	High	High	High	High	High	High	High	High	High
FALSE	High	Master Protein	O08842	GDNF family receptor alpha-2 OS=Mus musculus GN=Gfra2 PE=1 SV=2	0.06	0.19	-0.03	0.28	0.860671	0.773041	0.920931	0.135747	1.04	1.142	0.978	1.214	4828.8	4763.5	4201.6	6122.4	4827.3	4539.7	4466.7	4687.4	5004.8	4460.5	5989.5	6047.6	4470.4	4642.8	3961	4550.8	22	High	High	High	High	High	High	High	High	High	High	High	High	High	High	High	High
FALSE	High	Master Protein	Q9D1C9	Ribosomal RNA-processing protein 7 homolog A OS=Mus musculus GN=Rrp7a PE=2 SV=1	-0.21	-0.28	0.15	-0.64	0.694076	0.81736	0.9784	0.135845	0.865	0.825	1.109	0.644	83.8	87	130.4	55	97.3	108.9	100	96.5	77	101	64.4	61.3	108.2	95.1	110.7	114	3	High	High	High	High	High	High	High	High	High	High	High	High	High	High	High	High
FALSE	High	Master Protein	Q640R3	Hepatocyte cell adhesion molecule OS=Mus musculus GN=Hepacam PE=1 SV=2	0.24	0.06	0	0.3	0.376837	0.903911	0.999997	0.135864	1.181	1.04	0.997	1.232	7906	7952.2	6158	8645.6	7220.5	6313.2	6153.8	7139	7726.9	6720.3	8802	9011.6	6795.2	6601	6534.4	6790.4	23	High	High	High	High	High	High	High	High	High	High	High	High	High	High	High	High
FALSE	High	Master Protein	F7AIV2	SH2 domain-containing adapter protein F (Fragment) OS=Mus musculus GN=Shf PE=1 SV=1	-0.32	-0.19	0.02	-0.52	0.921149	0.588967	0.966574	0.136148	0.803	0.879	1.011	0.699	1141.4	1261.4	1992.6	1066	1240.4	1472.7	1544.9	1514.4	1084.3	1530.4	1026.1	905.3	1466.8	1509.5	1633.2	1509.5	8	High	High	High	High	High	High	High	High	High	High	High	High	High	High	High	High
FALSE	High	Master Protein	Q3UDK1	TRAF-type zinc finger domain-containing protein 1 OS=Mus musculus GN=Trafd1 PE=1 SV=1	-0.33	-0.11	-0.04	-0.4	0.37714	0.862925	0.999789	0.136203	0.793	0.929	0.973	0.758	2034	2323.8	3039.4	1927.6	2353.1	2781	3155.1	2700.1	2156.5	2670.1	1892.9	1835.7	2632.9	2609	2904.2	2700.2	19	High	High	High	High	High	High	High	High	High	High	High	High	High	High	High	High
FALSE	High	Master Protein	D3Z5J3	Sorbin and SH3 domain-containing protein 1 OS=Mus musculus GN=Sorbs1 PE=1 SV=1	-0.1	-0.12	0.09	-0.31	0.896228	0.730682	0.918982	0.136333	0.93	0.923	1.065	0.806	1356.5	1425.5	1744	1188.5	1383.6	1552	1639.8	1440.9	1387.6	1552.1	1186.5	1103.6	1490.1	1663.1	1637	1550.1	8	High	High	High	High	High	High	High	High	High	High	High	High	High	High	High	High
FALSE	High	Master Protein	Q6A037	NEDD4-binding protein 1 OS=Mus musculus GN=N4bp1 PE=1 SV=2	-0.13	-0.08	0.03	-0.24	0.379596	0.966138	0.994916	0.136336	0.912	0.949	1.022	0.847	1592.9	1683.7	1495.7	1221.3	1710.2	1673.4	1763.7	1617.1	1588.2	1672.4	1350.7	1186.2	1732.2	1644.7	1724.9	1787.1	19	High	High	High	High	High	High	High	High	High	High	High	High	High	High	High	High
FALSE	High	Master Protein	Q60838	Segment polarity protein dishevelled homolog DVL-2 OS=Mus musculus GN=Dvl2 PE=1 SV=2	-0.24	-0.19	0.03	-0.46	0.691396	0.756805	0.992744	0.136365	0.846	0.88	1.021	0.729	112.6	133.3	164.6	97.3	121.5	135.3	175.3	154.8	122.9	138.6	94.4	85.8	127.9	134.8	185.8	162	3	High	High	High	High	High	High	High	High	High	High	High	High	High	High	High	High
FALSE	High	Master Protein	Q4KMM3	Oxidation resistance protein 1 OS=Mus musculus GN=Oxr1 PE=1 SV=3	-0.24	-0.05	0.01	-0.3	0.642327	0.797027	0.993424	0.136394	0.847	0.965	1.005	0.814	32034.1	31265.4	42674.8	28145	33124	36225.2	38537.4	38977.4	33332.1	35620.3	28005.1	26525.9	36408.9	38344.4	37041.3	38079.3	13	High	High	High	High	High	High	High	High	High	High	High	High	High	High	High	High
FALSE	High	Master Protein	Q99KJ0	UBX domain-containing protein 2A OS=Mus musculus GN=Ubxn2a PE=1 SV=1	-0.06	-0.09	0.13	-0.28	0.999909	0.763246	0.493322	0.136417	0.956	0.941	1.094	0.823	271.5	253.5	350.2	233.9	260.6	294.2	249.5	288.8	226.6	295.9	246.9	246.6	294.5	339.2	305.5	291.9	5	High	High	High	High	High	High	High	High	High	High	High	High	High	High	High	High
FALSE	High	Master Protein	A2ALU4	Protein Shroom2 OS=Mus musculus GN=Shroom2 PE=1 SV=1	-0.18	-0.07	0.26	-0.51	0.864896	0.928137	0.757726	0.13647	0.883	0.954	1.201	0.701	8442.6	8701.7	13661.7	7012.5	8741.1	9764.1	12881.1	9660	9015.5	10581.9	7413.2	7208.6	11503.3	11954.8	11827.6	11055.4	49	High	High	High	High	High	High	High	High	High	High	High	High	High	High	High	High
FALSE	High	Master Protein	Q9CPR5	39S ribosomal protein L15, mitochondrial OS=Mus musculus GN=Mrpl15 PE=1 SV=1	0.04	0.05	-0.02	0.1	0.954576	0.676973	0.885644	0.136477	1.025	1.033	0.988	1.072	3101.7	2988.8	3299.2	3431.7	3132	3075.4	3109.1	3266.2	3222.3	3119.7	3390.7	3598.9	3155.8	3146.9	2952.6	3019.7	17	High	High	High	High	High	High	High	High	High	High	High	High	High	High	High	High
FALSE	High	Master Protein	P03903	NADH-ubiquinone oxidoreductase chain 4L OS=Mus musculus GN=Mtnd4l PE=1 SV=2	-0.04	-0.12	0.09	-0.25	0.984273	0.50842	0.932569	0.13653	0.973	0.918	1.066	0.838	128.2	133.8	103.8	100.4	109.1	133.8	128.7	106.4	115.4	110.2	87.8	101.8	124.8	128	118	128	1	High	High	High	High	High	High	High	High	High	High	High	High	High	High	High	High
FALSE	High	Master Protein	Q8K4L0	ATP-dependent RNA helicase DDX54 OS=Mus musculus GN=Ddx54 PE=1 SV=1	-0.25	-0.13	0.03	-0.42	0.284982	0.976703	0.999794	0.136624	0.839	0.913	1.024	0.748	236.6	244.2	207.2	192.7	258.1	272.7	270.1	237.9	209.7	277.7	195.1	175.7	264.4	227.4	276.6	279.9	4	High	High	High	High	High	High	High	High	High	High	High	High	High	High	High	High
FALSE	High	Master Protein	Q80WB5	Protein N-terminal glutamine amidohydrolase OS=Mus musculus GN=Wdyhv1 PE=1 SV=1	0.12	-0.38	0.3	-0.56	1	0.550173	0.73734	0.136639	1.083	0.77	1.229	0.679	849.8	1016.5	1201.5	628.1	774.7	949.9	1153	763.6	853.6	956.1	599.3	585.2	941.1	1158.3	1106.4	1004.3	9	High	High	High	High	High	High	High	High	High	High	High	High	High	High	High	High
FALSE	High	Master Protein	A2AF33	Protein Tmsb15b1 OS=Mus musculus GN=Tmsb15b1 PE=1 SV=1	-0.35	-0.13	-0.07	-0.41	0.552747	0.766067	0.999962	0.136849	0.787	0.912	0.955	0.752	307	321.4	425.2	272.4	309.5	346.3	491.4	460.4	320.3	368.4	256.4	219.1	360.8	358.8	477.1	402.9	3	High	High	High	High	High	High	High	High	High	High	High	High	High	High	High	High
FALSE	High	Master Protein	Q8BYI8	Protein FAM234B OS=Mus musculus GN=Fam234b PE=1 SV=1	0.21	0.04	0	0.26	0.715819	0.849147	0.959057	0.13692	1.16	1.028	0.998	1.196	2949.4	2647.9	2014.7	2768	2673.7	2400.6	2267.6	2181.8	2932.7	2435.8	2808.1	2759.5	2340.2	2314.6	2157.6	2347.3	19	High	High	High	High	High	High	High	High	High	High	High	High	High	High	High	High
FALSE	High	Master Protein	Q9JJN6	Beta-catenin-interacting protein 1 OS=Mus musculus GN=Ctnnbip1 PE=1 SV=1	-0.23	-0.43	0.16	-0.83	0.835526	0.769994	0.941355	0.136959	0.85	0.743	1.12	0.564	681.2	747.3	1122.7	379.1	728.1	967.8	1074.3	647.8	707.2	891.5	397.7	336.6	907	922.9	1058.7	957.4	5	High	High	High	High	High	High	High	High	High	High	High	High	High	High	High	High
FALSE	High	Master Protein	P59235	Nucleoporin Nup43 OS=Mus musculus GN=Nup43 PE=1 SV=2	-0.07	-0.13	0.11	-0.3	0.981291	0.659393	0.839864	0.137132	0.955	0.916	1.081	0.809	1231.1	1419.3	1654.7	1104.7	1209.7	1360.5	1556.4	1407.7	1256.1	1360.7	1098.1	1166.7	1466.3	1531.8	1525.3	1377.1	9	High	High	High	High	High	High	High	High	High	High	High	High	High	High	High	High
FALSE	High	Master Protein	Q8C0V0	Serine/threonine-protein kinase tousled-like 1 OS=Mus musculus GN=Tlk1 PE=1 SV=2	-0.02	-0.52	0.32	-0.86	0.995633	0.769116	0.656017	0.13733	0.985	0.696	1.245	0.551	782.9	800.8	421	326	476.9	640.2	640.5	530.3	448.1	692.8	356.7	350.7	675.9	640.6	779	803.3	7	High	High	High	High	High	High	High	High	High	High	High	High	High	High	High	High
FALSE	High	Master Protein	O88428	Bifunctional 3'-phosphoadenosine 5'-phosphosulfate synthase 2 OS=Mus musculus GN=Papss2 PE=1 SV=2	-0.12	-0.02	0.03	-0.17	0.58599	0.975531	0.908187	0.137352	0.919	0.985	1.019	0.888	1493.3	1742.6	1480.5	1424.7	1569.2	1602	1676.3	1633.1	1478.1	1674	1423.3	1450.1	1655.1	1640.9	1757.4	1620.1	15	High	High	High	High	High	High	High	High	High	High	High	High	High	High	High	High
FALSE	High	Master Protein	Q3U7R1	Extended synaptotagmin-1 OS=Mus musculus GN=Esyt1 PE=1 SV=2	0.17	0.26	0.07	0.36	0.715631	0.39656	0.98626	0.137457	1.127	1.196	1.052	1.281	3356.9	3795.2	2808.3	4528.9	3270.4	2921.5	3066.6	3606.8	3817.9	3447.9	4971.7	4770.4	3401.3	3203.7	3334.9	3327.7	35	High	High	High	High	High	High	High	High	High	High	High	High	High	High	High	High
FALSE	High	Master Protein	Q8BJH1	Zinc finger C2HC domain-containing protein 1A OS=Mus musculus GN=Zc2hc1a PE=1 SV=1	-0.16	-0.01	0.04	-0.21	0.597524	0.738203	0.999875	0.13763	0.893	0.994	1.028	0.863	16012.2	15657.6	20465.8	15693.5	17253	18273.2	21313	16658.6	16648.1	16416.3	15115.1	14940.2	18386	18138	17583	19433.9	31	High	High	High	High	High	High	High	High	High	High	High	High	High	High	High	High
FALSE	High	Master Protein	A2A4U6	Protein Zfp334 OS=Mus musculus GN=Zfp334 PE=1 SV=1	-0.27	-0.28	0.25	-0.79	0.598345	0.998784	0.780146	0.137634	0.831	0.825	1.189	0.577	765.9	895.4	1037.6	637.2	956.8	1038.2	1365.3	799.7	726.8	1385.2	642.1	633.6	1146.6	1124.2	1224	1319.4	6	High	High	High	High	High	High	High	High	High	High	High	High	High	High	High	High
FALSE	High	Master Protein	Q91YL2	E3 ubiquitin-protein ligase RNF126 OS=Mus musculus GN=Rnf126 PE=1 SV=1	-0.08	-0.18	0.22	-0.48	0.924719	0.805945	0.830206	0.137673	0.948	0.88	1.164	0.717	1135.6	1182.1	1619.7	866.7	1131.9	1320	1657	1062.6	1109.9	1325.5	840.6	937.6	1368.7	1502.8	1453.3	1392.8	9	High	High	High	High	High	High	High	High	High	High	High	High	High	High	High	High
FALSE	High	Master Protein	P51879	Oncomodulin OS=Mus musculus GN=Ocm PE=2 SV=2	0.03	-0.26	0.38	-0.61	0.998453	0.878334	0.487912	0.137722	1.019	0.837	1.298	0.657	431.9	466	654.4	289.5	383.9	475.8	569	407.4	415.3	545.9	305.2	339.3	536.2	594.1	549.8	629.1	5	High	High	High	High	High	High	High	High	High	High	High	High	High	High	High	High
FALSE	High	Master Protein	Q9CQS2	H/ACA ribonucleoprotein complex subunit 3 OS=Mus musculus GN=Nop10 PE=3 SV=1	0.09	0.43	-0.09	0.61	0.884235	0.657451	0.96439	0.137737	1.065	1.343	0.94	1.522	243.5	241.6	235	379.8	228.9	209.9	226.6	308.3	280.4	236.2	378.5	429.6	190.7	203.2	287.9	225.5	2	High	High	High	High	High	High	High	High	High	High	High	High	High	High	High	High
FALSE	High	Master Protein	Q91UZ5	Inositol monophosphatase 2 OS=Mus musculus GN=Impa2 PE=1 SV=1	-0.06	-0.18	0.23	-0.46	0.898254	0.997532	0.475447	0.137742	0.959	0.884	1.169	0.725	471.6	499.1	434.1	324.7	462.9	514	481	402.5	470.4	563.1	340	337.2	558.2	545.3	529.1	578.3	5	High	High	High	High	High	High	High	High	High	High	High	High	High	High	High	High
FALSE	High	Master Protein	Q91V09	WD repeat-containing protein 13 OS=Mus musculus GN=Wdr13 PE=1 SV=1	0.01	-0.04	0.03	-0.06	0.941299	0.893539	0.697703	0.137754	1.008	0.971	1.023	0.956	6640.3	6696.9	6547.1	6203.2	6654.9	6830.9	6433.7	6424.4	6392.6	6614	6341.4	6410.5	6668.8	6795.1	6664.5	6721	25	High	High	High	High	High	High	High	High	High	High	High	High	High	High	High	High
FALSE	High	Master Protein	O70546	Lysine-specific demethylase 6A OS=Mus musculus GN=Kdm6a PE=1 SV=2	0	-0.34	0.12	-0.46	0.969695	0.708477	0.833649	0.13782	0.997	0.789	1.084	0.726	151.3	153	159.7	122.7	158.9	169.2	146.7	136.6	116.8	177.8	122.4	117.9	152.9	149.3	179.3	182.1	3	High	High	High	High	High	High	High	High	High	High	High	High	High	High	High	High
FALSE	High	Master Protein	Q8BM88	Cathepsin O OS=Mus musculus GN=Ctso PE=2 SV=1	-0.14	-0.2	0.08	-0.43	0.97266	0.807822	0.729277	0.137836	0.905	0.871	1.059	0.744	371	413	499.6	314.5	333	422.9	442.8	465.8	369.1	458.4	315	305.1	463.9	443.7	492.6	452.7	4	High	High	High	High	High	High	High	High	High	High	High	High	High	High	High	High
FALSE	High	Master Protein	Q8CEC4	Bteb1 protein OS=Mus musculus GN=Klf9 PE=1 SV=1	-0.06	-0.57	0.16	-0.79	0.84981	0.755609	0.941438	0.137918	0.956	0.673	1.115	0.577	128.6	147.7	145.7	93.2	117.9	158.9	199.8	128.9	101.7	191.3	83.3	73.5	146.1	152.2	200.4	167.4	1	High	High	High	High	High	High	High	High	High	High	High	High	High	High	High	High
FALSE	High	Master Protein	Q9WVT6	Carbonic anhydrase 14 OS=Mus musculus GN=Ca14 PE=1 SV=1	0.19	0.07	0.02	0.24	0.466162	0.758173	0.999206	0.137951	1.143	1.05	1.017	1.18	279.4	268	261.1	226.7	219.2	265.7	212.3	244.1	283.9	237.7	311.5	271.6	227.5	238.1	247.5	232.6	4	High	High	High	High	High	High	High	High	High	High	High	High	High	High	High	High
FALSE	High	Master Protein	Q8CF60	Protein Zfp263 OS=Mus musculus GN=Zfp263 PE=1 SV=1	-0.13	-0.69	0.32	-1.14	0.786525	0.948024	0.810655	0.137971	0.912	0.62	1.246	0.454	100.1	118.4	96	39.8	85.1	101.1	124.1	114.3	64.5	145.9	57.3	47.4	105.3	116	154.7	165.5	1	High	High	High	High	High	High	High	High	High	High	High	High	High	High	High	High
FALSE	High	Master Protein	A0A0J9YVI1	Transcription factor 4 OS=Mus musculus GN=Tcf4 PE=1 SV=1	-0.27	-0.34	0.07	-0.68	0.855893	0.748206	0.94158	0.138009	0.827	0.791	1.051	0.622	533.4	579.4	869.9	375.5	532.4	709.2	749.2	636.6	517.4	730.6	373.8	342.7	683.9	729.8	797.3	681.4	7	High	High	High	High	High	High	High	High	High	High	High	High	High	High	High	High
FALSE	High	Master Protein	Q8BG30	Negative elongation factor A OS=Mus musculus GN=Nelfa PE=1 SV=1	-0.1	-0.67	0.12	-0.89	0.874693	0.768069	0.916644	0.138067	0.931	0.629	1.087	0.539	440.7	491	378.1	185.5	336.3	454.1	436.8	439.9	324.1	481.9	203.2	203.7	458	470.1	483.4	495.3	7	High	High	High	High	High	High	High	High	High	High	High	High	High	High	High	High
FALSE	High	Master Protein	Q61037	Tuberin OS=Mus musculus GN=Tsc2 PE=1 SV=1	0	0.33	-0.09	0.42	0.976991	0.531325	0.937742	0.138263	0.999	1.259	0.937	1.342	435.9	411.7	344.8	577.7	469.8	358.9	406	442.6	512.4	399.9	555.6	554.8	402.3	398.2	376.5	396.6	4	High	High	High	High	High	High	High	High	High	High	High	High	High	High	High	High
FALSE	High	Master Protein	Q920D3	Mediator of RNA polymerase II transcription subunit 28 OS=Mus musculus GN=Med28 PE=1 SV=2	-0.24	-0.17	0.07	-0.49	0.78161	0.8576	0.921688	0.138282	0.844	0.889	1.051	0.714	849.2	962.7	1330.8	712.8	894.8	1101.2	1234.1	1042.6	864.1	1121.5	709.4	748.2	1076.8	1126.5	1284.9	1126.3	6	High	High	High	High	High	High	High	High	High	High	High	High	High	High	High	High
FALSE	High	Master Protein	D3YZU5	SH3 and multiple ankyrin repeat domains protein 1 OS=Mus musculus GN=Shank1 PE=1 SV=1	-0.02	-0.01	0.09	-0.12	0.93656	0.997096	0.24803	0.138296	0.983	0.992	1.063	0.918	33111.7	32197	33533.9	31796	33353.8	33628.3	33078.4	32750.4	33492.8	35509.8	31349.6	31190.9	36332.3	36723	33327.2	34330.1	4	High	High	High	High	High	High	High	High	High	High	High	High	High	High	High	High
FALSE	High	Master Protein	Q99K53	Protein Zfp111 OS=Mus musculus GN=Zfp111 PE=2 SV=1	-0.29	-0.2	0.05	-0.53	0.381248	0.934196	0.999525	0.138362	0.818	0.873	1.033	0.691	196.3	235.2	272.9	182.3	230.1	260.9	298.8	264.2	193.7	283.3	178.5	181.6	245.3	275.2	274.1	268.6	1	High	High	High	High	High	High	High	High	High	High	High	High	High	High	High	High
FALSE	High	Master Protein	Q80TM6	R3H domain-containing protein 2 OS=Mus musculus GN=R3hdm2 PE=1 SV=2	-0.12	-0.11	0.09	-0.32	0.998305	0.585788	0.802626	0.138599	0.923	0.924	1.064	0.801	5334.7	5297.1	7122.3	4839.7	5227.5	5891.9	5629.8	5959.7	5200	6135.9	4639.4	4145.9	5686.6	6684.9	6137.7	6124	24	High	High	High	High	High	High	High	High	High	High	High	High	High	High	High	High
FALSE	High	Master Protein	Q9CR84	ATP synthase F(0) complex subunit C1, mitochondrial OS=Mus musculus GN=Atp5g1 PE=2 SV=1	0.01	-0.85	0.31	-1.16	0.989507	0.601839	0.857102	0.138614	1.005	0.553	1.242	0.448	3585.5	5813.1	3516.1	1030.6	2604.8	3440.4	3631.2	3664	2908.2	3821.4	1326.9	780.6	4210.1	5047.9	3984.7	4576.8	1	High	High	High	High	High	High	High	High	High	High	High	High	High	High	High	High
FALSE	High	Master Protein	Q9D7V9	N-acylethanolamine-hydrolyzing acid amidase OS=Mus musculus GN=Naaa PE=1 SV=2	-0.06	-0.26	0.13	-0.45	0.524383	0.988269	0.915557	0.138754	0.956	0.836	1.091	0.733	1339.1	1395.6	1385.8	825.3	1401.5	1448	1612.7	1329.3	1329.7	1489.3	976.1	940.4	1513.6	1444.4	1729.9	1596.5	9	High	High	High	High	High	High	High	High	High	High	High	High	High	High	High	High
FALSE	High	Master Protein	Q6VN19	Ran-binding protein 10 OS=Mus musculus GN=Ranbp10 PE=1 SV=2	-0.07	0.16	-0.07	0.16	0.874186	0.244929	0.683713	0.138775	0.954	1.116	0.953	1.117	1112.2	1159.4	1055.4	1316.5	1178	1142.5	1202.2	1248.5	1253.7	1172.8	1306	1281.7	1166.3	1124.8	1131.8	1137.6	14	High	High	High	High	High	High	High	High	High	High	High	High	High	High	High	High
FALSE	High	Master Protein	Q76N33	AMSH-like protease OS=Mus musculus GN=Stambpl1 PE=1 SV=1	-0.01	-0.18	0.06	-0.26	0.898466	0.713496	0.930777	0.138901	0.993	0.882	1.045	0.838	1605.3	1687.1	1791.6	1349.1	1599.8	1755.4	1636.3	1679.4	1475.4	1749.4	1376.2	1428.5	1724.9	1774	1740.6	1670.7	17	High	High	High	High	High	High	High	High	High	High	High	High	High	High	High	High
FALSE	High	Master Protein	Q8CDY9	Protein Pcdhb7 OS=Mus musculus GN=Pcdhb7 PE=2 SV=1	-0.24	0	0.07	-0.31	0.129896	0.967661	0.975402	0.13893	0.846	1.002	1.051	0.806	79.8	84.4	80.4	62.4	90.9	93.7	115.6	95.7	79.6	103.4	80.9	61.6	99.2	91.9	99.8	123.3	3	High	High	High	High	High	High	High	High	High	High	High	High	High	High	High	High
FALSE	High	Master Protein	F6RPJ9	Insulin-degrading enzyme (Fragment) OS=Mus musculus GN=Ide PE=1 SV=1	0.09	0.05	-0.1	0.25	0.896761	0.999637	0.433276	0.139086	1.067	1.036	0.93	1.188	10407	10007.5	9582	11029.6	10365.2	11736.4	8593.3	8823.5	10332.1	9341.6	10811.7	10815.2	9360.2	8650.2	8370	9149.1	50	High	High	High	High	High	High	High	High	High	High	High	High	High	High	High	High
FALSE	High	Master Protein	Q9WUI1	Mitogen-activated protein kinase 11 OS=Mus musculus GN=Mapk11 PE=1 SV=2	0.04	0.04	-0.01	0.09	0.923048	0.386962	0.999799	0.139117	1.029	1.029	0.996	1.063	829.5	829.4	740.1	821.9	806.9	814.2	744.3	797.9	856.7	816.1	853.6	844.9	802.2	806.2	750.9	796.1	11	High	High	High	High	High	High	High	High	High	High	High	High	High	High	High	High
FALSE	High	Master Protein	Q80X32	UPF0461 protein C5orf24 homolog OS=Mus musculus PE=2 SV=1	-0.21	-0.07	0.03	-0.31	0.85709	0.778738	0.925128	0.139147	0.863	0.95	1.02	0.804	284.1	307.8	409.3	259.3	288.2	338.4	346.8	370.3	243.3	337.2	281.2	280.4	335.1	347.1	386.8	351.5	5	High	High	High	High	High	High	High	High	High	High	High	High	High	High	High	High
FALSE	High	Master Protein	E9QQ33	E3 ubiquitin-protein ligase SH3RF1 OS=Mus musculus GN=Sh3rf1 PE=1 SV=1	-0.11	-0.25	0.09	-0.44	0.876379	0.833422	0.866974	0.139151	0.93	0.842	1.065	0.736	1785.5	1776.7	2018.3	1317.5	1900.8	1974.1	1930.9	1657	1754	2112.1	1283.1	1191.5	1995.4	2086.7	1989.4	2084.8	18	High	High	High	High	High	High	High	High	High	High	High	High	High	High	High	High
FALSE	High	Master Protein	E9PUD6	Protein Zscan18 OS=Mus musculus GN=Zscan18 PE=1 SV=1	-0.2	-0.43	0.27	-0.91	0.667565	0.943208	0.912893	0.139245	0.87	0.74	1.205	0.534	438.5	475.4	557.2	252.4	469.7	587	835.3	391.1	454	652.1	251.4	229	632.6	601.6	706.6	632.9	6	High	High	High	High	High	High	High	High	High	High	High	High	High	High	High	High
FALSE	High	Master Protein	E9QJS7	Protein Adgre5 OS=Mus musculus GN=Adgre5 PE=1 SV=1	-0.1	-0.22	0.14	-0.46	0.812774	0.984858	0.682247	0.139358	0.932	0.859	1.103	0.726	434.8	436	481.6	334.8	390.7	484.6	517.2	450.2	381.3	546.9	346.1	366.7	511	475.5	556.8	519	6	High	High	High	High	High	High	High	High	High	High	High	High	High	High	High	High
FALSE	High	Master Protein	P42125	Enoyl-CoA delta isomerase 1, mitochondrial OS=Mus musculus GN=Eci1 PE=1 SV=2	-0.02	-0.04	0.1	-0.16	0.99999	0.884957	0.413959	0.139478	0.985	0.972	1.071	0.894	4709.8	5140.3	4270.7	4131.4	4509.9	4644.3	4458.4	4598.6	4535.7	4830.1	4192	4076.8	5034.3	4799	4849.6	4902.2	13	High	High	High	High	High	High	High	High	High	High	High	High	High	High	High	High
FALSE	High	Master Protein	Q8CAP3	Rad23a protein OS=Mus musculus GN=Rad23a PE=1 SV=1	-0.27	-0.38	0.08	-0.73	0.828198	0.73082	0.965769	0.139751	0.83	0.766	1.055	0.603	2541.9	2677.9	4300	1617.9	2467.1	3523	3862.9	2807.5	2457.7	3219.6	1627.2	1591	3216.5	3367.9	3869.7	3266.1	1	High	High	High	High	High	High	High	High	High	High	High	Not Found	High	High	High	High
FALSE	High	Master Protein	P27641	X-ray repair cross-complementing protein 5 OS=Mus musculus GN=Xrcc5 PE=1 SV=4	-0.14	-0.03	0.01	-0.18	0.344122	0.998301	0.969576	0.139844	0.908	0.976	1.004	0.883	599.7	622.5	626.5	549.6	581.7	675.1	670	701.1	623.7	655.2	570.5	532.8	633.2	699.8	700.5	651.6	8	High	High	High	High	High	High	High	High	High	High	High	High	High	High	High	High
FALSE	High	Master Protein	Q6P3Z3	THAP domain-containing protein 4 OS=Mus musculus GN=Thap4 PE=1 SV=1	-0.41	-0.03	0.02	-0.46	0.619942	0.959039	0.920571	0.139864	0.751	0.977	1.011	0.726	212	218	317.9	215.5	217.7	274.2	303.6	307.9	189.7	296.7	221	202.8	286.2	297.3	315.8	277.4	2	High	High	High	High	High	High	High	High	High	High	High	High	High	High	High	High
FALSE	High	Master Protein	F8WIS9	Calcium/calmodulin-dependent protein kinase type II subunit alpha OS=Mus musculus GN=Camk2a PE=1 SV=1	0.02	-0.15	0.28	-0.41	0.999541	0.840547	0.511057	0.13987	1.016	0.899	1.216	0.751	102.2	98.4	84.2	68.2	88.4	90.9	91.5	82.9	99	98.9	67.8	57.3	117.3	116	89.7	102.4	2	High	High	High	High	High	High	High	High	High	High	High	High	High	High	High	High
FALSE	High	Master Protein	Q8CAB8	GATS-like protein 2 OS=Mus musculus GN=Gatsl2 PE=1 SV=1	-0.42	-0.05	-0.01	-0.46	0.398662	0.967431	0.992882	0.139894	0.748	0.964	0.992	0.727	417	441.3	640.5	427.1	478.7	608.9	639.1	553.3	405.3	596.1	394.8	432.2	587.4	556.7	628.6	564.1	9	High	High	High	High	High	High	High	High	High	High	High	High	High	High	High	High
FALSE	High	Master Protein	P35561	Inward rectifier potassium channel 2 OS=Mus musculus GN=Kcnj2 PE=1 SV=1	0.05	-0.2	0.24	-0.39	0.991365	0.88162	0.276117	0.140137	1.036	0.871	1.185	0.762	91.2	83.7	70.1	54.6	75.8	78.3	72.1	59.4	70.4	87.7	63.3	52.5	85.5	84.9	89.8	98	1	High	High	High	High	High	High	High	High	High	High	High	High	High	High	High	High
FALSE	High	Master Protein	A0A087WRN5	Uncharacterized protein C11orf96 homolog OS=Mus musculus GN=Gm13889 PE=1 SV=1	-0.28	-0.35	0.04	-0.67	0.773502	0.686793	0.992332	0.140327	0.823	0.785	1.026	0.63	517.9	582.8	845.4	331.9	550.8	722.4	710.1	628.2	538.8	628.3	345.6	306.4	593.2	682.5	787.7	688	4	High	High	High	High	High	High	High	High	High	High	High	High	High	High	High	High
FALSE	High	Master Protein	Q6RUT7	Protein CCSMST1 OS=Mus musculus GN=Ccsmst1 PE=1 SV=1	-0.06	-0.12	-0.03	-0.16	0.877978	0.424413	0.999991	0.140447	0.957	0.919	0.982	0.896	79.4	73.2	72.7	65	75.8	72.9	76.7	76.7	66.9	67.3	74.7	57.3	69.5	75.2	84	74.5	2	High	High	High	High	High	High	High	High	High	High	High	High	High	High	High	High
FALSE	High	Master Protein	Q9CPS6	Histidine triad nucleotide-binding protein 3 OS=Mus musculus GN=Hint3 PE=1 SV=1	-0.12	-0.17	0.03	-0.32	0.805583	0.638921	0.993983	0.14055	0.919	0.889	1.023	0.799	2195.2	2180	2768	1782.1	2232.3	2567.4	2379.7	2379.2	2098.6	2415.9	1803.6	1689.1	2445.5	2343.5	2557	2422	9	High	High	High	High	High	High	High	High	High	High	High	High	High	High	High	High
FALSE	High	Master Protein	D3Z4U0	Zinc finger Ran-binding domain-containing protein 2 OS=Mus musculus GN=Zranb2 PE=1 SV=2	-0.21	-0.3	0.16	-0.66	0.862346	0.658261	0.976387	0.140653	0.866	0.813	1.116	0.631	5626.9	5968.1	9874.3	3992.6	5677.5	7493.3	9144.8	5977.3	5470.2	6635.3	4058.4	3869.7	6736	7814.7	8296.4	7140.5	20	High	High	High	High	High	High	High	High	High	High	High	High	High	High	High	High
FALSE	High	Master Protein	A2A8L5	Receptor-type tyrosine-protein phosphatase F OS=Mus musculus GN=Ptprf PE=1 SV=1	-0.19	-0.1	-0.01	-0.28	0.422647	0.969254	0.987987	0.140743	0.878	0.933	0.995	0.824	4674.7	4940.7	5528.8	4055.4	4842.2	5427.8	5517	5514.1	4783.3	5456	4206.3	4175	5230.4	5361	5632.6	5528.3	14	High	High	High	High	High	High	High	High	High	High	High	High	High	High	High	High
FALSE	High	Master Protein	Q9JHE7	Protein TSSC4 OS=Mus musculus GN=Tssc4 PE=1 SV=1	-0.23	-0.17	0	-0.39	0.686421	0.780174	0.991485	0.140756	0.853	0.891	0.999	0.761	1134.5	1140.7	1568.4	864.7	1129.8	1338	1499.2	1328.7	1111.5	1291.6	835.8	925.1	1335.6	1329.6	1532	1270.4	12	High	High	High	High	High	High	High	High	High	High	High	High	High	High	High	High
FALSE	High	Master Protein	Q9ERE3	Serine/threonine-protein kinase Sgk3 OS=Mus musculus GN=Sgk3 PE=1 SV=1	-0.05	-0.03	0.07	-0.15	0.690435	0.980893	0.40577	0.140777	0.964	0.978	1.047	0.9	193.4	193	193	174.1	197.1	185.8	203.5	205.8	176	214.4	192.1	185.3	204.1	233.4	200.5	215.5	2	High	High	High	High	High	High	High	High	High	High	High	High	High	High	High	High
FALSE	High	Master Protein	A2AES5	OTU domain-containing protein 5 OS=Mus musculus GN=Otud5 PE=1 SV=1	-0.21	-0.29	0.06	-0.56	0.876676	0.793415	0.902486	0.141035	0.864	0.82	1.045	0.678	198.4	216.9	272.2	164.4	178.6	245.4	234.6	273.1	166.2	254.1	174	164.2	224.5	247.2	280.7	254.5	6	High	High	High	High	High	High	High	High	High	High	High	High	High	High	High	High
FALSE	High	Master Protein	G3UZE9	Microtubule-associated protein 2 (Fragment) OS=Mus musculus GN=Map2 PE=1 SV=1	0	-0.58	0.33	-0.92	0.94173	0.813024	0.80319	0.141117	1.002	0.667	1.261	0.53	72.4	89.7	100.7	33.2	72.5	89.2	102.1	60	66.2	98.7	43.6	29.4	103.8	99.3	103.5	98.3	2	High	High	High	High	High	High	High	High	High	High	High	High	High	High	High	High
FALSE	High	Master Protein	Q99JZ4	GTP-binding protein SAR1a OS=Mus musculus GN=Sar1a PE=1 SV=1	-0.03	0.04	-0.1	0.11	0.411359	0.837517	0.0383983	0.141146	0.981	1.028	0.935	1.079	4547.1	4380.8	4583.4	4542.2	4485	4719.5	4546.2	5147	4736.4	4359.5	4609.6	4777.7	4264.2	4355.1	4305.2	4387.3	9	High	High	High	High	High	High	High	High	High	High	High	High	High	High	High	High
FALSE	Low	Master Protein	Q64687	Alpha-N-acetylneuraminide alpha-2,8-sialyltransferase OS=Mus musculus GN=St8sia1 PE=1 SV=2	-0.18	-0.29	0.01	-0.47	0.444657	0.840206	0.999996	0.14121	0.885	0.818	1.006	0.72	75.3	87.8	88.3	62.7	75.9	86.3	112.5	97.8	68.6	92.9	64.6	61.9	87.6	83.2	100.4	97.5	1	High	High	High	High	High	High	High	High	High	High	High	High	High	High	High	High
FALSE	High	Master Protein	Q91YJ3	Thymocyte nuclear protein 1 OS=Mus musculus GN=Thyn1 PE=1 SV=1	-0.29	-0.22	-0.04	-0.47	0.662981	0.645751	1	0.141252	0.818	0.859	0.974	0.721	1375.4	1546.9	2151.9	1233.2	1546.2	1931.6	2026.2	1646.1	1228.9	1755	1277.2	1144.9	1764.4	1617.2	2045	1710	11	High	High	High	High	High	High	High	High	High	High	High	High	High	High	High	High
FALSE	High	Master Protein	Q9D0B6	Protein PBDC1 OS=Mus musculus GN=Pbdc1 PE=1 SV=1	-0.28	-0.4	0.01	-0.69	0.612172	0.589632	0.997807	0.141269	0.826	0.757	1.007	0.621	2789.7	3060.9	4660	1997.7	3100.2	3949.5	5043.8	3167	2591.5	3407.1	1886.2	1886.5	3335.4	3565.5	4062.3	3554.1	15	High	High	High	High	High	High	High	High	High	High	High	High	High	High	High	High
FALSE	High	Master Protein	A0A140LHT6	39S ribosomal protein L48, mitochondrial OS=Mus musculus GN=Mrpl48 PE=1 SV=1	-0.17	-0.06	0.18	-0.4	0.976672	0.93126	0.552655	0.141361	0.892	0.962	1.13	0.759	757.3	778.1	1059.3	731.4	783.3	945.8	969.8	738.9	705.5	949.7	754.7	722.8	1011.7	935.2	1022.5	907	5	High	High	High	High	High	High	High	High	High	High	High	High	High	High	High	High
FALSE	High	Master Protein	Q793I8	TRAF-interacting protein with FHA domain-containing protein A OS=Mus musculus GN=Tifa PE=1 SV=1	0.05	-0.09	0.33	-0.38	0.990879	0.913791	0.244709	0.1415	1.032	0.94	1.259	0.771	40.4	38.9	48.1	34.9	36.2	39	37.8	44.2	37.5	47.6	37	31.2	39.8	46.3	54.3	50.3	2	High	High	High	High	High	High	High	High	High	High	High	High	High	High	High	High
FALSE	High	Master Protein	Q8VE91	Reticulophagy receptor Fam134b OS=Mus musculus GN=Fam134b PE=1 SV=2	-0.1	-0.26	0.06	-0.42	0.927993	0.747359	0.882844	0.141625	0.931	0.837	1.045	0.746	259.5	257.9	223.5	200.4	210.1	275.8	273.6	243.1	219.6	270.7	184.1	180.2	244.6	233.9	297.1	307.1	3	High	High	High	High	High	High	High	High	High	High	High	High	High	High	High	High
FALSE	High	Master Protein	Q67FY2	B-cell CLL/lymphoma 9-like protein OS=Mus musculus GN=Bcl9l PE=1 SV=1	-0.13	-0.24	0.12	-0.49	0.650335	0.967471	0.890207	0.14167	0.913	0.847	1.087	0.712	264	255.2	274.1	207.8	244.1	297.8	322.8	271.2	232	318	205.3	208.5	301.4	252.8	357.9	316.8	3	High	High	High	High	High	High	High	High	High	High	High	High	High	High	High	High
FALSE	High	Master Protein	Q9QYK5	Heparan-sulfate 6-O-sulfotransferase 1 OS=Mus musculus GN=Hs6st1 PE=1 SV=4	-0.07	-0.08	-0.01	-0.14	0.640918	0.718312	0.999732	0.141813	0.953	0.948	0.996	0.907	450.1	469.7	424.4	392.2	466.8	484.3	450.8	420.9	428.2	443.5	400.8	387.7	456.9	446.5	456.7	467.3	4	High	High	High	High	High	High	High	High	High	High	High	High	High	High	High	High
FALSE	High	Master Protein	Q3UHI4	Protein TMED8 OS=Mus musculus GN=Tmed8 PE=2 SV=1	-0.24	-0.15	-0.04	-0.35	0.289425	0.858749	0.988701	0.141851	0.847	0.904	0.973	0.787	2379.1	2399.3	2944	1842.4	2555.3	2976.7	3387.8	2673.9	2383.2	2678	1956.3	1771.4	2724	2636.2	3035.9	2763.5	11	High	High	High	High	High	High	High	High	High	High	High	High	High	High	High	High
FALSE	High	Master Protein	Q8R1F0	Leydig cell tumor 10 kDa protein homolog OS=Mus musculus GN=D8Ertd738e PE=3 SV=1	-0.18	-0.22	-0.02	-0.38	0.58104	0.779263	0.999651	0.1419	0.88	0.861	0.986	0.769	802.3	844.1	848.5	649.3	920.4	950.7	993.5	741.3	757	899.6	663.8	553.4	903.4	773.6	941.7	1020.1	5	High	High	High	High	High	High	High	High	High	High	High	High	High	High	High	High
FALSE	High	Master Protein	F7D291	MTSS1-like protein (Fragment) OS=Mus musculus GN=Mtss1l PE=1 SV=1	0.01	0.09	-0.14	0.24	0.933296	0.355287	0.630465	0.141987	1.004	1.061	0.904	1.178	688	763	580.8	773.3	761.9	727.9	689.2	715.9	718.7	746.2	856.9	792.3	648.6	625.7	657.2	755.1	3	High	High	High	High	High	High	High	High	High	High	High	High	High	High	High	High
FALSE	High	Master Protein	Q8K211	High affinity copper uptake protein 1 OS=Mus musculus GN=Slc31a1 PE=2 SV=1	-0.17	-0.06	0.05	-0.28	0.753996	0.876617	0.930059	0.142439	0.887	0.962	1.033	0.826	22	27.8	18.3	23.5	22.3	26.9	25.4	25.9	20.6	24.5	23.3	16.6	23.3	25	28.1	30.7	2	High	High	High	High	High	High	High	High	High	High	High	High	High	High	High	High
FALSE	High	Master Protein	Q8QZS1	3-hydroxyisobutyryl-CoA hydrolase, mitochondrial OS=Mus musculus GN=Hibch PE=1 SV=1	0.06	-0.1	0.13	-0.17	0.999894	0.880576	0.378899	0.142529	1.046	0.93	1.092	0.89	10173	10762.6	10451	8931.1	9880.3	10578.5	9843.1	9819.4	9817.9	10837.7	9367.8	8998.6	10822.6	11289.7	10719.5	10371.4	24	High	High	High	High	High	High	High	High	High	High	High	High	High	High	High	High
FALSE	High	Master Protein	E9QNP0	KxDL motif-containing protein 1 OS=Mus musculus GN=Kxd1 PE=1 SV=1	0.02	0.03	-0.19	0.24	0.999995	0.991274	0.214433	0.142534	1.017	1.019	0.875	1.184	1213.1	1067	1386.2	1521.9	1372.4	1182.2	1185.4	1431.4	1238.5	1134.1	1520.6	1409.1	961.7	1107	1124.9	1138.1	6	High	High	High	High	High	High	High	High	High	High	High	High	High	High	High	High
FALSE	High	Master Protein	Q3TD14	Phosphatidylinositol N-acetylglucosaminyltransferase subunit Q OS=Mus musculus GN=Pigq PE=1 SV=1	0.19	0.08	0.03	0.24	0.655827	0.504216	0.993497	0.142561	1.142	1.056	1.021	1.181	192.7	168.9	128.8	177.1	166.4	139	153.7	149.3	172	176.5	189	195.1	162.6	147	151.6	157.8	3	High	High	High	High	High	High	High	High	High	High	High	High	High	High	High	High
FALSE	High	Master Protein	Q5DTU0	Actin filament-associated protein 1-like 2 OS=Mus musculus GN=Afap1l2 PE=1 SV=2	-0.06	-0.29	0.13	-0.48	0.711604	0.979765	0.812836	0.14265	0.961	0.82	1.097	0.718	289.3	314.4	312.6	214.1	288.8	323.1	347.2	303.2	266.3	376.3	228.1	224.3	331.4	340.7	373.1	345.9	7	High	High	High	High	High	High	High	High	High	High	High	High	High	High	High	High
FALSE	High	Master Protein	A0A0R4J1P2	Tropomyosin alpha-3 chain OS=Mus musculus GN=Tpm3 PE=1 SV=1	-0.25	-0.21	0.03	-0.5	0.773915	0.836073	0.946114	0.142708	0.839	0.862	1.023	0.706	463.9	488.1	675.5	365.9	433.6	571.3	666.8	563.5	440	564.5	378.2	382.4	547.1	548.7	673.5	614.6	2	High	High	High	High	High	High	High	High	High	High	High	High	High	High	High	High
FALSE	High	Master Protein	Q8CC88	von Willebrand factor A domain-containing protein 8 OS=Mus musculus GN=Vwa8 PE=1 SV=2	0.08	0.06	0	0.14	0.90332	0.37178	0.999996	0.142712	1.06	1.042	1.002	1.102	11592.1	12099.6	9877.9	11945.9	11251.7	11023.7	10774.3	11185.7	12346	11483.9	12306.1	12217.9	11393.7	11029.3	10627.9	11231.2	80	High	High	High	High	High	High	High	High	High	High	High	High	High	High	High	High
FALSE	High	Master Protein	Q8BND5	Sulfhydryl oxidase 1 OS=Mus musculus GN=Qsox1 PE=1 SV=1	-0.07	-0.13	0.09	-0.29	0.851714	0.966877	0.707297	0.142883	0.951	0.916	1.064	0.818	711.3	712.5	665.5	590.9	707.7	740.2	838.8	586	660.4	778.1	600.8	557.9	800.4	769.2	765.7	770.9	6	High	High	High	High	High	High	High	High	High	High	High	High	High	High	High	High
FALSE	High	Master Protein	Q3ULL6	Protein Upf3b OS=Mus musculus GN=Upf3b PE=1 SV=1	-0.19	-0.01	-0.05	-0.16	0.164401	0.98948	0.996098	0.143057	0.874	0.99	0.966	0.896	1755.8	1826.5	2009.3	1768	1898.2	2044.6	2134.1	2067.6	1704.1	1998.2	1831.8	1727.8	1940	1888	2212	2031.7	18	High	High	High	High	High	High	High	High	High	High	High	High	High	High	High	High
FALSE	High	Master Protein	A2A4P3	Protein Gm27029 OS=Mus musculus GN=Gm27029 PE=4 SV=1	0.13	-0.45	0.18	-0.51	0.999998	0.380031	0.899359	0.143269	1.092	0.732	1.137	0.704	23	26.3	30	16.8	20.3	24.2	29.1	20.9	22.9	25.4	14.1	8.6	26	22.7	36.6	25.2	1	High	High	High	High	High	High	High	High	High	High	High	High	High	High	High	High
FALSE	High	Master Protein	A0A0R4J0J0	Palmdelphin OS=Mus musculus GN=Palmd PE=1 SV=1	-0.2	-0.09	0.09	-0.38	0.587171	0.935311	0.964546	0.143288	0.874	0.938	1.063	0.771	4815.9	4676	5718.3	3959.4	5267.8	5025.7	6059	5602.5	5220.6	5871.5	3794.5	3391.4	5892.8	5697.5	5850.9	5622.9	29	High	High	High	High	High	High	High	High	High	High	High	High	High	High	High	High
FALSE	High	Master Protein	B0R0C0	Nociceptin receptor OS=Mus musculus GN=Oprl1 PE=3 SV=1	-0.12	-0.11	0.12	-0.35	0.610962	0.997824	0.798896	0.143434	0.921	0.927	1.09	0.783	1831.4	1864.4	2063.1	1451.8	1881.6	2086.8	2205.7	1930.7	1896.3	2304.9	1548	1408.1	2212.5	2163	2119.4	2362.4	3	High	High	High	High	High	High	High	High	High	High	High	High	High	High	High	High
FALSE	High	Master Protein	E9PYI7	Protein Lmo7 OS=Mus musculus GN=Lmo7 PE=1 SV=1	-0.25	-0.02	0.01	-0.27	0.630994	0.891267	0.974663	0.143478	0.842	0.988	1.005	0.827	15912.8	16844	22226	15916.4	17313.7	19306.7	19589.4	20678.3	16872.4	18969.7	15513.7	15501	19031.8	20086.3	21223.6	18859.1	4	High	High	High	High	High	High	High	High	High	High	High	High	High	High	High	High
FALSE	High	Master Protein	Q80XD3	Regulator of G-protein-signaling 7 OS=Mus musculus GN=Rgs7 PE=1 SV=1	-0.06	0.19	-0.15	0.28	0.815317	0.601722	0.9972	0.143616	0.963	1.144	0.904	1.218	310.6	318	296.6	401.1	331.2	322	234.9	337	326.8	340.5	379.9	447.2	320.9	304.6	280.4	286	1	High	High	High	High	High	High	High	High	High	High	High	High	High	High	High	High
FALSE	High	Master Protein	Q8R2R3	Alpha- and gamma-adaptin-binding protein p34 OS=Mus musculus GN=Aagab PE=1 SV=2	-0.13	-0.27	-0.03	-0.37	0.387576	0.784336	0.993751	0.143746	0.915	0.83	0.978	0.776	668.4	703.7	744.3	495.3	726.6	773.8	892.8	671.8	639.9	724.8	505.9	506.1	723.3	722.5	783.3	743	11	High	High	High	High	High	High	High	High	High	High	High	High	High	High	High	High
FALSE	High	Master Protein	Q9ESL4	Mitogen-activated protein kinase kinase kinase MLT OS=Mus musculus GN=Zak PE=1 SV=1	-0.19	-0.04	0.03	-0.27	0.873399	0.968858	0.675494	0.143777	0.876	0.971	1.024	0.831	575.4	608.2	714	572	538.1	662.8	688.3	729	554.5	683.4	578.3	570.7	657.1	677.3	798.8	706.3	7	High	High	High	High	High	High	High	High	High	High	High	High	High	High	High	High
FALSE	High	Master Protein	Q8CCJ4	APC membrane recruitment protein 2 OS=Mus musculus GN=Amer2 PE=1 SV=2	-0.15	-0.23	0.03	-0.41	0.891246	0.59907	0.983267	0.143791	0.902	0.852	1.019	0.754	5720.5	6105.7	8177.4	4786.3	6074.1	7131.1	6524.9	6574.9	5312.6	6898.7	4776.2	4514.8	6493.3	6769.2	7499.2	6586.7	1	High	High	High	High	High	High	High	High	High	High	High	High	High	High	High	High
FALSE	High	Master Protein	Q9D1C8	Vacuolar protein sorting-associated protein 28 homolog OS=Mus musculus GN=Vps28 PE=1 SV=1	-0.09	-0.13	0.04	-0.27	0.693893	0.838958	0.97704	0.143895	0.939	0.911	1.029	0.831	6459.4	6906.2	7765.8	5526	6677	7174	7914.9	7057.7	6591.7	7370.2	5615.8	5453.9	7276.2	7346.2	7743.7	7302.6	19	High	High	High	High	High	High	High	High	High	High	High	High	High	High	High	High
FALSE	High	Master Protein	Q91VX2	Ubiquitin-associated protein 2 OS=Mus musculus GN=Ubap2 PE=1 SV=1	-0.29	-0.08	-0.01	-0.36	0.702759	0.773587	0.991332	0.144021	0.818	0.943	0.992	0.777	2744.1	2928.4	3875.1	2785.4	2790.1	3436.1	3701.8	3552	2688	3302.6	2699.8	2602.1	3119.7	3460.6	3712.3	3471.2	19	High	High	High	High	High	High	High	High	High	High	High	High	High	High	High	High
FALSE	High	Master Protein	P70365	Nuclear receptor coactivator 1 OS=Mus musculus GN=Ncoa1 PE=1 SV=2	-0.12	-0.26	0.06	-0.44	0.672813	0.871022	0.971041	0.144038	0.921	0.832	1.039	0.738	2024.9	2198.4	2282.5	1491.2	2019.2	2335.3	2393.7	2246.7	2028.8	2393.8	1520.5	1456.2	2209.4	2313	2466.9	2449.5	25	High	High	High	High	High	High	High	High	High	High	High	High	High	High	High	High
FALSE	High	Master Protein	Q99KE3	Docking protein 4 OS=Mus musculus GN=Dok4 PE=1 SV=1	-0.03	-0.17	0	-0.2	0.834605	0.67782	0.982725	0.144086	0.976	0.892	0.998	0.872	527.4	568.8	569.5	469.7	548	578.5	574.6	546.7	529.1	577.5	450.9	435.2	555.1	541	644.6	565	8	High	High	High	High	High	High	High	High	High	High	High	High	High	High	High	High
FALSE	High	Master Protein	Q8BJ56	Patatin-like phospholipase domain-containing protein 2 OS=Mus musculus GN=Pnpla2 PE=1 SV=1	-0.05	0.21	-0.08	0.25	0.801222	0.272116	0.564365	0.144127	0.968	1.158	0.945	1.187	110.1	102.8	95.3	114.4	107.6	111.1	122.8	108.7	100.8	138.3	124.9	121.6	113	90.1	111.4	96.7	2	High	High	High	High	High	High	High	High	High	High	High	High	High	High	High	High
FALSE	High	Master Protein	P20357	Microtubule-associated protein 2 OS=Mus musculus GN=Map2 PE=1 SV=2	-0.28	0	0	-0.28	0.418483	0.913938	0.999683	0.144237	0.825	1.001	1.003	0.823	132512	131972	182445	136710	143914	154182	183419	172688	138657	154143	128468	130791	157599	171304	168748	158684	107	High	High	High	High	High	High	High	High	High	High	High	High	High	High	High	High
FALSE	High	Master Protein	Q3UZA1	CapZ-interacting protein OS=Mus musculus GN=Rcsd1 PE=1 SV=1	-0.26	-0.25	0.07	-0.58	0.747798	0.896446	0.920256	0.144244	0.833	0.843	1.048	0.67	566.2	600.7	804.8	389.4	530.1	662.8	767.1	739	574.1	706.5	421	405.2	706.7	679.3	805.4	761.8	12	High	High	High	High	High	High	High	High	High	High	High	High	High	High	High	High
FALSE	High	Master Protein	Q63739	Protein tyrosine phosphatase type IVA 1 OS=Mus musculus GN=Ptp4a1 PE=1 SV=1	-0.05	-0.25	0.07	-0.36	0.991978	0.475115	0.939095	0.144286	0.967	0.843	1.046	0.779	307.9	327.2	224.7	200.7	255.6	300.3	289.3	234.3	251.1	267.3	195.5	167.9	286.2	282.9	277.4	305.8	2	High	High	High	High	High	High	High	High	High	High	High	High	High	High	High	High
FALSE	High	Master Protein	Q9JL62	Glycolipid transfer protein OS=Mus musculus GN=Gltp PE=1 SV=3	0.29	0.06	0.06	0.29	0.150575	0.998164	0.998895	0.144334	1.22	1.041	1.042	1.219	2415.9	2189.4	2058.6	1963.8	1722.5	2111.7	1746	1734.6	2027.2	1841.6	2496.2	2409.2	1821.7	1987.8	1805.1	1756	13	High	High	High	High	High	High	High	High	High	High	High	High	High	High	High	High
FALSE	High	Master Protein	P15388	Potassium voltage-gated channel subfamily C member 1 OS=Mus musculus GN=Kcnc1 PE=1 SV=1	0.23	0.17	0.01	0.39	0.754676	0.581577	0.999973	0.144399	1.174	1.124	1.006	1.311	546.5	521.4	373.1	614	491.1	419	432.1	478.3	529.9	461.7	679.4	686.1	477.1	460.6	418.4	454.5	9	High	High	High	High	High	High	High	High	High	High	High	High	High	High	High	High
FALSE	High	Master Protein	E9Q0B9	Protein Tox2 OS=Mus musculus GN=Tox2 PE=1 SV=1	-0.36	-0.15	0	-0.51	0.319824	0.962956	0.999925	0.144459	0.779	0.899	1	0.701	294.1	331.8	395.5	254.7	311.4	405.3	396.6	442.1	272.4	383	262.3	289.8	329.5	379.7	423.1	429.1	5	High	High	High	High	High	High	High	High	High	High	High	High	High	High	High	High
FALSE	High	Master Protein	A0A0G2JE45	Endophilin-B1 (Fragment) OS=Mus musculus GN=Sh3glb1 PE=1 SV=1	-0.23	-0.19	-0.02	-0.4	0.432397	0.868265	1	0.144498	0.855	0.875	0.989	0.756	116.6	131.4	120.6	92	132.9	150.2	144.8	121.7	124	139.8	79.2	86.9	133.2	135.4	139.1	140.5	1	High	High	High	High	High	High	High	High	High	High	High	High	High	High	High	High
FALSE	High	Master Protein	Q9Z0Z4	Hephaestin OS=Mus musculus GN=Heph PE=1 SV=3	0.06	0.08	-0.15	0.29	0.817355	0.987823	0.676226	0.144805	1.043	1.053	0.901	1.22	272.2	301.9	274.6	347.2	279.8	263.4	272.2	285.1	241.7	272.2	337.9	395.7	244	253.4	261.6	235.2	9	High	High	High	High	High	High	High	High	High	High	High	High	High	High	High	High
FALSE	High	Master Protein	G3X957	Liprin-beta-2 OS=Mus musculus GN=Ppfibp2 PE=1 SV=1	-0.03	0.29	-0.14	0.4	0.997704	0.564897	0.644547	0.14484	0.979	1.226	0.908	1.322	95.2	106	95.7	119.3	100.7	99.5	105.1	117.7	87.5	108.6	140.4	147.1	93.9	86	92.9	102.4	4	High	High	High	High	High	High	High	High	High	High	High	High	High	High	High	High
FALSE	High	Master Protein	Q3TIV5	Zinc finger CCCH domain-containing protein 15 OS=Mus musculus GN=Zc3h15 PE=1 SV=2	-0.35	-0.18	0.04	-0.57	0.572838	0.828387	0.998245	0.144879	0.783	0.882	1.025	0.674	5507	5622.4	8503.3	4764.6	6058.7	7514.7	8296	6727.1	5153.6	7303.5	4674.9	4506.3	6865.8	6287.1	8326.3	7734.3	29	High	High	High	High	High	High	High	High	High	High	High	High	High	High	High	High
FALSE	High	Master Protein	Q91WU5	Arsenite methyltransferase OS=Mus musculus GN=As3mt PE=1 SV=2	-0.2	-0.03	0.06	-0.29	0.62402	0.93143	0.954823	0.145089	0.869	0.982	1.04	0.821	4076.3	4151.7	5417	3488.5	4082.5	4693.9	5565.3	4773.1	4308.5	4675.5	3790.2	3341	4910.8	4937.1	5213	4889.9	23	High	High	High	High	High	High	High	High	High	High	High	High	High	High	High	High
FALSE	High	Master Protein	Q9DCI9	39S ribosomal protein L32, mitochondrial OS=Mus musculus GN=Mrpl32 PE=1 SV=1	-0.17	0.03	0.17	-0.31	0.987083	0.860428	0.627699	0.145213	0.892	1.02	1.123	0.809	797.4	807.4	1104.8	825.2	864.2	969.9	1004.9	779.4	716.6	905.7	862.5	803.2	1080.4	869.4	1065	993.2	6	High	High	High	High	High	High	High	High	High	High	High	High	High	High	High	High
FALSE	High	Master Protein	Q63850	Nuclear pore glycoprotein p62 OS=Mus musculus GN=Nup62 PE=1 SV=2	-0.14	-0.3	0.1	-0.54	0.900461	0.75129	0.916254	0.145435	0.909	0.814	1.073	0.69	2220.6	2317.6	3115.3	1596	2156.8	2700.2	2873.2	2304.5	2131	2766.8	1600.2	1490.2	2596.7	2740.1	3040.7	2616.2	15	High	High	High	High	High	High	High	High	High	High	High	High	High	High	High	High
FALSE	High	Master Protein	Q9WUB4	Dynactin subunit 6 OS=Mus musculus GN=Dctn6 PE=1 SV=1	-0.02	-0.28	0.14	-0.44	0.992003	0.576061	0.877676	0.145553	0.985	0.823	1.102	0.736	2244	2378.6	3059.1	1618	2248.2	2444.6	2368.9	2320.4	2195.7	2435.1	1647.9	1600.6	2549.3	2673.9	2620.4	2417.1	5	High	High	High	High	High	High	High	High	High	High	High	High	High	High	High	High
FALSE	High	Master Protein	Q9D945	Protein LLP homolog OS=Mus musculus GN=Llph PE=1 SV=1	-0.38	-0.04	0.06	-0.48	0.615852	0.969626	0.914525	0.145617	0.767	0.973	1.043	0.715	44.9	54.2	75.5	44.7	48	57.4	86.2	72	42.9	63.9	47.9	48	64.3	64.4	86.7	69.9	2	High	High	High	High	High	High	High	High	High	High	High	High	High	High	High	High
FALSE	High	Master Protein	Q64726	Zinc-alpha-2-glycoprotein OS=Mus musculus GN=Azgp1 PE=1 SV=2	-0.16	0.04	0.2	-0.31	0.401877	0.635592	0.274939	0.145626	0.898	1.03	1.147	0.806	28.7	31.7	29.9	22.6	32.9	32.4	33	29.9	26	38.7	32.2	28.2	37.2	37.6	38.4	36.7	3	High	High	High	High	High	High	High	High	High	High	High	High	High	High	High	High
FALSE	High	Master Protein	A5A4Y9	Protein phosphatase 1 regulatory subunit 11 OS=Mus musculus GN=Ppp1r11 PE=1 SV=1	-0.25	-0.24	0.15	-0.64	0.776696	0.723265	0.988003	0.145918	0.844	0.848	1.112	0.643	1558.8	1680.9	2782.7	1056.5	1675.9	2155.2	2598.1	1707.6	1740.1	1777.7	1026.5	1082.1	2029.8	2243.2	2265	1987.3	6	High	High	High	High	High	High	High	High	High	High	High	High	High	High	High	High
FALSE	High	Master Protein	G5E8B9	MCG130893 OS=Mus musculus GN=Zbtb11 PE=1 SV=1	-0.14	-0.09	0.06	-0.3	0.383475	0.999945	0.888078	0.146006	0.907	0.94	1.046	0.815	962.7	938.1	921.8	816.4	996.6	1094.5	1054.8	901	926.4	1097.3	822.1	824.2	1002.3	1075.7	1079.3	1068.9	13	High	High	High	High	High	High	High	High	High	High	High	High	High	High	High	High
FALSE	High	Master Protein	Q08288	Cell growth-regulating nucleolar protein OS=Mus musculus GN=Lyar PE=1 SV=2	-0.12	-0.34	0.06	-0.52	0.864567	0.760828	0.939444	0.146017	0.923	0.788	1.04	0.7	654.5	773.2	868.9	493.7	734.5	833.3	808.3	651.2	622.9	832.4	504.4	502.6	793.8	797.9	845.2	804.4	11	High	High	High	High	High	High	High	High	High	High	High	High	High	High	High	High
FALSE	High	Master Protein	Q9D415	Disks large-associated protein 1 OS=Mus musculus GN=Dlgap1 PE=1 SV=3	-0.17	-0.04	0.08	-0.29	0.579978	0.979127	0.917582	0.146108	0.889	0.975	1.059	0.818	18128.2	17616	22432.3	16578.5	18642.9	20577.9	19627.9	22690.4	18124.9	21424.7	16738.1	16389.4	21101.5	21354.3	21329.3	21251.8	16	High	High	High	High	High	High	High	High	High	High	High	High	High	High	High	High
FALSE	High	Master Protein	Q80VJ3	2'-deoxynucleoside 5'-phosphate N-hydrolase 1 OS=Mus musculus GN=Dnph1 PE=1 SV=2	-0.23	-0.38	0.1	-0.71	0.703861	0.839533	0.975688	0.146327	0.852	0.769	1.07	0.613	419.1	460.4	609.7	274.3	466.9	572.3	568.6	457.2	407.6	571.3	275.4	280.1	512.1	558.8	595.9	544.2	6	High	High	High	High	High	High	High	High	High	High	High	High	High	High	High	High
FALSE	High	Master Protein	Q8R0F5	RNA-binding motif protein, X-linked 2 OS=Mus musculus GN=Rbmx2 PE=1 SV=1	-0.19	-0.28	-0.02	-0.45	0.522622	0.65769	0.99483	0.14634	0.874	0.824	0.984	0.732	313.7	327.7	364.9	261.7	348	386.8	391.9	328.1	288.4	368.8	241.9	237.8	336.9	306.8	392.8	386.7	5	High	High	High	High	High	High	High	High	High	High	High	High	High	High	High	High
FALSE	High	Master Protein	Q62219	Transforming growth factor beta-1-induced transcript 1 protein OS=Mus musculus GN=Tgfb1i1 PE=1 SV=2	-0.1	-0.16	0.15	-0.41	0.874762	0.872002	0.844562	0.146349	0.933	0.895	1.113	0.75	717.2	919.9	1102.6	652.1	765	845.1	1187.5	896.9	766.3	914	690.2	673.7	956.1	931.7	1181.9	982.3	12	High	High	High	High	High	High	High	High	High	High	High	High	High	High	High	High
FALSE	High	Master Protein	Q9DC47	Protein Zfp869 OS=Mus musculus GN=Zfp869 PE=1 SV=1	-0.25	-0.04	-0.01	-0.28	0.284186	0.99888	0.990435	0.146359	0.84	0.973	0.993	0.823	143	160	116.9	123.1	149	139	167.4	172.3	126.1	154.7	132.2	122	147.3	152.1	181.2	161.6	2	High	High	High	High	High	High	High	High	High	High	High	High	High	High	High	High
FALSE	High	Master Protein	G3UW40	MCG4620, isoform CRA_b OS=Mus musculus GN=Mcc PE=1 SV=1	-0.13	-0.03	0.11	-0.27	0.952721	0.996721	0.415076	0.146629	0.914	0.977	1.08	0.827	1838.9	2112.6	2397.6	1903.4	1866.3	2155.4	2283	2230.8	1952.8	2390.5	1963.8	1826	2253.7	2302	2529.7	2435.7	25	High	High	High	High	High	High	High	High	High	High	High	High	High	High	High	High
FALSE	High	Master Protein	Q5UE59	Kinesin light chain 1 OS=Mus musculus GN=Klc1 PE=1 SV=1	-0.03	-0.91	0.22	-1.16	0.924219	0.665831	0.943784	0.14666	0.981	0.531	1.164	0.447	144.4	172	215	52.3	133.7	193.2	215.7	119	128.9	186.2	54.3	42.8	190.5	174.2	235.9	183.6	1	High	High	High	High	High	High	High	High	High	High	High	High	High	High	High	High
FALSE	High	Master Protein	Q9EST3	Eukaryotic translation initiation factor 4E transporter OS=Mus musculus GN=Eif4enif1 PE=1 SV=2	-0.11	-0.26	0.11	-0.48	0.927971	0.691562	0.927067	0.146714	0.929	0.832	1.081	0.715	2082.9	2315.5	3008.1	1610.4	2200.9	2589.1	2493.2	2241	2055.5	2562.9	1625.4	1550.3	2450.8	2719.9	2663.6	2447.3	18	High	High	High	High	High	High	High	High	High	High	High	High	High	High	High	High
FALSE	High	Master Protein	Q91VF2	Histamine N-methyltransferase OS=Mus musculus GN=Hnmt PE=1 SV=1	0.1	0.23	-0.15	0.48	0.937919	0.665414	0.931135	0.146759	1.069	1.172	0.899	1.393	2895.1	2811.1	1959.6	4093.8	2770	2570.1	2287.2	2864	2884.3	2544.7	3873.3	4515.2	2509.6	2353.6	2276.4	2444.7	14	High	High	High	High	High	High	High	High	High	High	High	High	High	High	High	High
FALSE	High	Master Protein	D3Z3M7	CAP-Gly domain-containing linker protein 1 OS=Mus musculus GN=Clip1 PE=1 SV=1	-0.39	-0.08	-0.01	-0.46	0.712963	0.73365	0.996073	0.146913	0.764	0.944	0.993	0.727	1857.5	1997.2	3192.3	1730	2038.7	2519.4	2523.3	2729.4	2048.4	2310.6	1614.6	1582.2	2335.7	2524.4	2704.3	2480.9	1	High	High	High	High	High	High	High	High	High	High	High	High	High	High	High	High
FALSE	High	Master Protein	A2A9I0	Golgi SNAP receptor complex member 2 OS=Mus musculus GN=Gosr2 PE=1 SV=1	-0.03	0.23	-0.14	0.34	0.999999	0.843688	0.4588	0.147157	0.981	1.171	0.906	1.267	1461.4	1414.8	1334.5	1920.9	1490.5	1440.7	1422.8	1742.6	1559.8	1354	1820.7	1816.3	1337.2	1285.6	1319.6	1410.2	10	High	High	High	High	High	High	High	High	High	High	High	High	High	High	High	High
FALSE	High	Master Protein	E9PVU7	Phosphodiesterase OS=Mus musculus GN=Pde4d PE=1 SV=1	-0.07	-0.05	0.08	-0.19	0.64187	0.970454	0.899274	0.147233	0.953	0.967	1.055	0.874	4443.2	4404	4706.1	3974.7	4490.2	4592.5	5080.5	4688.5	4615.7	5001.8	3967.3	3586.4	4911.5	4848	4875.3	5014.1	5	High	High	High	High	High	High	High	High	High	High	High	High	High	High	High	High
FALSE	High	Master Protein	E9PUB7	Protein misato homolog 1 OS=Mus musculus GN=Msto1 PE=1 SV=1	-0.18	-0.08	0	-0.26	0.193749	0.999316	0.999941	0.147322	0.886	0.944	1.003	0.834	2144.7	2246.3	2404.7	1900.9	2272.4	2574	2758	2386.9	2185.2	2549.6	1965.4	1948.3	2414.1	2467	2616.5	2505.9	22	High	High	High	High	High	High	High	High	High	High	High	High	High	High	High	High
FALSE	High	Master Protein	E9Q2Y3	NF-kappa-B essential modulator OS=Mus musculus GN=Ikbkg PE=1 SV=1	-0.27	-0.14	0.13	-0.53	0.756478	0.818291	0.967254	0.147419	0.831	0.909	1.091	0.692	3368.9	3684.9	5121	3162.6	3519	4218.6	5490	4261.7	3631.3	4633	2822.5	2616.7	4232.2	4440	4925.6	4822.9	20	High	High	High	High	High	High	High	High	High	High	High	High	High	High	High	High
FALSE	High	Master Protein	Q9ERU3	Zinc finger protein 22 OS=Mus musculus GN=Znf22 PE=1 SV=2	-0.05	-0.2	-0.03	-0.22	0.892446	0.49286	0.998418	0.147451	0.969	0.868	0.981	0.857	1573.8	1876.9	1842.9	1394.2	1591.4	1733.5	1848.6	1781.3	1493.4	1647.5	1457.2	1462.7	1654.6	1659	1924.7	1791.5	9	High	High	High	High	High	High	High	High	High	High	High	High	High	High	High	High
FALSE	High	Master Protein	Q5SZV5	Dyslexia-associated protein KIAA0319 homolog OS=Mus musculus GN=Kiaa0319 PE=1 SV=1	-0.05	0.09	-0.13	0.18	0.460669	0.39433	0.180277	0.147473	0.969	1.067	0.912	1.134	718	675.2	626.7	702.3	693.4	679	728.5	807.7	749.4	700.3	724.8	744.6	643	622.8	652.7	725.7	8	High	High	High	High	High	High	High	High	High	High	High	High	High	High	High	High
FALSE	High	Master Protein	Q923T9	Calcium/calmodulin-dependent protein kinase type II subunit gamma OS=Mus musculus GN=Camk2g PE=1 SV=1	0.16	0.13	0.06	0.24	0.349512	0.655662	0.935349	0.147519	1.12	1.098	1.041	1.181	12863.1	11649.3	10383.3	13882.5	11889.7	11053.1	9592	10801.8	13422.4	11729.8	13928.8	13448.9	12072.7	11788.7	10184.4	10970.5	23	High	High	High	High	High	High	High	High	High	High	High	High	High	High	High	High
FALSE	High	Master Protein	Q8C006	Tripartite motif-containing protein 35 OS=Mus musculus GN=Trim35 PE=1 SV=2	-0.06	-0.21	0.03	-0.3	0.582972	0.79857	0.999458	0.147677	0.959	0.862	1.021	0.81	1056.7	1089.2	1040.2	848.4	1050.2	1123.6	1176.9	1062.9	942	1167.9	866.2	819	1083	1064	1151.1	1149.6	10	High	High	High	High	High	High	High	High	High	High	High	High	High	High	High	High
FALSE	High	Master Protein	Q921C1	Gap junction gamma-3 protein OS=Mus musculus GN=Gjc3 PE=1 SV=2	0.42	-0.01	0.14	0.27	0.0489682	0.995316	0.808245	0.147786	1.333	0.994	1.1	1.205	894.1	811.3	673.9	752.6	581.1	712.2	547.7	591	694.1	716	950.2	843	592.6	736.1	624.4	665.9	6	High	High	High	High	High	High	High	High	High	High	High	High	High	High	High	High
FALSE	High	Master Protein	Q8BR92	Paralemmin-2 OS=Mus musculus GN=Palm2 PE=1 SV=1	0.04	-0.22	0.12	-0.3	0.998459	0.568659	0.834525	0.147847	1.028	0.856	1.083	0.813	6114.5	6312.2	6756.2	4744.2	6017	6065.8	6528.5	5512.5	5962.2	6433.9	4746.5	4144.5	6359.1	6570.2	6608.7	6516.4	19	High	High	High	High	High	High	High	High	High	High	High	High	High	High	High	High
FALSE	High	Master Protein	Q7M759	Protein ABHD17B OS=Mus musculus GN=Abhd17b PE=1 SV=1	0.25	0.07	0.02	0.3	0.722065	0.660908	0.999575	0.147861	1.188	1.047	1.013	1.229	1298.2	1208.6	885.5	1252	1203	1055.9	1014.7	977.8	1273.4	1109.9	1303.5	1346.4	1079.4	1050	1028.7	1047.1	12	High	High	High	High	High	High	High	High	High	High	High	High	High	High	High	High
FALSE	High	Master Protein	P36371	Antigen peptide transporter 2 OS=Mus musculus GN=Tap2 PE=1 SV=1	0.06	0.18	-0.07	0.3	0.963025	0.297777	0.782751	0.147862	1.04	1.129	0.956	1.229	317.1	276.3	182.5	361.2	362.6	298.8	258.8	271.1	337.3	469.4	331	321.1	283.9	260.6	205.2	290.4	2	High	High	High	High	High	High	High	High	High	High	High	High	High	High	High	High
FALSE	High	Master Protein	Q8BV13	COP9 signalosome complex subunit 7b OS=Mus musculus GN=Cops7b PE=1 SV=1	-0.05	-0.17	0.08	-0.31	0.557883	0.95848	0.961028	0.148012	0.963	0.888	1.058	0.808	1621.5	1679.5	1640	1321.4	1612.9	1852.3	1680.5	1704.6	1549.5	1819.1	1352.7	1348.6	1641.7	1779	1804	1858.5	8	High	High	High	High	High	High	High	High	High	High	High	High	High	High	High	High
FALSE	High	Master Protein	Q62348	Translin OS=Mus musculus GN=Tsn PE=1 SV=1	0.09	0.34	-0.11	0.54	0.992207	0.557526	0.893941	0.148081	1.065	1.265	0.927	1.455	3720.6	3967.4	2629.5	5703.9	3795	3426.5	3309.5	4304.4	4127.5	3410.3	5726.3	6507	3506.2	3216.8	3009.1	3470.3	14	High	High	High	High	High	High	High	High	High	High	High	High	High	High	High	High
FALSE	High	Master Protein	Q9CQA5	Mediator of RNA polymerase II transcription subunit 4 OS=Mus musculus GN=Med4 PE=2 SV=1	-0.12	-0.42	0.28	-0.82	0.918863	0.805536	0.859833	0.148093	0.919	0.746	1.211	0.567	437.7	467.7	703.4	264.4	419.4	577.4	683.9	399.4	408.6	588.7	279.1	259.2	547.2	577.9	674.1	614.6	6	High	High	High	High	High	High	High	High	High	High	High	High	High	High	High	High
FALSE	High	Master Protein	Q9D0M5	Dynein light chain 2, cytoplasmic OS=Mus musculus GN=Dynll2 PE=1 SV=1	0.1	0.06	-0.08	0.24	0.762343	0.948363	0.852994	0.148127	1.071	1.043	0.948	1.178	14613.6	14175.8	12157.3	15785	13908.9	12990.3	11393.4	14916.7	14536.1	12964.1	15510.2	15663.8	12980.4	12675	11797.4	12816.6	6	High	High	High	High	High	High	High	High	High	High	High	High	High	High	High	High
FALSE	High	Master Protein	Q3ZB59	GRB2-associated-binding protein 2 OS=Mus musculus GN=Gab2 PE=1 SV=1	-0.12	-0.34	0.16	-0.62	0.778606	0.873324	0.925832	0.148143	0.921	0.79	1.114	0.653	1417.5	1478.8	1823.9	876.8	1454.7	1699.8	1925.5	1312.8	1390.7	1685.5	941	927.6	1642.8	1716.8	1852	1788.6	18	High	High	High	High	High	High	High	High	High	High	High	High	High	High	High	High
FALSE	Low	Master Protein	Q640P7	TBCC domain-containing protein 1 OS=Mus musculus GN=Tbccd1 PE=1 SV=1	-0.68	-0.63	-0.08	-1.23	0.587914	0.820647	0.998409	0.148496	0.623	0.646	0.945	0.426	93.6	110.2	174.8	55.8	83.4	142.7	199.6	186	75.3	151.6	56.7	57.1	112.6	133.1	199.4	178.1	1	High	High	High	High	High	High	High	High	High	High	High	High	High	High	High	High
FALSE	High	Master Protein	P13439	Uridine 5'-monophosphate synthase OS=Mus musculus GN=Umps PE=1 SV=3	-0.08	-0.15	-0.01	-0.22	0.422801	0.78428	0.996642	0.148658	0.948	0.901	0.996	0.857	2950.1	3002.2	2702.6	2324.9	2918	3161.2	3040	2894.4	2740.2	2936.8	2341.3	2360.6	2931.7	2889.1	3002.8	3037	18	High	High	High	High	High	High	High	High	High	High	High	High	High	High	High	High
FALSE	High	Master Protein	A0A1C7ZMY3	SH3 and multiple ankyrin repeat domains protein 2 OS=Mus musculus GN=Shank2 PE=4 SV=1	-0.01	-0.35	0.2	-0.56	0.969121	0.69616	0.866857	0.148897	0.992	0.782	1.145	0.678	447.3	458.4	563.2	295	454.1	495.2	459.2	443.2	428.8	550.6	292.7	238.2	523.8	521.7	552.6	503.9	4	High	High	High	High	High	High	High	High	High	High	High	High	High	High	High	High
FALSE	Low	Master Protein	A0A0G2JEL0	Protein Tcrg-V6 (Fragment) OS=Mus musculus GN=Tcrg-V6 PE=4 SV=1	-0.31	-0.65	0.12	-1.09	0.847334	0.780052	0.943649	0.148911	0.806	0.636	1.09	0.47	180.1	192	94.1	64.1	111.7	173.1	152.9	170.7	87.4	184.9	58.8	78.3	160.1	141.8	193.6	209.6	1	High	High	High	High	High	High	High	High	High	High	High	High	High	High	High	High
FALSE	High	Master Protein	P50516	V-type proton ATPase catalytic subunit A OS=Mus musculus GN=Atp6v1a PE=1 SV=2	-0.04	-0.1	0.04	-0.18	0.507148	0.854897	0.99971	0.148951	0.969	0.933	1.025	0.883	79772	83240.1	85076.5	70560.3	81869.7	85789.7	92331.8	82381.7	81860.3	84853.5	68999.5	70637.5	85691.3	84156.6	86632.3	87133.2	59	High	High	High	High	High	High	High	High	High	High	High	High	High	High	High	High
FALSE	High	Master Protein	Q91XU0	ATPase WRNIP1 OS=Mus musculus GN=Wrnip1 PE=1 SV=2	0.03	0.13	-0.1	0.26	0.999999	0.428	0.873387	0.149025	1.023	1.096	0.933	1.201	2391.6	2447.3	1813.5	2861.8	2460.9	2273.7	2196.4	2482.1	2444.5	2389.1	2875.3	3037.7	2204	2145.7	2211.2	2275.8	23	High	High	High	High	High	High	High	High	High	High	High	High	High	High	High	High
FALSE	High	Master Protein	Q59IW6	Protein Abi3bp OS=Mus musculus GN=Abi3bp PE=1 SV=1	-0.4	-0.02	-0.1	-0.32	0.0350119	0.975147	0.595863	0.149048	0.76	0.985	0.934	0.802	67.5	83.3	59.1	55.3	78	82.5	96.6	83.7	62.5	67.3	61.7	62	77.5	66.5	77.7	85.7	2	High	High	High	High	High	High	High	High	High	High	High	High	High	High	High	High
FALSE	High	Master Protein	P35282	Ras-related protein Rab-21 OS=Mus musculus GN=Rab21 PE=1 SV=4	0.17	0.08	-0.14	0.39	0.995138	0.770376	0.689318	0.149101	1.125	1.054	0.905	1.309	2304.1	2314.6	1518.3	2558.7	2159.4	1952.4	1950.3	2284.4	2353	1920	2724.2	2517	1891	1711	1827.9	1999.5	12	High	High	High	High	High	High	High	High	High	High	High	High	High	High	High	High
FALSE	High	Master Protein	P03930	ATP synthase protein 8 OS=Mus musculus GN=Mtatp8 PE=1 SV=1	0.24	0.26	0.03	0.48	0.829888	0.623711	0.994929	0.149206	1.182	1.2	1.018	1.393	5996.1	5638	4073.2	7506.2	5909	4743.3	4817.5	5022.7	6414.1	4975.9	7586.5	7836.7	5109.5	4908.2	4476.8	5365.2	4	High	High	High	High	High	High	High	High	High	High	High	High	High	High	High	High
FALSE	Medium	Master Protein	Q64347	Chloride channel protein 1 OS=Mus musculus GN=Clcn1 PE=1 SV=3	-0.32	-0.6	0.14	-1.07	0.797711	0.837168	0.940905	0.149467	0.803	0.658	1.105	0.478	108.1	134.1	84.5	49.2	132.3	109.4	129.5	86.2	86.5	147.8	45.7	42	142.4	120.3	126	137.3	1	High	High	High	High	High	High	High	High	High	High	High	High	High	High	High	High
FALSE	High	Master Protein	Q80TS7	Dendrin OS=Mus musculus GN=Ddn PE=1 SV=3	-0.1	-0.11	0.09	-0.29	0.398994	0.998045	0.95542	0.149483	0.935	0.928	1.062	0.816	2341.1	2462.8	2517.4	1971.6	2485.7	2589	2826.6	2549.3	2468.7	2781.8	2010.6	1968.9	2747	2610.6	2710.6	2773.4	21	High	High	High	High	High	High	High	High	High	High	High	High	High	High	High	High
FALSE	High	Master Protein	Q3UJP5	Protein C8orf37 homolog OS=Mus musculus PE=1 SV=1	-0.2	-0.18	0.04	-0.41	0.828938	0.697059	0.982994	0.149601	0.873	0.886	1.025	0.755	4341.9	4473.1	5972.4	3728.6	4541.9	5152.3	4943.3	5215.6	4147.5	5265.8	3673.8	3508.6	4944.6	5224	5253.4	5121.8	17	High	High	High	High	High	High	High	High	High	High	High	High	High	High	High	High
FALSE	High	Master Protein	E9Q835	Calcium-dependent secretion activator 2 OS=Mus musculus GN=Cadps2 PE=1 SV=1	0.36	0.03	0.04	0.35	0.353369	0.820273	0.991669	0.14971	1.283	1.019	1.028	1.273	8985.5	9734.2	6325.5	9596.7	8196.1	7385.3	6380.7	7091.6	8769	7848.9	10216.9	10540.9	7816.9	7744.9	7141.8	7061.6	23	High	High	High	High	High	High	High	High	High	High	High	High	High	High	High	High
FALSE	High	Master Protein	B7ZWM6	Sorbin and SH3 domain-containing protein 2 OS=Mus musculus GN=Sorbs2 PE=1 SV=1	-0.29	0.14	0.06	-0.21	0.371169	0.999937	0.903102	0.149756	0.819	1.102	1.045	0.864	46.6	47.7	65.8	53.7	57.9	67.3	65.9	57	42.4	60.7	53.6	58.2	59.6	64	75.7	65.1	2	High	High	High	High	High	High	High	High	High	High	High	High	High	High	High	High
FALSE	High	Master Protein	A2AUC6	Bardet-Biedl syndrome 5 protein homolog OS=Mus musculus GN=Bbs5 PE=1 SV=1	-0.19	-0.31	0.05	-0.56	0.754439	0.828145	0.966081	0.149948	0.874	0.807	1.038	0.68	291.8	291.5	219.6	191.4	331.6	292.4	286.7	217.5	226.1	300.3	184.3	182	307.5	262.5	293.5	325.8	6	High	High	High	High	High	High	High	High	High	High	High	High	High	High	High	High
FALSE	High	Master Protein	Q9JJI6	GPI ethanolamine phosphate transferase 3 OS=Mus musculus GN=Pigo PE=1 SV=2	-0.06	0.03	0.06	-0.09	0.472717	0.941106	0.531928	0.150078	0.957	1.024	1.044	0.94	453.4	495.7	415.8	451.6	471.1	479.3	472.5	473.1	439.7	477.8	460.9	466.3	481.4	483.2	503.9	508.5	7	High	High	High	High	High	High	High	High	High	High	High	High	High	High	High	High
FALSE	High	Master Protein	Q64010	Adapter molecule crk OS=Mus musculus GN=Crk PE=1 SV=1	-0.29	-0.19	0.02	-0.5	0.742592	0.794263	0.981686	0.150078	0.817	0.879	1.013	0.709	4671.1	4994.1	7517.2	3670.1	4782.3	6026.3	7044.3	5801.5	4808.4	5855.9	3748.2	3528.7	5812.6	5942.1	7036.2	6042.3	5	High	High	High	High	High	High	High	High	High	High	High	High	High	High	High	High
FALSE	High	Master Protein	Q64318	Zinc finger E-box-binding homeobox 1 OS=Mus musculus GN=Zeb1 PE=1 SV=1	-0.01	-0.19	0.04	-0.24	0.746023	0.659777	0.999065	0.150162	0.992	0.877	1.026	0.848	147.2	162.2	162.8	137.4	151.2	155.6	155.8	190.1	136.6	161	133.1	134.3	159.9	159.7	187.3	150.9	4	High	High	High	High	High	High	High	High	High	High	High	High	High	High	High	High
FALSE	High	Master Protein	E9PZ11	Protein Zfp651 OS=Mus musculus GN=Zfp651 PE=1 SV=1	-0.16	-0.36	-0.01	-0.51	0.959461	0.605639	0.941556	0.150319	0.894	0.778	0.99	0.703	432.8	463.8	583.5	325.8	386.2	510.5	491.9	510.6	385.6	524.2	315.4	307.7	486.8	489.4	556.8	502.6	8	High	High	High	High	High	High	High	High	High	High	High	High	High	High	High	High
FALSE	High	Master Protein	P58686	UPF0184 protein C9orf16 homolog OS=Mus musculus PE=3 SV=1	-0.32	-0.06	0.02	-0.4	0.733959	0.800999	0.982198	0.150366	0.801	0.959	1.013	0.759	270.7	279.9	432	245	276.2	337.4	388.5	349.6	264.5	301.1	256.1	263.2	312.5	348.3	394.1	347.2	2	High	High	High	High	High	High	High	High	High	High	High	High	High	High	High	High
FALSE	High	Master Protein	P40240	CD9 antigen OS=Mus musculus GN=Cd9 PE=1 SV=2	0.32	0.22	0.01	0.53	0.586013	0.671579	0.999285	0.150402	1.247	1.168	1.008	1.444	1671.4	1602.3	1190.2	2041.9	1260	1428.9	1162.1	1367.8	1381	1377.9	2678.1	2645.2	1341.9	1305.3	1283.8	1376.9	4	High	High	High	High	High	High	High	High	High	High	High	High	High	High	High	High
FALSE	High	Master Protein	Q8C3Q9	Caspase-9 OS=Mus musculus GN=Casp9 PE=1 SV=1	-0.38	-1.01	0.1	-1.5	0.814607	0.820379	0.942574	0.150539	0.767	0.497	1.074	0.355	310.5	361.1	463.3	121.8	225.2	446.1	426.9	519.3	196.6	539.4	140.7	122.6	389.4	341.4	658.5	564.5	3	High	High	High	High	High	High	High	High	High	High	High	High	High	High	High	High
FALSE	High	Master Protein	Q91XV3	Brain acid soluble protein 1 OS=Mus musculus GN=Basp1 PE=1 SV=3	-0.14	-0.34	0.13	-0.61	0.725077	0.711052	0.997634	0.15064	0.909	0.792	1.096	0.657	74388.1	74130	101083	45573.8	74261.6	89894.1	121539	71285.7	75164.6	81773.5	45994.6	38705.1	84738.8	84885	98405.2	94452.5	45	High	High	High	High	High	High	High	High	High	High	High	High	High	High	High	High
FALSE	Low	Master Protein	A0A0A6YXQ0	Protein Ighv8-8 (Fragment) OS=Mus musculus GN=Ighv8-8 PE=4 SV=1	-0.07	-1.88	0.33	-2.29	0.990344	0.688986	0.806363	0.15064	0.95	0.271	1.258	0.205	1146.3	1468.1	1097.1	257.8	300.9	1504.1	926.6	2147.3	274.4	1736.7	276	334.2	1163.8	1149.9	1893.9	2427.7	1	High	High	High	High	High	High	High	High	High	High	High	High	High	High	High	High
FALSE	High	Master Protein	S4R287	WASH complex subunit CCDC53 OS=Mus musculus GN=Ccdc53 PE=1 SV=1	-0.43	-0.09	-0.02	-0.5	0.609054	0.910679	0.977423	0.150666	0.741	0.941	0.987	0.706	502	546	864.6	411.7	506.7	693	810.3	720.1	527.4	618.1	459.8	440.4	635.4	703.8	841.2	690.4	7	High	High	High	High	High	High	High	High	High	High	High	High	High	High	High	High
FALSE	High	Master Protein	Q5SFM8	RNA-binding protein 27 OS=Mus musculus GN=Rbm27 PE=1 SV=3	0	-0.23	0.04	-0.27	1	0.332243	0.951299	0.150733	0.997	0.853	1.028	0.828	1773.4	1953.9	2169.9	1634.7	1783.9	1983	1844.4	1888.9	1628.9	2001.4	1549.4	1529.2	1865.1	1912.4	2060.6	1924.5	16	High	High	High	High	High	High	High	High	High	High	High	High	High	High	High	High
FALSE	High	Master Protein	Q3UNZ8	Quinone oxidoreductase-like protein 2 OS=Mus musculus PE=1 SV=1	0.02	-0.07	0.14	-0.19	0.997137	0.933544	0.455874	0.150899	1.011	0.956	1.099	0.878	1455.7	1558.4	1363.7	1208.9	1365.8	1471.8	1419.7	1369.3	1410.5	1516	1285.2	1193.4	1543.4	1522.7	1585.7	1472.2	11	High	High	High	High	High	High	High	High	High	High	High	High	High	High	High	High
FALSE	High	Master Protein	Q91V55	40S ribosomal protein S5 OS=Mus musculus GN=Rps5 PE=1 SV=1	0.22	0.04	-0.08	0.34	0.939528	0.828008	0.812931	0.150919	1.161	1.029	0.946	1.263	8247.7	7998.1	5570	8801.6	7730	7005.8	6947.2	6984.8	7987	6745.8	8753.6	9363.9	6768	6475.2	6329.4	6860.3	13	High	High	High	High	High	High	High	High	High	High	High	High	High	High	High	High
FALSE	High	Master Protein	Q8CHP6	Polyhomeotic-like protein 3 OS=Mus musculus GN=Phc3 PE=1 SV=2	-0.14	-0.44	0.09	-0.68	0.845293	0.742235	0.964061	0.151009	0.907	0.736	1.067	0.626	285.8	301.1	370.3	165.2	310.3	337.1	370	251.9	273.3	335.8	170.4	156.2	344.8	363.3	345.2	321.5	4	High	High	High	High	High	High	High	High	High	High	High	High	High	High	High	High
FALSE	High	Master Protein	E0CYH7	Filamin A-interacting protein 1-like OS=Mus musculus GN=Filip1l PE=1 SV=1	0.16	-0.24	0.38	-0.46	0.964188	0.597057	0.464127	0.151083	1.116	0.849	1.3	0.728	31.1	62.1	51.5	27.2	31	27.7	41.5	51.4	33.3	36.5	34.6	22.3	41.5	43.3	70.8	50.3	1	High	High	High	High	High	High	High	High	High	High	High	High	High	High	High	High
FALSE	High	Master Protein	Q80WV7	Serine/arginine repetitive matrix protein 3 OS=Mus musculus GN=Srrm3 PE=2 SV=1	-0.24	-0.1	0.01	-0.35	0.611318	0.833194	0.996208	0.151136	0.846	0.935	1.006	0.786	591.7	604.1	788.7	503.1	606.3	724	800.5	690.4	609	710.5	513	444.5	680.1	699.9	774.8	722.1	4	High	High	High	High	High	High	High	High	High	High	High	High	High	High	High	High
FALSE	High	Master Protein	P70429	Ena/VASP-like protein OS=Mus musculus GN=Evl PE=1 SV=2	-0.11	-0.11	0.05	-0.27	0.899236	0.636771	0.975044	0.151155	0.929	0.925	1.035	0.83	5386.3	5698	6917.9	5035.9	5635	6067.5	5861.3	6375.2	5201.5	6104.5	5044.2	4892.6	5812	6357.2	6416.7	5996.9	24	High	High	High	High	High	High	High	High	High	High	High	High	High	High	High	High
FALSE	High	Master Protein	Q9JIG7	Coiled-coil domain-containing protein 22 OS=Mus musculus GN=Ccdc22 PE=1 SV=1	-0.2	-0.06	0	-0.26	0.616499	0.880807	0.986741	0.151242	0.87	0.961	1.001	0.835	7293.4	7718.8	9368.3	7153.1	7620.5	8664.3	9397.1	8587.9	7485.7	8835.9	6940.7	6692.1	8555.5	8567.2	9171.3	8696.2	42	High	High	High	High	High	High	High	High	High	High	High	High	High	High	High	High
FALSE	High	Master Protein	Q8BMA6	Signal recognition particle subunit SRP68 OS=Mus musculus GN=Srp68 PE=1 SV=2	0.27	0.08	-0.07	0.42	0.942322	0.77134	0.861675	0.151462	1.207	1.06	0.955	1.341	7017.8	6897.2	4338	7612.5	6841.4	5718.7	5526.6	5807.5	7077.9	5776.4	7713.3	7688.5	5607.1	5400.1	5282.8	5603.3	39	High	High	High	High	High	High	High	High	High	High	High	High	High	High	High	High
FALSE	High	Master Protein	Q6P5H2	Nestin OS=Mus musculus GN=Nes PE=1 SV=1	-0.18	0	0.24	-0.41	0.911494	0.996413	0.502387	0.151474	0.885	1	1.178	0.751	3519.8	4180	5416.9	3241	3670.7	4222.3	5163.8	4450	4203.4	5087.8	3499.7	3109.6	5114.6	5093.9	5542.1	4984.2	48	High	High	High	High	High	High	High	High	High	High	High	High	High	High	High	High
FALSE	High	Master Protein	Q6PDM1	Male-specific lethal 1 homolog OS=Mus musculus GN=Msl1 PE=1 SV=1	-0.18	-0.01	0.02	-0.21	0.305674	0.999064	0.986343	0.151592	0.882	0.994	1.017	0.862	281.2	289	336.9	278	308.7	344.4	322.7	323.7	273.2	337.4	275	292	324.2	333.1	348.1	316.6	7	High	High	High	High	High	High	High	High	High	High	High	High	High	High	High	High
FALSE	High	Master Protein	P97300	Neuroplastin OS=Mus musculus GN=Nptn PE=1 SV=3	0.04	0.23	-0.05	0.32	0.805711	0.775015	0.96903	0.151742	1.029	1.173	0.964	1.252	37631.8	35691.8	32509.9	52382.4	36800.8	34466.3	34180.7	37565.5	38083.7	36330.9	48556.8	48895	35745.9	34157.7	32624.8	34535.5	25	High	High	High	High	High	High	High	High	High	High	High	High	High	High	High	High
FALSE	High	Master Protein	O35648	Centrin-3 OS=Mus musculus GN=Cetn3 PE=1 SV=1	-0.06	-0.59	0.15	-0.79	0.95695	0.705923	0.888188	0.15179	0.959	0.666	1.108	0.577	89.7	105.6	127.3	51.3	79.3	109.7	119.2	93.9	80.1	120.6	52.5	45.9	113.5	111.4	148.7	99.1	5	High	High	High	High	High	High	High	High	High	High	High	High	High	High	High	High
FALSE	High	Master Protein	Q8CI08	SLAIN motif-containing protein 2 OS=Mus musculus GN=Slain2 PE=1 SV=2	-0.16	-0.18	0.06	-0.41	0.891023	0.793976	0.906197	0.151876	0.892	0.884	1.045	0.755	1488	1571.9	2076.3	1223.2	1569.3	1739.8	1688	1760	1440.1	1872.4	1268.3	1159.4	1744.2	1797.5	1947.1	1783.1	17	High	High	High	High	High	High	High	High	High	High	High	High	High	High	High	High
FALSE	High	Master Protein	Q9JI59	Junctional adhesion molecule B OS=Mus musculus GN=Jam2 PE=1 SV=1	0.27	-0.01	-0.01	0.27	0.541289	0.973167	0.955021	0.152013	1.202	0.995	0.991	1.208	355.9	361.1	269.6	381.7	350.9	283.9	304.3	292.1	381.8	308.4	356.6	356.7	311.3	280.7	294	296.7	8	High	High	High	High	High	High	High	High	High	High	High	High	High	High	High	High
FALSE	High	Master Protein	Q8C0J6	Ankyrin repeat domain-containing protein SOWAHC OS=Mus musculus GN=Sowahc PE=1 SV=2	-0.08	-0.08	0.14	-0.3	0.953848	0.99122	0.467941	0.152053	0.946	0.947	1.1	0.814	827.4	866.5	980	695.8	778.9	898.1	891.6	930.1	815.1	1017.8	788.1	679.5	997.4	955.8	1029.7	971.8	13	High	High	High	High	High	High	High	High	High	High	High	High	High	High	High	High
FALSE	High	Master Protein	A0A0G2JG96	Far upstream element-binding protein 1 (Fragment) OS=Mus musculus GN=Fubp1 PE=1 SV=1	-0.73	-0.9	0.11	-1.73	0.668508	0.874966	0.976762	0.152136	0.605	0.537	1.08	0.301	449.6	509.3	1051.8	119	420	905.1	1024.2	691.8	468.3	855	117.3	141.2	796.4	891	1018.5	819.4	1	High	High	High	High	High	High	High	High	High	High	High	High	High	High	High	High
FALSE	High	Master Protein	Q9QXD8	LIM domain-containing protein 1 OS=Mus musculus GN=Limd1 PE=1 SV=2	-0.07	-0.05	0.16	-0.28	0.956504	0.988746	0.476163	0.152151	0.956	0.964	1.118	0.824	685.2	751.1	878.9	645.3	682.3	736.8	896.1	764.9	691.1	854.7	691.4	644.6	822	809.5	984.4	857.2	11	High	High	High	High	High	High	High	High	High	High	High	High	High	High	High	High
FALSE	High	Master Protein	Q8C9S4	Coiled-coil domain-containing protein 186 OS=Mus musculus GN=Ccdc186 PE=1 SV=2	-0.09	-0.18	0.15	-0.42	0.855722	0.898102	0.846376	0.152246	0.94	0.881	1.107	0.748	3035.1	3337.5	3892.5	2514.6	3127.2	3624.2	3842.4	3161.5	3027.6	3850.6	2594.5	2462.5	3559.3	3859.4	3820.6	3673.5	30	High	High	High	High	High	High	High	High	High	High	High	High	High	High	High	High
FALSE	High	Master Protein	Q9Z255	Ubiquitin-conjugating enzyme E2 A OS=Mus musculus GN=Ube2a PE=1 SV=1	-0.26	-0.18	-0.03	-0.42	0.767052	0.720827	0.992625	0.152277	0.833	0.883	0.982	0.75	404.2	422.2	591.8	294.5	396.4	531.9	506.1	485.5	390.8	466.6	340.8	262.1	483.5	489.9	549.3	464.8	3	High	High	High	High	High	High	High	High	High	High	High	High	High	High	High	High
FALSE	High	Master Protein	Q8BHL8	Proteasome inhibitor PI31 subunit OS=Mus musculus GN=Psmf1 PE=1 SV=1	-0.09	-0.33	0.17	-0.58	0.865183	0.792918	0.928741	0.152314	0.942	0.797	1.126	0.667	2186.7	2282	3030.5	1409.5	2110.3	2575.5	2976.9	2185	2112.5	2623.1	1501.9	1398.9	2614.9	2580.5	2851.2	2729.4	11	High	High	High	High	High	High	High	High	High	High	High	High	High	High	High	High
FALSE	High	Master Protein	Q80ZI6	E3 ubiquitin-protein ligase LRSAM1 OS=Mus musculus GN=Lrsam1 PE=1 SV=1	-0.06	-0.06	0.01	-0.13	0.472636	0.919519	0.997872	0.152344	0.959	0.96	1.009	0.912	6390.5	6722.1	6890.6	6005.4	6509.5	6838.2	7165.7	6835.7	6290	6770.7	6294.7	6080.1	6514.2	7210.2	7063.1	6735.1	38	High	High	High	High	High	High	High	High	High	High	High	High	High	High	High	High
FALSE	High	Master Protein	P97318	Disabled homolog 1 OS=Mus musculus GN=Dab1 PE=1 SV=2	-0.11	-0.09	0.1	-0.3	0.886392	0.951474	0.722384	0.152359	0.927	0.939	1.068	0.815	562.7	586.3	678.4	556.6	590.9	630.2	609.6	653.3	541.4	701.9	537.8	537	630.1	664.8	692.6	659.4	8	High	High	High	High	High	High	High	High	High	High	High	High	High	High	High	High
FALSE	High	Master Protein	Q8K268	ATP-binding cassette sub-family F member 3 OS=Mus musculus GN=Abcf3 PE=1 SV=1	-0.04	-0.1	0.09	-0.22	0.728474	0.977739	0.825038	0.152425	0.974	0.936	1.065	0.856	4240.1	4343.2	4520.4	3770.8	4204.1	4833.2	4176.5	4615.2	4136.2	4767.4	3752.3	3899.2	4543.8	4704.9	4699	4679.1	25	High	High	High	High	High	High	High	High	High	High	High	High	High	High	High	High
FALSE	High	Master Protein	P26369	Splicing factor U2AF 65 kDa subunit OS=Mus musculus GN=U2af2 PE=1 SV=3	-0.18	-0.16	0.09	-0.42	0.902947	0.650796	0.969837	0.152439	0.884	0.895	1.061	0.746	5053.8	5208.5	7997.8	4143.4	5477.4	6628.9	6070.8	5547.1	5018.7	5864.6	4202.1	3925.5	5942.6	6381.9	6919.5	5805.6	22	High	High	High	High	High	High	High	High	High	High	High	High	High	High	High	High
FALSE	High	Master Protein	Q61391	Neprilysin OS=Mus musculus GN=Mme PE=1 SV=3	0	-0.12	0.09	-0.21	0.937742	0.652883	0.944744	0.152556	1.002	0.922	1.066	0.867	296.8	307.9	270.1	245.8	285.2	316.8	279.2	279.7	281	274.4	248.3	232.6	278	267.4	326.3	336.2	8	High	High	High	High	High	High	High	High	High	High	High	High	High	High	High	High
FALSE	High	Master Protein	F6TLV3	Fibronectin type-III domain-containing protein 3A (Fragment) OS=Mus musculus GN=Fndc3a PE=1 SV=1	0.05	0.13	0.03	0.16	0.999548	0.123057	0.99487	0.152577	1.035	1.096	1.019	1.113	660.9	660.8	566.7	679.3	677	640.3	637	597.4	696.7	649.1	752.8	767.3	652.3	614.4	662.7	648.5	10	High	High	High	High	High	High	High	High	High	High	High	High	High	High	High	High
FALSE	High	Master Protein	Q8R4H2	Rho guanine nucleotide exchange factor 12 OS=Mus musculus GN=Arhgef12 PE=1 SV=2	0.01	0.15	-0.08	0.25	0.999881	0.477869	0.874289	0.152584	1.01	1.113	0.946	1.188	10024.1	10325.7	8269.9	12247.5	10644.9	9770	9514.9	10386.2	10908.3	9887.1	11745.1	12757.2	10114.1	9559.4	8982.8	9500.1	1	High	High	High	High	High	High	High	High	High	High	High	High	High	High	High	High
FALSE	High	Master Protein	A2ALW2	Protein Zkscan16 OS=Mus musculus GN=Zkscan16 PE=1 SV=1	-0.17	-0.25	-0.11	-0.31	0.375951	0.644942	0.940075	0.152647	0.89	0.841	0.927	0.808	1699.1	1799.3	1887.9	1340.6	1729	2054.2	2119.1	1877.8	1576.5	1869.2	1370.3	1250.4	1765.7	1813.2	1971.2	1827	13	High	High	High	High	High	High	High	High	High	High	High	High	High	High	High	High
FALSE	High	Master Protein	Q8R0Y8	Mitochondrial coenzyme A transporter SLC25A42 OS=Mus musculus GN=Slc25a42 PE=1 SV=1	0.14	0.32	-0.14	0.6	0.957626	0.650803	0.923324	0.152703	1.1	1.25	0.909	1.513	1042.1	967.7	642.9	1471.6	996	859.9	840.4	969.5	1075.2	856.2	1480.5	1464.4	883.5	800.9	777.9	859.2	12	High	High	High	High	High	High	High	High	High	High	High	High	High	High	High	High
FALSE	High	Master Protein	Q80UN9	tRNA dimethylallyltransferase, mitochondrial OS=Mus musculus GN=Trit1 PE=2 SV=2	0.06	-0.41	0.06	-0.41	0.999995	0.487741	0.824461	0.152766	1.046	0.751	1.042	0.754	123.4	131.8	120.9	92.2	102.8	112.6	128	121.1	87.7	132.3	91.7	91.7	114	128.9	152.8	114.9	4	High	High	High	High	High	High	High	High	High	High	High	High	High	High	High	High
FALSE	High	Master Protein	E9PUL5	Proline-rich transmembrane protein 2 OS=Mus musculus GN=Prrt2 PE=1 SV=1	0.21	0.22	0.05	0.37	0.658394	0.659055	0.999988	0.152844	1.157	1.163	1.038	1.296	13073.9	11924.8	9398.7	16980.5	12425	10421.7	10987.7	10605.4	13451.4	11880.8	15685.3	16359.5	11959.9	11290	10177.6	11128.1	18	High	High	High	High	High	High	High	High	High	High	High	High	High	High	High	High
FALSE	High	Master Protein	P54099	DNA polymerase subunit gamma-1 OS=Mus musculus GN=Polg PE=1 SV=3	-0.05	-0.14	0.18	-0.36	0.937695	0.996125	0.464164	0.152844	0.968	0.91	1.134	0.777	238.9	232.4	221.2	192.9	192.7	247.2	276.3	221.7	189	272.1	188.9	225.3	271.9	252.6	259.2	282.6	2	High	High	High	High	High	High	High	High	High	High	High	High	High	High	High	High
FALSE	High	Master Protein	Q9QXX4	Calcium-binding mitochondrial carrier protein Aralar2 OS=Mus musculus GN=Slc25a13 PE=1 SV=1	0.18	0.09	-0.02	0.29	0.643717	0.73237	0.999862	0.152953	1.134	1.067	0.988	1.224	629.4	625.5	502.5	699.5	546.4	559.9	535.2	562.6	601.5	535.1	822.6	744.8	546.8	542.3	554.7	546.5	7	High	High	High	High	High	High	High	High	High	High	High	High	High	High	High	High
FALSE	High	Master Protein	O08784	Treacle protein OS=Mus musculus GN=Tcof1 PE=1 SV=1	-0.27	-0.08	0.01	-0.37	0.836539	0.722152	0.976027	0.15297	0.827	0.944	1.009	0.774	6760.3	6855.4	10063.2	6713.3	7289.2	8127.9	8673	8337.3	6646.2	8485.2	6220.5	6009.4	8296.1	8155.1	8879	8311.1	50	High	High	High	High	High	High	High	High	High	High	High	High	High	High	High	High
FALSE	High	Master Protein	Q09014	Neutrophil cytosol factor 1 OS=Mus musculus GN=Ncf1 PE=1 SV=3	-0.04	-0.06	0.13	-0.23	0.708065	0.999998	0.637448	0.153125	0.971	0.96	1.091	0.855	485.3	503.7	510.1	417.1	506	512.2	556.8	474.3	500.3	563	450.8	408	557.5	553	539.2	558.8	6	High	High	High	High	High	High	High	High	High	High	High	High	High	High	High	High
FALSE	High	Master Protein	Q9Z0M5	Lysosomal acid lipase/cholesteryl ester hydrolase OS=Mus musculus GN=Lipa PE=1 SV=2	0.04	-0.07	0.29	-0.31	0.996267	0.959735	0.233391	0.153212	1.032	0.955	1.223	0.806	20.6	22.2	17.6	16	18.5	19.1	18.4	18	17.8	21.2	18.6	14.9	18	21.9	23.2	30.5	2	High	High	High	High	High	High	High	High	High	High	High	High	High	High	High	High
FALSE	High	Master Protein	Q99NF3	Centrosomal protein of 41 kDa OS=Mus musculus GN=Cep41 PE=1 SV=1	-0.06	-0.09	0.1	-0.26	0.746615	0.999311	0.65951	0.153475	0.957	0.937	1.074	0.834	778.4	788.8	759.9	682	765.4	858	728.6	844.4	665.6	894.9	718.1	722.8	813.5	871.6	876.1	855.9	14	High	High	High	High	High	High	High	High	High	High	High	High	High	High	High	High
FALSE	High	Master Protein	Q7TN31	Angiogenic factor with G patch and FHA domains 1 OS=Mus musculus GN=Aggf1 PE=2 SV=1	0.08	-0.34	0.33	-0.59	0.995356	0.819582	0.642358	0.153476	1.056	0.79	1.255	0.665	108.3	117.4	139.2	74.9	104.6	128.6	104.1	109	106.3	140.1	74.7	70.2	129.1	139.6	139.1	126	2	High	High	High	High	High	High	High	High	High	High	High	High	High	High	High	High
FALSE	High	Master Protein	Q9ESS0	Dual specificity protein phosphatase 10 OS=Mus musculus GN=Dusp10 PE=2 SV=2	-0.17	0.19	-0.52	0.55	0.999702	0.890817	0.37672	0.153806	0.89	1.139	0.695	1.459	18.9	12.1	12.7	20.9	16	19.5	11	18.9	14.7	16.1	19.4	22.2	15.3	14.7	10	8.7	1	High	High	High	High	High	High	High	High	High	High	High	High	High	High	High	High
FALSE	High	Master Protein	Q8BTW3	Exosome complex component MTR3 OS=Mus musculus GN=Exosc6 PE=1 SV=1	-0.06	-0.17	0.05	-0.28	0.855955	0.8043	0.930303	0.153842	0.962	0.887	1.036	0.823	563	618.2	615.9	501.3	548.7	669.7	633.8	591.7	561.1	665.9	486.2	446	617.9	668.6	640.9	628.3	8	High	High	High	High	High	High	High	High	High	High	High	High	High	High	High	High
FALSE	High	Master Protein	Q8R3Y8	Interferon regulatory factor 2-binding protein 1 OS=Mus musculus GN=Irf2bp1 PE=1 SV=2	0.01	-0.23	0.07	-0.29	0.995215	0.475516	0.937603	0.153916	1.006	0.851	1.049	0.816	1057.2	1146.7	1235.4	912.5	1050.7	1161.3	1073.5	1115.1	947	1166.9	926.7	875.1	1051.2	1195.6	1242.6	1101.4	14	High	High	High	High	High	High	High	High	High	High	High	High	High	High	High	High
FALSE	Medium	Master Protein	Q8C7I4	Protein Apol9b OS=Mus musculus GN=Apol9b PE=2 SV=1	-0.02	-0.88	0.28	-1.18	0.930102	0.772521	0.882538	0.153928	0.988	0.543	1.218	0.44	243.7	281.1	263.7	111.8	177.7	291.1	334.1	226	163.5	350.2	115.8	105.7	288.1	234.4	381.6	338.9	1	High	High	High	High	High	High	High	High	High	High	High	High	High	High	High	High
FALSE	High	Master Protein	Q8R0K9	Transcription factor E2F4 OS=Mus musculus GN=E2f4 PE=1 SV=1	-0.14	-0.1	0.08	-0.32	0.940865	0.733245	0.896885	0.154014	0.909	0.936	1.059	0.803	347.9	387.1	468.7	341.7	368.3	400	407.3	431.6	348.3	431.8	338.7	302.7	389.7	455.3	445	410.9	6	High	High	High	High	High	High	High	High	High	High	High	High	High	High	High	High
FALSE	High	Master Protein	A2ACJ2	Fanconi anemia core complex-associated protein 100 OS=Mus musculus GN=Faap100 PE=2 SV=1	-0.1	-0.17	0.05	-0.32	0.461895	0.959322	0.990918	0.154088	0.93	0.89	1.033	0.802	178.2	201.3	196.1	130.7	202.9	199	225.9	198.8	191.2	209.1	144.9	127.2	205	208.5	234.1	206.6	6	High	High	High	High	High	High	High	High	High	High	High	High	High	High	High	High
FALSE	High	Master Protein	Q3UI43	BRISC and BRCA1-A complex member 1 OS=Mus musculus GN=Babam1 PE=1 SV=1	-0.17	-0.16	0.03	-0.36	0.600598	0.876881	0.991669	0.154199	0.888	0.896	1.019	0.781	2129.1	2207.9	2670.2	1733	2063.9	2449.8	3003.7	2432	2156.4	2457.2	1716.4	1750.7	2444.3	2499.2	2750.2	2475.1	10	High	High	High	High	High	High	High	High	High	High	High	High	High	High	High	High
FALSE	Medium	Master Protein	Q9CRB5	Prolactin-7C1 OS=Mus musculus GN=Prl7c1 PE=2 SV=1	-0.28	-0.66	-0.14	-0.81	0.652644	0.590153	0.998306	0.154252	0.822	0.632	0.909	0.571	43.5	47.7	36.9	19.1	48.1	49.5	49.4	37.7	41.9	34.5	18.5	16.2	38.8	35.5	50.6	54.3	1	High	High	High	High	High	High	High	High	High	High	High	High	High	High	High	High
FALSE	High	Master Protein	A2ANC6	AP-5 complex subunit sigma-1 OS=Mus musculus GN=Ap5s1 PE=1 SV=1	0.15	0.09	-0.05	0.28	0.990921	0.519615	0.931404	0.154309	1.109	1.064	0.969	1.218	351.5	343.7	261.8	338.6	357.1	305.3	292.5	309.8	362.8	312.7	363	383.4	304.1	292.1	286.3	329.6	3	High	High	High	High	High	High	High	High	High	High	High	High	High	High	High	High
FALSE	High	Master Protein	Q9ERD8	Gamma-parvin OS=Mus musculus GN=Parvg PE=1 SV=2	-0.05	-0.26	-0.06	-0.25	0.621394	0.389702	0.934437	0.154344	0.963	0.836	0.959	0.84	123.3	135.8	129.4	100.4	132.2	130.3	151	125.2	116.1	127.5	96.1	88.9	124.2	126.4	136.6	125.3	4	High	High	High	High	High	High	High	High	High	High	High	High	High	High	High	High
FALSE	High	Master Protein	Q3UKC1	Tax1-binding protein 1 homolog OS=Mus musculus GN=Tax1bp1 PE=1 SV=2	-0.21	-0.11	0.15	-0.47	0.710616	0.912971	0.940275	0.154381	0.862	0.929	1.108	0.722	8609.4	9213.3	12866.9	7535.7	9022.2	11147	13680.7	9584.4	9266.9	10995.2	7385.7	7370.3	10951.7	11447.7	12194.3	11458.1	53	High	High	High	High	High	High	High	High	High	High	High	High	High	High	High	High
FALSE	High	Master Protein	Q9R0N0	Galactokinase OS=Mus musculus GN=Galk1 PE=1 SV=2	-0.19	-0.12	-0.08	-0.24	0.680686	0.675365	0.999991	0.154474	0.875	0.919	0.948	0.847	2721.5	3137.9	3687.7	2619.7	2913.6	3254.8	3532.1	3430	2672.5	3116.6	2696	2631	3143.4	3179.7	3672.1	3156.8	14	High	High	High	High	High	High	High	High	High	High	High	High	High	High	High	High
FALSE	High	Master Protein	Q9DC50	Peroxisomal carnitine O-octanoyltransferase OS=Mus musculus GN=Crot PE=1 SV=1	0.21	0.24	0.05	0.39	0.772781	0.499492	0.999474	0.154537	1.155	1.179	1.037	1.313	4938.1	4772.8	3555.7	5954.4	4797.7	4081.7	4026.1	4326.7	5432.3	4403.3	6032.9	6113.1	4642.4	4298.4	4042.2	4419.8	26	High	High	High	High	High	High	High	High	High	High	High	High	High	High	High	High
FALSE	High	Master Protein	A2A545	Calcium channel, voltage-dependent, beta 1 subunit, isoform CRA_b OS=Mus musculus GN=Cacnb1 PE=1 SV=1	-0.16	-0.37	0.01	-0.55	0.956321	0.513726	0.981755	0.154548	0.892	0.773	1.01	0.683	214.1	226.9	300.8	135	231.6	273.5	263.6	175.2	188.5	236.9	153.9	95.1	243.4	265.6	255.8	236.4	1	High	High	High	High	High	High	High	High	High	High	High	High	High	High	High	High
FALSE	High	Master Protein	E9Q5F9	Histone-lysine N-methyltransferase SETD2 OS=Mus musculus GN=Setd2 PE=1 SV=1	-0.06	-0.17	0.09	-0.32	0.898735	0.953905	0.704219	0.154591	0.959	0.886	1.063	0.8	637.1	655.2	632.6	565.3	634.9	693.6	689.6	606.8	586.1	784	540.1	514.2	681.5	761.1	711.9	694.8	13	High	High	High	High	High	High	High	High	High	High	High	High	High	High	High	High
FALSE	High	Master Protein	Q91YU6	Leucine zipper putative tumor suppressor 2 OS=Mus musculus GN=Lzts2 PE=1 SV=3	-0.11	-0.2	0.14	-0.45	0.9216	0.89189	0.775571	0.154598	0.924	0.87	1.099	0.732	522.5	580.7	669.4	411.1	489.1	606.8	642.8	586.1	522.2	654.3	440.2	398.9	584.3	666.3	696.5	644.3	7	High	High	High	High	High	High	High	High	High	High	High	High	High	High	High	High
FALSE	Low	Master Protein	D3Z667	Dynein heavy chain 2, axonemal OS=Mus musculus GN=Dnah2 PE=1 SV=1	1.31	-0.48	0.14	0.69	0.153529	0.999537	0.999596	0.154687	2.486	0.718	1.104	1.616	255.9	207.9	73.8	299.5	89.6	96.1	117.4	78.9	307.3	214.7	123.2	127.5	102	62.2	108.4	102.8	1	High	High	High	High	High	High	High	High	High	High	High	High	High	High	High	High
FALSE	High	Master Protein	Q80UF4	Serologically defined colon cancer antigen 8 homolog OS=Mus musculus GN=Sdccag8 PE=1 SV=1	-0.3	-0.05	0.03	-0.38	0.419609	0.998319	0.94852	0.154778	0.812	0.966	1.022	0.768	164.9	176.5	209.7	155.4	166.3	200.1	235.3	220.4	163	215.9	166.6	152.1	192.8	209.8	238.1	219.4	6	High	High	High	High	High	High	High	High	High	High	High	High	High	High	High	High
FALSE	High	Master Protein	D3Z0M9	MCG18410, isoform CRA_a OS=Mus musculus GN=Ddx23 PE=1 SV=1	-0.05	-0.08	0.06	-0.19	0.663585	0.896808	0.97067	0.154895	0.965	0.948	1.042	0.877	6792.7	7245.2	7691.1	6231.9	7162.4	7955.4	7384.9	7108.9	6775.6	7656.2	6523.9	6042.2	7334.9	7597	7772.4	7557	41	High	High	High	High	High	High	High	High	High	High	High	High	High	High	High	High
FALSE	High	Master Protein	Q5SUT0	RNA-binding protein EWS OS=Mus musculus GN=Ewsr1 PE=1 SV=1	-0.19	-0.42	0.03	-0.64	0.914633	0.657305	0.962989	0.154933	0.874	0.749	1.023	0.64	3593.2	4138.6	5362.9	2509.4	4169.5	4668.8	4860.8	3292	3401.3	4608.1	2449.8	2345.5	4540.8	4293.9	4934	4483.7	13	High	High	High	High	High	High	High	High	High	High	High	High	High	High	High	High
FALSE	High	Master Protein	Q6NSU3	Glycosyltransferase 8 domain-containing protein 1 OS=Mus musculus GN=Glt8d1 PE=1 SV=1	0.02	-0.02	0.17	-0.16	0.998289	0.998508	0.253321	0.154954	1.017	0.986	1.124	0.892	170.7	181.8	180.7	158.8	159.9	186.7	158.7	196.3	150.9	188.9	171.6	174.8	184.4	183.1	223.7	204.4	3	High	High	High	High	High	High	High	High	High	High	High	High	High	High	High	High
FALSE	High	Master Protein	Q69ZS0	E3 ubiquitin-protein ligase PDZRN3 OS=Mus musculus GN=Pdzrn3 PE=1 SV=3	-0.08	-0.04	0.09	-0.21	0.788352	0.950239	0.840407	0.15505	0.947	0.971	1.063	0.865	1203.1	1283.1	1499.7	1311.1	1333.2	1307.5	1405.5	1501.6	1271.9	1430.9	1247	1199	1467.2	1443.3	1534.4	1343.1	15	High	High	High	High	High	High	High	High	High	High	High	High	High	High	High	High
FALSE	High	Master Protein	Q9D0K1	Peroxisomal membrane protein PEX13 OS=Mus musculus GN=Pex13 PE=1 SV=1	-0.2	-0.27	0.01	-0.49	0.73223	0.757545	0.993296	0.155057	0.868	0.827	1.009	0.711	64.2	79.9	70.6	51	62.4	81.2	86.1	74.1	60.2	83.6	51.5	41.8	77.8	78.8	84.9	71.6	3	High	High	High	High	High	High	High	High	High	High	High	High	High	High	High	High
FALSE	Low	Master Protein	B2RRE4	Zinc finger protein 518B OS=Mus musculus GN=Znf518b PE=2 SV=1	-0.57	-0.34	-0.22	-0.69	0.227403	0.79765	0.908187	0.15511	0.672	0.792	0.86	0.619	257.2	318	413.5	192.3	311.6	419.4	597.1	431.8	266.7	366.2	192.1	165.8	360.4	318.3	462.4	371.7	1	High	High	High	High	High	High	High	High	High	High	High	High	High	High	High	High
FALSE	High	Master Protein	P29268	Connective tissue growth factor OS=Mus musculus GN=Ctgf PE=2 SV=3	-0.19	-0.16	-0.01	-0.34	0.791873	0.880936	0.921191	0.155223	0.875	0.897	0.993	0.791	563.5	678.5	751.6	558.6	590	691.8	722.6	756.6	545.4	735.9	555.5	554.1	690	675.3	838.9	713.9	10	High	High	High	High	High	High	High	High	High	High	High	High	High	High	High	High
FALSE	High	Master Protein	Q99LL5	Periodic tryptophan protein 1 homolog OS=Mus musculus GN=Pwp1 PE=1 SV=1	-0.16	-0.23	0.04	-0.43	0.854192	0.553898	0.998831	0.155308	0.893	0.851	1.026	0.74	1073.9	1166.1	1643.7	873.1	1216.2	1292.6	1508.8	1156.5	1094.4	1267.5	828	766.8	1279.8	1270.6	1409.7	1292.7	12	High	High	High	High	High	High	High	High	High	High	High	High	High	High	High	High
FALSE	High	Master Protein	B2RXC2	Kinase OS=Mus musculus GN=Itpkb PE=1 SV=1	-0.26	-0.03	-0.05	-0.25	0.37279	0.934382	0.999998	0.15544	0.833	0.978	0.966	0.843	977.2	995.6	1266.8	927	1062.8	1162.9	1205.2	1235.2	1008.1	1151.2	904.4	922.1	1105.1	1168.6	1278.4	1120.1	11	High	High	High	High	High	High	High	High	High	High	High	High	High	High	High	High
FALSE	High	Master Protein	P60898	DNA-directed RNA polymerase II subunit RPB9 OS=Mus musculus GN=Polr2i PE=1 SV=1	-0.41	-0.07	0.02	-0.5	0.475627	0.902698	0.999287	0.155464	0.755	0.95	1.014	0.707	801.6	937.4	1367.1	793.4	926.7	1115.1	1436.8	1183.3	837.5	1126.2	810.2	750	1078.6	1156.1	1279.2	1174.3	6	High	High	High	High	High	High	High	High	High	High	High	High	High	High	High	High
FALSE	High	Master Protein	Q9WVP6	Poly(A) polymerase beta OS=Mus musculus GN=Papolb PE=1 SV=2	-0.1	-0.86	0.19	-1.15	0.99351	0.711203	0.776969	0.155474	0.934	0.549	1.138	0.451	174.6	202.1	224.8	93.7	99.2	189.7	213.4	244.8	102	248.3	104.3	88.9	187.5	195.8	267.6	278.5	1	High	High	High	High	High	High	High	High	High	High	High	High	High	High	High	High
FALSE	High	Master Protein	Q9D6J6	NADH dehydrogenase [ubiquinone] flavoprotein 2, mitochondrial OS=Mus musculus GN=Ndufv2 PE=1 SV=2	-0.15	-0.18	0.18	-0.51	0.968645	0.781919	0.80788	0.155481	0.903	0.885	1.135	0.704	12212.2	12512.2	19234.3	9461.2	11769.4	14520.5	16122.5	12898	12382.6	14463.1	9658.7	9588.4	14890.5	16517.4	16197.1	14549.4	15	High	High	High	High	High	High	High	High	High	High	High	High	High	High	High	High
FALSE	High	Master Protein	E9QMD2	Ubiquitin-conjugating enzyme E2Q-like protein 1 OS=Mus musculus GN=Ube2ql1 PE=4 SV=1	-0.1	-0.27	0.05	-0.42	0.833116	0.764414	0.96506	0.155718	0.936	0.827	1.036	0.747	628.5	589.6	596.2	457.4	620.5	683.1	647	525.4	489.5	684.7	490.8	407.2	616.6	581.6	700	698.3	9	High	High	High	High	High	High	High	High	High	High	High	High	High	High	High	High
FALSE	High	Master Protein	Q9CRD4	Dysbindin domain-containing protein 2 OS=Mus musculus GN=Dbndd2 PE=1 SV=1	-0.4	-0.2	-0.02	-0.58	0.682072	0.745823	0.998722	0.155782	0.756	0.871	0.984	0.669	503.3	515.5	913.7	354	523.6	621	819.7	730.5	517.7	601.4	379.9	332.8	646.9	679.3	804.8	616.1	2	High	High	High	High	High	High	High	High	High	High	High	High	High	High	High	High
FALSE	High	Master Protein	Q9D7J4	Cytochrome c oxidase protein 20 homolog OS=Mus musculus GN=Cox20 PE=1 SV=1	0.18	0.13	-0.03	0.35	0.765277	0.806234	0.975232	0.155807	1.134	1.097	0.977	1.272	764.3	789.8	597.9	929.3	723.8	627.9	648.8	794.5	785	686.4	924.6	936.4	663.2	644.4	696.3	676.4	5	High	High	High	High	High	High	High	High	High	High	High	High	High	High	High	High
FALSE	High	Master Protein	Q9D4V7	Rab-like protein 3 OS=Mus musculus GN=Rabl3 PE=1 SV=1	-0.05	-0.23	0.16	-0.44	0.978852	0.717994	0.837269	0.155825	0.968	0.852	1.118	0.738	873.6	912.1	1176.1	648.7	899.3	1010.4	864.1	945.4	849	1040.8	681.5	586.5	997.1	1105	1064.9	969.3	8	High	High	High	High	High	High	High	High	High	High	High	High	High	High	High	High
FALSE	High	Master Protein	Q0PHV7	Dapper homolog 3 OS=Mus musculus GN=Dact3 PE=1 SV=1	-0.23	-0.2	-0.04	-0.39	0.567656	0.804785	0.999903	0.156108	0.854	0.871	0.976	0.763	2743	2603.4	3278.6	2317.4	2720.4	3110.9	3144.3	3374.3	2462.2	3300.7	2200.9	2152	3155.6	2908.3	3395.7	2951.7	17	High	High	High	High	High	High	High	High	High	High	High	High	High	High	High	High
FALSE	Low	Master Protein	Q8BQ48	Centrosomal protein of 295 kDa OS=Mus musculus GN=Cep295 PE=1 SV=3	-0.22	-0.11	0.05	-0.38	0.4561	0.957592	0.993165	0.156235	0.861	0.925	1.034	0.771	173.2	156.4	201.5	142.8	178.1	195.9	202.9	186.4	159.2	207.1	145.5	136.7	184.9	200.5	198.3	196.7	1	High	High	High	High	High	High	High	High	High	High	High	High	High	High	High	High
FALSE	Medium	Master Protein	Q8VDK3	ETS-related transcription factor Elf-5 OS=Mus musculus GN=Elf5 PE=2 SV=2	-0.07	-0.61	0.25	-0.93	0.916337	0.885974	0.795025	0.156246	0.955	0.655	1.192	0.524	217.1	241.5	224.3	95	220.4	242.2	244.7	164.3	190.2	288.8	109.7	88.8	281.9	290.7	248.1	269.1	1	High	High	High	High	High	High	High	High	High	High	High	High	High	High	High	High
FALSE	High	Master Protein	Q9DBL9	1-acylglycerol-3-phosphate O-acyltransferase ABHD5 OS=Mus musculus GN=Abhd5 PE=1 SV=1	0.05	0.12	-0.04	0.21	0.987227	0.612908	0.889924	0.156277	1.035	1.086	0.971	1.158	505.1	526.4	431.2	593	511.3	461.9	485.3	543.2	517.9	495.7	610.9	605.5	483	484.6	442.7	495.9	6	High	High	High	High	High	High	High	High	High	High	High	High	High	High	High	High
FALSE	High	Master Protein	Q8R242	Di-N-acetylchitobiase OS=Mus musculus GN=Ctbs PE=1 SV=2	-0.19	-0.22	0.07	-0.48	0.832583	0.826478	0.93517	0.156331	0.879	0.856	1.049	0.718	1692.6	1810.4	2441.3	1254.9	1647.6	2046.1	2264.2	1938	1689.2	2056.2	1281.1	1329.7	2004.1	2072.4	2318	2104	12	High	High	High	High	High	High	High	High	High	High	High	High	High	High	High	High
FALSE	High	Master Protein	Q6DFV7	Nuclear receptor coactivator 7 OS=Mus musculus GN=Ncoa7 PE=1 SV=2	-0.17	-0.12	0	-0.29	0.67934	0.845115	0.986117	0.156376	0.89	0.919	1.002	0.816	4914.4	5158.2	6269.9	4351.8	5266.9	5807.8	5515.7	5843.1	4895.5	5880.5	4370.9	4253	5537.8	5685.2	6152.7	5657.7	43	High	High	High	High	High	High	High	High	High	High	High	High	High	High	High	High
FALSE	High	Master Protein	P97468	Chemokine-like receptor 1 OS=Mus musculus GN=Cmklr1 PE=1 SV=1	-0.12	-0.11	-0.04	-0.19	0.800697	0.557476	0.999981	0.15638	0.917	0.925	0.97	0.874	265.9	303.9	256.9	239.9	256.5	280.7	316.7	289.3	236	276.8	247.4	203.5	258	269.4	338.7	283.5	3	High	High	High	High	High	High	High	High	High	High	High	High	High	High	High	High
FALSE	High	Master Protein	Q80SY4	E3 ubiquitin-protein ligase MIB1 OS=Mus musculus GN=Mib1 PE=1 SV=1	-0.17	-0.01	0.04	-0.22	0.786296	0.861959	0.939844	0.156386	0.891	0.991	1.028	0.859	4538.5	4537.2	5924.9	4317.1	4717.3	5163.9	5026.5	5472.2	4634.3	5095.6	4360.9	4185.5	5174.4	5540.5	5296.6	5105.3	41	High	High	High	High	High	High	High	High	High	High	High	High	High	High	High	High
FALSE	High	Master Protein	P08556	GTPase NRas OS=Mus musculus GN=Nras PE=1 SV=1	-0.02	0.12	-0.09	0.19	0.986084	0.822799	0.706538	0.156442	0.989	1.089	0.942	1.143	3178.7	3010.9	3037.4	3752.9	3435.9	3247.6	2999.1	3040.5	3143.7	3236.9	3624.2	3536.2	3214	2969.9	2952.1	2888	4	High	High	High	High	High	High	High	High	High	High	High	High	High	High	High	High
FALSE	High	Master Protein	P62746	Rho-related GTP-binding protein RhoB OS=Mus musculus GN=Rhob PE=1 SV=1	0.03	0.29	-0.15	0.47	0.924236	0.850026	0.825539	0.156455	1.02	1.225	0.902	1.386	9013.9	8190.4	8929.5	13207.9	8785.4	8237	8797.5	9894.5	9702.4	7505.1	12447.8	14654.7	7948.3	7895.1	7914.9	8090.4	14	High	High	High	High	High	High	High	High	High	High	High	High	High	High	High	High
FALSE	High	Master Protein	D3Z1B6	Regulator of G-protein-signaling 10 (Fragment) OS=Mus musculus GN=Rgs10 PE=1 SV=1	-0.14	-0.46	0.11	-0.71	0.984827	0.695909	0.836729	0.156465	0.906	0.726	1.078	0.61	77	83.7	113.1	51.5	58	89.5	87.7	107.4	65	98.2	52.2	48.9	88.7	102.5	113.8	89	1	High	High	High	High	High	High	High	High	High	High	High	High	High	High	High	High
FALSE	High	Master Protein	Q8R1Q8	Cytoplasmic dynein 1 light intermediate chain 1 OS=Mus musculus GN=Dync1li1 PE=1 SV=1	-0.1	-0.08	-0.05	-0.13	0.183397	0.797973	0.847499	0.156508	0.935	0.945	0.965	0.915	16091.6	16501.8	16197.3	14229.9	16980.8	17466.5	17596.8	17056.9	16237.7	16629.2	14326.4	13523.4	16662.6	16586	16665.8	16811.8	44	High	High	High	High	High	High	High	High	High	High	High	High	High	High	High	High
FALSE	High	Master Protein	P12658	Calbindin OS=Mus musculus GN=Calb1 PE=1 SV=2	-0.28	0.02	0.08	-0.35	0.748931	0.973653	0.82702	0.156515	0.821	1.011	1.057	0.785	18829.5	19448.2	25865.2	18747.1	17491	21270.3	27431.9	25552.3	18881.5	21675.2	18640.9	19812	24702.1	24604.7	26243.3	22670.1	26	High	High	High	High	High	High	High	High	High	High	High	High	High	High	High	High
FALSE	High	Master Protein	O88811	Signal transducing adapter molecule 2 OS=Mus musculus GN=Stam2 PE=1 SV=1	-0.1	-0.23	0.12	-0.46	0.850261	0.837467	0.916042	0.156705	0.93	0.85	1.089	0.726	2045.7	2163.1	2733.6	1535.2	2077.6	2462.1	2698.9	2026.8	2057.2	2473.3	1537.1	1553.9	2472.7	2453.6	2605.6	2454.2	16	High	High	High	High	High	High	High	High	High	High	High	High	High	High	High	High
FALSE	High	Master Protein	Q9CX66	Uncharacterized protein C12orf45 homolog OS=Mus musculus GN=D10Wsu102e PE=1 SV=1	-0.24	-0.11	0.03	-0.38	0.573374	0.905912	0.990123	0.15672	0.844	0.925	1.019	0.766	474.1	496.7	638.1	413	478.4	586.6	685.7	563.6	466.5	580.6	431.7	398.7	532	579.5	674.7	592.4	5	High	High	High	High	High	High	High	High	High	High	High	High	High	High	High	High
FALSE	High	Master Protein	O70624	Myocilin OS=Mus musculus GN=Myoc PE=1 SV=1	0.15	-0.15	0.59	-0.6	0.99911	0.978763	0.339113	0.157291	1.107	0.898	1.507	0.66	55	60.7	70.2	35.5	51.8	49	68.4	52.6	63.4	69.9	42.5	33.5	84	60.5	79	78.4	2	High	High	High	High	High	High	High	High	High	High	High	High	High	High	High	High
FALSE	High	Master Protein	Q8C0D7	Inhibitor of growth protein 4 OS=Mus musculus GN=Ing4 PE=1 SV=2	-0.16	-0.31	0.01	-0.48	0.925429	0.568045	0.985206	0.157367	0.894	0.808	1.005	0.719	450.9	507.9	656.6	357.8	465.2	529.5	547	541.3	415.5	548	360	341.5	490.7	533.1	609	542.8	4	High	High	High	High	High	High	High	High	High	High	High	High	High	High	High	High
FALSE	High	Master Protein	Q923F1	Chloride channel, nucleotide-sensitive, 1A OS=Mus musculus GN=Clns1a PE=1 SV=1	-0.28	-0.08	0.03	-0.39	0.616108	0.961315	0.942512	0.157504	0.826	0.946	1.024	0.763	1875.1	2034.1	2687.4	1709.5	1942.8	2352.1	2616.9	2379.6	1889	2370.8	1790.1	1808.7	2248	2371.7	2684.5	2473.8	9	High	High	High	High	High	High	High	High	High	High	High	High	High	High	High	High
FALSE	High	Master Protein	P70671	Interferon regulatory factor 3 OS=Mus musculus GN=Irf3 PE=1 SV=1	-0.06	-0.17	0	-0.22	0.792125	0.660281	0.997352	0.157553	0.962	0.892	1	0.858	2471.6	2655.5	2780.1	2066.5	2527.4	2705.6	2707.7	2620.3	2436.9	2680.9	2140.9	1964.4	2653.6	2715.9	2668.1	2658.6	17	High	High	High	High	High	High	High	High	High	High	High	High	High	High	High	High
FALSE	High	Master Protein	Q8C3X2	Coiled-coil domain-containing protein 90B, mitochondrial OS=Mus musculus GN=Ccdc90b PE=1 SV=1	-0.07	-0.1	0.15	-0.31	0.917708	0.946572	0.697267	0.157562	0.953	0.934	1.107	0.805	1293.2	1522.9	1722.3	1091.7	1346.6	1470.8	1637.2	1474	1469	1572.4	1170.7	1101.6	1597.7	1542.4	1810.3	1663	10	High	High	High	High	High	High	High	High	High	High	High	High	High	High	High	High
FALSE	High	Master Protein	Q8R3R8	Gamma-aminobutyric acid receptor-associated protein-like 1 OS=Mus musculus GN=Gabarapl1 PE=1 SV=2	0.03	0.17	-0.15	0.34	0.743002	0.88315	0.949523	0.157598	1.021	1.122	0.902	1.27	2802.2	2576.2	2687.8	3396.6	2699.9	2676.2	2243.1	2772.9	2517	2621.1	3637.7	3615.1	2286.7	2737.8	2516.3	2334.7	5	High	High	High	High	High	High	High	High	High	High	High	High	High	High	High	High
FALSE	High	Master Protein	Q61193	Ral guanine nucleotide dissociation stimulator-like 2 OS=Mus musculus GN=Rgl2 PE=1 SV=2	-0.03	0.03	0.09	-0.09	0.79082	0.998291	0.457924	0.157598	0.98	1.018	1.063	0.939	487.2	482.8	456	445.7	451.7	477.1	480.3	528	477.7	493.7	434.3	478	500.2	492.5	533.5	517.5	7	High	High	High	High	High	High	High	High	High	High	High	High	High	High	High	High
FALSE	High	Master Protein	P98064	Mannan-binding lectin serine protease 1 OS=Mus musculus GN=Masp1 PE=1 SV=2	-0.21	-0.19	-0.03	-0.38	0.706642	0.786686	0.993384	0.157627	0.863	0.874	0.981	0.769	197.3	222.7	257.6	174.7	189.7	249.9	235.9	275	186.6	242.1	179.8	166.2	229.2	247.1	263.2	229.6	6	High	High	High	High	High	High	High	High	High	High	High	High	High	High	High	High
FALSE	High	Master Protein	Q7TSE6	Serine/threonine-protein kinase 38-like OS=Mus musculus GN=Stk38l PE=1 SV=2	0.12	0.04	0.01	0.15	0.84473	0.553264	0.999432	0.157654	1.085	1.03	1.004	1.113	3375.5	3424.6	2785	3431.5	3346.5	3145.9	2904.2	3123	3510.4	3260.5	3507.2	3498.3	3172.7	3120.5	2979.2	3171.9	18	High	High	High	High	High	High	High	High	High	High	High	High	High	High	High	High
FALSE	High	Master Protein	Q794H2	Nucleosome assembly protein 1-like 3 OS=Mus musculus GN=Nap1l3 PE=2 SV=1	-0.19	-0.12	0.09	-0.4	0.881768	0.871506	0.858802	0.157686	0.878	0.918	1.065	0.757	201.4	210.2	273	173.1	204.9	247.5	246.1	223	209.6	261.1	170.3	152.7	244.3	246.8	260.5	252.2	5	High	High	High	High	High	High	High	High	High	High	High	High	High	High	High	High
FALSE	High	Master Protein	P20065	Thymosin beta-4 OS=Mus musculus GN=Tmsb4x PE=1 SV=1	-0.17	-0.54	0.25	-0.96	0.782688	0.791413	0.975908	0.157727	0.891	0.689	1.191	0.515	20501.3	23060.1	35371.7	9855.7	21073.7	28277.6	39522.4	20689	20639.6	27661.9	10872.5	9154.6	26673.8	29134.6	34582.2	28999.6	9	High	High	High	High	High	High	High	High	High	High	High	High	High	High	High	High
FALSE	Medium	Master Protein	Q9CZ70	MCG129801, isoform CRA_a OS=Mus musculus GN=3110001I22Rik PE=2 SV=1	-0.36	-1.15	0.21	-1.73	0.782118	0.904518	0.910402	0.157826	0.778	0.449	1.159	0.301	90.2	98.5	114.9	25.1	62.4	141	145.8	104.3	61.5	182.7	29.2	24.1	118.7	129.2	180.2	152.8	1	High	High	High	High	High	High	High	High	High	High	High	High	High	High	High	High
FALSE	High	Master Protein	D3Z130	Transcription cofactor vestigial-like protein 4 (Fragment) OS=Mus musculus GN=Vgll4 PE=1 SV=1	-0.12	-0.53	0.1	-0.75	0.811407	0.857625	0.929796	0.157833	0.922	0.693	1.073	0.595	195.7	219.4	202.5	120.9	170.7	244.6	213.2	218.6	153.1	264.7	120.7	124.2	213.5	209.8	262.3	251.3	5	High	High	High	High	High	High	High	High	High	High	High	High	High	High	High	High
FALSE	High	Master Protein	Q8CJ40	Rootletin OS=Mus musculus GN=Crocc PE=1 SV=2	-0.29	-0.16	0.02	-0.46	0.542952	0.79485	1	0.158023	0.819	0.895	1.011	0.725	16666	18512.5	25441.8	15173.5	18224.4	21581	27070.2	21307.3	16353.3	21212.1	15108.6	14717.1	19862.5	21691.6	24205	21684	128	High	High	High	High	High	High	High	High	High	High	High	High	High	High	High	High
FALSE	High	Master Protein	G3X8T9	Serine (Or cysteine) peptidase inhibitor, clade A, member 3N, isoform CRA_a OS=Mus musculus GN=Serpina3n PE=1 SV=1	-0.14	-0.61	0.14	-0.89	0.856541	0.843466	0.908495	0.158025	0.911	0.656	1.103	0.541	682.2	654	793.2	358.3	522.9	837.3	876.7	642.7	499.3	893.2	371	384.4	740.7	771.5	888.9	848.5	11	High	High	High	High	High	High	High	High	High	High	High	High	High	High	High	High
FALSE	High	Master Protein	A2AMC3	GDP-fucose protein O-fucosyltransferase 1 OS=Mus musculus GN=Pofut1 PE=1 SV=1	0.05	0.08	-0.09	0.22	0.937797	0.774881	0.877216	0.1581	1.034	1.054	0.938	1.162	826.5	902	714.9	1020.5	837.8	812.7	835.7	834.4	870.3	864.7	953.1	951.3	791.8	774.7	761.5	852.3	5	High	High	High	High	High	High	High	High	High	High	High	High	High	High	High	High
FALSE	High	Master Protein	Q3V3V9	Capping protein, Arp2/3 and myosin-I linker protein 2 OS=Mus musculus GN=Carmil2 PE=1 SV=2	-0.09	-0.18	0.08	-0.34	0.945493	0.683709	0.92773	0.158256	0.943	0.885	1.055	0.79	2569.4	2654.8	3393.9	2077.9	2579.4	2999.6	2879.2	2666.7	2455	2929.6	2174	1996.2	2844.4	2980	3090.4	2866.4	22	High	High	High	High	High	High	High	High	High	High	High	High	High	High	High	High
FALSE	High	Master Protein	Q8CHD8	Rab11 family-interacting protein 3 OS=Mus musculus GN=Rab11fip3 PE=1 SV=2	-0.16	-0.11	0.07	-0.34	0.546689	0.962381	0.970288	0.158296	0.894	0.929	1.048	0.792	428.9	444.2	513	403.8	432.9	493.5	595.5	483.4	410.1	527.5	389.3	400.9	477	495.2	567.7	529.5	4	High	High	High	High	High	High	High	High	High	High	High	High	High	High	High	High
FALSE	High	Master Protein	Q9QZ29	Immunoglobulin-binding protein 1b OS=Mus musculus GN=Igbp1b PE=1 SV=1	-0.44	-0.29	-0.28	-0.45	0.162667	0.814736	0.823164	0.158348	0.735	0.82	0.822	0.732	271.3	271.4	329.5	187.5	277.1	372.8	439.4	365.9	253.2	300.1	195.3	185	281.2	295.9	390.2	311.8	3	High	High	High	High	High	High	High	High	High	High	High	High	High	High	High	High
FALSE	High	Master Protein	Q9D4J7	PHD finger protein 6 OS=Mus musculus GN=Phf6 PE=1 SV=1	-0.16	-0.28	-0.02	-0.43	0.844485	0.635012	0.9941	0.158367	0.892	0.821	0.989	0.741	624.4	606.3	783.8	451.7	573.8	719.8	685.5	694.1	542.2	655.8	455.8	470.8	667.6	696.6	819.6	579.9	12	High	High	High	High	High	High	High	High	High	High	High	High	High	High	High	High
FALSE	High	Master Protein	E9QB01	Neural cell adhesion molecule 1 OS=Mus musculus GN=Ncam1 PE=1 SV=2	0.15	0.13	-0.1	0.38	0.983324	0.764913	0.784543	0.158396	1.113	1.092	0.936	1.298	7079.3	7001.4	4886.8	8924.7	7668.2	6226.1	6431	5933.4	7245.8	6142.3	8156.3	9479.1	6185.8	5667.2	5353.4	6206.8	9	High	High	High	High	High	High	High	High	High	High	High	High	High	High	High	High
FALSE	High	Master Protein	G3X9H7	Metastasis suppressor 1, isoform CRA_e OS=Mus musculus GN=Mtss1 PE=1 SV=1	-0.11	-0.35	-0.1	-0.35	0.483849	0.41238	0.85418	0.158444	0.926	0.786	0.93	0.783	202.8	221.6	233.5	147.5	203.2	238.2	219.7	262.6	180	201	154.4	145.3	195	208.3	229.4	217.5	4	High	High	High	High	High	High	High	High	High	High	High	High	High	High	High	High
FALSE	High	Master Protein	E9QN31	Probable 28S rRNA (cytosine-C(5))-methyltransferase OS=Mus musculus GN=Nop2 PE=1 SV=1	-0.16	-0.06	0.01	-0.24	0.205524	0.996372	0.999965	0.158455	0.893	0.959	1.009	0.848	534.8	555.8	614.2	494.2	570.6	616.7	641.7	604.5	527.4	613.6	516.3	517.8	613.1	569.2	626.5	618.9	15	High	High	High	High	High	High	High	High	High	High	High	High	High	High	High	High
FALSE	High	Master Protein	Q9ESX4	Nucleolar protein of 40 kDa OS=Mus musculus GN=Zcchc17 PE=1 SV=1	-0.17	-0.42	0.15	-0.74	0.960698	0.803866	0.811633	0.15852	0.886	0.748	1.11	0.597	1012.9	1026.6	1469.8	588.6	997.9	1343.4	1326.7	751	883.5	1240.6	599	658.1	1206.7	1248.3	1396.1	1305.9	6	High	High	High	High	High	High	High	High	High	High	High	High	High	High	High	High
FALSE	High	Master Protein	E9QLD2	Myelin transcription factor 1-like protein OS=Mus musculus GN=Myt1l PE=1 SV=1	-0.19	-0.2	0.04	-0.43	0.802895	0.811892	0.961017	0.158526	0.876	0.873	1.028	0.744	1657.3	1922.6	2394.1	1384	1762.7	2132.8	2221	1948.6	1756.8	2073.5	1382.8	1371.7	1922.6	2043.2	2430	2149.4	22	High	High	High	High	High	High	High	High	High	High	High	High	High	High	High	High
FALSE	High	Master Protein	E9QAF9	Protein TANC1 OS=Mus musculus GN=Tanc1 PE=1 SV=1	-0.02	0.01	0.09	-0.1	0.977254	0.9982	0.226183	0.158547	0.987	1.004	1.064	0.931	1074.9	1066.3	949.4	988.8	952.4	1039.8	1040.7	1113.7	1020	1101.9	1041	945	1108.4	1105.4	1184.8	1099.2	15	High	High	High	High	High	High	High	High	High	High	High	High	High	High	High	High
FALSE	High	Master Protein	Q91YN5	UDP-N-acetylhexosamine pyrophosphorylase OS=Mus musculus GN=Uap1 PE=1 SV=1	-0.11	-0.07	-0.01	-0.18	0.319884	0.849014	0.986561	0.15861	0.923	0.954	0.996	0.884	2653.4	2694.1	2995.5	2431.1	2816.1	3006.8	2970.2	2822.7	2589.6	2885.7	2511.7	2412.6	2772.5	2901.1	2867	2906.3	20	High	High	High	High	High	High	High	High	High	High	High	High	High	High	High	High
FALSE	High	Master Protein	Q80WM5	Hyaluronan and proteoglycan link protein 3 OS=Mus musculus GN=Hapln3 PE=2 SV=3	-0.1	-0.33	0.03	-0.46	0.694785	0.847145	0.983305	0.158615	0.93	0.796	1.022	0.725	336.7	409.6	441.7	229.4	362.3	391.5	437.9	407.1	325	409.3	252.3	268.7	397.3	415.4	464.1	400.5	5	High	High	High	High	High	High	High	High	High	High	High	High	High	High	High	High
FALSE	High	Master Protein	Q6PDY0	Coiled-coil domain-containing protein 85B OS=Mus musculus GN=Ccdc85b PE=1 SV=1	-0.27	-0.2	-0.02	-0.46	0.702782	0.683031	0.999903	0.158694	0.829	0.869	0.987	0.729	1359	1368.3	2029.8	1064.1	1433.2	1654	1800.1	1637.5	1322.6	1607.6	1061.7	1004.9	1560.2	1659.4	1751.9	1591	12	High	High	High	High	High	High	High	High	High	High	High	High	High	High	High	High
FALSE	High	Master Protein	B7ZCR6	Protein Zfp512b OS=Mus musculus GN=Zfp512b PE=1 SV=1	-0.22	-0.17	0.02	-0.41	0.305412	0.961568	0.999973	0.158704	0.857	0.89	1.011	0.754	442.6	539.6	515.3	413.9	489	601.9	682.1	516.3	441.8	585.4	409.2	399.3	543.4	520	617.5	584.7	8	High	High	High	High	High	High	High	High	High	High	High	High	High	High	High	High
FALSE	High	Master Protein	P26516	26S proteasome non-ATPase regulatory subunit 7 OS=Mus musculus GN=Psmd7 PE=1 SV=2	0.05	0.05	-0.1	0.2	0.999896	0.929376	0.347952	0.158825	1.033	1.039	0.933	1.15	5572.4	5661.7	4808.1	6139.1	5485.5	5365.8	5388.9	5945.2	5698.3	5122.7	5998.1	5975.1	5267.8	5040.6	4971.4	5106.9	17	High	High	High	High	High	High	High	High	High	High	High	High	High	High	High	High
FALSE	Medium	Master Protein	Q9EPT5	Solute carrier organic anion transporter family member 2A1 OS=Mus musculus GN=Slco2a1 PE=1 SV=2	-0.13	-0.53	0.4	-1.06	0.9901	0.795392	0.721815	0.158865	0.916	0.691	1.317	0.48	211.7	228.6	428.4	107.7	195.1	295.6	300.5	182.3	201.6	320.5	104.3	114.5	305.3	307.8	350.2	325	1	High	High	High	High	High	High	High	High	High	High	High	High	High	High	High	High
FALSE	High	Master Protein	E9QMC1	Cingulin OS=Mus musculus GN=Cgn PE=1 SV=1	-0.42	-0.45	0.17	-1.04	0.583283	0.891801	0.992645	0.158868	0.748	0.731	1.126	0.485	301.4	379.7	562.5	201.3	311.8	506.8	871.8	403.4	298.7	496.3	204.5	192.6	450.4	404.4	719.4	575.6	8	High	High	High	High	High	High	High	High	High	High	High	High	High	High	High	High
FALSE	High	Master Protein	Q80TA1	Ethanolaminephosphotransferase 1 OS=Mus musculus GN=Ept1 PE=2 SV=3	0.04	0.39	-0.12	0.55	0.961549	0.63045	0.936766	0.158921	1.029	1.311	0.921	1.465	399.5	350.1	290.2	608.7	382.1	345.5	315.6	426.7	382.7	347.3	628	677.3	338.2	312.5	331.2	342.2	3	High	High	High	High	High	High	High	High	High	High	High	High	High	High	High	High
FALSE	High	Master Protein	Q9CWS0	N(G),N(G)-dimethylarginine dimethylaminohydrolase 1 OS=Mus musculus GN=Ddah1 PE=1 SV=3	-0.17	-0.17	0.09	-0.42	0.830823	0.84131	0.929971	0.158944	0.892	0.888	1.062	0.745	15079.1	16527.9	22550.8	11689.1	15118.3	18395.1	21684.6	17036.3	15828.4	17916.4	12080.8	12405.9	18353.3	19058.5	21721.8	18559.2	27	High	High	High	High	High	High	High	High	High	High	High	High	High	High	High	High
FALSE	High	Master Protein	Q8BLB7	Lethal(3)malignant brain tumor-like protein 3 OS=Mus musculus GN=L3mbtl3 PE=1 SV=1	0.1	0.25	-0.19	0.54	0.884484	0.976875	0.670919	0.158995	1.074	1.188	0.875	1.458	120.1	126.2	140.4	204.8	131.6	116.8	107.7	172.5	132.4	115.6	190.4	189	103.7	120.2	105.2	111.9	2	High	High	High	High	High	High	High	High	High	High	High	High	High	High	High	High
FALSE	High	Master Protein	A2ACP1	Tetratricopeptide repeat protein 39A OS=Mus musculus GN=Ttc39a PE=2 SV=1	-0.17	-0.06	0.11	-0.34	0.443512	0.999996	0.892101	0.159023	0.89	0.957	1.077	0.79	68.5	76.7	78.5	64.7	74.8	78.2	98.7	84.8	66.2	93.9	72.6	58.6	80.6	82.6	104.2	93.2	2	High	High	High	High	High	High	High	High	High	High	High	High	High	High	High	High
FALSE	High	Master Protein	Q80VP5	Probable peptide chain release factor C12orf65 homolog, mitochondrial OS=Mus musculus PE=1 SV=1	-0.13	-0.11	0.03	-0.28	0.998692	0.486282	0.911069	0.159088	0.912	0.926	1.023	0.825	728.9	744.2	978.4	747.3	713.5	810.5	825.3	870.3	633.3	842.1	710.9	670.2	788	853.6	919.6	819.9	7	High	High	High	High	High	High	High	High	High	High	High	High	High	High	High	High
FALSE	Low	Master Protein	Q6PCS8	Protein Zbtb40 OS=Mus musculus GN=Zbtb40 PE=1 SV=1	-0.02	-0.2	0.25	-0.47	0.989159	0.376397	0.802155	0.159271	0.985	0.872	1.188	0.724	21.4	24.1	32.5	20.7	20.3	26.1	30.2	17.1	22.3	24.9	17.6	9.9	23.5	30.9	27.2	27.5	1	High	High	High	High	High	High	High	High	High	High	High	High	High	High	High	High
FALSE	High	Master Protein	Q8C726	BTB/POZ domain-containing protein 9 OS=Mus musculus GN=Btbd9 PE=1 SV=1	-0.15	-0.41	0.05	-0.6	0.634797	0.909401	0.97656	0.159294	0.902	0.753	1.032	0.659	1200.4	1174.4	1198	748.8	1217.6	1418.9	1478.1	1052.8	1065.4	1472.4	749.3	711.4	1327.7	1294.2	1454.1	1386.1	9	High	High	High	High	High	High	High	High	High	High	High	High	High	High	High	High
FALSE	High	Master Protein	Q4VAA7	Sorting nexin-33 OS=Mus musculus GN=Snx33 PE=1 SV=1	-0.17	0	0.07	-0.24	0.841167	0.990377	0.34485	0.159328	0.892	0.997	1.053	0.844	321.7	358.2	367.5	317.9	301.2	375.3	389.9	385.9	309.9	412.6	327.7	349.6	394.2	386.3	449.2	407.7	4	High	High	High	High	High	High	High	High	High	High	High	High	High	High	High	High
FALSE	High	Master Protein	Q9QZ23	NFU1 iron-sulfur cluster scaffold homolog, mitochondrial OS=Mus musculus GN=Nfu1 PE=1 SV=2	-0.25	-0.17	0.13	-0.55	0.91491	0.821371	0.871312	0.159443	0.839	0.892	1.095	0.683	5011.2	4981	8252.2	3768.3	4641.3	6206.3	7046.5	5717.1	5033.6	6127.5	3718.3	3944.5	6350.8	6702.8	7066.1	6186.2	10	High	High	High	High	High	High	High	High	High	High	High	High	High	High	High	High
FALSE	High	Master Protein	Q9R1P3	Proteasome subunit beta type-2 OS=Mus musculus GN=Psmb2 PE=1 SV=1	-0.04	0.08	-0.08	0.13	0.882367	0.569827	0.371862	0.159515	0.974	1.06	0.945	1.092	6261.5	6177.2	5915	6704.3	6148.4	6489.2	6286.6	6856.2	6273.4	6064.7	6930.6	7146.6	6262.5	6105.6	5786.5	5972.3	19	High	High	High	High	High	High	High	High	High	High	High	High	High	High	High	High
FALSE	Medium	Master Protein	Q91W78	U6 snRNA phosphodiesterase OS=Mus musculus GN=Usb1 PE=2 SV=1	-0.12	-0.29	0.04	-0.44	0.818438	0.516726	0.999999	0.159544	0.92	0.82	1.026	0.736	101.4	133.6	121.6	88.1	122.1	110.4	140.9	119.3	102.8	128.2	80.7	66.5	114.1	127.3	120.3	128.8	1	High	High	High	High	High	High	High	High	High	High	High	High	High	High	High	High
FALSE	High	Master Protein	Q6A065	Centrosomal protein of 170 kDa OS=Mus musculus GN=Cep170 PE=1 SV=2	-0.17	-0.09	0.03	-0.29	0.689761	0.831733	0.988729	0.159626	0.89	0.941	1.024	0.818	15266.9	16365.5	19876.5	13601.4	16457.9	18461.7	17157.1	18385.1	15606.6	18055.1	14189.1	12944.1	17319.4	18469.5	18458.4	17918.8	1	High	High	High	High	High	High	High	High	High	High	High	High	High	High	High	High
FALSE	Low	Master Protein	Q3V1T4	Prolyl 3-hydroxylase 1 OS=Mus musculus GN=P3h1 PE=1 SV=2	-0.06	-0.13	0.43	-0.62	0.97922	0.999948	0.306299	0.159641	0.962	0.913	1.346	0.653	19.8	27.7	28	23.9	22.4	19.2	31.9	33.9	22	33.9	25.1	19	34.8	37.2	40.4	27.6	1	High	High	High	High	High	High	High	High	High	High	High	High	High	High	High	High
FALSE	Medium	Master Protein	P23249	Putative helicase MOV-10 OS=Mus musculus GN=Mov10 PE=1 SV=2	-0.07	-0.59	0.24	-0.89	0.963949	0.848454	0.758182	0.159706	0.956	0.667	1.182	0.539	124.1	125.5	148.1	52.1	120.5	152.7	141.3	78.7	128.5	142.7	53.8	48.7	147.8	181.4	161	145.3	2	High	High	High	High	High	High	High	High	High	High	High	High	High	High	High	High
FALSE	High	Master Protein	A0A087WNW1	Solute carrier family 22 member 15 OS=Mus musculus GN=Slc22a15 PE=4 SV=1	-0.16	0.89	-0.01	0.73	0.972792	0.0439927	0.985122	0.159763	0.893	1.849	0.994	1.662	21.7	19.5	12.3	14.3	21.9	24.8	16	13.4	87.7	29.1	32.8	21.8	18	19.1	18	26.9	1	High	High	High	High	High	High	High	High	High	High	High	High	High	High	High	High
FALSE	High	Master Protein	Q9JMH7	Sialidase-3 OS=Mus musculus GN=Neu3 PE=1 SV=1	-0.21	-0.2	-0.02	-0.39	0.920032	0.606999	0.979578	0.159806	0.867	0.868	0.989	0.761	32.6	37.8	30.1	27.4	38	34.3	38.7	29.3	33.1	38.2	22.3	17.2	41.5	35.3	36.1	35.1	2	High	High	High	High	High	High	High	High	High	High	High	High	High	High	High	High
FALSE	High	Master Protein	E9Q3R9	Protein Zbtb21 OS=Mus musculus GN=Zbtb21 PE=1 SV=1	-0.12	-0.04	0.19	-0.35	0.925269	0.988323	0.558752	0.159977	0.921	0.974	1.142	0.785	60.5	70.6	52.6	50.6	61.7	60.8	58.4	62.8	53.8	66.5	51.4	56	67.2	58.2	72.8	73	2	High	High	High	High	High	High	High	High	High	High	High	High	High	High	High	High
FALSE	High	Master Protein	Q3TDT0	Tripartite motif-containing protein 3 OS=Mus musculus GN=Trim3 PE=1 SV=1	-0.14	-0.15	-0.06	-0.24	0.530596	0.694705	0.996079	0.160062	0.905	0.903	0.962	0.85	10075	10246	11587.3	8607.7	10344.8	11322.9	11280.9	11178.4	9990.7	10884.2	8428.7	8429.8	10556	10852.6	11325.1	10753.5	35	High	High	High	High	High	High	High	High	High	High	High	High	High	High	High	High
FALSE	High	Master Protein	G3UZY2	Thioredoxin, mitochondrial (Fragment) OS=Mus musculus GN=Txn2 PE=1 SV=1	-0.04	-0.58	0.39	-1.01	0.996026	0.771344	0.705196	0.160132	0.972	0.67	1.31	0.497	1306.4	1431.6	2193.3	665.4	1273.2	1555.5	1941	900.9	1251.5	1742.2	656.6	671.4	1772.3	1938.4	1916.3	1699.8	8	High	High	High	High	High	High	High	High	High	High	High	High	High	High	High	High
FALSE	High	Master Protein	O88834	SH2 domain-containing adapter protein D OS=Mus musculus GN=Shd PE=1 SV=1	-0.18	-0.11	0.11	-0.41	0.908725	0.900928	0.7949	0.160382	0.884	0.924	1.082	0.754	1777.1	1997.5	2692.9	1558.3	1823.4	2114.5	2427.3	2149.6	1879.9	2301.7	1610.7	1567.4	2249.7	2273.1	2548.7	2341.4	15	High	High	High	High	High	High	High	High	High	High	High	High	High	High	High	High
FALSE	High	Master Protein	Q99JP4	Anaphase-promoting complex subunit CDC26 OS=Mus musculus GN=Cdc26 PE=1 SV=1	-0.28	-0.31	0.09	-0.68	0.728804	0.796721	0.989262	0.16051	0.826	0.808	1.065	0.626	1058.1	1162.7	1840.7	732.7	1090.6	1451.2	1860.5	1243.9	1053.5	1350.5	762.5	762.5	1298.9	1453.3	1739.7	1410.1	8	High	High	High	High	High	High	High	High	High	High	High	High	High	High	High	High
FALSE	High	Master Protein	Q8VE70	Programmed cell death protein 10 OS=Mus musculus GN=Pdcd10 PE=1 SV=1	-0.09	-0.31	-0.01	-0.39	0.693218	0.702921	0.999846	0.160536	0.938	0.807	0.994	0.762	4483.7	4424.5	4393.2	3181.2	4690	4737.4	4712.1	4108.7	3968.2	4656.1	3193.2	3049.4	4767	4063.9	4577	4996.3	14	High	High	High	High	High	High	High	High	High	High	High	High	High	High	High	High
FALSE	High	Master Protein	Q9CX34	Protein SGT1 homolog OS=Mus musculus GN=Sugt1 PE=1 SV=3	-0.29	-0.09	0	-0.37	0.712896	0.751253	0.997236	0.160591	0.821	0.942	0.997	0.775	11444.2	11983	17308.9	10553.2	11705.6	14556.4	16261.4	13988.5	11705.8	13223.4	10356.6	10386.2	13669.5	14812.4	15163.8	13666.7	35	High	High	High	High	High	High	High	High	High	High	High	High	High	High	High	High
FALSE	High	Master Protein	Q8BTY1	Kynurenine--oxoglutarate transaminase 1 OS=Mus musculus GN=Kyat1 PE=1 SV=1	-0.12	-0.14	0.15	-0.41	0.460939	0.999091	0.923126	0.160627	0.922	0.905	1.11	0.752	1470	1538.4	1607.9	1128.7	1436.3	1808.9	2076.5	1469.9	1498.4	1788.7	1235.7	1168.9	1795.1	1711.5	1825.4	1854.3	13	High	High	High	High	High	High	High	High	High	High	High	High	High	High	High	High
FALSE	High	Master Protein	Q8BW22	Calcium-responsive transactivator OS=Mus musculus GN=Ss18l1 PE=1 SV=1	-0.27	-0.16	0.07	-0.51	0.704803	0.853671	0.979934	0.160648	0.827	0.896	1.052	0.704	781.1	901.2	1323.4	614.5	869.8	1108.5	1222.3	929.4	843.9	994.6	670	631.3	1016.5	1122.6	1197.2	1008.4	4	High	High	High	High	High	High	High	High	High	High	High	High	High	High	High	High
FALSE	High	Master Protein	Q9D7Y9	Protein SLX4IP OS=Mus musculus GN=Slx4ip PE=2 SV=1	0.28	0.03	-0.02	0.33	0.3985	0.992214	0.983581	0.160971	1.218	1.021	0.988	1.259	64.7	64.4	52	63.4	55.3	43.5	49.8	64.9	66.4	53.6	65.8	64.7	50.7	53	57.3	44.6	1	High	High	High	High	High	High	High	High	High	High	High	High	High	High	High	High
FALSE	High	Master Protein	A0A087WSM1	Islet cell autoantigen 1-like protein OS=Mus musculus GN=Ica1l PE=1 SV=1	-0.16	-0.25	0.02	-0.43	0.599573	0.797148	0.999778	0.161027	0.893	0.839	1.011	0.742	1115.5	1218.3	1497.8	851.8	1209.1	1361	1558.1	1251.2	1068.9	1355.6	895.6	856.4	1312.9	1258.4	1526.4	1324.8	12	High	High	High	High	High	High	High	High	High	High	High	High	High	High	High	High
FALSE	High	Master Protein	Q8K297	Procollagen galactosyltransferase 1 OS=Mus musculus GN=Colgalt1 PE=1 SV=2	-0.18	-0.01	0.02	-0.21	0.146373	0.95256	0.966427	0.161143	0.884	0.991	1.012	0.865	862.5	905.3	798.6	741.7	921.4	956.6	969.9	860.7	839.1	969.7	805.6	782.8	947.7	923.3	953.4	966.8	16	High	High	High	High	High	High	High	High	High	High	High	High	High	High	High	High
FALSE	High	Master Protein	Q7TNV1	Protein FAM57B OS=Mus musculus GN=Fam57b PE=2 SV=2	-0.1	-0.35	0.08	-0.53	0.75125	0.882161	0.949941	0.161156	0.932	0.784	1.056	0.691	157.6	167.1	176	118.9	158.8	191	217.3	148.9	122.4	214.5	132.1	104.2	184.5	178.9	220.3	183.3	3	High	High	High	High	High	High	High	High	High	High	High	High	High	High	High	High
FALSE	High	Master Protein	D3YY75	Vang-like 2 (Van gogh, Drosophila), isoform CRA_b OS=Mus musculus GN=Vangl2 PE=1 SV=1	-0.06	0.24	-0.07	0.25	0.961334	0.341798	0.753483	0.161194	0.962	1.18	0.956	1.187	320.5	318.5	268.3	401.3	344.4	315.4	320.4	372.2	345.3	331	411.3	423.7	271.7	305.9	329.5	337	7	High	High	High	High	High	High	High	High	High	High	High	High	High	High	High	High
FALSE	High	Master Protein	Q8C0W0	Protein Tmsb15l OS=Mus musculus GN=Tmsb15l PE=1 SV=1	-0.49	-0.13	-0.03	-0.58	0.476731	0.850929	0.999996	0.161288	0.713	0.915	0.979	0.667	1870.6	2108.7	3428.9	1799.9	2112.2	2667.3	3782.5	2909.3	1779	2629.3	1856.9	1687.2	2618.5	2533	3247.3	2837.6	8	High	High	High	High	High	High	High	High	High	High	High	High	High	High	High	High
FALSE	High	Master Protein	S4R2I9	Zinc finger protein 532 OS=Mus musculus GN=Zfp532 PE=1 SV=1	0.05	-0.19	0.11	-0.25	0.997177	0.64988	0.591487	0.161348	1.036	0.879	1.082	0.842	1019.4	1082.6	1165.3	856.1	981.2	1038.9	1031.9	996.6	950.3	1112.8	897.9	863.3	1063.7	1113.5	1127.5	1080.7	18	High	High	High	High	High	High	High	High	High	High	High	High	High	High	High	High
FALSE	High	Master Protein	Q9DA08	SAGA-associated factor 29 OS=Mus musculus GN=Sgf29 PE=2 SV=1	-0.07	-0.16	0.06	-0.29	0.601401	0.926441	0.97903	0.161401	0.955	0.894	1.043	0.818	135.7	149.3	134.8	101.3	141.9	150.6	134.6	141.4	121.8	145.6	120.1	107.8	140.2	146.2	149.6	149.4	4	High	High	High	High	High	High	High	High	High	High	High	High	High	High	High	High
FALSE	High	Master Protein	Q61411	GTPase HRas OS=Mus musculus GN=Hras PE=1 SV=2	-0.01	0.23	-0.04	0.26	0.973592	0.507885	0.974719	0.16144	0.994	1.169	0.971	1.197	6579.4	6608.7	6088	7998.1	6620.6	6263.6	6648.2	6846.1	7280.8	6155.9	8164.7	8528.7	6504.3	6377.6	6148.2	6609.1	6	High	High	High	High	High	High	High	High	High	High	High	High	High	High	High	High
FALSE	High	Master Protein	Q8K1A6	Coiled-coil and C2 domain-containing protein 1A OS=Mus musculus GN=Cc2d1a PE=1 SV=2	-0.09	-0.13	-0.02	-0.2	0.613125	0.416613	0.93739	0.161685	0.939	0.917	0.987	0.872	7216.2	7917.4	8363.7	6999.8	7961.2	8146.7	7601.2	8481.5	7116.5	7842.2	6750.5	6667	7364.9	7992.5	8097.6	7910.4	5	High	High	High	High	High	High	High	High	High	High	High	High	High	High	High	High
FALSE	High	Master Protein	P51141	Segment polarity protein dishevelled homolog DVL-1 OS=Mus musculus GN=Dvl1 PE=1 SV=2	-0.32	-0.03	-0.05	-0.31	0.355134	0.987389	0.996302	0.161767	0.8	0.978	0.967	0.809	1156.1	1223.8	1518.7	1073.4	1215.2	1449.2	1532.3	1524.3	1223.8	1446.7	1105.6	1055.8	1370.6	1435.2	1560.4	1440.5	15	High	High	High	High	High	High	High	High	High	High	High	High	High	High	High	High
FALSE	High	Master Protein	Q5XG69	Soluble lamin-associated protein of 75 kDa OS=Mus musculus GN=Fam169a PE=1 SV=3	-0.25	-0.14	-0.07	-0.32	0.509451	0.568774	0.962068	0.161772	0.839	0.909	0.95	0.803	5460.7	5752.9	7530.7	4747.1	5891.9	6980.5	6791.4	6569.7	5338.2	5992.2	4862.6	4580	5826	6347.9	6622.6	6348.9	19	High	High	High	High	High	High	High	High	High	High	High	High	High	High	High	High
FALSE	High	Master Protein	Q8CGF5	Transmembrane protein 56 OS=Mus musculus GN=Tmem56 PE=2 SV=1	0.22	0.17	-0.04	0.43	0.799606	0.797345	0.971032	0.161923	1.162	1.123	0.972	1.344	750.1	634.2	469.2	892.4	655.3	596	552.4	590.8	693.6	594.9	865.4	873.6	561.3	606.1	510.7	592.5	8	High	High	High	High	High	High	High	High	High	High	High	High	High	High	High	High
FALSE	High	Master Protein	Q80UU1	Ankyrin repeat and zinc finger domain-containing protein 1 OS=Mus musculus GN=Ankzf1 PE=1 SV=2	-0.33	-0.2	-0.02	-0.51	0.829166	0.923179	0.858125	0.162031	0.796	0.871	0.984	0.704	538.7	579	698.2	511.6	479	685.6	717.8	718.4	479.5	760.3	492.9	456.7	656.5	661.1	797.3	721.3	6	High	High	High	High	High	High	High	High	High	High	High	High	High	High	High	High
FALSE	High	Master Protein	O35621	Phosphomannomutase 1 OS=Mus musculus GN=Pmm1 PE=1 SV=1	-0.2	0.03	-0.03	-0.14	0.0748133	0.999866	0.977109	0.162141	0.871	1.019	0.979	0.906	6788.4	6966.5	7792.5	6786.4	7260.5	7857.6	8415.8	7941.6	7249.4	7642.5	6736.3	6774.3	7827	7867.3	7639.4	7618.6	16	High	High	High	High	High	High	High	High	High	High	High	High	High	High	High	High
FALSE	High	Master Protein	E9QLG3	MAX gene-associated protein OS=Mus musculus GN=Mga PE=1 SV=1	-0.26	-0.19	0.16	-0.61	0.448811	0.999943	0.861946	0.162168	0.837	0.875	1.114	0.657	181.7	191.6	177.9	158.4	199.2	232	253.6	186.7	167.2	289.7	148.2	140.6	245.9	233.4	242.8	236.2	2	High	High	High	High	High	High	High	High	High	High	High	High	High	High	High	High
FALSE	High	Master Protein	Q9D7M1	Glucose-induced degradation protein 8 homolog OS=Mus musculus GN=Gid8 PE=1 SV=1	-0.28	-0.05	0.07	-0.39	0.713388	0.868107	0.973151	0.162327	0.826	0.966	1.048	0.761	2273.7	2388.9	3553.3	2046.6	2387.3	2898.9	3372.9	2745.4	2426.2	2756.2	2087.4	2001.3	2890.1	3023.3	3140.4	2829.9	15	High	High	High	High	High	High	High	High	High	High	High	High	High	High	High	High
FALSE	High	Master Protein	Q80Y55	BSD domain-containing protein 1 OS=Mus musculus GN=Bsdc1 PE=1 SV=1	-0.27	-0.1	0.07	-0.44	0.580131	0.91265	0.989328	0.162331	0.829	0.935	1.048	0.739	2053.6	2311.2	3228.8	1791.6	2281.5	2635.6	3288	2619.8	2239.2	2635.5	1852.2	1826.4	2647.6	2762.3	2996.4	2747.5	18	High	High	High	High	High	High	High	High	High	High	High	High	High	High	High	High
FALSE	High	Master Protein	Q8VCE2	GPN-loop GTPase 1 OS=Mus musculus GN=Gpn1 PE=1 SV=1	-0.2	-0.15	0.03	-0.38	0.395966	0.922459	1	0.162364	0.872	0.899	1.019	0.77	521.7	575.8	514.3	418.5	572.8	615.6	627.2	542.3	515.1	613.6	421	384.1	594.7	532	615.2	616	7	High	High	High	High	High	High	High	High	High	High	High	High	High	High	High	High
FALSE	High	Master Protein	E9Q166	Protein Atad2b OS=Mus musculus GN=Atad2b PE=1 SV=1	0.03	-1.55	0.45	-1.97	0.887259	0.743859	0.951611	0.162595	1.024	0.342	1.367	0.256	76.1	68.5	43.9	11	43.5	54.7	85.9	52.5	31.2	89.8	11.3	10.3	64.6	50.7	83	113.4	2	High	High	High	High	High	High	High	High	High	High	High	High	High	High	High	High
FALSE	High	Master Protein	Q80TM9	Nischarin OS=Mus musculus GN=Nisch PE=1 SV=2	-0.14	-0.07	-0.05	-0.16	0.0537895	0.990413	0.771712	0.162611	0.906	0.954	0.964	0.896	7894.9	8275.3	8357	7150	8504	8902.9	9428.8	8939.2	8050	8610.3	7383.2	7257.1	8491.7	8277	8865.6	8710.1	42	High	High	High	High	High	High	High	High	High	High	High	High	High	High	High	High
FALSE	High	Master Protein	Q9QZR0	E3 ubiquitin-protein ligase RNF25 OS=Mus musculus GN=Rnf25 PE=1 SV=2	-0.18	-0.02	0.04	-0.24	0.677315	0.868398	0.983108	0.162626	0.88	0.987	1.025	0.847	1863.9	2041.9	2483	1815.9	2062.1	2336.5	2104.3	2343.9	1986.5	2235.4	1867.2	1661	2173	2347.1	2320	2228	1	High	High	High	High	High	High	High	High	High	High	High	High	High	High	High	High
FALSE	High	Master Protein	Q810J8	Zinc finger FYVE domain-containing protein 1 OS=Mus musculus GN=Zfyve1 PE=1 SV=2	-0.13	-0.02	0	-0.15	0.289643	0.884508	0.985875	0.162632	0.912	0.985	0.999	0.9	6595.2	6979.9	7759.6	6215.7	7157.8	7323.5	8202	7550.3	7183.4	7066.2	6323.7	5968.5	7525.4	7303.3	7495	7356.1	36	High	High	High	High	High	High	High	High	High	High	High	High	High	High	High	High
FALSE	High	Master Protein	Q80YR5	Scaffold attachment factor B2 OS=Mus musculus GN=Safb2 PE=1 SV=2	-0.12	-0.2	0.1	-0.43	0.890252	0.694828	0.969598	0.162825	0.919	0.868	1.072	0.744	1497.5	1760.9	2141.7	1337.8	1660.2	1944.8	1737.8	1795.2	1524.5	1884.6	1292.3	1304	1704.9	1916.1	1969.9	1872.2	18	High	High	High	High	High	High	High	High	High	High	High	High	High	High	High	High
FALSE	Low	Master Protein	A2AUY4	Protein Baz2b OS=Mus musculus GN=Baz2b PE=1 SV=1	-0.23	-0.13	0.08	-0.44	0.735658	0.991797	0.780938	0.162841	0.85	0.917	1.055	0.738	122.2	141	96.3	78.9	137.2	128.8	126.5	100.4	111.7	134.1	88.5	85.2	129.1	134.9	134.5	157.3	1	High	High	High	High	High	High	High	High	High	High	High	High	High	High	High	High
FALSE	High	Master Protein	Q91XQ5	Carbohydrate sulfotransferase 15 OS=Mus musculus GN=Chst15 PE=2 SV=1	-0.04	-0.18	0.11	-0.33	0.87422	0.876813	0.870551	0.163079	0.969	0.885	1.079	0.795	43.2	45.9	40.1	29.6	41.2	43	43.6	42.9	39.3	47.1	26.3	34.6	50.1	43.4	46.6	46.1	2	High	High	High	High	High	High	High	High	High	High	High	High	High	High	High	High
FALSE	High	Master Protein	Q5RKN9	Capping protein (Actin filament) muscle Z-line, alpha 1 OS=Mus musculus GN=Capza1 PE=1 SV=1	-0.12	-0.13	0.12	-0.37	0.865531	0.831384	0.917446	0.163142	0.918	0.913	1.084	0.773	3449.8	3676.9	4903.4	2745.3	3694.8	4070.8	4384.9	3619.6	3666.8	3923.8	2851.6	2882	4026.5	4348	4427.7	4063.2	14	High	High	High	High	High	High	High	High	High	High	High	High	High	High	High	High
FALSE	High	Master Protein	A0A0G2JDP0	HCLS1-associated protein X-1 OS=Mus musculus GN=Hax1 PE=1 SV=1	-0.2	-0.32	0.17	-0.69	0.830992	0.797974	0.958675	0.163356	0.869	0.801	1.124	0.619	1698.2	1865.1	2948.8	1099	1795.9	2224	2686	1886.5	1698.5	2260.4	1196.8	1074.2	2137.4	2344.9	2657.7	2258.9	14	High	High	High	High	High	High	High	High	High	High	High	High	High	High	High	High
FALSE	High	Master Protein	P23591	GDP-L-fucose synthase OS=Mus musculus GN=Tsta3 PE=1 SV=3	-0.07	-0.12	0.09	-0.29	0.712695	0.990818	0.809001	0.163482	0.951	0.917	1.065	0.819	1241.3	1283.6	1370.2	953.1	1314.5	1384.9	1339.9	1207.6	1293.7	1380	1035.7	1023.4	1422.9	1404.3	1370.3	1437.1	13	High	High	High	High	High	High	High	High	High	High	High	High	High	High	High	High
FALSE	High	Master Protein	Q7TN02	Mediator of RNA polymerase II transcription subunit 26 OS=Mus musculus GN=Med26 PE=1 SV=1	-0.16	-0.28	0.09	-0.53	0.749497	0.920374	0.923455	0.16351	0.895	0.823	1.061	0.694	374.4	412.7	345.6	242.2	407.4	396.6	410.2	351.4	357.9	452.7	244.9	225.5	447.5	399.1	406.3	461.6	4	High	High	High	High	High	High	High	High	High	High	High	High	High	High	High	High
FALSE	High	Master Protein	Q3U1T3	Breast cancer metastasis-suppressor 1-like protein OS=Mus musculus GN=Brms1l PE=2 SV=1	-0.29	-0.11	0.04	-0.44	0.566184	0.888572	0.996289	0.163569	0.82	0.925	1.026	0.739	654.9	717.5	983.8	597.7	701.5	863.3	1034.7	809.5	669.2	833.8	593.6	600.3	785.4	870.3	968.1	846	11	High	High	High	High	High	High	High	High	High	High	High	High	High	High	High	High
FALSE	High	Master Protein	Q3TML0	Protein disulfide-isomerase A6 OS=Mus musculus GN=Pdia6 PE=1 SV=1	-0.25	-0.05	0	-0.3	0.539592	0.887099	0.998324	0.163728	0.839	0.965	0.998	0.811	8552.7	9082.4	11690.9	7891.2	9038.2	10565.3	11635.3	10438.1	8783.7	10377.8	8227.9	7418.2	10056.4	10773.8	11123.2	10195.9	26	High	High	High	High	High	High	High	High	High	High	High	High	High	High	High	High
FALSE	Medium	Master Protein	Q8BGL1	Probable protein phosphatase 1N OS=Mus musculus GN=Ppm1n PE=2 SV=1	-0.34	-0.1	-0.04	-0.39	0.429791	0.999376	0.940647	0.164207	0.792	0.934	0.971	0.762	143.3	143.3	164.9	122.6	131.1	179.8	182	198.1	125	175.8	141.2	126.8	155.7	160.9	228.6	192	1	High	High	High	High	High	High	High	High	High	High	High	High	High	High	High	High
FALSE	High	Master Protein	Q9CZW6	E3 ubiquitin-protein ligase RNF146 OS=Mus musculus GN=Rnf146 PE=1 SV=2	-0.37	-0.07	0.05	-0.49	0.5416	0.937124	0.989255	0.164406	0.776	0.95	1.038	0.711	433.4	419.2	648.3	333.8	468	565.4	569.3	533.3	469.3	523.8	338.5	349.4	496.8	571.6	585.3	568	5	High	High	High	High	High	High	High	High	High	High	High	High	High	High	High	High
FALSE	High	Master Protein	P26645	Myristoylated alanine-rich C-kinase substrate OS=Mus musculus GN=Marcks PE=1 SV=2	-0.27	-0.37	0.01	-0.65	0.642951	0.742735	0.999971	0.164545	0.829	0.775	1.01	0.636	13164.6	15088.5	22532.1	8166.7	14234.9	18469.9	24416.1	15643	13698.6	16050.1	8065.9	8699.2	16465.6	17299.4	21436.2	17047.9	21	High	High	High	High	High	High	High	High	High	High	High	High	High	High	High	High
FALSE	High	Master Protein	Q9CR09	Ubiquitin-fold modifier-conjugating enzyme 1 OS=Mus musculus GN=Ufc1 PE=1 SV=1	0.02	-0.09	0.04	-0.12	0.969718	0.746071	0.854315	0.16457	1.016	0.937	1.031	0.923	2918.9	2935.3	2903.2	2512.8	2900.1	3025.1	2830.4	2700.2	2847.9	2853.7	2509	2611.5	2938.7	3035.8	2969.1	2872.2	11	High	High	High	High	High	High	High	High	High	High	High	High	High	High	High	High
FALSE	High	Master Protein	P59808	SAM and SH3 domain-containing protein 1 OS=Mus musculus GN=Sash1 PE=1 SV=1	-0.05	-0.15	0.17	-0.37	0.965306	0.920265	0.66374	0.16459	0.967	0.901	1.123	0.775	3065.3	3402.7	4060.5	2411.4	3061.7	3655.7	3251.9	3432.5	3278.6	3717	2580	2471.7	3609.8	3853.9	4058.5	3652.5	35	High	High	High	High	High	High	High	High	High	High	High	High	High	High	High	High
FALSE	High	Master Protein	E9Q4F8	Ankyrin repeat domain-containing protein 11 OS=Mus musculus GN=Ankrd11 PE=1 SV=2	-0.13	-0.37	0.22	-0.72	0.910017	0.722942	0.94779	0.164597	0.913	0.773	1.165	0.605	71.5	82.2	114.5	61.4	70.1	91.8	147.6	76.9	46.8	101.3	57.8	60.8	88.5	79.1	153.5	108.3	3	High	High	High	High	High	High	High	High	High	High	High	High	High	High	High	High
FALSE	High	Master Protein	Q9CZ44	NSFL1 cofactor p47 OS=Mus musculus GN=Nsfl1c PE=1 SV=1	-0.47	-0.12	-0.06	-0.53	0.50954	0.851955	0.999994	0.164697	0.72	0.922	0.961	0.691	14653.8	15747.9	25395	13239	15714.3	20827.1	24848.9	21368.5	14969.4	19228.7	13118.1	13039.2	18657.7	19904.8	22971.7	20667	5	High	High	High	High	High	High	High	High	High	High	High	High	High	High	High	High
FALSE	High	Master Protein	D3Z080	Sorbin and SH3 domain-containing protein 2 OS=Mus musculus GN=Sorbs2 PE=1 SV=1	-0.03	-0.19	0.05	-0.27	0.971827	0.677441	0.900215	0.164721	0.979	0.879	1.035	0.832	317	357.3	378.9	365.1	340.8	370.4	367.1	382	315.1	407.2	320	277	382.6	421.9	380.6	349.9	1	High	High	High	High	High	High	High	High	High	High	High	High	High	High	High	High
FALSE	High	Master Protein	Q8R1R3	StAR-related lipid transfer protein 7, mitochondrial OS=Mus musculus GN=Stard7 PE=1 SV=2	-0.11	-0.24	0.02	-0.37	0.660802	0.790289	0.998433	0.164748	0.928	0.848	1.017	0.774	3148	3422.7	3742.9	2487.8	3345.6	3742.5	3826.5	3331.5	3111.8	3737.7	2492.8	2387	3554.3	3539	3713.5	3644.1	12	High	High	High	High	High	High	High	High	High	High	High	High	High	High	High	High
FALSE	High	Master Protein	E9PZQ0	Ryanodine receptor 1 OS=Mus musculus GN=Ryr1 PE=1 SV=1	-0.1	-0.23	0.07	-0.4	0.610003	0.925618	0.979191	0.164789	0.936	0.854	1.052	0.76	280.1	273.7	286	216.6	289.3	302.8	324.8	272.6	267.4	324.2	205.8	209.3	296.4	277.7	327	335.4	2	High	High	High	High	High	High	High	High	High	High	High	High	High	High	High	High
FALSE	High	Master Protein	B2RS19	Max protein OS=Mus musculus GN=Max PE=1 SV=1	-0.3	-0.26	0.07	-0.63	0.837662	0.848393	0.927881	0.164805	0.811	0.834	1.046	0.647	754.4	819.2	1208.3	555.4	693.4	947.9	1115.7	990.9	737.9	988.7	582.7	565.7	889.9	974.1	1194.5	1055.4	8	High	High	High	High	High	High	High	High	High	High	High	High	High	High	High	High
FALSE	High	Master Protein	Q6ZPS6	Ankyrin repeat and IBR domain-containing protein 1 OS=Mus musculus GN=Ankib1 PE=1 SV=2	-0.09	-0.08	0.02	-0.18	0.527722	0.964942	0.978617	0.165094	0.943	0.946	1.012	0.882	4253.5	4411.8	4672.6	3826.2	4301.9	4708.7	4794.5	4484	4237.9	4709.2	3963.6	3885.9	4588.5	4709.5	4783.6	4534.1	46	High	High	High	High	High	High	High	High	High	High	High	High	High	High	High	High
FALSE	High	Master Protein	D3Z5K8	SH3 and multiple ankyrin repeat domains protein 2 OS=Mus musculus GN=Shank2 PE=1 SV=1	-0.12	-0.03	0.08	-0.22	0.915487	0.944484	0.722413	0.165212	0.922	0.983	1.056	0.858	27286.8	26601.4	35176.2	28580.4	28094.5	30453.2	30150.6	33088.9	27876	32159.8	27018.8	26348.9	32232.6	33944.2	31774.5	31725.2	1	High	High	High	High	High	High	High	High	High	High	High	High	High	High	High	High
FALSE	High	Master Protein	Q9EQ32	Phosphoinositide 3-kinase adapter protein 1 OS=Mus musculus GN=Pik3ap1 PE=1 SV=1	0.03	-0.26	0.3	-0.52	0.925596	0.94276	0.709566	0.165538	1.023	0.837	1.231	0.696	54.3	57.9	54.8	32.8	54.1	63.7	52.5	45.9	58.6	58.8	35.6	32.5	56.3	65.2	67.3	66.1	1	High	High	High	High	High	High	High	High	High	High	High	High	High	High	High	High
FALSE	Medium	Master Protein	E9QNC6	Leucine-rich repeat and coiled-coil domain-containing protein 1 OS=Mus musculus GN=Lrrcc1 PE=1 SV=1	-0.27	-0.91	0.27	-1.46	0.926768	0.806404	0.879082	0.16555	0.827	0.531	1.206	0.364	97.7	108.4	36.4	18.4	44.7	80.3	73.3	70.9	41.2	83.8	20.5	24.3	72.4	69.1	114.9	104.4	2	High	High	High	High	High	High	High	High	High	High	High	High	High	High	High	High
FALSE	High	Master Protein	Q8BLS7	Ankyrin repeat domain-containing protein SOWAHA OS=Mus musculus GN=Sowaha PE=1 SV=2	-0.12	-0.12	0.01	-0.25	0.537099	0.782762	0.99987	0.165575	0.92	0.922	1.008	0.841	340.1	366.3	423.5	368.8	401.8	393.8	397.4	427.8	326.2	422.2	321.6	351.8	391.5	414.5	425.3	383.3	5	High	High	High	High	High	High	High	High	High	High	High	High	High	High	High	High
FALSE	Medium	Master Protein	Q9D174	SS18-like protein 2 OS=Mus musculus GN=Ss18l2 PE=3 SV=1	-0.4	-0.01	0.21	-0.62	0.918509	0.996724	0.519671	0.165816	0.759	0.99	1.158	0.649	105.3	105.6	191.7	89.3	99.9	143.2	146	134.9	101.7	155	99.1	107.2	153.7	153.4	168.6	168.7	1	High	High	High	High	High	High	High	High	High	High	High	High	High	High	High	High
FALSE	High	Master Protein	Q9D0T2	Dual specificity protein phosphatase 12 OS=Mus musculus GN=Dusp12 PE=2 SV=1	-0.1	-0.05	0	-0.14	0.533708	0.959975	0.980979	0.166013	0.936	0.969	0.999	0.908	190.8	174.8	177.1	168.5	198	187.8	188.2	180.9	170	196.5	160	170.9	185	183.5	190.7	208.9	4	High	High	High	High	High	High	High	High	High	High	High	High	High	High	High	High
FALSE	High	Master Protein	Q9ERR1	Nuclear distribution protein nudE-like 1 OS=Mus musculus GN=Ndel1 PE=1 SV=2	-0.19	-0.22	0.12	-0.52	0.82172	0.811635	0.959248	0.166018	0.876	0.861	1.084	0.695	6567.8	7096.9	10143.7	5069.3	6834.1	8288.1	9457.8	7325.9	6730.6	8313	5128.5	5042.4	8069.3	8611.2	9015.8	8291.2	24	High	High	High	High	High	High	High	High	High	High	High	High	High	High	High	High
FALSE	High	Master Protein	E9Q2D1	Actin, cytoplasmic 1 (Fragment) OS=Mus musculus GN=Actb PE=1 SV=1	-0.07	0.11	-0.08	0.13	1	0.876063	0.46538	0.166093	0.955	1.081	0.944	1.094	2089.3	2073.2	2066.1	2524.8	2227.7	2131.7	2295.3	2074.6	2152.3	2153.2	2374.5	2350.4	2112	2106	2007.4	1929.5	2	High	High	High	High	High	High	High	High	High	High	High	High	High	High	High	High
FALSE	High	Master Protein	Q62240	Lysine-specific demethylase 5D OS=Mus musculus GN=Kdm5d PE=2 SV=2	-0.47	-0.49	-0.02	-0.93	0.998812	0.580904	0.852759	0.166098	0.724	0.714	0.983	0.526	189.9	182.8	342.7	150	105	261.7	253.2	297.9	110.6	242.3	133.9	132.2	207.7	257.9	352.7	248.3	1	High	High	High	High	High	High	High	High	High	High	High	High	High	High	High	High
FALSE	High	Master Protein	Q1LZI2	Putative thiamine transporter SLC35F3 OS=Mus musculus GN=Slc35f3 PE=2 SV=1	0.1	0.14	-0.1	0.35	0.973339	0.824553	0.77318	0.166137	1.072	1.105	0.93	1.274	186.7	188.3	150	228.5	185.6	164.7	161.1	203.5	179.3	161.6	252.5	239.3	162.4	144.5	162.8	172.7	3	High	High	High	High	High	High	High	High	High	High	High	High	High	High	High	High
FALSE	High	Master Protein	Q91X72	Hemopexin OS=Mus musculus GN=Hpx PE=1 SV=2	-0.14	0.11	0.38	-0.4	0.999167	0.974047	0.104229	0.166149	0.908	1.083	1.301	0.755	3548.1	3254.2	4359.3	3143.2	2662.3	3287.7	4521.1	4263.7	3732.1	4318.6	3628.1	3329.8	4725.1	4060.7	6138.8	5022.8	25	High	High	High	High	High	High	High	High	High	High	High	High	High	High	High	High
FALSE	High	Master Protein	E9Q452	Tropomyosin alpha-1 chain OS=Mus musculus GN=Tpm1 PE=1 SV=1	-0.25	-0.06	0.11	-0.43	0.824571	0.933517	0.855133	0.166271	0.842	0.957	1.083	0.744	1266.2	1416.2	2063.9	1183.9	1320.1	1615.4	2022.2	1566.3	1328.3	1700.5	1237.4	1165.9	1690.1	1743	2009.2	1702.2	2	High	High	High	High	High	High	High	High	High	High	High	High	High	High	High	High
FALSE	High	Master Protein	Q80W54	CAAX prenyl protease 1 homolog OS=Mus musculus GN=Zmpste24 PE=1 SV=2	0.15	0.02	-0.14	0.3	0.884072	0.758334	0.950521	0.166272	1.106	1.012	0.909	1.232	1914	1716.9	1292.9	1916.5	1725.8	1649.7	1376.1	1627.8	1754.4	1714.2	1916.8	1968.8	1700.7	1421.5	1559.7	1416.4	13	High	High	High	High	High	High	High	High	High	High	High	High	High	High	High	High
FALSE	High	Master Protein	P00848	ATP synthase subunit a OS=Mus musculus GN=Mtatp6 PE=1 SV=1	-0.09	-0.39	0.2	-0.68	0.922154	0.819333	0.875579	0.166422	0.938	0.763	1.148	0.623	1263.1	1394.9	942	596.1	1106.5	1221.9	1394.6	856.8	1058.4	1169.6	654.3	616.3	1461.7	1115.5	1314.2	1356.7	2	High	High	High	High	High	High	High	High	High	High	High	High	High	High	High	High
FALSE	High	Master Protein	Q8R2I1	GDP-fucose transporter 1 OS=Mus musculus GN=Slc35c1 PE=1 SV=1	0.21	-0.79	0.39	-0.97	0.999454	0.64739	0.654032	0.166445	1.155	0.578	1.311	0.509	19	22	15.5	6.1	17.2	15.6	14.1	8.9	15.5	18	6.3	4.5	18.8	24.8	20.1	17.3	2	High	High	High	High	High	High	High	High	High	High	High	High	High	High	High	High
FALSE	High	Master Protein	Q3U3Q1	Serine/threonine-protein kinase ULK3 OS=Mus musculus GN=Ulk3 PE=2 SV=1	0.05	0.15	-0.11	0.31	0.999546	0.537708	0.764908	0.166566	1.038	1.107	0.924	1.243	1448.5	1368.1	1037.9	1660.6	1410.5	1281.1	1304.8	1503.2	1449.4	1350.2	1674	1686	1280.8	1166.7	1226.3	1374.1	13	High	High	High	High	High	High	High	High	High	High	High	High	High	High	High	High
FALSE	High	Master Protein	A0A0A6YWH2	Allograft inflammatory factor 1-like OS=Mus musculus GN=Aif1l PE=1 SV=1	-0.12	-0.12	0.16	-0.4	0.994267	0.858891	0.634239	0.166752	0.918	0.923	1.118	0.758	334.9	375.6	484.8	338.1	346.2	390.5	385.9	434.4	317.2	446.4	341.2	316.7	393.8	438.6	482.9	429.1	4	High	High	High	High	High	High	High	High	High	High	High	High	High	High	High	High
FALSE	High	Master Protein	Q8CG16	Complement C1r-A subcomponent OS=Mus musculus GN=C1ra PE=1 SV=1	0.02	-0.09	0.18	-0.25	0.99954	0.839082	0.57649	0.166785	1.017	0.941	1.134	0.843	139.4	146.7	173	109.2	144.7	136.8	136.6	148.3	144.4	146.8	125.4	109.3	163.1	156.1	165	149.4	2	High	High	High	High	High	High	High	High	High	High	High	High	High	High	High	High
FALSE	High	Master Protein	Q60809	CCR4-NOT transcription complex subunit 7 OS=Mus musculus GN=Cnot7 PE=1 SV=1	-0.03	0.3	-0.11	0.38	0.999996	0.466844	0.868778	0.167009	0.981	1.232	0.926	1.304	408.5	424.2	334	590.4	419.6	429.5	385.2	497.7	410.9	448.3	586.3	659.9	414.6	375.8	370.6	411.5	6	High	High	High	High	High	High	High	High	High	High	High	High	High	High	High	High
FALSE	High	Master Protein	Q8QZR4	Out at first protein homolog OS=Mus musculus GN=Oaf PE=2 SV=1	-0.21	-0.17	0	-0.38	0.460295	0.956446	0.995755	0.167023	0.862	0.888	0.999	0.767	333.7	359.7	418.8	283.7	353.8	402.8	448.3	400.6	325.6	430.9	287.6	290.8	394.1	389.5	445.6	408.2	3	High	High	High	High	High	High	High	High	High	High	High	High	High	High	High	High
FALSE	High	Master Protein	Q91Y74	CMP-N-acetylneuraminate-beta-galactosamide-alpha-2,3-sialyltransferase 4 OS=Mus musculus GN=St3gal4 PE=1 SV=1	-0.23	0.13	0.12	-0.22	0.267725	0.871325	0.71167	0.167114	0.854	1.098	1.09	0.86	52.4	53.6	58	61.8	55.4	71.4	76.4	59.8	50.9	58.6	64	66.5	75.3	69.1	73.4	65.6	1	High	High	High	High	High	High	High	High	High	High	High	High	High	High	High	High
FALSE	High	Master Protein	Q810N6	Ankyrin repeat domain-containing protein 45 OS=Mus musculus GN=Ankrd45 PE=1 SV=1	-0.18	-0.16	-0.03	-0.31	0.457391	0.943121	0.998223	0.167145	0.885	0.895	0.981	0.808	474.2	499.2	582.5	359.1	491.7	571.5	604.4	529.1	457	537.2	390.5	415.1	527.2	551.4	637.5	517.9	7	High	High	High	High	High	High	High	High	High	High	High	High	High	High	High	High
FALSE	High	Master Protein	Q6P6I6	DNA-directed RNA polymerase II subunit GRINL1A OS=Mus musculus GN=Polr2m PE=2 SV=2	-0.11	-0.31	0.21	-0.63	0.91884	0.847474	0.855453	0.167169	0.929	0.808	1.16	0.647	1018.6	1182.4	1517.5	726.5	1134.5	1229.1	1408.8	1012.9	1011.2	1390.2	776.8	724.4	1272.2	1384.6	1382.8	1355.9	14	High	High	High	High	High	High	High	High	High	High	High	High	High	High	High	High
FALSE	High	Master Protein	Q62415	Apoptosis-stimulating of p53 protein 1 OS=Mus musculus GN=Ppp1r13b PE=1 SV=2	-0.13	-0.05	0.08	-0.27	0.921449	0.736553	0.934566	0.167411	0.914	0.964	1.06	0.831	4401.1	4607	5855.3	4371.9	4645.6	5143	4721.9	5439	4439.4	5108.4	4243.9	4097.6	4887.2	5278.8	5375	5173.9	30	High	High	High	High	High	High	High	High	High	High	High	High	High	High	High	High
FALSE	High	Master Protein	O35609	Secretory carrier-associated membrane protein 3 OS=Mus musculus GN=Scamp3 PE=1 SV=3	0	0.32	-0.22	0.53	0.999176	0.55407	0.738491	0.167537	0.999	1.25	0.861	1.449	3100	2895.9	1917.9	4376.4	3285.9	2739.8	2693.6	3361.8	3295.1	2772.5	4388.5	4254.1	2698.9	2306.1	2475.2	2839.3	1	High	High	High	High	High	High	High	High	High	High	High	High	High	High	High	High
FALSE	High	Master Protein	P51906	Excitatory amino acid transporter 3 OS=Mus musculus GN=Slc1a1 PE=1 SV=2	-0.15	-0.03	0.01	-0.19	0.363862	0.992717	0.84963	0.167583	0.9	0.977	1.006	0.874	942.2	967.4	913.3	894.5	910.3	1032.8	1028.7	1042.8	882.1	1078.9	903.3	909	998.9	1001.1	1085.1	1073.4	9	High	High	High	High	High	High	High	High	High	High	High	High	High	High	High	High
FALSE	High	Master Protein	B1AVZ0	Uracil phosphoribosyltransferase homolog OS=Mus musculus GN=Uprt PE=1 SV=1	-0.13	-0.21	0.01	-0.34	0.757705	0.794245	0.987163	0.167714	0.916	0.867	1.007	0.788	2160.1	2277.3	2693.5	1617.7	2084.7	2447.7	2634.2	2397.8	2127.7	2382.9	1738.4	1663.9	2380.8	2410.3	2604.2	2469.2	12	High	High	High	High	High	High	High	High	High	High	High	High	High	High	High	High
FALSE	High	Master Protein	Q8K0X8	Fasciculation and elongation protein zeta-1 OS=Mus musculus GN=Fez1 PE=1 SV=2	-0.22	-0.35	0.18	-0.75	0.863957	0.782039	0.952868	0.167795	0.861	0.786	1.134	0.596	2305.3	2499.7	3991.7	1339.9	2441.4	3185.5	3497.6	2305.8	2459.9	2957	1447.2	1232.4	2963.3	3271.1	3403.3	3058.9	14	High	High	High	High	High	High	High	High	High	High	High	High	High	High	High	High
FALSE	High	Master Protein	E9Q1I7	Splicing factor U2AF 26 kDa subunit OS=Mus musculus GN=U2af1l4 PE=1 SV=1	-0.3	-0.06	0.03	-0.39	0.693093	0.943908	0.935987	0.16781	0.814	0.956	1.021	0.762	239.1	259.4	362.9	283.1	253.8	346	377.4	320.3	213.5	344.3	263.1	255.2	315.4	337.7	380.6	342.3	3	High	High	High	High	High	High	High	High	High	High	High	High	High	High	High	High
FALSE	High	Master Protein	Q8BH43	Wiskott-Aldrich syndrome protein family member 2 OS=Mus musculus GN=Wasf2 PE=1 SV=1	-0.05	-0.17	0.13	-0.34	0.999998	0.598877	0.777822	0.167921	0.968	0.889	1.092	0.789	3232.4	3459.6	4504.7	2760	3177.6	3694.7	3314.4	3599	3290.5	3680.5	2688.6	2611.2	3643	3910.3	3901.6	3646.2	19	High	High	High	High	High	High	High	High	High	High	High	High	High	High	High	High
FALSE	High	Master Protein	H7BX88	Carnitine O-acetyltransferase OS=Mus musculus GN=Crat PE=1 SV=1	0.16	0.08	-0.08	0.32	0.98637	0.683787	0.861245	0.167971	1.116	1.056	0.943	1.249	5930.2	5845.7	4184.7	6360.7	5837.2	5254.7	5100.4	5301.5	5971.7	5254.6	6492.2	6471.4	5400.3	4993	4834.4	4961.7	26	High	High	High	High	High	High	High	High	High	High	High	High	High	High	High	High
FALSE	Low	Master Protein	Q7TT28	RNA exonuclease 1 homolog OS=Mus musculus GN=Rexo1 PE=1 SV=1	-0.09	-0.4	0.17	-0.66	0.804645	0.863412	0.941756	0.168008	0.937	0.759	1.124	0.633	98.8	101.9	81.2	51	91.6	99.7	103.3	83.4	84.4	104.1	54.7	50	101.5	87.6	115.9	113.7	1	High	High	High	High	High	High	High	High	High	High	High	High	High	High	High	High
FALSE	High	Master Protein	Q9CWK8	Sorting nexin-2 OS=Mus musculus GN=Snx2 PE=1 SV=2	-0.09	-0.03	0.03	-0.16	0.643074	0.953848	0.949736	0.16803	0.937	0.98	1.024	0.896	11431.2	11811.5	13021.8	10758.4	11517	12155.3	13031.1	12658.6	11875.1	12359.4	10833.7	10913.1	12841.4	12171.8	12613.8	12802.6	30	High	High	High	High	High	High	High	High	High	High	High	High	High	High	High	High
FALSE	High	Master Protein	A2AEV7	Coiled-coil domain containing 120 OS=Mus musculus GN=Ccdc120 PE=1 SV=1	-0.01	-0.13	0.06	-0.2	0.926098	0.630488	0.975287	0.168035	0.996	0.913	1.042	0.873	710.3	789.3	786.1	681.8	723.6	744.6	755.8	823.5	680.9	786.6	660.5	683.5	736.3	772.3	790.7	802.9	11	High	High	High	High	High	High	High	High	High	High	High	High	High	High	High	High
FALSE	High	Master Protein	Q8C7V8	Coiled-coil domain-containing protein 134 OS=Mus musculus GN=Ccdc134 PE=1 SV=1	0.01	-0.21	0.05	-0.25	0.999316	0.466964	0.925147	0.16823	1.007	0.867	1.034	0.844	718.8	772.9	766.4	652.2	669	782.8	694.2	788.2	582.6	782.7	657.7	629	713.7	809.2	803	724.1	6	High	High	High	High	High	High	High	High	High	High	High	High	High	High	High	High
FALSE	High	Master Protein	P61315	Galactose-3-O-sulfotransferase 3 OS=Mus musculus GN=Gal3st3 PE=2 SV=1	-0.02	-0.16	0.14	-0.32	0.970656	0.756	0.850648	0.168464	0.985	0.896	1.103	0.8	414.2	431.8	317.6	301.4	366.4	370.1	421	353.1	364.8	395.8	282.8	289.5	409.4	383	403.3	430.6	7	High	High	High	High	High	High	High	High	High	High	High	High	High	High	High	High
FALSE	High	Master Protein	E0CY14	Transducin-like enhancer protein 3 OS=Mus musculus GN=Tle3 PE=1 SV=1	-0.26	-0.13	0	-0.4	0.676084	0.840948	0.992331	0.168502	0.835	0.912	1.003	0.759	1934.4	2181.1	2787	1800.9	2124.8	2534.7	2652.9	2387.3	1956.8	2600.9	1794.3	1639	2371.5	2428	2650.5	2508.8	9	High	High	High	High	High	High	High	High	High	High	High	High	High	High	High	High
FALSE	High	Master Protein	Q9CQ79	Thioredoxin domain-containing protein 9 OS=Mus musculus GN=Txndc9 PE=1 SV=1	-0.29	-0.18	0.04	-0.51	0.808823	0.748231	0.986257	0.168621	0.815	0.883	1.025	0.703	3586	3790.4	5953.3	2824.2	3763.7	4741.7	4928.1	4312.5	3603.5	4429.9	2944	2745.4	4351.5	4791.2	4908.8	4485.1	12	High	High	High	High	High	High	High	High	High	High	High	High	High	High	High	High
FALSE	High	Master Protein	F6Y3V0	Receptor-type tyrosine-protein phosphatase F (Fragment) OS=Mus musculus GN=Ptprf PE=1 SV=1	-0.25	-0.21	-0.07	-0.39	0.356176	0.834876	0.9878	0.168696	0.84	0.863	0.951	0.763	135.3	150.6	171.7	100.6	155.2	184.8	176.1	163.8	130.7	167.4	116.2	91.3	162.9	155.4	173.9	160.1	2	High	High	High	High	High	High	High	High	High	High	High	High	High	High	High	High
FALSE	High	Master Protein	Q8C8U0	Liprin-beta-1 OS=Mus musculus GN=Ppfibp1 PE=1 SV=3	-0.05	-0.16	0.1	-0.31	0.851139	0.96418	0.773543	0.168848	0.965	0.895	1.07	0.808	575.2	698.7	663.6	489.4	590.7	629.1	711	651.2	588.9	713.1	509.5	518.9	669.6	677.2	762.9	692	13	High	High	High	High	High	High	High	High	High	High	High	High	High	High	High	High
FALSE	High	Master Protein	Q9EPB4	Apoptosis-associated speck-like protein containing a CARD OS=Mus musculus GN=Pycard PE=1 SV=1	-0.23	-0.21	0.09	-0.54	0.790472	0.924472	0.899245	0.168862	0.85	0.864	1.067	0.688	348.9	359.8	527.9	241.7	386.3	454	449.3	352.9	333.8	449.5	263.4	280.9	451.4	438.2	486.2	435.6	7	High	High	High	High	High	High	High	High	High	High	High	High	High	High	High	High
FALSE	High	Master Protein	E0CXC5	PTB domain-containing engulfment adapter protein 1 OS=Mus musculus GN=Gulp1 PE=1 SV=1	0	0	0.06	-0.06	0.999221	0.909669	0.364548	0.168907	1.001	0.999	1.045	0.957	604.9	650.9	621.1	586.4	584.7	625.7	599.2	642.1	546.2	629.6	635.4	595.5	630.4	638.4	700	641.8	6	High	High	High	High	High	High	High	High	High	High	High	High	High	High	High	High
FALSE	High	Master Protein	Q99N12	Dual specificity phosphatase 19 OS=Mus musculus GN=Dusp19 PE=1 SV=1	-0.31	-0.2	-0.11	-0.4	0.481213	0.78414	0.997818	0.168936	0.808	0.869	0.923	0.76	944.1	978.7	1268.7	750.1	960.6	1173.4	1351.2	1207	916.4	1145.4	762	686.8	1076.7	1070.9	1299.1	1121.7	7	High	High	High	High	High	High	High	High	High	High	High	High	High	High	High	High
FALSE	High	Master Protein	Q3UMT1	Protein phosphatase 1 regulatory subunit 12C OS=Mus musculus GN=Ppp1r12c PE=1 SV=1	-0.2	-0.09	0.09	-0.38	0.776041	0.882581	0.945595	0.169075	0.871	0.938	1.063	0.768	5490.3	5831.6	7882	4592.1	5770.7	6665.7	7411	6329.1	5976.5	6792.7	4709.1	4320	6693.1	7121.7	7308.1	6672.4	5	High	High	High	High	High	High	High	High	High	High	High	High	High	High	High	High
FALSE	High	Master Protein	Q3USJ8	F-BAR and double SH3 domains protein 2 OS=Mus musculus GN=Fchsd2 PE=1 SV=2	-0.09	-0.03	0.03	-0.16	0.52278	0.999985	0.852847	0.169181	0.937	0.979	1.022	0.897	1982.6	2198.4	2056.7	1819.1	2038.5	2214.9	2180.1	2131.7	2042.8	2252.7	1912.8	1841.3	2164.6	2235.1	2306.8	2171.6	22	High	High	High	High	High	High	High	High	High	High	High	High	High	High	High	High
FALSE	High	Master Protein	P70459	ETS domain-containing transcription factor ERF OS=Mus musculus GN=Erf PE=1 SV=1	-0.09	-0.16	0.1	-0.35	0.888168	0.946206	0.76808	0.16939	0.937	0.897	1.071	0.786	391.7	426.5	457.9	314.2	437.3	434.6	440.2	376.6	421.3	460	319.3	316.2	470.2	463.3	481.7	433	8	High	High	High	High	High	High	High	High	High	High	High	High	High	High	High	High
FALSE	High	Master Protein	Q9WVB4	Slit homolog 3 protein OS=Mus musculus GN=Slit3 PE=2 SV=2	-0.14	-0.08	-0.01	-0.21	0.550711	0.832191	0.99998	0.169402	0.909	0.945	0.996	0.863	775.8	749.8	640.3	651.5	778.1	759.2	814.8	720.9	708.4	759.2	615.5	586	721.1	702.9	851.1	812.4	17	High	High	High	High	High	High	High	High	High	High	High	High	High	High	High	High
FALSE	High	Master Protein	V9GXP8	ELKS/Rab6-interacting/CAST family member 1 OS=Mus musculus GN=Erc1 PE=1 SV=1	-0.26	-0.08	0.07	-0.41	0.852251	0.833228	0.933776	0.169533	0.834	0.944	1.05	0.75	12465.6	13693.5	19750.4	11476.6	13420.6	15453.6	16751.8	15883.6	13534.2	15922.1	11242.1	10997.1	15631.9	16874.6	16938.1	16024.3	1	High	High	High	High	High	High	High	High	High	High	High	High	High	High	High	High
FALSE	High	Master Protein	H3BLL2	ATP synthase mitochondrial F1 complex assembly factor 1 OS=Mus musculus GN=Atpaf1 PE=1 SV=1	0.05	-0.12	0.23	-0.29	0.939359	0.780157	0.297249	0.169663	1.038	0.92	1.169	0.816	5036.3	5417.2	6803.9	4198.2	4665.5	5256.9	4815.1	5382.2	4969.3	5642.6	4643.7	4262.2	5814	6526.6	5954.3	5462.2	22	High	High	High	High	High	High	High	High	High	High	High	High	High	High	High	High
FALSE	High	Master Protein	F8VPQ2	Protein Arid4a OS=Mus musculus GN=Arid4a PE=1 SV=1	-0.12	-0.09	0.06	-0.27	0.778462	0.999986	0.571916	0.16971	0.919	0.943	1.042	0.831	131.3	154.9	172	162.8	140.7	177.5	168.1	182.3	139.1	184.6	146.1	153.4	180.4	179.8	205.1	172.9	4	High	High	High	High	High	High	High	High	High	High	High	High	High	High	High	High
FALSE	High	Master Protein	E9Q1L7	DnaJ homolog subfamily C member 28 OS=Mus musculus GN=Dnajc28 PE=1 SV=1	-0.07	-0.17	0.03	-0.28	0.78357	0.780078	0.985577	0.169764	0.95	0.886	1.019	0.826	555.5	611.6	671.8	449.1	558.7	609.5	665.2	618.1	554.4	614.5	456.5	481.4	612	604.8	639.7	662.3	11	High	High	High	High	High	High	High	High	High	High	High	High	High	High	High	High
FALSE	High	Master Protein	Q6NZI9	Protein Zfp180 OS=Mus musculus GN=Zfp180 PE=2 SV=1	-0.14	0.03	0.06	-0.16	0.309591	0.999829	0.961039	0.169767	0.91	1.021	1.042	0.892	250.4	301	290.9	247.6	283.8	293.6	334	299.4	260.8	302.6	291.4	240.3	310.2	299	327.3	307.8	3	High	High	High	High	High	High	High	High	High	High	High	High	High	High	High	High
FALSE	High	Master Protein	Q99KH2	Cytohesin 2 OS=Mus musculus GN=Cyth2 PE=1 SV=1	-0.02	0.13	-0.08	0.18	0.988831	0.454432	0.740624	0.169783	0.984	1.092	0.946	1.136	2952	3033.4	2511.5	3592.5	3130.2	2897.6	2954.3	3267.1	3067.1	3068.1	3478	3647.9	2866.2	2777.5	2884.9	2934.1	17	High	High	High	High	High	High	High	High	High	High	High	High	High	High	High	High
FALSE	High	Master Protein	P29788	Vitronectin OS=Mus musculus GN=Vtn PE=1 SV=2	-0.17	-0.11	0.21	-0.5	0.952915	0.923438	0.700906	0.169856	0.886	0.924	1.157	0.708	1696.9	1929.4	2742.2	1410.3	1756.2	2149.7	2305.1	1938.1	1814	2344.5	1541.2	1370.9	2453.5	2272.9	2555.6	2163.3	10	High	High	High	High	High	High	High	High	High	High	High	High	High	High	High	High
[truncated: 9,942 more rows]
[truncated: 4 more columns]
