# Supplementary material for: Sex-Dependent Synaptic Remodeling of the Somatosensory Cortex in Mice With Prenatal Methadone Exposure
Source: Adv Drug Alcohol Res. 2022 Apr 25;2:10400. doi: 10.3389/adar.2022.10400 (PMC10569410; doi:10.3389/adar.2022.10400)
Supplement: Supplementary file 1 [file datasheet1.zip › excel sheets/S1 TMT label ID.xlsx]

## Sheet: Sheet1
ID	Region	Exposure	Sex	Source	Amount
1	S1	PME	Male	Mouse Brain	~2-3mg
2	S1	PSE	Male	Mouse Brain	~2-3mg
3	S1	PME	Female	Mouse Brain	~2-3mg
4	S1	PME	Male	Mouse Brain	~2-3mg
5	S1	PME	Male	Mouse Brain	~2-3mg
6	S1	PME	Female	Mouse Brain	~2-3mg
7	S1	PSE	Female	Mouse Brain	~2-3mg
8	S1	PSE	Female	Mouse Brain	~2-3mg
9	S1	PME	Female	Mouse Brain	~2-3mg
10	S1	PSE	Male	Mouse Brain	~2-3mg
11	S1	PSE	Male	Mouse Brain	~2-3mg
12	S1	PSE	Male	Mouse Brain	~2-3mg
13	S1	PSE	Female	Mouse Brain	~2-3mg
14	S1	PME	Male	Mouse Brain	~2-3mg
15	S1	PME	Female	Mouse Brain	~2-3mg
16	S1	PSE	Female	Mouse Brain	~2-3mg
17	S1	PSE	Male	Mouse Brain	~2-3mg
18	S1	PSE	Female	Mouse Brain	~2-3mg
19	S1	PME	Female	Mouse Brain	~2-3mg
20	S1	PME	Male	Mouse Brain	~2-3mg
21	S1	PME	Male	Mouse Brain	~2-3mg
original ID	Region	Exposure	Sex			TMT label	Exposure	Sex	original ID
3	S1	PME	Female	Mouse Brain	~2-3mg	126	PME	Female	3
4	S1	PME	Male	Mouse Brain	~2-3mg	127N	PME	Male	4
6	S1	PME	Female	Mouse Brain	~2-3mg	127C	PME	Female	6
7	S1	PSE	Female	Mouse Brain	~2-3mg	128N	PSE	Female	7
8	S1	PSE	Female	Mouse Brain	~2-3mg	128C	PSE	Female	8
9	S1	PME	Female	Mouse Brain	~2-3mg	129N	PME	Female	9
10	S1	PSE	Male	Mouse Brain	~2-3mg	129C	PSE	Male	10
11	S1	PSE	Male	Mouse Brain	~2-3mg	130N	PSE	Male	11
12	S1	PSE	Male	Mouse Brain	~2-3mg	130C	PSE	Male	12
13	S1	PSE	Female	Mouse Brain	~2-3mg	131N	PSE	Female	13
14	S1	PME	Male	Mouse Brain	~2-3mg	131C	PME	Male	14
17	S1	PSE	Male	Mouse Brain	~2-3mg	132N	PSE	Male	17
18	S1	PSE	Female	Mouse Brain	~2-3mg	132C	PSE	Female	18
19	S1	PME	Female	Mouse Brain	~2-3mg	133N	PME	Female	19
20	S1	PME	Male	Mouse Brain	~2-3mg	133C	PME	Male	20
21	S1	PME	Male	Mouse Brain	~2-3mg	134N	PME	Male	21
						renumbered for protein assay
1	S1	PME	Male	Mouse Brain	~2-3mg	1
3	S1	PME	Female	Mouse Brain	~2-3mg	2
4	S1	PME	Male	Mouse Brain	~2-3mg	3
5	S1	PME	Male	Mouse Brain	~2-3mg	4
6	S1	PME	Female	Mouse Brain	~2-3mg	5
7	S1	PSE	Female	Mouse Brain	~2-3mg	6
8	S1	PSE	Female	Mouse Brain	~2-3mg	7
9	S1	PME	Female	Mouse Brain	~2-3mg	8
10	S1	PSE	Male	Mouse Brain	~2-3mg	9
11	S1	PSE	Male	Mouse Brain	~2-3mg	10
12	S1	PSE	Male	Mouse Brain	~2-3mg	11
13	S1	PSE	Female	Mouse Brain	~2-3mg	12
14	S1	PME	Male	Mouse Brain	~2-3mg	13
15	S1	PME	Female	Mouse Brain	~2-3mg	14
17	S1	PSE	Male	Mouse Brain	~2-3mg	15
18	S1	PSE	Female	Mouse Brain	~2-3mg	16
